# Supplementary material for: Fairness modeling for topics with different scales in short texts
Source: PeerJ Comput Sci. 2025 Jul 23;11:e2936. doi: 10.7717/peerj-cs.2936 (PMC12453639; doi:10.7717/peerj-cs.2936)
Supplement: Supplemental Information 1 [file peerj-cs-11-2936-s001.zip]

Archive with 97 entries (71 files):
- MixTM-G/
- MixTM-G/.idea/
- MixTM-G/.idea/.gitignore
- MixTM-G/.idea/deployment.xml
- MixTM-G/.idea/GraphBTM.iml
- MixTM-G/.idea/misc.xml
- MixTM-G/.idea/modules.xml
- MixTM-G/.idea/workspace.xml
- MixTM-G/cmake-build-debug/
- MixTM-G/cmake-build-debug/.cmake/
- MixTM-G/cmake-build-debug/.cmake/api/
- MixTM-G/cmake-build-debug/.cmake/api/v1/
- MixTM-G/cmake-build-debug/.cmake/api/v1/query/
- MixTM-G/cmake-build-debug/.cmake/api/v1/query/cache-v2
- MixTM-G/cmake-build-debug/.cmake/api/v1/query/cmakeFiles-v1
- MixTM-G/cmake-build-debug/.cmake/api/v1/query/codemodel-v2
- MixTM-G/cmake-build-debug/.cmake/api/v1/query/toolchains-v1
- MixTM-G/cmake-build-debug/.cmake/api/v1/reply/
- MixTM-G/cmake-build-debug/.cmake/api/v1/reply/cache-v2-c706244cb0592f97e6be.json
- MixTM-G/cmake-build-debug/.cmake/api/v1/reply/cmakeFiles-v1-c5b692223074458c81f7.json
- MixTM-G/cmake-build-debug/.cmake/api/v1/reply/codemodel-v2-e06f6afb1e9b33abafc3.json
- MixTM-G/cmake-build-debug/.cmake/api/v1/reply/directory-.-Debug-d0094a50bb2071803777.json
- MixTM-G/cmake-build-debug/.cmake/api/v1/reply/index-2025-05-05T12-29-21-0324.json
- MixTM-G/cmake-build-debug/.cmake/api/v1/reply/target-GraphTM-Debug-9a5f86ee76705112b4b6.json
- MixTM-G/cmake-build-debug/.cmake/api/v1/reply/toolchains-v1-86867d250d8fbb3c1536.json
- MixTM-G/cmake-build-debug/.ninja_deps
- MixTM-G/cmake-build-debug/.ninja_log
- MixTM-G/cmake-build-debug/build.ninja
- MixTM-G/cmake-build-debug/CMakeCache.txt
- MixTM-G/cmake-build-debug/CMakeFiles/
- MixTM-G/cmake-build-debug/CMakeFiles/3.21.1/
- MixTM-G/cmake-build-debug/CMakeFiles/3.21.1/CMakeCCompiler.cmake
- MixTM-G/cmake-build-debug/CMakeFiles/3.21.1/CMakeCXXCompiler.cmake
- MixTM-G/cmake-build-debug/CMakeFiles/3.21.1/CMakeDetermineCompilerABI_C.bin
- MixTM-G/cmake-build-debug/CMakeFiles/3.21.1/CMakeDetermineCompilerABI_CXX.bin
- MixTM-G/cmake-build-debug/CMakeFiles/3.21.1/CMakeRCCompiler.cmake
- MixTM-G/cmake-build-debug/CMakeFiles/3.21.1/CMakeSystem.cmake
- MixTM-G/cmake-build-debug/CMakeFiles/3.21.1/CompilerIdC/
- MixTM-G/cmake-build-debug/CMakeFiles/3.21.1/CompilerIdC/a.exe
- MixTM-G/cmake-build-debug/CMakeFiles/3.21.1/CompilerIdC/CMakeCCompilerId.c
- MixTM-G/cmake-build-debug/CMakeFiles/3.21.1/CompilerIdC/tmp/
- MixTM-G/cmake-build-debug/CMakeFiles/3.21.1/CompilerIdCXX/
- MixTM-G/cmake-build-debug/CMakeFiles/3.21.1/CompilerIdCXX/a.exe
- MixTM-G/cmake-build-debug/CMakeFiles/3.21.1/CompilerIdCXX/CMakeCXXCompilerId.cpp
- MixTM-G/cmake-build-debug/CMakeFiles/3.21.1/CompilerIdCXX/tmp/
- MixTM-G/cmake-build-debug/CMakeFiles/clion-environment.txt
- MixTM-G/cmake-build-debug/CMakeFiles/clion-log.txt
- MixTM-G/cmake-build-debug/CMakeFiles/cmake.check_cache
- MixTM-G/cmake-build-debug/CMakeFiles/CMakeOutput.log
- MixTM-G/cmake-build-debug/CMakeFiles/CMakeTmp/
- MixTM-G/cmake-build-debug/CMakeFiles/GraphTM.dir/
- MixTM-G/cmake-build-debug/CMakeFiles/GraphTM.dir/src/
- MixTM-G/cmake-build-debug/CMakeFiles/GraphTM.dir/src/infer.cpp.obj
- MixTM-G/cmake-build-debug/CMakeFiles/GraphTM.dir/src/main.cpp.obj
- MixTM-G/cmake-build-debug/CMakeFiles/GraphTM.dir/src/model.cpp.obj
- MixTM-G/cmake-build-debug/CMakeFiles/rules.ninja
- MixTM-G/cmake-build-debug/CMakeFiles/TargetDirectories.txt
- MixTM-G/cmake-build-debug/cmake_install.cmake
- MixTM-G/cmake-build-debug/GraphTM.exe
- MixTM-G/cmake-build-debug/Testing/
- MixTM-G/cmake-build-debug/Testing/Temporary/
- MixTM-G/cmake-build-debug/Testing/Temporary/LastTest.log
- MixTM-G/CMakeLists.txt
- MixTM-G/data/
- MixTM-G/data/20NG.txt
- MixTM-G/data/BaiduQA.txt
- MixTM-G/data/THCUNews.txt
- MixTM-G/output/
- MixTM-G/output/dwid_pt
- MixTM-G/output/model/
- MixTM-G/output/strong_semantics.txt
- MixTM-G/output/voca_pt
- MixTM-G/Readme.md
- MixTM-G/script/
- MixTM-G/script/evaluate_my.py
- MixTM-G/script/gen_biterms.py
- MixTM-G/script/graphFound.py
- MixTM-G/script/indexDocs.py
- MixTM-G/script/__pycache__/
- MixTM-G/script/__pycache__/gen_biterms.cpython-310.pyc
- MixTM-G/script/__pycache__/indexDocs.cpython-310.pyc
- MixTM-G/src/
- MixTM-G/src/.idea/
- MixTM-G/src/.idea/.gitignore
- MixTM-G/src/.idea/misc.xml
- MixTM-G/src/.idea/workspace.xml
- MixTM-G/src/biterm.h
- MixTM-G/src/doc.h
- MixTM-G/src/infer.cpp
- MixTM-G/src/infer.h
- MixTM-G/src/main.cpp
- MixTM-G/src/model.cpp
- MixTM-G/src/model.h
- MixTM-G/src/pmat.h
- MixTM-G/src/pvec.h
- MixTM-G/src/sampler.h
- MixTM-G/src/str_util.h
