# Supplementary material for: Fairness modeling for topics with different scales in short texts
Source: PeerJ Comput Sci. 2025 Jul 23;11:e2936. doi: 10.7717/peerj-cs.2936 (PMC12453639; doi:10.7717/peerj-cs.2936)
Supplement: Supplemental Information 1 [file peerj-cs-11-2936-s001.zip › MixTM-G/cmake-build-debug/.cmake/api/v1/reply/cache-v2-c706244cb0592f97e6be.json]

{
	"entries" : 
	[
		{
			"name" : "CMAKE_ADDR2LINE",
			"properties" : 
			[
				{
					"name" : "ADVANCED",
					"value" : "1"
				},
				{
					"name" : "HELPSTRING",
					"value" : "Path to a program."
				}
			],
			"type" : "FILEPATH",
			"value" : "D:/software/CLion 2021.3/bin/mingw/bin/addr2line.exe"
		},
		{
			"name" : "CMAKE_AR",
			"properties" : 
			[
				{
					"name" : "ADVANCED",
					"value" : "1"
				},
				{
					"name" : "HELPSTRING",
					"value" : "Path to a program."
				}
			],
			"type" : "FILEPATH",
			"value" : "D:/software/CLion 2021.3/bin/mingw/bin/ar.exe"
		},
		{
			"name" : "CMAKE_BUILD_TYPE",
			"properties" : 
			[
				{
					"name" : "HELPSTRING",
					"value" : "Choose the type of build, options are: None Debug Release RelWithDebInfo MinSizeRel ..."
				}
			],
			"type" : "STRING",
			"value" : "Debug"
		},
		{
			"name" : "CMAKE_CACHEFILE_DIR",
			"properties" : 
			[
				{
					"name" : "HELPSTRING",
					"value" : "This is the directory where this CMakeCache.txt was created"
				}
			],
			"type" : "INTERNAL",
			"value" : "c:/Users/Lenovo/Desktop/GraphTM/cmake-build-debug"
		},
		{
			"name" : "CMAKE_CACHE_MAJOR_VERSION",
			"properties" : 
			[
				{
					"name" : "HELPSTRING",
					"value" : "Major version of cmake used to create the current loaded cache"
				}
			],
			"type" : "INTERNAL",
			"value" : "3"
		},
		{
			"name" : "CMAKE_CACHE_MINOR_VERSION",
			"properties" : 
			[
				{
					"name" : "HELPSTRING",
					"value" : "Minor version of cmake used to create the current loaded cache"
				}
			],
			"type" : "INTERNAL",
			"value" : "21"
		},
		{
			"name" : "CMAKE_CACHE_PATCH_VERSION",
			"properties" : 
			[
				{
					"name" : "HELPSTRING",
					"value" : "Patch version of cmake used to create the current loaded cache"
				}
			],
			"type" : "INTERNAL",
			"value" : "1"
		},
		{
			"name" : "CMAKE_COMMAND",
			"properties" : 
			[
				{
					"name" : "HELPSTRING",
					"value" : "Path to CMake executable."
				}
			],
			"type" : "INTERNAL",
			"value" : "D:/software/CLion 2021.3/bin/cmake/win/bin/cmake.exe"
		},
		{
			"name" : "CMAKE_CPACK_COMMAND",
			"properties" : 
			[
				{
					"name" : "HELPSTRING",
					"value" : "Path to cpack program executable."
				}
			],
			"type" : "INTERNAL",
			"value" : "D:/software/CLion 2021.3/bin/cmake/win/bin/cpack.exe"
		},
		{
			"name" : "CMAKE_CTEST_COMMAND",
			"properties" : 
			[
				{
					"name" : "HELPSTRING",
					"value" : "Path to ctest program executable."
				}
			],
			"type" : "INTERNAL",
			"value" : "D:/software/CLion 2021.3/bin/cmake/win/bin/ctest.exe"
		},
		{
			"name" : "CMAKE_CXX_COMPILER",
			"properties" : 
			[
				{
					"name" : "ADVANCED",
					"value" : "1"
				},
				{
					"name" : "HELPSTRING",
					"value" : "CXX compiler"
				}
			],
			"type" : "FILEPATH",
			"value" : "D:/software/CLion 2021.3/bin/mingw/bin/g++.exe"
		},
		{
			"name" : "CMAKE_CXX_COMPILER_AR",
			"properties" : 
			[
				{
					"name" : "ADVANCED",
					"value" : "1"
				},
				{
					"name" : "HELPSTRING",
					"value" : "A wrapper around 'ar' adding the appropriate '--plugin' option for the GCC compiler"
				}
			],
			"type" : "FILEPATH",
			"value" : "D:/software/CLion 2021.3/bin/mingw/bin/gcc-ar.exe"
		},
		{
			"name" : "CMAKE_CXX_COMPILER_RANLIB",
			"properties" : 
			[
				{
					"name" : "ADVANCED",
					"value" : "1"
				},
				{
					"name" : "HELPSTRING",
					"value" : "A wrapper around 'ranlib' adding the appropriate '--plugin' option for the GCC compiler"
				}
			],
			"type" : "FILEPATH",
			"value" : "D:/software/CLion 2021.3/bin/mingw/bin/gcc-ranlib.exe"
		},
		{
			"name" : "CMAKE_CXX_FLAGS",
			"properties" : 
			[
				{
					"name" : "ADVANCED",
					"value" : "1"
				},
				{
					"name" : "HELPSTRING",
					"value" : "Flags used by the CXX compiler during all build types."
				}
			],
			"type" : "STRING",
			"value" : ""
		},
		{
			"name" : "CMAKE_CXX_FLAGS_DEBUG",
			"properties" : 
			[
				{
					"name" : "ADVANCED",
					"value" : "1"
				},
				{
					"name" : "HELPSTRING",
					"value" : "Flags used by the CXX compiler during DEBUG builds."
				}
			],
			"type" : "STRING",
			"value" : "-g"
		},
		{
			"name" : "CMAKE_CXX_FLAGS_MINSIZEREL",
			"properties" : 
			[
				{
					"name" : "ADVANCED",
					"value" : "1"
				},
				{
					"name" : "HELPSTRING",
					"value" : "Flags used by the CXX compiler during MINSIZEREL builds."
				}
			],
			"type" : "STRING",
			"value" : "-Os -DNDEBUG"
		},
		{
			"name" : "CMAKE_CXX_FLAGS_RELEASE",
			"properties" : 
			[
				{
					"name" : "ADVANCED",
					"value" : "1"
				},
				{
					"name" : "HELPSTRING",
					"value" : "Flags used by the CXX compiler during RELEASE builds."
				}
			],
			"type" : "STRING",
			"value" : "-O3 -DNDEBUG"
		},
		{
			"name" : "CMAKE_CXX_FLAGS_RELWITHDEBINFO",
			"properties" : 
			[
				{
					"name" : "ADVANCED",
					"value" : "1"
				},
				{
					"name" : "HELPSTRING",
					"value" : "Flags used by the CXX compiler during RELWITHDEBINFO builds."
				}
			],
			"type" : "STRING",
			"value" : "-O2 -g -DNDEBUG"
		},
		{
			"name" : "CMAKE_CXX_STANDARD_LIBRARIES",
			"properties" : 
			[
				{
					"name" : "ADVANCED",
					"value" : "1"
				},
				{
					"name" : "HELPSTRING",
					"value" : "Libraries linked by default with all C++ applications."
				}
			],
			"type" : "STRING",
			"value" : "-lkernel32 -luser32 -lgdi32 -lwinspool -lshell32 -lole32 -loleaut32 -luuid -lcomdlg32 -ladvapi32"
		},
		{
			"name" : "CMAKE_C_COMPILER",
			"properties" : 
			[
				{
					"name" : "ADVANCED",
					"value" : "1"
				},
				{
					"name" : "HELPSTRING",
					"value" : "C compiler"
				}
			],
			"type" : "FILEPATH",
			"value" : "D:/software/CLion 2021.3/bin/mingw/bin/gcc.exe"
		},
		{
			"name" : "CMAKE_C_COMPILER_AR",
			"properties" : 
			[
				{
					"name" : "ADVANCED",
					"value" : "1"
				},
				{
					"name" : "HELPSTRING",
					"value" : "A wrapper around 'ar' adding the appropriate '--plugin' option for the GCC compiler"
				}
			],
			"type" : "FILEPATH",
			"value" : "D:/software/CLion 2021.3/bin/mingw/bin/gcc-ar.exe"
		},
		{
			"name" : "CMAKE_C_COMPILER_RANLIB",
			"properties" : 
			[
				{
					"name" : "ADVANCED",
					"value" : "1"
				},
				{
					"name" : "HELPSTRING",
					"value" : "A wrapper around 'ranlib' adding the appropriate '--plugin' option for the GCC compiler"
				}
			],
			"type" : "FILEPATH",
			"value" : "D:/software/CLion 2021.3/bin/mingw/bin/gcc-ranlib.exe"
		},
		{
			"name" : "CMAKE_C_FLAGS",
			"properties" : 
			[
				{
					"name" : "ADVANCED",
					"value" : "1"
				},
				{
					"name" : "HELPSTRING",
					"value" : "Flags used by the C compiler during all build types."
				}
			],
			"type" : "STRING",
			"value" : ""
		},
		{
			"name" : "CMAKE_C_FLAGS_DEBUG",
			"properties" : 
			[
				{
					"name" : "ADVANCED",
					"value" : "1"
				},
				{
					"name" : "HELPSTRING",
					"value" : "Flags used by the C compiler during DEBUG builds."
				}
			],
			"type" : "STRING",
			"value" : "-g"
		},
		{
			"name" : "CMAKE_C_FLAGS_MINSIZEREL",
			"properties" : 
			[
				{
					"name" : "ADVANCED",
					"value" : "1"
				},
				{
					"name" : "HELPSTRING",
					"value" : "Flags used by the C compiler during MINSIZEREL builds."
				}
			],
			"type" : "STRING",
			"value" : "-Os -DNDEBUG"
		},
		{
			"name" : "CMAKE_C_FLAGS_RELEASE",
			"properties" : 
			[
				{
					"name" : "ADVANCED",
					"value" : "1"
				},
				{
					"name" : "HELPSTRING",
					"value" : "Flags used by the C compiler during RELEASE builds."
				}
			],
			"type" : "STRING",
			"value" : "-O3 -DNDEBUG"
		},
		{
			"name" : "CMAKE_C_FLAGS_RELWITHDEBINFO",
			"properties" : 
			[
				{
					"name" : "ADVANCED",
					"value" : "1"
				},
				{
					"name" : "HELPSTRING",
					"value" : "Flags used by the C compiler during RELWITHDEBINFO builds."
				}
			],
			"type" : "STRING",
			"value" : "-O2 -g -DNDEBUG"
		},
		{
			"name" : "CMAKE_C_STANDARD_LIBRARIES",
			"properties" : 
			[
				{
					"name" : "ADVANCED",
					"value" : "1"
				},
				{
					"name" : "HELPSTRING",
					"value" : "Libraries linked by default with all C applications."
				}
			],
			"type" : "STRING",
			"value" : "-lkernel32 -luser32 -lgdi32 -lwinspool -lshell32 -lole32 -loleaut32 -luuid -lcomdlg32 -ladvapi32"
		},
		{
			"name" : "CMAKE_DLLTOOL",
			"properties" : 
			[
				{
					"name" : "ADVANCED",
					"value" : "1"
				},
				{
					"name" : "HELPSTRING",
					"value" : "Path to a program."
				}
			],
			"type" : "FILEPATH",
			"value" : "D:/software/CLion 2021.3/bin/mingw/bin/dlltool.exe"
		},
		{
			"name" : "CMAKE_EXECUTABLE_FORMAT",
			"properties" : 
			[
				{
					"name" : "HELPSTRING",
					"value" : "Executable file format"
				}
			],
			"type" : "INTERNAL",
			"value" : "Unknown"
		},
		{
			"name" : "CMAKE_EXE_LINKER_FLAGS",
			"properties" : 
			[
				{
					"name" : "ADVANCED",
					"value" : "1"
				},
				{
					"name" : "HELPSTRING",
					"value" : "Flags used by the linker during all build types."
				}
			],
			"type" : "STRING",
			"value" : ""
		},
		{
			"name" : "CMAKE_EXE_LINKER_FLAGS_DEBUG",
			"properties" : 
			[
				{
					"name" : "ADVANCED",
					"value" : "1"
				},
				{
					"name" : "HELPSTRING",
					"value" : "Flags used by the linker during DEBUG builds."
				}
			],
			"type" : "STRING",
			"value" : ""
		},
		{
			"name" : "CMAKE_EXE_LINKER_FLAGS_MINSIZEREL",
			"properties" : 
			[
				{
					"name" : "ADVANCED",
					"value" : "1"
				},
				{
					"name" : "HELPSTRING",
					"value" : "Flags used by the linker during MINSIZEREL builds."
				}
			],
			"type" : "STRING",
			"value" : ""
		},
		{
			"name" : "CMAKE_EXE_LINKER_FLAGS_RELEASE",
			"properties" : 
			[
				{
					"name" : "ADVANCED",
					"value" : "1"
				},
				{
					"name" : "HELPSTRING",
					"value" : "Flags used by the linker during RELEASE builds."
				}
			],
			"type" : "STRING",
			"value" : ""
		},
		{
			"name" : "CMAKE_EXE_LINKER_FLAGS_RELWITHDEBINFO",
			"properties" : 
			[
				{
					"name" : "ADVANCED",
					"value" : "1"
				},
				{
					"name" : "HELPSTRING",
					"value" : "Flags used by the linker during RELWITHDEBINFO builds."
				}
			],
			"type" : "STRING",
			"value" : ""
		},
		{
			"name" : "CMAKE_EXPORT_COMPILE_COMMANDS",
			"properties" : 
			[
				{
					"name" : "ADVANCED",
					"value" : "1"
				},
				{
					"name" : "HELPSTRING",
					"value" : "Enable/Disable output of compile commands during generation."
				}
			],
			"type" : "BOOL",
			"value" : ""
		},
		{
			"name" : "CMAKE_EXTRA_GENERATOR",
			"properties" : 
			[
				{
					"name" : "HELPSTRING",
					"value" : "Name of external makefile project generator."
				}
			],
			"type" : "INTERNAL",
			"value" : ""
		},
		{
			"name" : "CMAKE_GENERATOR",
			"properties" : 
			[
				{
					"name" : "HELPSTRING",
					"value" : "Name of generator."
				}
			],
			"type" : "INTERNAL",
			"value" : "Ninja"
		},
		{
			"name" : "CMAKE_GENERATOR_INSTANCE",
			"properties" : 
			[
				{
					"name" : "HELPSTRING",
					"value" : "Generator instance identifier."
				}
			],
			"type" : "INTERNAL",
			"value" : ""
		},
		{
			"name" : "CMAKE_GENERATOR_PLATFORM",
			"properties" : 
			[
				{
					"name" : "HELPSTRING",
					"value" : "Name of generator platform."
				}
			],
			"type" : "INTERNAL",
			"value" : ""
		},
		{
			"name" : "CMAKE_GENERATOR_TOOLSET",
			"properties" : 
			[
				{
					"name" : "HELPSTRING",
					"value" : "Name of generator toolset."
				}
			],
			"type" : "INTERNAL",
			"value" : ""
		},
		{
			"name" : "CMAKE_GNUtoMS",
			"properties" : 
			[
				{
					"name" : "HELPSTRING",
					"value" : "Convert GNU import libraries to MS format (requires Visual Studio)"
				}
			],
			"type" : "BOOL",
			"value" : "OFF"
		},
		{
			"name" : "CMAKE_HOME_DIRECTORY",
			"properties" : 
			[
				{
					"name" : "HELPSTRING",
					"value" : "Source directory with the top level CMakeLists.txt file for this project"
				}
			],
			"type" : "INTERNAL",
			"value" : "C:/Users/Lenovo/Desktop/GraphTM"
		},
		{
			"name" : "CMAKE_INSTALL_PREFIX",
			"properties" : 
			[
				{
					"name" : "HELPSTRING",
					"value" : "Install path prefix, prepended onto install directories."
				}
			],
			"type" : "PATH",
			"value" : "C:/Program Files (x86)/GraphTM"
		},
		{
			"name" : "CMAKE_LINKER",
			"properties" : 
			[
				{
					"name" : "ADVANCED",
					"value" : "1"
				},
				{
					"name" : "HELPSTRING",
					"value" : "Path to a program."
				}
			],
			"type" : "FILEPATH",
			"value" : "D:/software/CLion 2021.3/bin/mingw/bin/ld.exe"
		},
		{
			"name" : "CMAKE_MAKE_PROGRAM",
			"properties" : 
			[
				{
					"name" : "HELPSTRING",
					"value" : "make program"
				}
			],
			"type" : "FILEPATH",
			"value" : "D:/software/CLion 2021.3/bin/ninja/win/ninja.exe"
		},
		{
			"name" : "CMAKE_MODULE_LINKER_FLAGS",
			"properties" : 
			[
				{
					"name" : "ADVANCED",
					"value" : "1"
				},
				{
					"name" : "HELPSTRING",
					"value" : "Flags used by the linker during the creation of modules during all build types."
				}
			],
			"type" : "STRING",
			"value" : ""
		},
		{
			"name" : "CMAKE_MODULE_LINKER_FLAGS_DEBUG",
			"properties" : 
			[
				{
					"name" : "ADVANCED",
					"value" : "1"
				},
				{
					"name" : "HELPSTRING",
					"value" : "Flags used by the linker during the creation of modules during DEBUG builds."
				}
			],
			"type" : "STRING",
			"value" : ""
		},
		{
			"name" : "CMAKE_MODULE_LINKER_FLAGS_MINSIZEREL",
			"properties" : 
			[
				{
					"name" : "ADVANCED",
					"value" : "1"
				},
				{
					"name" : "HELPSTRING",
					"value" : "Flags used by the linker during the creation of modules during MINSIZEREL builds."
				}
			],
			"type" : "STRING",
			"value" : ""
		},
		{
			"name" : "CMAKE_MODULE_LINKER_FLAGS_RELEASE",
			"properties" : 
			[
				{
					"name" : "ADVANCED",
					"value" : "1"
				},
				{
					"name" : "HELPSTRING",
					"value" : "Flags used by the linker during the creation of modules during RELEASE builds."
				}
			],
			"type" : "STRING",
			"value" : ""
		},
		{
			"name" : "CMAKE_MODULE_LINKER_FLAGS_RELWITHDEBINFO",
			"properties" : 
			[
				{
					"name" : "ADVANCED",
					"value" : "1"
				},
				{
					"name" : "HELPSTRING",
					"value" : "Flags used by the linker during the creation of modules during RELWITHDEBINFO builds."
				}
			],
			"type" : "STRING",
			"value" : ""
		},
		{
			"name" : "CMAKE_NM",
			"properties" : 
			[
				{
					"name" : "ADVANCED",
					"value" : "1"
				},
				{
					"name" : "HELPSTRING",
					"value" : "Path to a program."
				}
			],
			"type" : "FILEPATH",
			"value" : "D:/software/CLion 2021.3/bin/mingw/bin/nm.exe"
		},
		{
			"name" : "CMAKE_NUMBER_OF_MAKEFILES",
			"properties" : 
			[
				{
					"name" : "HELPSTRING",
					"value" : "number of local generators"
				}
			],
			"type" : "INTERNAL",
			"value" : "1"
		},
		{
			"name" : "CMAKE_OBJCOPY",
			"properties" : 
			[
				{
					"name" : "ADVANCED",
					"value" : "1"
				},
				{
					"name" : "HELPSTRING",
					"value" : "Path to a program."
				}
			],
			"type" : "FILEPATH",
			"value" : "D:/software/CLion 2021.3/bin/mingw/bin/objcopy.exe"
		},
		{
			"name" : "CMAKE_OBJDUMP",
			"properties" : 
			[
				{
					"name" : "ADVANCED",
					"value" : "1"
				},
				{
					"name" : "HELPSTRING",
					"value" : "Path to a program."
				}
			],
			"type" : "FILEPATH",
			"value" : "D:/software/CLion 2021.3/bin/mingw/bin/objdump.exe"
		},
		{
			"name" : "CMAKE_PLATFORM_INFO_INITIALIZED",
			"properties" : 
			[
				{
					"name" : "HELPSTRING",
					"value" : "Platform information initialized"
				}
			],
			"type" : "INTERNAL",
			"value" : "1"
		},
		{
			"name" : "CMAKE_PROJECT_DESCRIPTION",
			"properties" : 
			[
				{
					"name" : "HELPSTRING",
					"value" : "Value Computed by CMake"
				}
			],
			"type" : "STATIC",
			"value" : ""
		},
		{
			"name" : "CMAKE_PROJECT_HOMEPAGE_URL",
			"properties" : 
			[
				{
					"name" : "HELPSTRING",
					"value" : "Value Computed by CMake"
				}
			],
			"type" : "STATIC",
			"value" : ""
		},
		{
			"name" : "CMAKE_PROJECT_NAME",
			"properties" : 
			[
				{
					"name" : "HELPSTRING",
					"value" : "Value Computed by CMake"
				}
			],
			"type" : "STATIC",
			"value" : "GraphTM"
		},
		{
			"name" : "CMAKE_RANLIB",
			"properties" : 
			[
				{
					"name" : "ADVANCED",
					"value" : "1"
				},
				{
					"name" : "HELPSTRING",
					"value" : "Path to a program."
				}
			],
			"type" : "FILEPATH",
			"value" : "D:/software/CLion 2021.3/bin/mingw/bin/ranlib.exe"
		},
		{
			"name" : "CMAKE_RC_COMPILER",
			"properties" : 
			[
				{
					"name" : "ADVANCED",
					"value" : "1"
				},
				{
					"name" : "HELPSTRING",
					"value" : "RC compiler"
				}
			],
			"type" : "FILEPATH",
			"value" : "D:/software/CLion 2021.3/bin/mingw/bin/windres.exe"
		},
		{
			"name" : "CMAKE_RC_COMPILER_WORKS",
			"properties" : 
			[
				{
					"name" : "HELPSTRING",
					"value" : ""
				}
			],
			"type" : "INTERNAL",
			"value" : "1"
		},
		{
			"name" : "CMAKE_RC_FLAGS",
			"properties" : 
			[
				{
					"name" : "ADVANCED",
					"value" : "1"
				},
				{
					"name" : "HELPSTRING",
					"value" : "Flags for Windows Resource Compiler during all build types."
				}
			],
			"type" : "STRING",
			"value" : ""
		},
		{
			"name" : "CMAKE_RC_FLAGS_DEBUG",
			"properties" : 
			[
				{
					"name" : "ADVANCED",
					"value" : "1"
				},
				{
					"name" : "HELPSTRING",
					"value" : "Flags for Windows Resource Compiler during DEBUG builds."
				}
			],
			"type" : "STRING",
			"value" : ""
		},
		{
			"name" : "CMAKE_RC_FLAGS_MINSIZEREL",
			"properties" : 
			[
				{
					"name" : "ADVANCED",
					"value" : "1"
				},
				{
					"name" : "HELPSTRING",
					"value" : "Flags for Windows Resource Compiler during MINSIZEREL builds."
				}
			],
			"type" : "STRING",
			"value" : ""
		},
		{
			"name" : "CMAKE_RC_FLAGS_RELEASE",
			"properties" : 
			[
				{
					"name" : "ADVANCED",
					"value" : "1"
				},
				{
					"name" : "HELPSTRING",
					"value" : "Flags for Windows Resource Compiler during RELEASE builds."
				}
			],
			"type" : "STRING",
			"value" : ""
		},
		{
			"name" : "CMAKE_RC_FLAGS_RELWITHDEBINFO",
			"properties" : 
			[
				{
					"name" : "ADVANCED",
					"value" : "1"
				},
				{
					"name" : "HELPSTRING",
					"value" : "Flags for Windows Resource Compiler during RELWITHDEBINFO builds."
				}
			],
			"type" : "STRING",
			"value" : ""
		},
		{
			"name" : "CMAKE_READELF",
			"properties" : 
			[
				{
					"name" : "ADVANCED",
					"value" : "1"
				},
				{
					"name" : "HELPSTRING",
					"value" : "Path to a program."
				}
			],
			"type" : "FILEPATH",
			"value" : "D:/software/CLion 2021.3/bin/mingw/bin/readelf.exe"
		},
		{
			"name" : "CMAKE_ROOT",
			"properties" : 
			[
				{
					"name" : "HELPSTRING",
					"value" : "Path to CMake installation."
				}
			],
			"type" : "INTERNAL",
			"value" : "D:/software/CLion 2021.3/bin/cmake/win/share/cmake-3.21"
		},
		{
			"name" : "CMAKE_SHARED_LINKER_FLAGS",
			"properties" : 
			[
				{
					"name" : "ADVANCED",
					"value" : "1"
				},
				{
					"name" : "HELPSTRING",
					"value" : "Flags used by the linker during the creation of shared libraries during all build types."
				}
			],
			"type" : "STRING",
			"value" : ""
		},
		{
			"name" : "CMAKE_SHARED_LINKER_FLAGS_DEBUG",
			"properties" : 
			[
				{
					"name" : "ADVANCED",
					"value" : "1"
				},
				{
					"name" : "HELPSTRING",
					"value" : "Flags used by the linker during the creation of shared libraries during DEBUG builds."
				}
			],
			"type" : "STRING",
			"value" : ""
		},
		{
			"name" : "CMAKE_SHARED_LINKER_FLAGS_MINSIZEREL",
			"properties" : 
			[
				{
					"name" : "ADVANCED",
					"value" : "1"
				},
				{
					"name" : "HELPSTRING",
					"value" : "Flags used by the linker during the creation of shared libraries during MINSIZEREL builds."
				}
			],
			"type" : "STRING",
			"value" : ""
		},
		{
			"name" : "CMAKE_SHARED_LINKER_FLAGS_RELEASE",
			"properties" : 
			[
				{
					"name" : "ADVANCED",
					"value" : "1"
				},
				{
					"name" : "HELPSTRING",
					"value" : "Flags used by the linker during the creation of shared libraries during RELEASE builds."
				}
			],
			"type" : "STRING",
			"value" : ""
		},
		{
			"name" : "CMAKE_SHARED_LINKER_FLAGS_RELWITHDEBINFO",
			"properties" : 
			[
				{
					"name" : "ADVANCED",
					"value" : "1"
				},
				{
					"name" : "HELPSTRING",
					"value" : "Flags used by the linker during the creation of shared libraries during RELWITHDEBINFO builds."
				}
			],
			"type" : "STRING",
			"value" : ""
		},
		{
			"name" : "CMAKE_SKIP_INSTALL_RPATH",
			"properties" : 
			[
				{
					"name" : "ADVANCED",
					"value" : "1"
				},
				{
					"name" : "HELPSTRING",
					"value" : "If set, runtime paths are not added when installing shared libraries, but are added when building."
				}
			],
			"type" : "BOOL",
			"value" : "NO"
		},
		{
			"name" : "CMAKE_SKIP_RPATH",
			"properties" : 
			[
				{
					"name" : "ADVANCED",
					"value" : "1"
				},
				{
					"name" : "HELPSTRING",
					"value" : "If set, runtime paths are not added when using shared libraries."
				}
			],
			"type" : "BOOL",
			"value" : "NO"
		},
		{
			"name" : "CMAKE_STATIC_LINKER_FLAGS",
			"properties" : 
			[
				{
					"name" : "ADVANCED",
					"value" : "1"
				},
				{
					"name" : "HELPSTRING",
					"value" : "Flags used by the linker during the creation of static libraries during all build types."
				}
			],
			"type" : "STRING",
			"value" : ""
		},
		{
			"name" : "CMAKE_STATIC_LINKER_FLAGS_DEBUG",
			"properties" : 
			[
				{
					"name" : "ADVANCED",
					"value" : "1"
				},
				{
					"name" : "HELPSTRING",
					"value" : "Flags used by the linker during the creation of static libraries during DEBUG builds."
				}
			],
			"type" : "STRING",
			"value" : ""
		},
		{
			"name" : "CMAKE_STATIC_LINKER_FLAGS_MINSIZEREL",
			"properties" : 
			[
				{
					"name" : "ADVANCED",
					"value" : "1"
				},
				{
					"name" : "HELPSTRING",
					"value" : "Flags used by the linker during the creation of static libraries during MINSIZEREL builds."
				}
			],
			"type" : "STRING",
			"value" : ""
		},
		{
			"name" : "CMAKE_STATIC_LINKER_FLAGS_RELEASE",
			"properties" : 
			[
				{
					"name" : "ADVANCED",
					"value" : "1"
				},
				{
					"name" : "HELPSTRING",
					"value" : "Flags used by the linker during the creation of static libraries during RELEASE builds."
				}
			],
			"type" : "STRING",
			"value" : ""
		},
		{
			"name" : "CMAKE_STATIC_LINKER_FLAGS_RELWITHDEBINFO",
			"properties" : 
			[
				{
					"name" : "ADVANCED",
					"value" : "1"
				},
				{
					"name" : "HELPSTRING",
					"value" : "Flags used by the linker during the creation of static libraries during RELWITHDEBINFO builds."
				}
			],
			"type" : "STRING",
			"value" : ""
		},
		{
			"name" : "CMAKE_STRIP",
			"properties" : 
			[
				{
					"name" : "ADVANCED",
					"value" : "1"
				},
				{
					"name" : "HELPSTRING",
					"value" : "Path to a program."
				}
			],
			"type" : "FILEPATH",
			"value" : "D:/software/CLion 2021.3/bin/mingw/bin/strip.exe"
		},
		{
			"name" : "CMAKE_VERBOSE_MAKEFILE",
			"properties" : 
			[
				{
					"name" : "ADVANCED",
					"value" : "1"
				},
				{
					"name" : "HELPSTRING",
					"value" : "If this value is on, makefiles will be generated without the .SILENT directive, and all commands will be echoed to the console during the make.  This is useful for debugging only. With Visual Studio IDE projects all commands are done without /nologo."
				}
			],
			"type" : "BOOL",
			"value" : "FALSE"
		},
		{
			"name" : "GraphTM_BINARY_DIR",
			"properties" : 
			[
				{
					"name" : "HELPSTRING",
					"value" : "Value Computed by CMake"
				}
			],
			"type" : "STATIC",
			"value" : "C:/Users/Lenovo/Desktop/GraphTM/cmake-build-debug"
		},
		{
			"name" : "GraphTM_IS_TOP_LEVEL",
			"properties" : 
			[
				{
					"name" : "HELPSTRING",
					"value" : "Value Computed by CMake"
				}
			],
			"type" : "STATIC",
			"value" : "ON"
		},
		{
			"name" : "GraphTM_SOURCE_DIR",
			"properties" : 
			[
				{
					"name" : "HELPSTRING",
					"value" : "Value Computed by CMake"
				}
			],
			"type" : "STATIC",
			"value" : "C:/Users/Lenovo/Desktop/GraphTM"
		}
	],
	"kind" : "cache",
	"version" : 
	{
		"major" : 2,
		"minor" : 0
	}
}
