# Supplementary material for: Fairness modeling for topics with different scales in short texts
Source: PeerJ Comput Sci. 2025 Jul 23;11:e2936. doi: 10.7717/peerj-cs.2936 (PMC12453639; doi:10.7717/peerj-cs.2936)
Supplement: Supplemental Information 1 [file peerj-cs-11-2936-s001.zip › MixTM-G/cmake-build-debug/.cmake/api/v1/reply/cmakeFiles-v1-c5b692223074458c81f7.json]

{
	"inputs" : 
	[
		{
			"path" : "CMakeLists.txt"
		},
		{
			"isGenerated" : true,
			"path" : "cmake-build-debug/CMakeFiles/3.21.1/CMakeSystem.cmake"
		},
		{
			"isCMake" : true,
			"isExternal" : true,
			"path" : "D:/software/CLion 2021.3/bin/cmake/win/share/cmake-3.21/Modules/CMakeSystemSpecificInitialize.cmake"
		},
		{
			"isGenerated" : true,
			"path" : "cmake-build-debug/CMakeFiles/3.21.1/CMakeCCompiler.cmake"
		},
		{
			"isGenerated" : true,
			"path" : "cmake-build-debug/CMakeFiles/3.21.1/CMakeCXXCompiler.cmake"
		},
		{
			"isCMake" : true,
			"isExternal" : true,
			"path" : "D:/software/CLion 2021.3/bin/cmake/win/share/cmake-3.21/Modules/CMakeSystemSpecificInformation.cmake"
		},
		{
			"isCMake" : true,
			"isExternal" : true,
			"path" : "D:/software/CLion 2021.3/bin/cmake/win/share/cmake-3.21/Modules/CMakeGenericSystem.cmake"
		},
		{
			"isCMake" : true,
			"isExternal" : true,
			"path" : "D:/software/CLion 2021.3/bin/cmake/win/share/cmake-3.21/Modules/CMakeInitializeConfigs.cmake"
		},
		{
			"isCMake" : true,
			"isExternal" : true,
			"path" : "D:/software/CLion 2021.3/bin/cmake/win/share/cmake-3.21/Modules/Platform/Windows.cmake"
		},
		{
			"isCMake" : true,
			"isExternal" : true,
			"path" : "D:/software/CLion 2021.3/bin/cmake/win/share/cmake-3.21/Modules/Platform/WindowsPaths.cmake"
		},
		{
			"isCMake" : true,
			"isExternal" : true,
			"path" : "D:/software/CLion 2021.3/bin/cmake/win/share/cmake-3.21/Modules/CMakeCInformation.cmake"
		},
		{
			"isCMake" : true,
			"isExternal" : true,
			"path" : "D:/software/CLion 2021.3/bin/cmake/win/share/cmake-3.21/Modules/CMakeLanguageInformation.cmake"
		},
		{
			"isCMake" : true,
			"isExternal" : true,
			"path" : "D:/software/CLion 2021.3/bin/cmake/win/share/cmake-3.21/Modules/Compiler/GNU-C.cmake"
		},
		{
			"isCMake" : true,
			"isExternal" : true,
			"path" : "D:/software/CLion 2021.3/bin/cmake/win/share/cmake-3.21/Modules/Compiler/GNU.cmake"
		},
		{
			"isCMake" : true,
			"isExternal" : true,
			"path" : "D:/software/CLion 2021.3/bin/cmake/win/share/cmake-3.21/Modules/Compiler/CMakeCommonCompilerMacros.cmake"
		},
		{
			"isCMake" : true,
			"isExternal" : true,
			"path" : "D:/software/CLion 2021.3/bin/cmake/win/share/cmake-3.21/Modules/Platform/Windows-GNU-C.cmake"
		},
		{
			"isCMake" : true,
			"isExternal" : true,
			"path" : "D:/software/CLion 2021.3/bin/cmake/win/share/cmake-3.21/Modules/Platform/Windows-GNU.cmake"
		},
		{
			"isGenerated" : true,
			"path" : "cmake-build-debug/CMakeFiles/3.21.1/CMakeRCCompiler.cmake"
		},
		{
			"isCMake" : true,
			"isExternal" : true,
			"path" : "D:/software/CLion 2021.3/bin/cmake/win/share/cmake-3.21/Modules/CMakeRCInformation.cmake"
		},
		{
			"isCMake" : true,
			"isExternal" : true,
			"path" : "D:/software/CLion 2021.3/bin/cmake/win/share/cmake-3.21/Modules/Platform/Windows-windres.cmake"
		},
		{
			"isCMake" : true,
			"isExternal" : true,
			"path" : "D:/software/CLion 2021.3/bin/cmake/win/share/cmake-3.21/Modules/Platform/Windows-GNU-C-ABI.cmake"
		},
		{
			"isCMake" : true,
			"isExternal" : true,
			"path" : "D:/software/CLion 2021.3/bin/cmake/win/share/cmake-3.21/Modules/CMakeCommonLanguageInclude.cmake"
		},
		{
			"isCMake" : true,
			"isExternal" : true,
			"path" : "D:/software/CLion 2021.3/bin/cmake/win/share/cmake-3.21/Modules/CMakeCXXInformation.cmake"
		},
		{
			"isCMake" : true,
			"isExternal" : true,
			"path" : "D:/software/CLion 2021.3/bin/cmake/win/share/cmake-3.21/Modules/CMakeLanguageInformation.cmake"
		},
		{
			"isCMake" : true,
			"isExternal" : true,
			"path" : "D:/software/CLion 2021.3/bin/cmake/win/share/cmake-3.21/Modules/Compiler/GNU-CXX.cmake"
		},
		{
			"isCMake" : true,
			"isExternal" : true,
			"path" : "D:/software/CLion 2021.3/bin/cmake/win/share/cmake-3.21/Modules/Compiler/GNU.cmake"
		},
		{
			"isCMake" : true,
			"isExternal" : true,
			"path" : "D:/software/CLion 2021.3/bin/cmake/win/share/cmake-3.21/Modules/Platform/Windows-GNU-CXX.cmake"
		},
		{
			"isCMake" : true,
			"isExternal" : true,
			"path" : "D:/software/CLion 2021.3/bin/cmake/win/share/cmake-3.21/Modules/Platform/Windows-GNU.cmake"
		},
		{
			"isCMake" : true,
			"isExternal" : true,
			"path" : "D:/software/CLion 2021.3/bin/cmake/win/share/cmake-3.21/Modules/Platform/Windows-GNU-CXX-ABI.cmake"
		},
		{
			"isCMake" : true,
			"isExternal" : true,
			"path" : "D:/software/CLion 2021.3/bin/cmake/win/share/cmake-3.21/Modules/CMakeCommonLanguageInclude.cmake"
		}
	],
	"kind" : "cmakeFiles",
	"paths" : 
	{
		"build" : "C:/Users/Lenovo/Desktop/GraphTM/cmake-build-debug",
		"source" : "C:/Users/Lenovo/Desktop/GraphTM"
	},
	"version" : 
	{
		"major" : 1,
		"minor" : 0
	}
}
