# Supplementary material for: Fairness modeling for topics with different scales in short texts
Source: PeerJ Comput Sci. 2025 Jul 23;11:e2936. doi: 10.7717/peerj-cs.2936 (PMC12453639; doi:10.7717/peerj-cs.2936)
Supplement: Supplemental Information 1 [file peerj-cs-11-2936-s001.zip › MixTM-G/cmake-build-debug/.cmake/api/v1/reply/codemodel-v2-e06f6afb1e9b33abafc3.json]

{
	"configurations" : 
	[
		{
			"directories" : 
			[
				{
					"build" : ".",
					"jsonFile" : "directory-.-Debug-d0094a50bb2071803777.json",
					"minimumCMakeVersion" : 
					{
						"string" : "3.21"
					},
					"projectIndex" : 0,
					"source" : ".",
					"targetIndexes" : 
					[
						0
					]
				}
			],
			"name" : "Debug",
			"projects" : 
			[
				{
					"directoryIndexes" : 
					[
						0
					],
					"name" : "GraphTM",
					"targetIndexes" : 
					[
						0
					]
				}
			],
			"targets" : 
			[
				{
					"directoryIndex" : 0,
					"id" : "GraphTM::@6890427a1f51a3e7e1df",
					"jsonFile" : "target-GraphTM-Debug-9a5f86ee76705112b4b6.json",
					"name" : "GraphTM",
					"projectIndex" : 0
				}
			]
		}
	],
	"kind" : "codemodel",
	"paths" : 
	{
		"build" : "C:/Users/Lenovo/Desktop/GraphTM/cmake-build-debug",
		"source" : "C:/Users/Lenovo/Desktop/GraphTM"
	},
	"version" : 
	{
		"major" : 2,
		"minor" : 3
	}
}
