# Supplementary material for: Fairness modeling for topics with different scales in short texts
Source: PeerJ Comput Sci. 2025 Jul 23;11:e2936. doi: 10.7717/peerj-cs.2936 (PMC12453639; doi:10.7717/peerj-cs.2936)
Supplement: Supplemental Information 1 [file peerj-cs-11-2936-s001.zip › MixTM-G/cmake-build-debug/.cmake/api/v1/reply/directory-.-Debug-d0094a50bb2071803777.json]

{
	"backtraceGraph" : 
	{
		"commands" : [],
		"files" : [],
		"nodes" : []
	},
	"installers" : [],
	"paths" : 
	{
		"build" : ".",
		"source" : "."
	}
}
