# Supplementary material for: Fairness modeling for topics with different scales in short texts
Source: PeerJ Comput Sci. 2025 Jul 23;11:e2936. doi: 10.7717/peerj-cs.2936 (PMC12453639; doi:10.7717/peerj-cs.2936)
Supplement: Supplemental Information 1 [file peerj-cs-11-2936-s001.zip › MixTM-G/cmake-build-debug/.cmake/api/v1/reply/index-2025-05-05T12-29-21-0324.json]

{
	"cmake" : 
	{
		"generator" : 
		{
			"multiConfig" : false,
			"name" : "Ninja"
		},
		"paths" : 
		{
			"cmake" : "D:/software/CLion 2021.3/bin/cmake/win/bin/cmake.exe",
			"cpack" : "D:/software/CLion 2021.3/bin/cmake/win/bin/cpack.exe",
			"ctest" : "D:/software/CLion 2021.3/bin/cmake/win/bin/ctest.exe",
			"root" : "D:/software/CLion 2021.3/bin/cmake/win/share/cmake-3.21"
		},
		"version" : 
		{
			"isDirty" : false,
			"major" : 3,
			"minor" : 21,
			"patch" : 1,
			"string" : "3.21.1",
			"suffix" : ""
		}
	},
	"objects" : 
	[
		{
			"jsonFile" : "codemodel-v2-e06f6afb1e9b33abafc3.json",
			"kind" : "codemodel",
			"version" : 
			{
				"major" : 2,
				"minor" : 3
			}
		},
		{
			"jsonFile" : "cache-v2-c706244cb0592f97e6be.json",
			"kind" : "cache",
			"version" : 
			{
				"major" : 2,
				"minor" : 0
			}
		},
		{
			"jsonFile" : "cmakeFiles-v1-c5b692223074458c81f7.json",
			"kind" : "cmakeFiles",
			"version" : 
			{
				"major" : 1,
				"minor" : 0
			}
		},
		{
			"jsonFile" : "toolchains-v1-86867d250d8fbb3c1536.json",
			"kind" : "toolchains",
			"version" : 
			{
				"major" : 1,
				"minor" : 0
			}
		}
	],
	"reply" : 
	{
		"cache-v2" : 
		{
			"jsonFile" : "cache-v2-c706244cb0592f97e6be.json",
			"kind" : "cache",
			"version" : 
			{
				"major" : 2,
				"minor" : 0
			}
		},
		"cmakeFiles-v1" : 
		{
			"jsonFile" : "cmakeFiles-v1-c5b692223074458c81f7.json",
			"kind" : "cmakeFiles",
			"version" : 
			{
				"major" : 1,
				"minor" : 0
			}
		},
		"codemodel-v2" : 
		{
			"jsonFile" : "codemodel-v2-e06f6afb1e9b33abafc3.json",
			"kind" : "codemodel",
			"version" : 
			{
				"major" : 2,
				"minor" : 3
			}
		},
		"toolchains-v1" : 
		{
			"jsonFile" : "toolchains-v1-86867d250d8fbb3c1536.json",
			"kind" : "toolchains",
			"version" : 
			{
				"major" : 1,
				"minor" : 0
			}
		}
	}
}
