# Supplementary material for: Fairness modeling for topics with different scales in short texts
Source: PeerJ Comput Sci. 2025 Jul 23;11:e2936. doi: 10.7717/peerj-cs.2936 (PMC12453639; doi:10.7717/peerj-cs.2936)
Supplement: Supplemental Information 1 [file peerj-cs-11-2936-s001.zip › MixTM-G/cmake-build-debug/.cmake/api/v1/reply/toolchains-v1-86867d250d8fbb3c1536.json]

{
	"kind" : "toolchains",
	"toolchains" : 
	[
		{
			"compiler" : 
			{
				"id" : "GNU",
				"implicit" : 
				{
					"includeDirectories" : 
					[
						"D:/software/CLion 2021.3/bin/mingw/lib/gcc/x86_64-w64-mingw32/11.2.0/include",
						"D:/software/CLion 2021.3/bin/mingw/include",
						"D:/software/CLion 2021.3/bin/mingw/lib/gcc/x86_64-w64-mingw32/11.2.0/include-fixed",
						"D:/software/CLion 2021.3/bin/mingw/x86_64-w64-mingw32/include"
					],
					"linkDirectories" : 
					[
						"D:/software/CLion 2021.3/bin/mingw/lib/gcc/x86_64-w64-mingw32/11.2.0",
						"D:/software/CLion 2021.3/bin/mingw/lib/gcc",
						"D:/software/CLion 2021.3/bin/mingw/x86_64-w64-mingw32/lib",
						"D:/software/CLion 2021.3/bin/mingw/lib"
					],
					"linkFrameworkDirectories" : [],
					"linkLibraries" : 
					[
						"mingw32",
						"gcc",
						"moldname",
						"mingwex",
						"kernel32",
						"pthread",
						"advapi32",
						"shell32",
						"user32",
						"kernel32",
						"iconv",
						"mingw32",
						"gcc",
						"moldname",
						"mingwex",
						"kernel32"
					]
				},
				"path" : "D:/software/CLion 2021.3/bin/mingw/bin/gcc.exe",
				"version" : "11.2.0"
			},
			"language" : "C",
			"sourceFileExtensions" : 
			[
				"c",
				"m"
			]
		},
		{
			"compiler" : 
			{
				"id" : "GNU",
				"implicit" : 
				{
					"includeDirectories" : 
					[
						"D:/software/CLion 2021.3/bin/mingw/lib/gcc/x86_64-w64-mingw32/11.2.0/include/c++",
						"D:/software/CLion 2021.3/bin/mingw/lib/gcc/x86_64-w64-mingw32/11.2.0/include/c++/x86_64-w64-mingw32",
						"D:/software/CLion 2021.3/bin/mingw/lib/gcc/x86_64-w64-mingw32/11.2.0/include/c++/backward",
						"D:/software/CLion 2021.3/bin/mingw/lib/gcc/x86_64-w64-mingw32/11.2.0/include",
						"D:/software/CLion 2021.3/bin/mingw/include",
						"D:/software/CLion 2021.3/bin/mingw/lib/gcc/x86_64-w64-mingw32/11.2.0/include-fixed",
						"D:/software/CLion 2021.3/bin/mingw/x86_64-w64-mingw32/include"
					],
					"linkDirectories" : 
					[
						"D:/software/CLion 2021.3/bin/mingw/lib/gcc/x86_64-w64-mingw32/11.2.0",
						"D:/software/CLion 2021.3/bin/mingw/lib/gcc",
						"D:/software/CLion 2021.3/bin/mingw/x86_64-w64-mingw32/lib",
						"D:/software/CLion 2021.3/bin/mingw/lib"
					],
					"linkFrameworkDirectories" : [],
					"linkLibraries" : 
					[
						"stdc++",
						"mingw32",
						"gcc_s",
						"gcc",
						"moldname",
						"mingwex",
						"kernel32",
						"pthread",
						"advapi32",
						"shell32",
						"user32",
						"kernel32",
						"iconv",
						"mingw32",
						"gcc_s",
						"gcc",
						"moldname",
						"mingwex",
						"kernel32"
					]
				},
				"path" : "D:/software/CLion 2021.3/bin/mingw/bin/g++.exe",
				"version" : "11.2.0"
			},
			"language" : "CXX",
			"sourceFileExtensions" : 
			[
				"C",
				"M",
				"c++",
				"cc",
				"cpp",
				"cxx",
				"mm",
				"mpp",
				"CPP",
				"ixx",
				"cppm"
			]
		},
		{
			"compiler" : 
			{
				"implicit" : {},
				"path" : "D:/software/CLion 2021.3/bin/mingw/bin/windres.exe"
			},
			"language" : "RC",
			"sourceFileExtensions" : 
			[
				"rc",
				"RC"
			]
		}
	],
	"version" : 
	{
		"major" : 1,
		"minor" : 0
	}
}
