# Supplementary material for: Fairness modeling for topics with different scales in short texts
Source: PeerJ Comput Sci. 2025 Jul 23;11:e2936. doi: 10.7717/peerj-cs.2936 (PMC12453639; doi:10.7717/peerj-cs.2936)
Supplement: Supplemental Information 1 [file peerj-cs-11-2936-s001.zip › MixTM-G/cmake-build-debug/CMakeFiles/3.21.1/CMakeCCompiler.cmake]

set(CMAKE_C_COMPILER "D:/software/CLion 2021.3/bin/mingw/bin/gcc.exe")
set(CMAKE_C_COMPILER_ARG1 "")
set(CMAKE_C_COMPILER_ID "GNU")
set(CMAKE_C_COMPILER_VERSION "11.2.0")
set(CMAKE_C_COMPILER_VERSION_INTERNAL "")
set(CMAKE_C_COMPILER_WRAPPER "")
set(CMAKE_C_STANDARD_COMPUTED_DEFAULT "17")
set(CMAKE_C_COMPILE_FEATURES "c_std_90;c_function_prototypes;c_std_99;c_restrict;c_variadic_macros;c_std_11;c_static_assert;c_std_17;c_std_23")
set(CMAKE_C90_COMPILE_FEATURES "c_std_90;c_function_prototypes")
set(CMAKE_C99_COMPILE_FEATURES "c_std_99;c_restrict;c_variadic_macros")
set(CMAKE_C11_COMPILE_FEATURES "c_std_11;c_static_assert")
set(CMAKE_C17_COMPILE_FEATURES "c_std_17")
set(CMAKE_C23_COMPILE_FEATURES "c_std_23")

set(CMAKE_C_PLATFORM_ID "MinGW")
set(CMAKE_C_SIMULATE_ID "")
set(CMAKE_C_COMPILER_FRONTEND_VARIANT "")
set(CMAKE_C_SIMULATE_VERSION "")


set(CMAKE_AR "D:/software/CLion 2021.3/bin/mingw/bin/ar.exe")
set(CMAKE_C_COMPILER_AR "D:/software/CLion 2021.3/bin/mingw/bin/gcc-ar.exe")
set(CMAKE_RANLIB "D:/software/CLion 2021.3/bin/mingw/bin/ranlib.exe")
set(CMAKE_C_COMPILER_RANLIB "D:/software/CLion 2021.3/bin/mingw/bin/gcc-ranlib.exe")
set(CMAKE_LINKER "D:/software/CLion 2021.3/bin/mingw/bin/ld.exe")
set(CMAKE_MT "")
set(CMAKE_COMPILER_IS_GNUCC 1)
set(CMAKE_C_COMPILER_LOADED 1)
set(CMAKE_C_COMPILER_WORKS TRUE)
set(CMAKE_C_ABI_COMPILED TRUE)
set(CMAKE_COMPILER_IS_MINGW 1)
set(CMAKE_COMPILER_IS_CYGWIN )
if(CMAKE_COMPILER_IS_CYGWIN)
  set(CYGWIN 1)
  set(UNIX 1)
endif()

set(CMAKE_C_COMPILER_ENV_VAR "CC")

if(CMAKE_COMPILER_IS_MINGW)
  set(MINGW 1)
endif()
set(CMAKE_C_COMPILER_ID_RUN 1)
set(CMAKE_C_SOURCE_FILE_EXTENSIONS c;m)
set(CMAKE_C_IGNORE_EXTENSIONS h;H;o;O;obj;OBJ;def;DEF;rc;RC)
set(CMAKE_C_LINKER_PREFERENCE 10)

# Save compiler ABI information.
set(CMAKE_C_SIZEOF_DATA_PTR "8")
set(CMAKE_C_COMPILER_ABI "")
set(CMAKE_C_BYTE_ORDER "LITTLE_ENDIAN")
set(CMAKE_C_LIBRARY_ARCHITECTURE "")

if(CMAKE_C_SIZEOF_DATA_PTR)
  set(CMAKE_SIZEOF_VOID_P "${CMAKE_C_SIZEOF_DATA_PTR}")
endif()

if(CMAKE_C_COMPILER_ABI)
  set(CMAKE_INTERNAL_PLATFORM_ABI "${CMAKE_C_COMPILER_ABI}")
endif()

if(CMAKE_C_LIBRARY_ARCHITECTURE)
  set(CMAKE_LIBRARY_ARCHITECTURE "")
endif()

set(CMAKE_C_CL_SHOWINCLUDES_PREFIX "")
if(CMAKE_C_CL_SHOWINCLUDES_PREFIX)
  set(CMAKE_CL_SHOWINCLUDES_PREFIX "${CMAKE_C_CL_SHOWINCLUDES_PREFIX}")
endif()


set(CMAKE_C_IMPLICIT_INCLUDE_DIRECTORIES "D:/software/CLion 2021.3/bin/mingw/lib/gcc/x86_64-w64-mingw32/11.2.0/include;D:/software/CLion 2021.3/bin/mingw/include;D:/software/CLion 2021.3/bin/mingw/lib/gcc/x86_64-w64-mingw32/11.2.0/include-fixed;D:/software/CLion 2021.3/bin/mingw/x86_64-w64-mingw32/include")
set(CMAKE_C_IMPLICIT_LINK_LIBRARIES "mingw32;gcc;moldname;mingwex;kernel32;pthread;advapi32;shell32;user32;kernel32;iconv;mingw32;gcc;moldname;mingwex;kernel32")
set(CMAKE_C_IMPLICIT_LINK_DIRECTORIES "D:/software/CLion 2021.3/bin/mingw/lib/gcc/x86_64-w64-mingw32/11.2.0;D:/software/CLion 2021.3/bin/mingw/lib/gcc;D:/software/CLion 2021.3/bin/mingw/x86_64-w64-mingw32/lib;D:/software/CLion 2021.3/bin/mingw/lib")
set(CMAKE_C_IMPLICIT_LINK_FRAMEWORK_DIRECTORIES "")
