# Supplementary material for: Fairness modeling for topics with different scales in short texts
Source: PeerJ Comput Sci. 2025 Jul 23;11:e2936. doi: 10.7717/peerj-cs.2936 (PMC12453639; doi:10.7717/peerj-cs.2936)
Supplement: Supplemental Information 1 [file peerj-cs-11-2936-s001.zip › MixTM-G/cmake-build-debug/CMakeFiles/3.21.1/CMakeRCCompiler.cmake]

set(CMAKE_RC_COMPILER "D:/software/CLion 2021.3/bin/mingw/bin/windres.exe")
set(CMAKE_RC_COMPILER_ARG1 "")
set(CMAKE_RC_COMPILER_LOADED 1)
set(CMAKE_RC_SOURCE_FILE_EXTENSIONS rc;RC)
set(CMAKE_RC_OUTPUT_EXTENSION .obj)
set(CMAKE_RC_COMPILER_ENV_VAR "RC")
