# Supplementary material for: Fairness modeling for topics with different scales in short texts
Source: PeerJ Comput Sci. 2025 Jul 23;11:e2936. doi: 10.7717/peerj-cs.2936 (PMC12453639; doi:10.7717/peerj-cs.2936)
Supplement: Supplemental Information 1 [file peerj-cs-11-2936-s001.zip › MixTM-G/cmake-build-debug/CMakeFiles/3.21.1/CMakeSystem.cmake]

set(CMAKE_HOST_SYSTEM "Windows-10.0.22631")
set(CMAKE_HOST_SYSTEM_NAME "Windows")
set(CMAKE_HOST_SYSTEM_VERSION "10.0.22631")
set(CMAKE_HOST_SYSTEM_PROCESSOR "AMD64")


set(CMAKE_SYSTEM "Windows-10.0.22631")
set(CMAKE_SYSTEM_NAME "Windows")
set(CMAKE_SYSTEM_VERSION "10.0.22631")
set(CMAKE_SYSTEM_PROCESSOR "AMD64")

set(CMAKE_CROSSCOMPILING "FALSE")

set(CMAKE_SYSTEM_LOADED 1)
