# Supplementary material for: Fairness modeling for topics with different scales in short texts
Source: PeerJ Comput Sci. 2025 Jul 23;11:e2936. doi: 10.7717/peerj-cs.2936 (PMC12453639; doi:10.7717/peerj-cs.2936)
Supplement: Supplemental Information 1 [file peerj-cs-11-2936-s001.zip › MixTM-G/cmake-build-debug/CMakeFiles/clion-environment.txt]

ToolSet: w64 9.0 (local)@D:\software\CLion 2021.3\bin\mingw
Options: 

Options:-DCMAKE_MAKE_PROGRAM=D:/software/CLion 2021.3/bin/ninja/win/ninja.exe
