# Supplementary material for: Fairness modeling for topics with different scales in short texts
Source: PeerJ Comput Sci. 2025 Jul 23;11:e2936. doi: 10.7717/peerj-cs.2936 (PMC12453639; doi:10.7717/peerj-cs.2936)
Supplement: Supplemental Information 1 [file peerj-cs-11-2936-s001.zip › MixTM-G/cmake-build-debug/CMakeFiles/clion-log.txt]

"D:\software\CLion 2021.3\bin\cmake\win\bin\cmake.exe" -DCMAKE_BUILD_TYPE=Debug "-DCMAKE_MAKE_PROGRAM=D:/software/CLion 2021.3/bin/ninja/win/ninja.exe" -G Ninja C:\Users\Lenovo\Desktop\GraphTM
-- Configuring done
-- Generating done
-- Build files have been written to: C:/Users/Lenovo/Desktop/GraphTM/cmake-build-debug
