# Supplementary material for: Fairness modeling for topics with different scales in short texts
Source: PeerJ Comput Sci. 2025 Jul 23;11:e2936. doi: 10.7717/peerj-cs.2936 (PMC12453639; doi:10.7717/peerj-cs.2936)
Supplement: Supplemental Information 1 [file peerj-cs-11-2936-s001.zip › MixTM-G/cmake-build-debug/CMakeFiles/CMakeOutput.log]

The system is: Windows - 10.0.22631 - AMD64
Compiling the C compiler identification source file "CMakeCCompilerId.c" succeeded.
Compiler: D:/software/CLion 2021.3/bin/mingw/bin/gcc.exe 
Build flags: 
Id flags:  

The output was:
0


Compilation of the C compiler identification source "CMakeCCompilerId.c" produced "a.exe"

The C compiler identification is GNU, found in "C:/Users/Lenovo/Desktop/GraphTM/cmake-build-debug/CMakeFiles/3.21.1/CompilerIdC/a.exe"

Compiling the CXX compiler identification source file "CMakeCXXCompilerId.cpp" succeeded.
Compiler: D:/software/CLion 2021.3/bin/mingw/bin/g++.exe 
Build flags: 
Id flags:  

The output was:
0


Compilation of the CXX compiler identification source "CMakeCXXCompilerId.cpp" produced "a.exe"

The CXX compiler identification is GNU, found in "C:/Users/Lenovo/Desktop/GraphTM/cmake-build-debug/CMakeFiles/3.21.1/CompilerIdCXX/a.exe"

Detecting C compiler ABI info compiled with the following output:
Change Dir: C:/Users/Lenovo/Desktop/GraphTM/cmake-build-debug/CMakeFiles/CMakeTmp

Run Build Command(s):D:/software/CLion 2021.3/bin/ninja/win/ninja.exe cmTC_74fa4 && [1/2] Building C object CMakeFiles/cmTC_74fa4.dir/CMakeCCompilerABI.c.obj

Using built-in specs.

COLLECT_GCC=D:\software\CLION2~1.3\bin\mingw\bin\gcc.exe

Target: x86_64-w64-mingw32

Configured with: ../gcc-11.2.0/configure --host=x86_64-w64-mingw32 --target=x86_64-w64-mingw32 --build=x86_64-alpine-linux-musl --prefix=/win --enable-checking=release --enable-fully-dynamic-string --enable-languages=c,c++ --enable-libatomic --enable-libgomp --enable-libstdcxx-filesystem-ts=yes --enable-libstdcxx-time=yes --enable-seh-exceptions --enable-shared --enable-static --enable-threads=posix --enable-version-specific-runtime-libs --disable-bootstrap --disable-graphite --disable-libada --disable-libstdcxx-pch --disable-libstdcxx-debug --disable-libquadmath --disable-lto --disable-nls --disable-multilib --disable-rpath --disable-symvers --disable-werror --disable-win32-registry --with-gnu-as --with-gnu-ld --with-system-libiconv --with-system-libz --with-gmp=/win/makedepends --with-mpfr=/win/makedepends --with-mpc=/win/makedepends

Thread model: posix

Supported LTO compression algorithms: zlib

gcc version 11.2.0 (GCC) 

COLLECT_GCC_OPTIONS='-v' '-o' 'CMakeFiles/cmTC_74fa4.dir/CMakeCCompilerABI.c.obj' '-c' '-mtune=generic' '-march=x86-64' '-dumpdir' 'CMakeFiles/cmTC_74fa4.dir/'

 D:/software/CLION2~1.3/bin/mingw/bin/../libexec/gcc/x86_64-w64-mingw32/11.2.0/cc1.exe -quiet -v -iprefix D:/software/CLION2~1.3/bin/mingw/bin/../lib/gcc/x86_64-w64-mingw32/11.2.0/ -D_REENTRANT D:/software/CLion 2021.3/bin/cmake/win/share/cmake-3.21/Modules/CMakeCCompilerABI.c -quiet -dumpdir CMakeFiles/cmTC_74fa4.dir/ -dumpbase CMakeCCompilerABI.c.c -dumpbase-ext .c -mtune=generic -march=x86-64 -version -o C:\Users\Lenovo\AppData\Local\Temp\ccDMl287.s

GNU C17 (GCC) version 11.2.0 (x86_64-w64-mingw32)

	compiled by GNU C version 11.2.0, GMP version 6.2.1, MPFR version 4.1.0, MPC version 1.2.1, isl version none

GGC heuristics: --param ggc-min-expand=100 --param ggc-min-heapsize=131072

ignoring duplicate directory "D:/software/CLION2~1.3/bin/mingw/lib/gcc/../../lib/gcc/x86_64-w64-mingw32/11.2.0/include"

ignoring nonexistent directory "/win/include"

ignoring duplicate directory "D:/software/CLION2~1.3/bin/mingw/lib/gcc/../../include"

ignoring duplicate directory "D:/software/CLION2~1.3/bin/mingw/lib/gcc/../../lib/gcc/x86_64-w64-mingw32/11.2.0/include-fixed"

ignoring duplicate directory "D:/software/CLION2~1.3/bin/mingw/lib/gcc/../../lib/gcc/x86_64-w64-mingw32/11.2.0/../../../../x86_64-w64-mingw32/include"

ignoring nonexistent directory "/mingw/include"

#include "..." search starts here:

#include <...> search starts here:

 D:/software/CLION2~1.3/bin/mingw/bin/../lib/gcc/x86_64-w64-mingw32/11.2.0/include

 D:/software/CLION2~1.3/bin/mingw/bin/../lib/gcc/x86_64-w64-mingw32/11.2.0/../../../../include

 D:/software/CLION2~1.3/bin/mingw/bin/../lib/gcc/x86_64-w64-mingw32/11.2.0/include-fixed

 D:/software/CLION2~1.3/bin/mingw/bin/../lib/gcc/x86_64-w64-mingw32/11.2.0/../../../../x86_64-w64-mingw32/include

End of search list.

GNU C17 (GCC) version 11.2.0 (x86_64-w64-mingw32)

	compiled by GNU C version 11.2.0, GMP version 6.2.1, MPFR version 4.1.0, MPC version 1.2.1, isl version none

GGC heuristics: --param ggc-min-expand=100 --param ggc-min-heapsize=131072

Compiler executable checksum: 23424b72d090e8b977a96775bde79257

COLLECT_GCC_OPTIONS='-v' '-o' 'CMakeFiles/cmTC_74fa4.dir/CMakeCCompilerABI.c.obj' '-c' '-mtune=generic' '-march=x86-64' '-dumpdir' 'CMakeFiles/cmTC_74fa4.dir/'

 as -v -o CMakeFiles/cmTC_74fa4.dir/CMakeCCompilerABI.c.obj C:\Users\Lenovo\AppData\Local\Temp\ccDMl287.s

GNU assembler version 2.37 (x86_64-w64-mingw32) using BFD version (GNU Binutils) 2.37

COMPILER_PATH=D:/software/CLION2~1.3/bin/mingw/bin/../libexec/gcc/x86_64-w64-mingw32/11.2.0/;D:/software/CLION2~1.3/bin/mingw/bin/../libexec/gcc/

LIBRARY_PATH=D:/software/CLION2~1.3/bin/mingw/bin/../lib/gcc/x86_64-w64-mingw32/11.2.0/;D:/software/CLION2~1.3/bin/mingw/bin/../lib/gcc/;D:/software/CLION2~1.3/bin/mingw/bin/../lib/gcc/x86_64-w64-mingw32/11.2.0/../../../../x86_64-w64-mingw32/lib/../lib/;D:/software/CLION2~1.3/bin/mingw/bin/../lib/gcc/x86_64-w64-mingw32/11.2.0/../../../../lib/;D:/software/CLION2~1.3/bin/mingw/bin/../lib/gcc/x86_64-w64-mingw32/11.2.0/../../../../x86_64-w64-mingw32/lib/;D:/software/CLION2~1.3/bin/mingw/bin/../lib/gcc/x86_64-w64-mingw32/11.2.0/../../../

COLLECT_GCC_OPTIONS='-v' '-o' 'CMakeFiles/cmTC_74fa4.dir/CMakeCCompilerABI.c.obj' '-c' '-mtune=generic' '-march=x86-64' '-dumpdir' 'CMakeFiles/cmTC_74fa4.dir/CMakeCCompilerABI.c.'

[2/2] Linking C executable cmTC_74fa4.exe

Using built-in specs.

COLLECT_GCC=D:\software\CLION2~1.3\bin\mingw\bin\gcc.exe

COLLECT_LTO_WRAPPER=D:/software/CLION2~1.3/bin/mingw/bin/../libexec/gcc/x86_64-w64-mingw32/11.2.0/lto-wrapper.exe

Target: x86_64-w64-mingw32

Configured with: ../gcc-11.2.0/configure --host=x86_64-w64-mingw32 --target=x86_64-w64-mingw32 --build=x86_64-alpine-linux-musl --prefix=/win --enable-checking=release --enable-fully-dynamic-string --enable-languages=c,c++ --enable-libatomic --enable-libgomp --enable-libstdcxx-filesystem-ts=yes --enable-libstdcxx-time=yes --enable-seh-exceptions --enable-shared --enable-static --enable-threads=posix --enable-version-specific-runtime-libs --disable-bootstrap --disable-graphite --disable-libada --disable-libstdcxx-pch --disable-libstdcxx-debug --disable-libquadmath --disable-lto --disable-nls --disable-multilib --disable-rpath --disable-symvers --disable-werror --disable-win32-registry --with-gnu-as --with-gnu-ld --with-system-libiconv --with-system-libz --with-gmp=/win/makedepends --with-mpfr=/win/makedepends --with-mpc=/win/makedepends

Thread model: posix

Supported LTO compression algorithms: zlib

gcc version 11.2.0 (GCC) 

COMPILER_PATH=D:/software/CLION2~1.3/bin/mingw/bin/../libexec/gcc/x86_64-w64-mingw32/11.2.0/;D:/software/CLION2~1.3/bin/mingw/bin/../libexec/gcc/

LIBRARY_PATH=D:/software/CLION2~1.3/bin/mingw/bin/../lib/gcc/x86_64-w64-mingw32/11.2.0/;D:/software/CLION2~1.3/bin/mingw/bin/../lib/gcc/;D:/software/CLION2~1.3/bin/mingw/bin/../lib/gcc/x86_64-w64-mingw32/11.2.0/../../../../x86_64-w64-mingw32/lib/../lib/;D:/software/CLION2~1.3/bin/mingw/bin/../lib/gcc/x86_64-w64-mingw32/11.2.0/../../../../lib/;D:/software/CLION2~1.3/bin/mingw/bin/../lib/gcc/x86_64-w64-mingw32/11.2.0/../../../../x86_64-w64-mingw32/lib/;D:/software/CLION2~1.3/bin/mingw/bin/../lib/gcc/x86_64-w64-mingw32/11.2.0/../../../

COLLECT_GCC_OPTIONS='-v' '-o' 'cmTC_74fa4.exe' '-mtune=generic' '-march=x86-64' '-dumpdir' 'cmTC_74fa4.'

 D:/software/CLION2~1.3/bin/mingw/bin/../libexec/gcc/x86_64-w64-mingw32/11.2.0/collect2.exe -m i386pep -Bdynamic -o cmTC_74fa4.exe D:/software/CLION2~1.3/bin/mingw/bin/../lib/gcc/x86_64-w64-mingw32/11.2.0/../../../../x86_64-w64-mingw32/lib/../lib/crt2.o D:/software/CLION2~1.3/bin/mingw/bin/../lib/gcc/x86_64-w64-mingw32/11.2.0/crtbegin.o -LD:/software/CLION2~1.3/bin/mingw/bin/../lib/gcc/x86_64-w64-mingw32/11.2.0 -LD:/software/CLION2~1.3/bin/mingw/bin/../lib/gcc -LD:/software/CLION2~1.3/bin/mingw/bin/../lib/gcc/x86_64-w64-mingw32/11.2.0/../../../../x86_64-w64-mingw32/lib/../lib -LD:/software/CLION2~1.3/bin/mingw/bin/../lib/gcc/x86_64-w64-mingw32/11.2.0/../../../../lib -LD:/software/CLION2~1.3/bin/mingw/bin/../lib/gcc/x86_64-w64-mingw32/11.2.0/../../../../x86_64-w64-mingw32/lib -LD:/software/CLION2~1.3/bin/mingw/bin/../lib/gcc/x86_64-w64-mingw32/11.2.0/../../.. CMakeFiles/cmTC_74fa4.dir/CMakeCCompilerABI.c.obj --out-implib libcmTC_74fa4.dll.a --major-image-version 0 --minor-image-version 0 -lmingw32 -lgcc -lgcc_eh -lmoldname -lmingwex -lmsvcrt -lkernel32 -lpthread -ladvapi32 -lshell32 -luser32 -lkernel32 -liconv -lmingw32 -lgcc -lgcc_eh -lmoldname -lmingwex -lmsvcrt -lkernel32 D:/software/CLION2~1.3/bin/mingw/bin/../lib/gcc/x86_64-w64-mingw32/11.2.0/../../../../x86_64-w64-mingw32/lib/../lib/default-manifest.o D:/software/CLION2~1.3/bin/mingw/bin/../lib/gcc/x86_64-w64-mingw32/11.2.0/crtend.o

COLLECT_GCC_OPTIONS='-v' '-o' 'cmTC_74fa4.exe' '-mtune=generic' '-march=x86-64' '-dumpdir' 'cmTC_74fa4.'


Parsed C implicit include dir info from above output: rv=done
  found start of include info
  found start of implicit include info
    add: [D:/software/CLION2~1.3/bin/mingw/bin/../lib/gcc/x86_64-w64-mingw32/11.2.0/include]
    add: [D:/software/CLION2~1.3/bin/mingw/bin/../lib/gcc/x86_64-w64-mingw32/11.2.0/../../../../include]
    add: [D:/software/CLION2~1.3/bin/mingw/bin/../lib/gcc/x86_64-w64-mingw32/11.2.0/include-fixed]
    add: [D:/software/CLION2~1.3/bin/mingw/bin/../lib/gcc/x86_64-w64-mingw32/11.2.0/../../../../x86_64-w64-mingw32/include]
  end of search list found
  collapse include dir [D:/software/CLION2~1.3/bin/mingw/bin/../lib/gcc/x86_64-w64-mingw32/11.2.0/include] ==> [D:/software/CLion 2021.3/bin/mingw/lib/gcc/x86_64-w64-mingw32/11.2.0/include]
  collapse include dir [D:/software/CLION2~1.3/bin/mingw/bin/../lib/gcc/x86_64-w64-mingw32/11.2.0/../../../../include] ==> [D:/software/CLion 2021.3/bin/mingw/include]
  collapse include dir [D:/software/CLION2~1.3/bin/mingw/bin/../lib/gcc/x86_64-w64-mingw32/11.2.0/include-fixed] ==> [D:/software/CLion 2021.3/bin/mingw/lib/gcc/x86_64-w64-mingw32/11.2.0/include-fixed]
  collapse include dir [D:/software/CLION2~1.3/bin/mingw/bin/../lib/gcc/x86_64-w64-mingw32/11.2.0/../../../../x86_64-w64-mingw32/include] ==> [D:/software/CLion 2021.3/bin/mingw/x86_64-w64-mingw32/include]
  implicit include dirs: [D:/software/CLion 2021.3/bin/mingw/lib/gcc/x86_64-w64-mingw32/11.2.0/include;D:/software/CLion 2021.3/bin/mingw/include;D:/software/CLion 2021.3/bin/mingw/lib/gcc/x86_64-w64-mingw32/11.2.0/include-fixed;D:/software/CLion 2021.3/bin/mingw/x86_64-w64-mingw32/include]


Parsed C implicit link information from above output:
  link line regex: [^( *|.*[/\])(ld\.exe|CMAKE_LINK_STARTFILE-NOTFOUND|([^/\]+-)?ld|collect2)[^/\]*( |$)]
  ignore line: [Change Dir: C:/Users/Lenovo/Desktop/GraphTM/cmake-build-debug/CMakeFiles/CMakeTmp]
  ignore line: []
  ignore line: [Run Build Command(s):D:/software/CLion 2021.3/bin/ninja/win/ninja.exe cmTC_74fa4 && [1/2] Building C object CMakeFiles/cmTC_74fa4.dir/CMakeCCompilerABI.c.obj]
  ignore line: [Using built-in specs.]
  ignore line: [COLLECT_GCC=D:\software\CLION2~1.3\bin\mingw\bin\gcc.exe]
  ignore line: [Target: x86_64-w64-mingw32]
  ignore line: [Configured with: ../gcc-11.2.0/configure --host=x86_64-w64-mingw32 --target=x86_64-w64-mingw32 --build=x86_64-alpine-linux-musl --prefix=/win --enable-checking=release --enable-fully-dynamic-string --enable-languages=c,c++ --enable-libatomic --enable-libgomp --enable-libstdcxx-filesystem-ts=yes --enable-libstdcxx-time=yes --enable-seh-exceptions --enable-shared --enable-static --enable-threads=posix --enable-version-specific-runtime-libs --disable-bootstrap --disable-graphite --disable-libada --disable-libstdcxx-pch --disable-libstdcxx-debug --disable-libquadmath --disable-lto --disable-nls --disable-multilib --disable-rpath --disable-symvers --disable-werror --disable-win32-registry --with-gnu-as --with-gnu-ld --with-system-libiconv --with-system-libz --with-gmp=/win/makedepends --with-mpfr=/win/makedepends --with-mpc=/win/makedepends]
  ignore line: [Thread model: posix]
  ignore line: [Supported LTO compression algorithms: zlib]
  ignore line: [gcc version 11.2.0 (GCC) ]
  ignore line: [COLLECT_GCC_OPTIONS='-v' '-o' 'CMakeFiles/cmTC_74fa4.dir/CMakeCCompilerABI.c.obj' '-c' '-mtune=generic' '-march=x86-64' '-dumpdir' 'CMakeFiles/cmTC_74fa4.dir/']
  ignore line: [ D:/software/CLION2~1.3/bin/mingw/bin/../libexec/gcc/x86_64-w64-mingw32/11.2.0/cc1.exe -quiet -v -iprefix D:/software/CLION2~1.3/bin/mingw/bin/../lib/gcc/x86_64-w64-mingw32/11.2.0/ -D_REENTRANT D:/software/CLion 2021.3/bin/cmake/win/share/cmake-3.21/Modules/CMakeCCompilerABI.c -quiet -dumpdir CMakeFiles/cmTC_74fa4.dir/ -dumpbase CMakeCCompilerABI.c.c -dumpbase-ext .c -mtune=generic -march=x86-64 -version -o C:\Users\Lenovo\AppData\Local\Temp\ccDMl287.s]
  ignore line: [GNU C17 (GCC) version 11.2.0 (x86_64-w64-mingw32)]
  ignore line: [	compiled by GNU C version 11.2.0  GMP version 6.2.1  MPFR version 4.1.0  MPC version 1.2.1  isl version none]
  ignore line: [GGC heuristics: --param ggc-min-expand=100 --param ggc-min-heapsize=131072]
  ignore line: [ignoring duplicate directory "D:/software/CLION2~1.3/bin/mingw/lib/gcc/../../lib/gcc/x86_64-w64-mingw32/11.2.0/include"]
  ignore line: [ignoring nonexistent directory "/win/include"]
  ignore line: [ignoring duplicate directory "D:/software/CLION2~1.3/bin/mingw/lib/gcc/../../include"]
  ignore line: [ignoring duplicate directory "D:/software/CLION2~1.3/bin/mingw/lib/gcc/../../lib/gcc/x86_64-w64-mingw32/11.2.0/include-fixed"]
  ignore line: [ignoring duplicate directory "D:/software/CLION2~1.3/bin/mingw/lib/gcc/../../lib/gcc/x86_64-w64-mingw32/11.2.0/../../../../x86_64-w64-mingw32/include"]
  ignore line: [ignoring nonexistent directory "/mingw/include"]
  ignore line: [#include "..." search starts here:]
  ignore line: [#include <...> search starts here:]
  ignore line: [ D:/software/CLION2~1.3/bin/mingw/bin/../lib/gcc/x86_64-w64-mingw32/11.2.0/include]
  ignore line: [ D:/software/CLION2~1.3/bin/mingw/bin/../lib/gcc/x86_64-w64-mingw32/11.2.0/../../../../include]
  ignore line: [ D:/software/CLION2~1.3/bin/mingw/bin/../lib/gcc/x86_64-w64-mingw32/11.2.0/include-fixed]
  ignore line: [ D:/software/CLION2~1.3/bin/mingw/bin/../lib/gcc/x86_64-w64-mingw32/11.2.0/../../../../x86_64-w64-mingw32/include]
  ignore line: [End of search list.]
  ignore line: [GNU C17 (GCC) version 11.2.0 (x86_64-w64-mingw32)]
  ignore line: [	compiled by GNU C version 11.2.0  GMP version 6.2.1  MPFR version 4.1.0  MPC version 1.2.1  isl version none]
  ignore line: [GGC heuristics: --param ggc-min-expand=100 --param ggc-min-heapsize=131072]
  ignore line: [Compiler executable checksum: 23424b72d090e8b977a96775bde79257]
  ignore line: [COLLECT_GCC_OPTIONS='-v' '-o' 'CMakeFiles/cmTC_74fa4.dir/CMakeCCompilerABI.c.obj' '-c' '-mtune=generic' '-march=x86-64' '-dumpdir' 'CMakeFiles/cmTC_74fa4.dir/']
  ignore line: [ as -v -o CMakeFiles/cmTC_74fa4.dir/CMakeCCompilerABI.c.obj C:\Users\Lenovo\AppData\Local\Temp\ccDMl287.s]
  ignore line: [GNU assembler version 2.37 (x86_64-w64-mingw32) using BFD version (GNU Binutils) 2.37]
  ignore line: [COMPILER_PATH=D:/software/CLION2~1.3/bin/mingw/bin/../libexec/gcc/x86_64-w64-mingw32/11.2.0/]
  ignore line: [D:/software/CLION2~1.3/bin/mingw/bin/../libexec/gcc/]
  ignore line: [LIBRARY_PATH=D:/software/CLION2~1.3/bin/mingw/bin/../lib/gcc/x86_64-w64-mingw32/11.2.0/]
  ignore line: [D:/software/CLION2~1.3/bin/mingw/bin/../lib/gcc/]
  ignore line: [D:/software/CLION2~1.3/bin/mingw/bin/../lib/gcc/x86_64-w64-mingw32/11.2.0/../../../../x86_64-w64-mingw32/lib/../lib/]
  ignore line: [D:/software/CLION2~1.3/bin/mingw/bin/../lib/gcc/x86_64-w64-mingw32/11.2.0/../../../../lib/]
  ignore line: [D:/software/CLION2~1.3/bin/mingw/bin/../lib/gcc/x86_64-w64-mingw32/11.2.0/../../../../x86_64-w64-mingw32/lib/]
  ignore line: [D:/software/CLION2~1.3/bin/mingw/bin/../lib/gcc/x86_64-w64-mingw32/11.2.0/../../../]
  ignore line: [COLLECT_GCC_OPTIONS='-v' '-o' 'CMakeFiles/cmTC_74fa4.dir/CMakeCCompilerABI.c.obj' '-c' '-mtune=generic' '-march=x86-64' '-dumpdir' 'CMakeFiles/cmTC_74fa4.dir/CMakeCCompilerABI.c.']
  ignore line: [[2/2] Linking C executable cmTC_74fa4.exe]
  ignore line: [Using built-in specs.]
  ignore line: [COLLECT_GCC=D:\software\CLION2~1.3\bin\mingw\bin\gcc.exe]
  ignore line: [COLLECT_LTO_WRAPPER=D:/software/CLION2~1.3/bin/mingw/bin/../libexec/gcc/x86_64-w64-mingw32/11.2.0/lto-wrapper.exe]
  ignore line: [Target: x86_64-w64-mingw32]
  ignore line: [Configured with: ../gcc-11.2.0/configure --host=x86_64-w64-mingw32 --target=x86_64-w64-mingw32 --build=x86_64-alpine-linux-musl --prefix=/win --enable-checking=release --enable-fully-dynamic-string --enable-languages=c,c++ --enable-libatomic --enable-libgomp --enable-libstdcxx-filesystem-ts=yes --enable-libstdcxx-time=yes --enable-seh-exceptions --enable-shared --enable-static --enable-threads=posix --enable-version-specific-runtime-libs --disable-bootstrap --disable-graphite --disable-libada --disable-libstdcxx-pch --disable-libstdcxx-debug --disable-libquadmath --disable-lto --disable-nls --disable-multilib --disable-rpath --disable-symvers --disable-werror --disable-win32-registry --with-gnu-as --with-gnu-ld --with-system-libiconv --with-system-libz --with-gmp=/win/makedepends --with-mpfr=/win/makedepends --with-mpc=/win/makedepends]
  ignore line: [Thread model: posix]
  ignore line: [Supported LTO compression algorithms: zlib]
  ignore line: [gcc version 11.2.0 (GCC) ]
  ignore line: [COMPILER_PATH=D:/software/CLION2~1.3/bin/mingw/bin/../libexec/gcc/x86_64-w64-mingw32/11.2.0/]
  ignore line: [D:/software/CLION2~1.3/bin/mingw/bin/../libexec/gcc/]
  ignore line: [LIBRARY_PATH=D:/software/CLION2~1.3/bin/mingw/bin/../lib/gcc/x86_64-w64-mingw32/11.2.0/]
  ignore line: [D:/software/CLION2~1.3/bin/mingw/bin/../lib/gcc/]
  ignore line: [D:/software/CLION2~1.3/bin/mingw/bin/../lib/gcc/x86_64-w64-mingw32/11.2.0/../../../../x86_64-w64-mingw32/lib/../lib/]
  ignore line: [D:/software/CLION2~1.3/bin/mingw/bin/../lib/gcc/x86_64-w64-mingw32/11.2.0/../../../../lib/]
  ignore line: [D:/software/CLION2~1.3/bin/mingw/bin/../lib/gcc/x86_64-w64-mingw32/11.2.0/../../../../x86_64-w64-mingw32/lib/]
  ignore line: [D:/software/CLION2~1.3/bin/mingw/bin/../lib/gcc/x86_64-w64-mingw32/11.2.0/../../../]
  ignore line: [COLLECT_GCC_OPTIONS='-v' '-o' 'cmTC_74fa4.exe' '-mtune=generic' '-march=x86-64' '-dumpdir' 'cmTC_74fa4.']
  link line: [ D:/software/CLION2~1.3/bin/mingw/bin/../libexec/gcc/x86_64-w64-mingw32/11.2.0/collect2.exe -m i386pep -Bdynamic -o cmTC_74fa4.exe D:/software/CLION2~1.3/bin/mingw/bin/../lib/gcc/x86_64-w64-mingw32/11.2.0/../../../../x86_64-w64-mingw32/lib/../lib/crt2.o D:/software/CLION2~1.3/bin/mingw/bin/../lib/gcc/x86_64-w64-mingw32/11.2.0/crtbegin.o -LD:/software/CLION2~1.3/bin/mingw/bin/../lib/gcc/x86_64-w64-mingw32/11.2.0 -LD:/software/CLION2~1.3/bin/mingw/bin/../lib/gcc -LD:/software/CLION2~1.3/bin/mingw/bin/../lib/gcc/x86_64-w64-mingw32/11.2.0/../../../../x86_64-w64-mingw32/lib/../lib -LD:/software/CLION2~1.3/bin/mingw/bin/../lib/gcc/x86_64-w64-mingw32/11.2.0/../../../../lib -LD:/software/CLION2~1.3/bin/mingw/bin/../lib/gcc/x86_64-w64-mingw32/11.2.0/../../../../x86_64-w64-mingw32/lib -LD:/software/CLION2~1.3/bin/mingw/bin/../lib/gcc/x86_64-w64-mingw32/11.2.0/../../.. CMakeFiles/cmTC_74fa4.dir/CMakeCCompilerABI.c.obj --out-implib libcmTC_74fa4.dll.a --major-image-version 0 --minor-image-version 0 -lmingw32 -lgcc -lgcc_eh -lmoldname -lmingwex -lmsvcrt -lkernel32 -lpthread -ladvapi32 -lshell32 -luser32 -lkernel32 -liconv -lmingw32 -lgcc -lgcc_eh -lmoldname -lmingwex -lmsvcrt -lkernel32 D:/software/CLION2~1.3/bin/mingw/bin/../lib/gcc/x86_64-w64-mingw32/11.2.0/../../../../x86_64-w64-mingw32/lib/../lib/default-manifest.o D:/software/CLION2~1.3/bin/mingw/bin/../lib/gcc/x86_64-w64-mingw32/11.2.0/crtend.o]
    arg [D:/software/CLION2~1.3/bin/mingw/bin/../libexec/gcc/x86_64-w64-mingw32/11.2.0/collect2.exe] ==> ignore
    arg [-m] ==> ignore
    arg [i386pep] ==> ignore
    arg [-Bdynamic] ==> search dynamic
    arg [-o] ==> ignore
    arg [cmTC_74fa4.exe] ==> ignore
    arg [D:/software/CLION2~1.3/bin/mingw/bin/../lib/gcc/x86_64-w64-mingw32/11.2.0/../../../../x86_64-w64-mingw32/lib/../lib/crt2.o] ==> obj [D:/software/CLION2~1.3/bin/mingw/bin/../lib/gcc/x86_64-w64-mingw32/11.2.0/../../../../x86_64-w64-mingw32/lib/../lib/crt2.o]
    arg [D:/software/CLION2~1.3/bin/mingw/bin/../lib/gcc/x86_64-w64-mingw32/11.2.0/crtbegin.o] ==> obj [D:/software/CLION2~1.3/bin/mingw/bin/../lib/gcc/x86_64-w64-mingw32/11.2.0/crtbegin.o]
    arg [-LD:/software/CLION2~1.3/bin/mingw/bin/../lib/gcc/x86_64-w64-mingw32/11.2.0] ==> dir [D:/software/CLION2~1.3/bin/mingw/bin/../lib/gcc/x86_64-w64-mingw32/11.2.0]
    arg [-LD:/software/CLION2~1.3/bin/mingw/bin/../lib/gcc] ==> dir [D:/software/CLION2~1.3/bin/mingw/bin/../lib/gcc]
    arg [-LD:/software/CLION2~1.3/bin/mingw/bin/../lib/gcc/x86_64-w64-mingw32/11.2.0/../../../../x86_64-w64-mingw32/lib/../lib] ==> dir [D:/software/CLION2~1.3/bin/mingw/bin/../lib/gcc/x86_64-w64-mingw32/11.2.0/../../../../x86_64-w64-mingw32/lib/../lib]
    arg [-LD:/software/CLION2~1.3/bin/mingw/bin/../lib/gcc/x86_64-w64-mingw32/11.2.0/../../../../lib] ==> dir [D:/software/CLION2~1.3/bin/mingw/bin/../lib/gcc/x86_64-w64-mingw32/11.2.0/../../../../lib]
    arg [-LD:/software/CLION2~1.3/bin/mingw/bin/../lib/gcc/x86_64-w64-mingw32/11.2.0/../../../../x86_64-w64-mingw32/lib] ==> dir [D:/software/CLION2~1.3/bin/mingw/bin/../lib/gcc/x86_64-w64-mingw32/11.2.0/../../../../x86_64-w64-mingw32/lib]
    arg [-LD:/software/CLION2~1.3/bin/mingw/bin/../lib/gcc/x86_64-w64-mingw32/11.2.0/../../..] ==> dir [D:/software/CLION2~1.3/bin/mingw/bin/../lib/gcc/x86_64-w64-mingw32/11.2.0/../../..]
    arg [CMakeFiles/cmTC_74fa4.dir/CMakeCCompilerABI.c.obj] ==> ignore
    arg [--out-implib] ==> ignore
    arg [libcmTC_74fa4.dll.a] ==> ignore
    arg [--major-image-version] ==> ignore
    arg [0] ==> ignore
    arg [--minor-image-version] ==> ignore
    arg [0] ==> ignore
    arg [-lmingw32] ==> lib [mingw32]
    arg [-lgcc] ==> lib [gcc]
    arg [-lgcc_eh] ==> lib [gcc_eh]
    arg [-lmoldname] ==> lib [moldname]
    arg [-lmingwex] ==> lib [mingwex]
    arg [-lmsvcrt] ==> lib [msvcrt]
    arg [-lkernel32] ==> lib [kernel32]
    arg [-lpthread] ==> lib [pthread]
    arg [-ladvapi32] ==> lib [advapi32]
    arg [-lshell32] ==> lib [shell32]
    arg [-luser32] ==> lib [user32]
    arg [-lkernel32] ==> lib [kernel32]
    arg [-liconv] ==> lib [iconv]
    arg [-lmingw32] ==> lib [mingw32]
    arg [-lgcc] ==> lib [gcc]
    arg [-lgcc_eh] ==> lib [gcc_eh]
    arg [-lmoldname] ==> lib [moldname]
    arg [-lmingwex] ==> lib [mingwex]
    arg [-lmsvcrt] ==> lib [msvcrt]
    arg [-lkernel32] ==> lib [kernel32]
    arg [D:/software/CLION2~1.3/bin/mingw/bin/../lib/gcc/x86_64-w64-mingw32/11.2.0/../../../../x86_64-w64-mingw32/lib/../lib/default-manifest.o] ==> obj [D:/software/CLION2~1.3/bin/mingw/bin/../lib/gcc/x86_64-w64-mingw32/11.2.0/../../../../x86_64-w64-mingw32/lib/../lib/default-manifest.o]
    arg [D:/software/CLION2~1.3/bin/mingw/bin/../lib/gcc/x86_64-w64-mingw32/11.2.0/crtend.o] ==> obj [D:/software/CLION2~1.3/bin/mingw/bin/../lib/gcc/x86_64-w64-mingw32/11.2.0/crtend.o]
  remove lib [gcc_eh]
  remove lib [msvcrt]
  remove lib [gcc_eh]
  remove lib [msvcrt]
  collapse obj [D:/software/CLION2~1.3/bin/mingw/bin/../lib/gcc/x86_64-w64-mingw32/11.2.0/../../../../x86_64-w64-mingw32/lib/../lib/crt2.o] ==> [D:/software/CLion 2021.3/bin/mingw/x86_64-w64-mingw32/lib/crt2.o]
  collapse obj [D:/software/CLION2~1.3/bin/mingw/bin/../lib/gcc/x86_64-w64-mingw32/11.2.0/crtbegin.o] ==> [D:/software/CLion 2021.3/bin/mingw/lib/gcc/x86_64-w64-mingw32/11.2.0/crtbegin.o]
  collapse obj [D:/software/CLION2~1.3/bin/mingw/bin/../lib/gcc/x86_64-w64-mingw32/11.2.0/../../../../x86_64-w64-mingw32/lib/../lib/default-manifest.o] ==> [D:/software/CLion 2021.3/bin/mingw/x86_64-w64-mingw32/lib/default-manifest.o]
  collapse obj [D:/software/CLION2~1.3/bin/mingw/bin/../lib/gcc/x86_64-w64-mingw32/11.2.0/crtend.o] ==> [D:/software/CLion 2021.3/bin/mingw/lib/gcc/x86_64-w64-mingw32/11.2.0/crtend.o]
  collapse library dir [D:/software/CLION2~1.3/bin/mingw/bin/../lib/gcc/x86_64-w64-mingw32/11.2.0] ==> [D:/software/CLion 2021.3/bin/mingw/lib/gcc/x86_64-w64-mingw32/11.2.0]
  collapse library dir [D:/software/CLION2~1.3/bin/mingw/bin/../lib/gcc] ==> [D:/software/CLion 2021.3/bin/mingw/lib/gcc]
  collapse library dir [D:/software/CLION2~1.3/bin/mingw/bin/../lib/gcc/x86_64-w64-mingw32/11.2.0/../../../../x86_64-w64-mingw32/lib/../lib] ==> [D:/software/CLion 2021.3/bin/mingw/x86_64-w64-mingw32/lib]
  collapse library dir [D:/software/CLION2~1.3/bin/mingw/bin/../lib/gcc/x86_64-w64-mingw32/11.2.0/../../../../lib] ==> [D:/software/CLion 2021.3/bin/mingw/lib]
  collapse library dir [D:/software/CLION2~1.3/bin/mingw/bin/../lib/gcc/x86_64-w64-mingw32/11.2.0/../../../../x86_64-w64-mingw32/lib] ==> [D:/software/CLion 2021.3/bin/mingw/x86_64-w64-mingw32/lib]
  collapse library dir [D:/software/CLION2~1.3/bin/mingw/bin/../lib/gcc/x86_64-w64-mingw32/11.2.0/../../..] ==> [D:/software/CLion 2021.3/bin/mingw/lib]
  implicit libs: [mingw32;gcc;moldname;mingwex;kernel32;pthread;advapi32;shell32;user32;kernel32;iconv;mingw32;gcc;moldname;mingwex;kernel32]
  implicit objs: [D:/software/CLion 2021.3/bin/mingw/x86_64-w64-mingw32/lib/crt2.o;D:/software/CLion 2021.3/bin/mingw/lib/gcc/x86_64-w64-mingw32/11.2.0/crtbegin.o;D:/software/CLion 2021.3/bin/mingw/x86_64-w64-mingw32/lib/default-manifest.o;D:/software/CLion 2021.3/bin/mingw/lib/gcc/x86_64-w64-mingw32/11.2.0/crtend.o]
  implicit dirs: [D:/software/CLion 2021.3/bin/mingw/lib/gcc/x86_64-w64-mingw32/11.2.0;D:/software/CLion 2021.3/bin/mingw/lib/gcc;D:/software/CLion 2021.3/bin/mingw/x86_64-w64-mingw32/lib;D:/software/CLion 2021.3/bin/mingw/lib]
  implicit fwks: []


Detecting CXX compiler ABI info compiled with the following output:
Change Dir: C:/Users/Lenovo/Desktop/GraphTM/cmake-build-debug/CMakeFiles/CMakeTmp

Run Build Command(s):D:/software/CLion 2021.3/bin/ninja/win/ninja.exe cmTC_0754c && [1/2] Building CXX object CMakeFiles/cmTC_0754c.dir/CMakeCXXCompilerABI.cpp.obj

Using built-in specs.

COLLECT_GCC=D:\software\CLION2~1.3\bin\mingw\bin\G__~1.EXE

Target: x86_64-w64-mingw32

Configured with: ../gcc-11.2.0/configure --host=x86_64-w64-mingw32 --target=x86_64-w64-mingw32 --build=x86_64-alpine-linux-musl --prefix=/win --enable-checking=release --enable-fully-dynamic-string --enable-languages=c,c++ --enable-libatomic --enable-libgomp --enable-libstdcxx-filesystem-ts=yes --enable-libstdcxx-time=yes --enable-seh-exceptions --enable-shared --enable-static --enable-threads=posix --enable-version-specific-runtime-libs --disable-bootstrap --disable-graphite --disable-libada --disable-libstdcxx-pch --disable-libstdcxx-debug --disable-libquadmath --disable-lto --disable-nls --disable-multilib --disable-rpath --disable-symvers --disable-werror --disable-win32-registry --with-gnu-as --with-gnu-ld --with-system-libiconv --with-system-libz --with-gmp=/win/makedepends --with-mpfr=/win/makedepends --with-mpc=/win/makedepends

Thread model: posix

Supported LTO compression algorithms: zlib

gcc version 11.2.0 (GCC) 

COLLECT_GCC_OPTIONS='-v' '-o' 'CMakeFiles/cmTC_0754c.dir/CMakeCXXCompilerABI.cpp.obj' '-c' '-shared-libgcc' '-mtune=generic' '-march=x86-64' '-dumpdir' 'CMakeFiles/cmTC_0754c.dir/'

 D:/software/CLION2~1.3/bin/mingw/bin/../libexec/gcc/x86_64-w64-mingw32/11.2.0/cc1plus.exe -quiet -v -iprefix D:/software/CLION2~1.3/bin/mingw/bin/../lib/gcc/x86_64-w64-mingw32/11.2.0/ -D_REENTRANT D:/software/CLion 2021.3/bin/cmake/win/share/cmake-3.21/Modules/CMakeCXXCompilerABI.cpp -quiet -dumpdir CMakeFiles/cmTC_0754c.dir/ -dumpbase CMakeCXXCompilerABI.cpp.cpp -dumpbase-ext .cpp -mtune=generic -march=x86-64 -version -o C:\Users\Lenovo\AppData\Local\Temp\cc8ygAem.s

GNU C++17 (GCC) version 11.2.0 (x86_64-w64-mingw32)

	compiled by GNU C version 11.2.0, GMP version 6.2.1, MPFR version 4.1.0, MPC version 1.2.1, isl version none

GGC heuristics: --param ggc-min-expand=100 --param ggc-min-heapsize=131072

ignoring duplicate directory "D:/software/CLION2~1.3/bin/mingw/lib/gcc/../../lib/gcc/x86_64-w64-mingw32/11.2.0/include/c++"

ignoring duplicate directory "D:/software/CLION2~1.3/bin/mingw/lib/gcc/../../lib/gcc/x86_64-w64-mingw32/11.2.0/include/c++/x86_64-w64-mingw32"

ignoring duplicate directory "D:/software/CLION2~1.3/bin/mingw/lib/gcc/../../lib/gcc/x86_64-w64-mingw32/11.2.0/include/c++/backward"

ignoring duplicate directory "D:/software/CLION2~1.3/bin/mingw/lib/gcc/../../lib/gcc/x86_64-w64-mingw32/11.2.0/include"

ignoring nonexistent directory "/win/include"

ignoring duplicate directory "D:/software/CLION2~1.3/bin/mingw/lib/gcc/../../include"

ignoring duplicate directory "D:/software/CLION2~1.3/bin/mingw/lib/gcc/../../lib/gcc/x86_64-w64-mingw32/11.2.0/include-fixed"

ignoring duplicate directory "D:/software/CLION2~1.3/bin/mingw/lib/gcc/../../lib/gcc/x86_64-w64-mingw32/11.2.0/../../../../x86_64-w64-mingw32/include"

ignoring nonexistent directory "/mingw/include"

#include "..." search starts here:

#include <...> search starts here:

 D:/software/CLION2~1.3/bin/mingw/bin/../lib/gcc/x86_64-w64-mingw32/11.2.0/include/c++

 D:/software/CLION2~1.3/bin/mingw/bin/../lib/gcc/x86_64-w64-mingw32/11.2.0/include/c++/x86_64-w64-mingw32

 D:/software/CLION2~1.3/bin/mingw/bin/../lib/gcc/x86_64-w64-mingw32/11.2.0/include/c++/backward

 D:/software/CLION2~1.3/bin/mingw/bin/../lib/gcc/x86_64-w64-mingw32/11.2.0/include

 D:/software/CLION2~1.3/bin/mingw/bin/../lib/gcc/x86_64-w64-mingw32/11.2.0/../../../../include

 D:/software/CLION2~1.3/bin/mingw/bin/../lib/gcc/x86_64-w64-mingw32/11.2.0/include-fixed

 D:/software/CLION2~1.3/bin/mingw/bin/../lib/gcc/x86_64-w64-mingw32/11.2.0/../../../../x86_64-w64-mingw32/include

End of search list.

GNU C++17 (GCC) version 11.2.0 (x86_64-w64-mingw32)

	compiled by GNU C version 11.2.0, GMP version 6.2.1, MPFR version 4.1.0, MPC version 1.2.1, isl version none

GGC heuristics: --param ggc-min-expand=100 --param ggc-min-heapsize=131072

Compiler executable checksum: 916242a6eadede3a42d72bc0142b939f

COLLECT_GCC_OPTIONS='-v' '-o' 'CMakeFiles/cmTC_0754c.dir/CMakeCXXCompilerABI.cpp.obj' '-c' '-shared-libgcc' '-mtune=generic' '-march=x86-64' '-dumpdir' 'CMakeFiles/cmTC_0754c.dir/'

 as -v -o CMakeFiles/cmTC_0754c.dir/CMakeCXXCompilerABI.cpp.obj C:\Users\Lenovo\AppData\Local\Temp\cc8ygAem.s

GNU assembler version 2.37 (x86_64-w64-mingw32) using BFD version (GNU Binutils) 2.37

COMPILER_PATH=D:/software/CLION2~1.3/bin/mingw/bin/../libexec/gcc/x86_64-w64-mingw32/11.2.0/;D:/software/CLION2~1.3/bin/mingw/bin/../libexec/gcc/

LIBRARY_PATH=D:/software/CLION2~1.3/bin/mingw/bin/../lib/gcc/x86_64-w64-mingw32/11.2.0/;D:/software/CLION2~1.3/bin/mingw/bin/../lib/gcc/;D:/software/CLION2~1.3/bin/mingw/bin/../lib/gcc/x86_64-w64-mingw32/11.2.0/../../../../x86_64-w64-mingw32/lib/../lib/;D:/software/CLION2~1.3/bin/mingw/bin/../lib/gcc/x86_64-w64-mingw32/11.2.0/../../../../lib/;D:/software/CLION2~1.3/bin/mingw/bin/../lib/gcc/x86_64-w64-mingw32/11.2.0/../../../../x86_64-w64-mingw32/lib/;D:/software/CLION2~1.3/bin/mingw/bin/../lib/gcc/x86_64-w64-mingw32/11.2.0/../../../

COLLECT_GCC_OPTIONS='-v' '-o' 'CMakeFiles/cmTC_0754c.dir/CMakeCXXCompilerABI.cpp.obj' '-c' '-shared-libgcc' '-mtune=generic' '-march=x86-64' '-dumpdir' 'CMakeFiles/cmTC_0754c.dir/CMakeCXXCompilerABI.cpp.'

[2/2] Linking CXX executable cmTC_0754c.exe

Using built-in specs.

COLLECT_GCC=D:\software\CLION2~1.3\bin\mingw\bin\G__~1.EXE

COLLECT_LTO_WRAPPER=D:/software/CLION2~1.3/bin/mingw/bin/../libexec/gcc/x86_64-w64-mingw32/11.2.0/lto-wrapper.exe

Target: x86_64-w64-mingw32

Configured with: ../gcc-11.2.0/configure --host=x86_64-w64-mingw32 --target=x86_64-w64-mingw32 --build=x86_64-alpine-linux-musl --prefix=/win --enable-checking=release --enable-fully-dynamic-string --enable-languages=c,c++ --enable-libatomic --enable-libgomp --enable-libstdcxx-filesystem-ts=yes --enable-libstdcxx-time=yes --enable-seh-exceptions --enable-shared --enable-static --enable-threads=posix --enable-version-specific-runtime-libs --disable-bootstrap --disable-graphite --disable-libada --disable-libstdcxx-pch --disable-libstdcxx-debug --disable-libquadmath --disable-lto --disable-nls --disable-multilib --disable-rpath --disable-symvers --disable-werror --disable-win32-registry --with-gnu-as --with-gnu-ld --with-system-libiconv --with-system-libz --with-gmp=/win/makedepends --with-mpfr=/win/makedepends --with-mpc=/win/makedepends

Thread model: posix

Supported LTO compression algorithms: zlib

gcc version 11.2.0 (GCC) 

COMPILER_PATH=D:/software/CLION2~1.3/bin/mingw/bin/../libexec/gcc/x86_64-w64-mingw32/11.2.0/;D:/software/CLION2~1.3/bin/mingw/bin/../libexec/gcc/

LIBRARY_PATH=D:/software/CLION2~1.3/bin/mingw/bin/../lib/gcc/x86_64-w64-mingw32/11.2.0/;D:/software/CLION2~1.3/bin/mingw/bin/../lib/gcc/;D:/software/CLION2~1.3/bin/mingw/bin/../lib/gcc/x86_64-w64-mingw32/11.2.0/../../../../x86_64-w64-mingw32/lib/../lib/;D:/software/CLION2~1.3/bin/mingw/bin/../lib/gcc/x86_64-w64-mingw32/11.2.0/../../../../lib/;D:/software/CLION2~1.3/bin/mingw/bin/../lib/gcc/x86_64-w64-mingw32/11.2.0/../../../../x86_64-w64-mingw32/lib/;D:/software/CLION2~1.3/bin/mingw/bin/../lib/gcc/x86_64-w64-mingw32/11.2.0/../../../

COLLECT_GCC_OPTIONS='-v' '-o' 'cmTC_0754c.exe' '-shared-libgcc' '-mtune=generic' '-march=x86-64' '-dumpdir' 'cmTC_0754c.'

 D:/software/CLION2~1.3/bin/mingw/bin/../libexec/gcc/x86_64-w64-mingw32/11.2.0/collect2.exe -m i386pep -Bdynamic -o cmTC_0754c.exe D:/software/CLION2~1.3/bin/mingw/bin/../lib/gcc/x86_64-w64-mingw32/11.2.0/../../../../x86_64-w64-mingw32/lib/../lib/crt2.o D:/software/CLION2~1.3/bin/mingw/bin/../lib/gcc/x86_64-w64-mingw32/11.2.0/crtbegin.o -LD:/software/CLION2~1.3/bin/mingw/bin/../lib/gcc/x86_64-w64-mingw32/11.2.0 -LD:/software/CLION2~1.3/bin/mingw/bin/../lib/gcc -LD:/software/CLION2~1.3/bin/mingw/bin/../lib/gcc/x86_64-w64-mingw32/11.2.0/../../../../x86_64-w64-mingw32/lib/../lib -LD:/software/CLION2~1.3/bin/mingw/bin/../lib/gcc/x86_64-w64-mingw32/11.2.0/../../../../lib -LD:/software/CLION2~1.3/bin/mingw/bin/../lib/gcc/x86_64-w64-mingw32/11.2.0/../../../../x86_64-w64-mingw32/lib -LD:/software/CLION2~1.3/bin/mingw/bin/../lib/gcc/x86_64-w64-mingw32/11.2.0/../../.. CMakeFiles/cmTC_0754c.dir/CMakeCXXCompilerABI.cpp.obj --out-implib libcmTC_0754c.dll.a --major-image-version 0 --minor-image-version 0 -lstdc++ -lmingw32 -lgcc_s -lgcc -lmoldname -lmingwex -lmsvcrt -lkernel32 -lpthread -ladvapi32 -lshell32 -luser32 -lkernel32 -liconv -lmingw32 -lgcc_s -lgcc -lmoldname -lmingwex -lmsvcrt -lkernel32 D:/software/CLION2~1.3/bin/mingw/bin/../lib/gcc/x86_64-w64-mingw32/11.2.0/../../../../x86_64-w64-mingw32/lib/../lib/default-manifest.o D:/software/CLION2~1.3/bin/mingw/bin/../lib/gcc/x86_64-w64-mingw32/11.2.0/crtend.o

COLLECT_GCC_OPTIONS='-v' '-o' 'cmTC_0754c.exe' '-shared-libgcc' '-mtune=generic' '-march=x86-64' '-dumpdir' 'cmTC_0754c.'


Parsed CXX implicit include dir info from above output: rv=done
  found start of include info
  found start of implicit include info
    add: [D:/software/CLION2~1.3/bin/mingw/bin/../lib/gcc/x86_64-w64-mingw32/11.2.0/include/c++]
    add: [D:/software/CLION2~1.3/bin/mingw/bin/../lib/gcc/x86_64-w64-mingw32/11.2.0/include/c++/x86_64-w64-mingw32]
    add: [D:/software/CLION2~1.3/bin/mingw/bin/../lib/gcc/x86_64-w64-mingw32/11.2.0/include/c++/backward]
    add: [D:/software/CLION2~1.3/bin/mingw/bin/../lib/gcc/x86_64-w64-mingw32/11.2.0/include]
    add: [D:/software/CLION2~1.3/bin/mingw/bin/../lib/gcc/x86_64-w64-mingw32/11.2.0/../../../../include]
    add: [D:/software/CLION2~1.3/bin/mingw/bin/../lib/gcc/x86_64-w64-mingw32/11.2.0/include-fixed]
    add: [D:/software/CLION2~1.3/bin/mingw/bin/../lib/gcc/x86_64-w64-mingw32/11.2.0/../../../../x86_64-w64-mingw32/include]
  end of search list found
  collapse include dir [D:/software/CLION2~1.3/bin/mingw/bin/../lib/gcc/x86_64-w64-mingw32/11.2.0/include/c++] ==> [D:/software/CLion 2021.3/bin/mingw/lib/gcc/x86_64-w64-mingw32/11.2.0/include/c++]
  collapse include dir [D:/software/CLION2~1.3/bin/mingw/bin/../lib/gcc/x86_64-w64-mingw32/11.2.0/include/c++/x86_64-w64-mingw32] ==> [D:/software/CLion 2021.3/bin/mingw/lib/gcc/x86_64-w64-mingw32/11.2.0/include/c++/x86_64-w64-mingw32]
  collapse include dir [D:/software/CLION2~1.3/bin/mingw/bin/../lib/gcc/x86_64-w64-mingw32/11.2.0/include/c++/backward] ==> [D:/software/CLion 2021.3/bin/mingw/lib/gcc/x86_64-w64-mingw32/11.2.0/include/c++/backward]
  collapse include dir [D:/software/CLION2~1.3/bin/mingw/bin/../lib/gcc/x86_64-w64-mingw32/11.2.0/include] ==> [D:/software/CLion 2021.3/bin/mingw/lib/gcc/x86_64-w64-mingw32/11.2.0/include]
  collapse include dir [D:/software/CLION2~1.3/bin/mingw/bin/../lib/gcc/x86_64-w64-mingw32/11.2.0/../../../../include] ==> [D:/software/CLion 2021.3/bin/mingw/include]
  collapse include dir [D:/software/CLION2~1.3/bin/mingw/bin/../lib/gcc/x86_64-w64-mingw32/11.2.0/include-fixed] ==> [D:/software/CLion 2021.3/bin/mingw/lib/gcc/x86_64-w64-mingw32/11.2.0/include-fixed]
  collapse include dir [D:/software/CLION2~1.3/bin/mingw/bin/../lib/gcc/x86_64-w64-mingw32/11.2.0/../../../../x86_64-w64-mingw32/include] ==> [D:/software/CLion 2021.3/bin/mingw/x86_64-w64-mingw32/include]
  implicit include dirs: [D:/software/CLion 2021.3/bin/mingw/lib/gcc/x86_64-w64-mingw32/11.2.0/include/c++;D:/software/CLion 2021.3/bin/mingw/lib/gcc/x86_64-w64-mingw32/11.2.0/include/c++/x86_64-w64-mingw32;D:/software/CLion 2021.3/bin/mingw/lib/gcc/x86_64-w64-mingw32/11.2.0/include/c++/backward;D:/software/CLion 2021.3/bin/mingw/lib/gcc/x86_64-w64-mingw32/11.2.0/include;D:/software/CLion 2021.3/bin/mingw/include;D:/software/CLion 2021.3/bin/mingw/lib/gcc/x86_64-w64-mingw32/11.2.0/include-fixed;D:/software/CLion 2021.3/bin/mingw/x86_64-w64-mingw32/include]


Parsed CXX implicit link information from above output:
  link line regex: [^( *|.*[/\])(ld\.exe|CMAKE_LINK_STARTFILE-NOTFOUND|([^/\]+-)?ld|collect2)[^/\]*( |$)]
  ignore line: [Change Dir: C:/Users/Lenovo/Desktop/GraphTM/cmake-build-debug/CMakeFiles/CMakeTmp]
  ignore line: []
  ignore line: [Run Build Command(s):D:/software/CLion 2021.3/bin/ninja/win/ninja.exe cmTC_0754c && [1/2] Building CXX object CMakeFiles/cmTC_0754c.dir/CMakeCXXCompilerABI.cpp.obj]
  ignore line: [Using built-in specs.]
  ignore line: [COLLECT_GCC=D:\software\CLION2~1.3\bin\mingw\bin\G__~1.EXE]
  ignore line: [Target: x86_64-w64-mingw32]
  ignore line: [Configured with: ../gcc-11.2.0/configure --host=x86_64-w64-mingw32 --target=x86_64-w64-mingw32 --build=x86_64-alpine-linux-musl --prefix=/win --enable-checking=release --enable-fully-dynamic-string --enable-languages=c,c++ --enable-libatomic --enable-libgomp --enable-libstdcxx-filesystem-ts=yes --enable-libstdcxx-time=yes --enable-seh-exceptions --enable-shared --enable-static --enable-threads=posix --enable-version-specific-runtime-libs --disable-bootstrap --disable-graphite --disable-libada --disable-libstdcxx-pch --disable-libstdcxx-debug --disable-libquadmath --disable-lto --disable-nls --disable-multilib --disable-rpath --disable-symvers --disable-werror --disable-win32-registry --with-gnu-as --with-gnu-ld --with-system-libiconv --with-system-libz --with-gmp=/win/makedepends --with-mpfr=/win/makedepends --with-mpc=/win/makedepends]
  ignore line: [Thread model: posix]
  ignore line: [Supported LTO compression algorithms: zlib]
  ignore line: [gcc version 11.2.0 (GCC) ]
  ignore line: [COLLECT_GCC_OPTIONS='-v' '-o' 'CMakeFiles/cmTC_0754c.dir/CMakeCXXCompilerABI.cpp.obj' '-c' '-shared-libgcc' '-mtune=generic' '-march=x86-64' '-dumpdir' 'CMakeFiles/cmTC_0754c.dir/']
  ignore line: [ D:/software/CLION2~1.3/bin/mingw/bin/../libexec/gcc/x86_64-w64-mingw32/11.2.0/cc1plus.exe -quiet -v -iprefix D:/software/CLION2~1.3/bin/mingw/bin/../lib/gcc/x86_64-w64-mingw32/11.2.0/ -D_REENTRANT D:/software/CLion 2021.3/bin/cmake/win/share/cmake-3.21/Modules/CMakeCXXCompilerABI.cpp -quiet -dumpdir CMakeFiles/cmTC_0754c.dir/ -dumpbase CMakeCXXCompilerABI.cpp.cpp -dumpbase-ext .cpp -mtune=generic -march=x86-64 -version -o C:\Users\Lenovo\AppData\Local\Temp\cc8ygAem.s]
  ignore line: [GNU C++17 (GCC) version 11.2.0 (x86_64-w64-mingw32)]
  ignore line: [	compiled by GNU C version 11.2.0  GMP version 6.2.1  MPFR version 4.1.0  MPC version 1.2.1  isl version none]
  ignore line: [GGC heuristics: --param ggc-min-expand=100 --param ggc-min-heapsize=131072]
  ignore line: [ignoring duplicate directory "D:/software/CLION2~1.3/bin/mingw/lib/gcc/../../lib/gcc/x86_64-w64-mingw32/11.2.0/include/c++"]
  ignore line: [ignoring duplicate directory "D:/software/CLION2~1.3/bin/mingw/lib/gcc/../../lib/gcc/x86_64-w64-mingw32/11.2.0/include/c++/x86_64-w64-mingw32"]
  ignore line: [ignoring duplicate directory "D:/software/CLION2~1.3/bin/mingw/lib/gcc/../../lib/gcc/x86_64-w64-mingw32/11.2.0/include/c++/backward"]
  ignore line: [ignoring duplicate directory "D:/software/CLION2~1.3/bin/mingw/lib/gcc/../../lib/gcc/x86_64-w64-mingw32/11.2.0/include"]
  ignore line: [ignoring nonexistent directory "/win/include"]
  ignore line: [ignoring duplicate directory "D:/software/CLION2~1.3/bin/mingw/lib/gcc/../../include"]
  ignore line: [ignoring duplicate directory "D:/software/CLION2~1.3/bin/mingw/lib/gcc/../../lib/gcc/x86_64-w64-mingw32/11.2.0/include-fixed"]
  ignore line: [ignoring duplicate directory "D:/software/CLION2~1.3/bin/mingw/lib/gcc/../../lib/gcc/x86_64-w64-mingw32/11.2.0/../../../../x86_64-w64-mingw32/include"]
  ignore line: [ignoring nonexistent directory "/mingw/include"]
  ignore line: [#include "..." search starts here:]
  ignore line: [#include <...> search starts here:]
  ignore line: [ D:/software/CLION2~1.3/bin/mingw/bin/../lib/gcc/x86_64-w64-mingw32/11.2.0/include/c++]
  ignore line: [ D:/software/CLION2~1.3/bin/mingw/bin/../lib/gcc/x86_64-w64-mingw32/11.2.0/include/c++/x86_64-w64-mingw32]
  ignore line: [ D:/software/CLION2~1.3/bin/mingw/bin/../lib/gcc/x86_64-w64-mingw32/11.2.0/include/c++/backward]
  ignore line: [ D:/software/CLION2~1.3/bin/mingw/bin/../lib/gcc/x86_64-w64-mingw32/11.2.0/include]
  ignore line: [ D:/software/CLION2~1.3/bin/mingw/bin/../lib/gcc/x86_64-w64-mingw32/11.2.0/../../../../include]
  ignore line: [ D:/software/CLION2~1.3/bin/mingw/bin/../lib/gcc/x86_64-w64-mingw32/11.2.0/include-fixed]
  ignore line: [ D:/software/CLION2~1.3/bin/mingw/bin/../lib/gcc/x86_64-w64-mingw32/11.2.0/../../../../x86_64-w64-mingw32/include]
  ignore line: [End of search list.]
  ignore line: [GNU C++17 (GCC) version 11.2.0 (x86_64-w64-mingw32)]
  ignore line: [	compiled by GNU C version 11.2.0  GMP version 6.2.1  MPFR version 4.1.0  MPC version 1.2.1  isl version none]
  ignore line: [GGC heuristics: --param ggc-min-expand=100 --param ggc-min-heapsize=131072]
  ignore line: [Compiler executable checksum: 916242a6eadede3a42d72bc0142b939f]
  ignore line: [COLLECT_GCC_OPTIONS='-v' '-o' 'CMakeFiles/cmTC_0754c.dir/CMakeCXXCompilerABI.cpp.obj' '-c' '-shared-libgcc' '-mtune=generic' '-march=x86-64' '-dumpdir' 'CMakeFiles/cmTC_0754c.dir/']
  ignore line: [ as -v -o CMakeFiles/cmTC_0754c.dir/CMakeCXXCompilerABI.cpp.obj C:\Users\Lenovo\AppData\Local\Temp\cc8ygAem.s]
  ignore line: [GNU assembler version 2.37 (x86_64-w64-mingw32) using BFD version (GNU Binutils) 2.37]
  ignore line: [COMPILER_PATH=D:/software/CLION2~1.3/bin/mingw/bin/../libexec/gcc/x86_64-w64-mingw32/11.2.0/]
  ignore line: [D:/software/CLION2~1.3/bin/mingw/bin/../libexec/gcc/]
  ignore line: [LIBRARY_PATH=D:/software/CLION2~1.3/bin/mingw/bin/../lib/gcc/x86_64-w64-mingw32/11.2.0/]
  ignore line: [D:/software/CLION2~1.3/bin/mingw/bin/../lib/gcc/]
  ignore line: [D:/software/CLION2~1.3/bin/mingw/bin/../lib/gcc/x86_64-w64-mingw32/11.2.0/../../../../x86_64-w64-mingw32/lib/../lib/]
  ignore line: [D:/software/CLION2~1.3/bin/mingw/bin/../lib/gcc/x86_64-w64-mingw32/11.2.0/../../../../lib/]
  ignore line: [D:/software/CLION2~1.3/bin/mingw/bin/../lib/gcc/x86_64-w64-mingw32/11.2.0/../../../../x86_64-w64-mingw32/lib/]
  ignore line: [D:/software/CLION2~1.3/bin/mingw/bin/../lib/gcc/x86_64-w64-mingw32/11.2.0/../../../]
  ignore line: [COLLECT_GCC_OPTIONS='-v' '-o' 'CMakeFiles/cmTC_0754c.dir/CMakeCXXCompilerABI.cpp.obj' '-c' '-shared-libgcc' '-mtune=generic' '-march=x86-64' '-dumpdir' 'CMakeFiles/cmTC_0754c.dir/CMakeCXXCompilerABI.cpp.']
  ignore line: [[2/2] Linking CXX executable cmTC_0754c.exe]
  ignore line: [Using built-in specs.]
  ignore line: [COLLECT_GCC=D:\software\CLION2~1.3\bin\mingw\bin\G__~1.EXE]
  ignore line: [COLLECT_LTO_WRAPPER=D:/software/CLION2~1.3/bin/mingw/bin/../libexec/gcc/x86_64-w64-mingw32/11.2.0/lto-wrapper.exe]
  ignore line: [Target: x86_64-w64-mingw32]
  ignore line: [Configured with: ../gcc-11.2.0/configure --host=x86_64-w64-mingw32 --target=x86_64-w64-mingw32 --build=x86_64-alpine-linux-musl --prefix=/win --enable-checking=release --enable-fully-dynamic-string --enable-languages=c,c++ --enable-libatomic --enable-libgomp --enable-libstdcxx-filesystem-ts=yes --enable-libstdcxx-time=yes --enable-seh-exceptions --enable-shared --enable-static --enable-threads=posix --enable-version-specific-runtime-libs --disable-bootstrap --disable-graphite --disable-libada --disable-libstdcxx-pch --disable-libstdcxx-debug --disable-libquadmath --disable-lto --disable-nls --disable-multilib --disable-rpath --disable-symvers --disable-werror --disable-win32-registry --with-gnu-as --with-gnu-ld --with-system-libiconv --with-system-libz --with-gmp=/win/makedepends --with-mpfr=/win/makedepends --with-mpc=/win/makedepends]
  ignore line: [Thread model: posix]
  ignore line: [Supported LTO compression algorithms: zlib]
  ignore line: [gcc version 11.2.0 (GCC) ]
  ignore line: [COMPILER_PATH=D:/software/CLION2~1.3/bin/mingw/bin/../libexec/gcc/x86_64-w64-mingw32/11.2.0/]
  ignore line: [D:/software/CLION2~1.3/bin/mingw/bin/../libexec/gcc/]
  ignore line: [LIBRARY_PATH=D:/software/CLION2~1.3/bin/mingw/bin/../lib/gcc/x86_64-w64-mingw32/11.2.0/]
  ignore line: [D:/software/CLION2~1.3/bin/mingw/bin/../lib/gcc/]
  ignore line: [D:/software/CLION2~1.3/bin/mingw/bin/../lib/gcc/x86_64-w64-mingw32/11.2.0/../../../../x86_64-w64-mingw32/lib/../lib/]
  ignore line: [D:/software/CLION2~1.3/bin/mingw/bin/../lib/gcc/x86_64-w64-mingw32/11.2.0/../../../../lib/]
  ignore line: [D:/software/CLION2~1.3/bin/mingw/bin/../lib/gcc/x86_64-w64-mingw32/11.2.0/../../../../x86_64-w64-mingw32/lib/]
  ignore line: [D:/software/CLION2~1.3/bin/mingw/bin/../lib/gcc/x86_64-w64-mingw32/11.2.0/../../../]
  ignore line: [COLLECT_GCC_OPTIONS='-v' '-o' 'cmTC_0754c.exe' '-shared-libgcc' '-mtune=generic' '-march=x86-64' '-dumpdir' 'cmTC_0754c.']
  link line: [ D:/software/CLION2~1.3/bin/mingw/bin/../libexec/gcc/x86_64-w64-mingw32/11.2.0/collect2.exe -m i386pep -Bdynamic -o cmTC_0754c.exe D:/software/CLION2~1.3/bin/mingw/bin/../lib/gcc/x86_64-w64-mingw32/11.2.0/../../../../x86_64-w64-mingw32/lib/../lib/crt2.o D:/software/CLION2~1.3/bin/mingw/bin/../lib/gcc/x86_64-w64-mingw32/11.2.0/crtbegin.o -LD:/software/CLION2~1.3/bin/mingw/bin/../lib/gcc/x86_64-w64-mingw32/11.2.0 -LD:/software/CLION2~1.3/bin/mingw/bin/../lib/gcc -LD:/software/CLION2~1.3/bin/mingw/bin/../lib/gcc/x86_64-w64-mingw32/11.2.0/../../../../x86_64-w64-mingw32/lib/../lib -LD:/software/CLION2~1.3/bin/mingw/bin/../lib/gcc/x86_64-w64-mingw32/11.2.0/../../../../lib -LD:/software/CLION2~1.3/bin/mingw/bin/../lib/gcc/x86_64-w64-mingw32/11.2.0/../../../../x86_64-w64-mingw32/lib -LD:/software/CLION2~1.3/bin/mingw/bin/../lib/gcc/x86_64-w64-mingw32/11.2.0/../../.. CMakeFiles/cmTC_0754c.dir/CMakeCXXCompilerABI.cpp.obj --out-implib libcmTC_0754c.dll.a --major-image-version 0 --minor-image-version 0 -lstdc++ -lmingw32 -lgcc_s -lgcc -lmoldname -lmingwex -lmsvcrt -lkernel32 -lpthread -ladvapi32 -lshell32 -luser32 -lkernel32 -liconv -lmingw32 -lgcc_s -lgcc -lmoldname -lmingwex -lmsvcrt -lkernel32 D:/software/CLION2~1.3/bin/mingw/bin/../lib/gcc/x86_64-w64-mingw32/11.2.0/../../../../x86_64-w64-mingw32/lib/../lib/default-manifest.o D:/software/CLION2~1.3/bin/mingw/bin/../lib/gcc/x86_64-w64-mingw32/11.2.0/crtend.o]
    arg [D:/software/CLION2~1.3/bin/mingw/bin/../libexec/gcc/x86_64-w64-mingw32/11.2.0/collect2.exe] ==> ignore
    arg [-m] ==> ignore
    arg [i386pep] ==> ignore
    arg [-Bdynamic] ==> search dynamic
    arg [-o] ==> ignore
    arg [cmTC_0754c.exe] ==> ignore
    arg [D:/software/CLION2~1.3/bin/mingw/bin/../lib/gcc/x86_64-w64-mingw32/11.2.0/../../../../x86_64-w64-mingw32/lib/../lib/crt2.o] ==> obj [D:/software/CLION2~1.3/bin/mingw/bin/../lib/gcc/x86_64-w64-mingw32/11.2.0/../../../../x86_64-w64-mingw32/lib/../lib/crt2.o]
    arg [D:/software/CLION2~1.3/bin/mingw/bin/../lib/gcc/x86_64-w64-mingw32/11.2.0/crtbegin.o] ==> obj [D:/software/CLION2~1.3/bin/mingw/bin/../lib/gcc/x86_64-w64-mingw32/11.2.0/crtbegin.o]
    arg [-LD:/software/CLION2~1.3/bin/mingw/bin/../lib/gcc/x86_64-w64-mingw32/11.2.0] ==> dir [D:/software/CLION2~1.3/bin/mingw/bin/../lib/gcc/x86_64-w64-mingw32/11.2.0]
    arg [-LD:/software/CLION2~1.3/bin/mingw/bin/../lib/gcc] ==> dir [D:/software/CLION2~1.3/bin/mingw/bin/../lib/gcc]
    arg [-LD:/software/CLION2~1.3/bin/mingw/bin/../lib/gcc/x86_64-w64-mingw32/11.2.0/../../../../x86_64-w64-mingw32/lib/../lib] ==> dir [D:/software/CLION2~1.3/bin/mingw/bin/../lib/gcc/x86_64-w64-mingw32/11.2.0/../../../../x86_64-w64-mingw32/lib/../lib]
    arg [-LD:/software/CLION2~1.3/bin/mingw/bin/../lib/gcc/x86_64-w64-mingw32/11.2.0/../../../../lib] ==> dir [D:/software/CLION2~1.3/bin/mingw/bin/../lib/gcc/x86_64-w64-mingw32/11.2.0/../../../../lib]
    arg [-LD:/software/CLION2~1.3/bin/mingw/bin/../lib/gcc/x86_64-w64-mingw32/11.2.0/../../../../x86_64-w64-mingw32/lib] ==> dir [D:/software/CLION2~1.3/bin/mingw/bin/../lib/gcc/x86_64-w64-mingw32/11.2.0/../../../../x86_64-w64-mingw32/lib]
    arg [-LD:/software/CLION2~1.3/bin/mingw/bin/../lib/gcc/x86_64-w64-mingw32/11.2.0/../../..] ==> dir [D:/software/CLION2~1.3/bin/mingw/bin/../lib/gcc/x86_64-w64-mingw32/11.2.0/../../..]
    arg [CMakeFiles/cmTC_0754c.dir/CMakeCXXCompilerABI.cpp.obj] ==> ignore
    arg [--out-implib] ==> ignore
    arg [libcmTC_0754c.dll.a] ==> ignore
    arg [--major-image-version] ==> ignore
    arg [0] ==> ignore
    arg [--minor-image-version] ==> ignore
    arg [0] ==> ignore
    arg [-lstdc++] ==> lib [stdc++]
    arg [-lmingw32] ==> lib [mingw32]
    arg [-lgcc_s] ==> lib [gcc_s]
    arg [-lgcc] ==> lib [gcc]
    arg [-lmoldname] ==> lib [moldname]
    arg [-lmingwex] ==> lib [mingwex]
    arg [-lmsvcrt] ==> lib [msvcrt]
    arg [-lkernel32] ==> lib [kernel32]
    arg [-lpthread] ==> lib [pthread]
    arg [-ladvapi32] ==> lib [advapi32]
    arg [-lshell32] ==> lib [shell32]
    arg [-luser32] ==> lib [user32]
    arg [-lkernel32] ==> lib [kernel32]
    arg [-liconv] ==> lib [iconv]
    arg [-lmingw32] ==> lib [mingw32]
    arg [-lgcc_s] ==> lib [gcc_s]
    arg [-lgcc] ==> lib [gcc]
    arg [-lmoldname] ==> lib [moldname]
    arg [-lmingwex] ==> lib [mingwex]
    arg [-lmsvcrt] ==> lib [msvcrt]
    arg [-lkernel32] ==> lib [kernel32]
    arg [D:/software/CLION2~1.3/bin/mingw/bin/../lib/gcc/x86_64-w64-mingw32/11.2.0/../../../../x86_64-w64-mingw32/lib/../lib/default-manifest.o] ==> obj [D:/software/CLION2~1.3/bin/mingw/bin/../lib/gcc/x86_64-w64-mingw32/11.2.0/../../../../x86_64-w64-mingw32/lib/../lib/default-manifest.o]
    arg [D:/software/CLION2~1.3/bin/mingw/bin/../lib/gcc/x86_64-w64-mingw32/11.2.0/crtend.o] ==> obj [D:/software/CLION2~1.3/bin/mingw/bin/../lib/gcc/x86_64-w64-mingw32/11.2.0/crtend.o]
  remove lib [msvcrt]
  remove lib [msvcrt]
  collapse obj [D:/software/CLION2~1.3/bin/mingw/bin/../lib/gcc/x86_64-w64-mingw32/11.2.0/../../../../x86_64-w64-mingw32/lib/../lib/crt2.o] ==> [D:/software/CLion 2021.3/bin/mingw/x86_64-w64-mingw32/lib/crt2.o]
  collapse obj [D:/software/CLION2~1.3/bin/mingw/bin/../lib/gcc/x86_64-w64-mingw32/11.2.0/crtbegin.o] ==> [D:/software/CLion 2021.3/bin/mingw/lib/gcc/x86_64-w64-mingw32/11.2.0/crtbegin.o]
  collapse obj [D:/software/CLION2~1.3/bin/mingw/bin/../lib/gcc/x86_64-w64-mingw32/11.2.0/../../../../x86_64-w64-mingw32/lib/../lib/default-manifest.o] ==> [D:/software/CLion 2021.3/bin/mingw/x86_64-w64-mingw32/lib/default-manifest.o]
  collapse obj [D:/software/CLION2~1.3/bin/mingw/bin/../lib/gcc/x86_64-w64-mingw32/11.2.0/crtend.o] ==> [D:/software/CLion 2021.3/bin/mingw/lib/gcc/x86_64-w64-mingw32/11.2.0/crtend.o]
  collapse library dir [D:/software/CLION2~1.3/bin/mingw/bin/../lib/gcc/x86_64-w64-mingw32/11.2.0] ==> [D:/software/CLion 2021.3/bin/mingw/lib/gcc/x86_64-w64-mingw32/11.2.0]
  collapse library dir [D:/software/CLION2~1.3/bin/mingw/bin/../lib/gcc] ==> [D:/software/CLion 2021.3/bin/mingw/lib/gcc]
  collapse library dir [D:/software/CLION2~1.3/bin/mingw/bin/../lib/gcc/x86_64-w64-mingw32/11.2.0/../../../../x86_64-w64-mingw32/lib/../lib] ==> [D:/software/CLion 2021.3/bin/mingw/x86_64-w64-mingw32/lib]
  collapse library dir [D:/software/CLION2~1.3/bin/mingw/bin/../lib/gcc/x86_64-w64-mingw32/11.2.0/../../../../lib] ==> [D:/software/CLion 2021.3/bin/mingw/lib]
  collapse library dir [D:/software/CLION2~1.3/bin/mingw/bin/../lib/gcc/x86_64-w64-mingw32/11.2.0/../../../../x86_64-w64-mingw32/lib] ==> [D:/software/CLion 2021.3/bin/mingw/x86_64-w64-mingw32/lib]
  collapse library dir [D:/software/CLION2~1.3/bin/mingw/bin/../lib/gcc/x86_64-w64-mingw32/11.2.0/../../..] ==> [D:/software/CLion 2021.3/bin/mingw/lib]
  implicit libs: [stdc++;mingw32;gcc_s;gcc;moldname;mingwex;kernel32;pthread;advapi32;shell32;user32;kernel32;iconv;mingw32;gcc_s;gcc;moldname;mingwex;kernel32]
  implicit objs: [D:/software/CLion 2021.3/bin/mingw/x86_64-w64-mingw32/lib/crt2.o;D:/software/CLion 2021.3/bin/mingw/lib/gcc/x86_64-w64-mingw32/11.2.0/crtbegin.o;D:/software/CLion 2021.3/bin/mingw/x86_64-w64-mingw32/lib/default-manifest.o;D:/software/CLion 2021.3/bin/mingw/lib/gcc/x86_64-w64-mingw32/11.2.0/crtend.o]
  implicit dirs: [D:/software/CLion 2021.3/bin/mingw/lib/gcc/x86_64-w64-mingw32/11.2.0;D:/software/CLion 2021.3/bin/mingw/lib/gcc;D:/software/CLion 2021.3/bin/mingw/x86_64-w64-mingw32/lib;D:/software/CLion 2021.3/bin/mingw/lib]
  implicit fwks: []
