# Supplementary material for: Fairness modeling for topics with different scales in short texts
Source: PeerJ Comput Sci. 2025 Jul 23;11:e2936. doi: 10.7717/peerj-cs.2936 (PMC12453639; doi:10.7717/peerj-cs.2936)
Supplement: Supplemental Information 1 [file peerj-cs-11-2936-s001.zip › MixTM-G/cmake-build-debug/CMakeFiles/TargetDirectories.txt]

C:/Users/Lenovo/Desktop/GraphTM/cmake-build-debug/CMakeFiles/GraphTM.dir
C:/Users/Lenovo/Desktop/GraphTM/cmake-build-debug/CMakeFiles/edit_cache.dir
C:/Users/Lenovo/Desktop/GraphTM/cmake-build-debug/CMakeFiles/rebuild_cache.dir
