# Supplementary material for: Fairness modeling for topics with different scales in short texts
Source: PeerJ Comput Sci. 2025 Jul 23;11:e2936. doi: 10.7717/peerj-cs.2936 (PMC12453639; doi:10.7717/peerj-cs.2936)
Supplement: Supplemental Information 1 [file peerj-cs-11-2936-s001.zip › MixTM-G/CMakeLists.txt]

cmake_minimum_required(VERSION 3.21)
project(GraphTM)

set(CMAKE_CXX_STANDARD 14)

include_directories(src)

add_executable(GraphTM
        src/biterm.h
        src/doc.h
        src/infer.cpp
        src/infer.h
        src/main.cpp
        src/model.cpp
        src/model.h
        src/pmat.h
        src/pvec.h
        src/sampler.h
        src/str_util.h)
