# Supplementary material for: Fairness modeling for topics with different scales in short texts
Source: PeerJ Comput Sci. 2025 Jul 23;11:e2936. doi: 10.7717/peerj-cs.2936 (PMC12453639; doi:10.7717/peerj-cs.2936)
Supplement: Supplemental Information 1 [file peerj-cs-11-2936-s001.zip › MixTM-G/data/20NG.txt]

fax modem card sell mail
server server install add
live lead wait remember judge judge guess close situation listen statement sense regard passage remember letter church people body talk translation lack concern sick throw faith faith catch meaning offer explanation fire cold aware child eternal
doesn pain deserve die lie rape
sale mile condition condition player component speaker mount door car maintain clean car solid body spot surface spot touch car firm car average cost call email
post real disease disease question active culture reduce hear mechanism common minor common major evidence
execute future criminal activity compare rate black white commit crime black commit crime perfectly fair system black represent note black white crime rate economic poor people commit crime black poor reduce minority increase minority
citizen identify religious tradition religious category argument people subject simply faith separate feel argument accept valid reject reason convert turkish rule ago generation clue actual feel draw national feel separate argument carry weight feel separate national debate simply relevant muslim category time result sequence decision decade recognize resolution declare separate nation eventually muslim choice form comparison national category demonstrate feel minority feel choose result category choose choose choose muslim term rest context talk separate national reason historical religion play role culture simply religious political religious security people fine religious
thread switch level speaker level audio level single chip audio switch switch channel input channel output function speaker level mind
regularly schedule news reading bring message department statistic pass final individual player stat post day filter average game goal assist penalty minute average pro play league season feel write real code odd list pass list time player percentage difference category close game goal assist leave average player pass list top fly title
people silly team win expect team baseball series bad team baseball bad team win game time win series odd
write nice discussion tank tank fire main gun claim claim reply repeat context hear support claim tank issue tank fire main gun claim tank claim fire main gun fire effective continue claim defend spend minute library computer don card minute victim death age tank fire direction shot machine gun mount tank fire building short round front building tank gun tear huge hole main gun main gun entire admit wrong picture tank fire main gun picture building damage shell read report tank fire bet dollar win hand account national shoot shit convince tank shell american city reply bother read wouldn report tank fire main gun read tank fire main gun simply event common knowledge american military shell tank american city black news read troop fire doubt fire fire tear gas perfectly fire wouldn claim expect convince mind eye convince claim launch rocket building chance filter kick tank fire main gun people half decade claim manage cover mind prefer live reality reality hard tank shell fire
time sign surely remember week happy sign agree policy avoid term contract pitcher day pitcher sign deal leave top free agent pitcher accept risk idea option deal automatic amount
depend mode single bit input block bit error percent chance output bit word essentially output block random encrypt datum mode bit block affect block follow properly idea error correction system bit
net design country involve system
mouse remove label bottom apple screw haven label assume screw question
write follow prevent doctor lead age health ago time controller restrict raise head treatment effective damage repair month ago repair technique repair pain originally bad addition trouble doctor inform pre condition call avoid basically
item sale package buy company attempt receive package late company refuse package truth money close package camera picture wide film instruction video create regular film package additional user special rate person night ground transfer tax provide day night ground transfer tax location travel provide day night ground transfer tax usual pay package cold offer detail provide request sell package care sell camera camera treat receive letter mail box select trust package bother call cheap price receive package week wait month final package credit card pay credit card company spend cheap price reply offer offer send package day morning detail contact
hear commercial package convert source code source code package package free shareware buy advance
program scsi bus direction low level net hold manufacturer attack ground level send scsi command fax computer disclaimer remember hear
job remove collect battery terminal battery time
scan color image fine screen convert file window color light white idea
read write disk disk extra hardware disk read write drive software
bind board bag firm
simple surprised subject beat death month quick newsgroup read theory hurt talk male easy
guy station current title machine close word host title host close answer answer faq news feed lose lot article haven faq check start command option set label window title set window title title window title equivalent window title escape sequence change fly basic escape sequence text character depend set window title text desire label command set window title title set title title set window title title exact depend command system shell system shell user build character string sequence update current directory shell escape sequence command escape sequence string
consistent product stuff doesn contact air tank compound tank damage gas gas spread add reason reach flame fire pretty common true track record incident bad people follow policy claim evidence evidence tend story
hold official history homosexuality power red establish history wrong history read mention homosexuality party cover official history plan mention homosexuality history read mention doubt admit hand homosexual reference charge homosexuality night prove false truth advantage deal homosexuality forget post alt charge homosexuality accord read evidence talk person power common knowledge time evidence doctor newspaper obvious actual doctor evidence matter people involve matter false homosexuality establish history proof fall simply agree suspect notion bad people homosexual people feeling individual homosexuality attempt homosexual fear lie official history accept account subject write source subject student history write track source time limited doubt exist evidence waste time evidence earth guess trust popular write popular rule provide read provide source detail start assume truth bet folk subject bit forget god responsible string newsgroup subject
relate moral issue writing book book call book write wife write doctrine issue personal life write wife answer
suck assume guess surprised hear guy guess folk read post agree doubt agree time baseball reply bring baseball ground sex wasn promote major game hand experience ability talk call ball strike role game promote primary role call safe primary function maintain game game move player kill extremely tough people woman deserve major command command game command
lucky dog apply equal force version author decide mention refer request default attribute window warning read provide border default border valid window depth doesn match parent border correct depth border sense border implementation define conversion wire format border implementation provide type fair catch mouse
hell learn stand vice stay blow
wait minute agree people responsibility behavior assume word account behavior community talk lot trouble theory social behavior justice charge duty responsibility account action person
question file download install didn addition eliminate file install eventually send model hear feel buy pointer greatly
band police month purchase month perfect job fairly pick car magazine read super late generation cover series cover usual band return increase power fast fast average concern sense upgrade month purchase upgrade equipment worth upgrade market purchase month wait time protection life simple band equipment market shop hope band super business
follow sale perfect condition time heart hit hit super hit rise time night hand hand stay time
window time popular start win news popular opinion topic color correct oppose term term window refer time accept window valid term term window system product sale people respect product short title deal average software engineer window worry call window system plain message issue community worry window system system fine agree careful interpret trade paper conclusion basis window system
enable print card slot hardware enable easily plug play
baby stone accord plenty stone bad
satellite fuel regular orbit correction fuel crash month orbit change mission day stable orbit field map earth minor issue low moon field distribution mass moon
service machine start error message machine concerned don love computer response mail read net post
interpretation apply story homosexual behavior rape cite context read story amount charge homosexuality rape wrong argument homosexuality behavior rape review story angel city surround house call lot bring sex rest story angel refer lot guilty sin angel visit city sin involve homosexual sex public simply degree homosexuality understanding creation story story create male relationship male leave father mother wife relationship sexual relationship protect woman picture relationship church word sexual relationship woman derive express code homosexuality neighbor wife rape regard relationship regard homosexuality simply opinion contrary purpose create male doubt corner usenet verse read total ignorance issue raise charge child abuse mind manage red suppose force reader witness trouble response
assume build sport bomb extra drop tank follow material fly technology require actual flight
people lay figure report official figure statistic government month ago budget cut publish magazine
change law chip reverse engineering law valid contract algorithm court rule identical source exception weapon
reply mail lot advance
finally receive imagine ship version software release version upgrade purchase imagine cost upgrade call info shipping require card reply product receive reply money info sheet send reply
stand stand video stand video correct
time refer doctrine true seal doctrine vision
read clipper announcement net day lot chip government follow question clipper chip implement algorithm implement chip chip communication implement communication chip chip spec sheet purchase condition restriction chip system security algorithm encrypt communication require family key secret secret happen family key secret traffic analysis difficult law enforcement message random random chip program reveal unit key chip serial programming
plan stage version scheme haven hear win read result win guess fund continue development fit exist stage block set inside launch load survive launch bad pretty require support road track facility add stage build support system facility doubt cost system law political solve addition mention
person belong lab company claim conversation equipment lab crack ticket minute hour access powerful hardware attack amount ticket message ago encryption datum lot purpose
change field produce voltage move move slow earth field weak earth field require generate field earth field force direction field generate powerful drop earth field surface weak require sort unknown special electronic computer danger content blood word forget satellite thread sound totally bit
gun legal system hard time explain apply force force wouldn bullet shoot defense hand improve legal hold court safe safe innocent rule safe military hard ball shoot time job rule wound channel chance survive incident
company compress encryption process change byte window
eye law aware capability action individual hold responsible action driver car hold murder ignorance law excuse individual hold material witness crime criminal charge individual ground person
game win pen playoff tie win meet pen final game regular season personally fan trade exist win piece paper defense
book call serve info info armed player draft player war draft medical reason story book write read baseball
faq call complain hockey cut people day contract explain piece paper baseball game happen business money commercial baseball game business personal video positive broadcast write playoff product future love hear stuff future buy commercial time hockey game network carry game people hockey
sense rocket term rocket engine user rocket call power rocket model rocket plastic engine engine engine engine letter double maximum engine size pretty engine size ship class control engine size ship class control class engine btw engine model rocket engine class engine legal society rocket society hold event site care concerned engine involve society user company sell individual bottom send forget
game final post game day manage email lose night mail arrive morning people send team receive reply team list team proof send weekend fun trust person honest hope fun playoff draft money head dead team die machine team pen mind brother dog king promise land ranger load weapon star belief soldier bear attack ranger ranger canadian star ice expert force grant circle dream play pick ice fan wait bet fly team star pen arm power play team select require chip king
table service mind read post attack half truth dangerous complete lie complete lie accept half truth lie hide offer angel light people treat earth health future generation base treat respect leave error reject style push people opposite error earth mother love serve response care environment treat proper respect health future generation call save forget environment spend time foot mouth manner destroy express
remember movie hour universe remember message earth transmit day launch time catch time space release american store call day
press release text letter speaker pro continue effort inform provide report consistent war power resolution action support effort resolution address resolution establish ban military flight violation ban village bomb response violation decide resolution extend ban flight measure ensure agree provide air enforcement fly zone decision proceed operation deny flight deliver participate support decision direction staff send execute force participate force conduct air operation prevent flight force operation consist support enforcement operation accomplish mission position force establish cap station control warning cap operate basis enter approach fly zone identify monitor step result fly zone engage basis proper military authority approve rule expect action operate ensure concern force rule approve predict time operation direct armed force participate operation authority support effort forward continue move forward goal region
evidence claim require phone
atheist eliminate reading public school ago reading gospel campaign remove program public school true mail express request reference
program check window system disk
warranty replacement card notice change label card simply connect pin bus question simple people manual claim reference function note site reference bus manual simple pin signal
follow meet commercial space receive call schedule meeting local start hour hear phone hour conversation learn standard minute standard treatment call schedule meeting determine material screen time material hour talk minute meeting listen cover lot ground bit specific single stage vehicle woman note topic bring speak local citizen space spend lot time cover low cost access solar power satellite focus hit low cost access hit stand hit leave copy paper note space hit study space potential lead understanding hit education kid space hell field low cost orbit chance provide hit hard class hit launch vehicle business hit low cost satellite launch personal service job provide job provide build balance trade improvement mention low launch cost leave paper technology easy question aware effort proceed result effort lose fund effort cost middle resource data guy file question jump contact people involve happen lot people space town feel free call time question didn answer question people answer finally list time schedule week day feel pretty job
accord hand feel aspect note car blow respect bunch wheel time day luck feel free add collection
write switch baseball hockey period hockey pull watch period baseball minute hockey baseball time bother sign secret draft broadcast
son usual buy usual product call doctor treatment couple odd spot father figure kid eventually treatment treatment son sort cap pointer advice couple anti condition bad kid
advantage occur personal poor personal procedure pain pull top head post discover paper topic class school decision parent parent friend wrong difficult male major procedure exist break sit water recommend impossible guarantee safety public hot nice kill avoid hope
record wasn college time remove key car move pop lock door night discover worth live fear day move weekend student apparent reason aid add bet remember guy talk define stay report weekend
homosexual support law force homosexual attempt private adult leave statistic idea idea seek individual government adult freedom relate total individual community freedom people live perfect economic condition perfect potential skill buy argument lead amount liberty community population support homosexual population support law pass
assume doesn balance care detail engine configuration automatically cross car consideration balance rule mind decent engine noise bug sell
red wire green wire standard phone wire voice telephone live connector phone measure voltage red green ring green ground potential read hook ring position doesn hurt phone reverse bad happen ground earth ground hook voltage drop suppose current ring wire develop potential
surrender arm officer collect resistance useless absolutely fall wonderful
assure continue remain free threat bad happen waste time effort bad happen prefer doesn hard maintain freedom century manage maintain freedom future
simple principle gas water cool heat gas gas form cycle cop low
understand correctly send manager widget app specific code draw graphic window sound send region region send object create region add object region region test object mind object affect hope
bring sport opinion city sport coverage term print medium question compare
true rest distance black hole time reach reference frame time reach predict
notice check ram leave reveal normal system file bar imply system crash software
lack food sense eat food happen stage stage treatment
bike blue color speed easily convert complete bike offer offer bike time call measure write detail
bad violation rule supposedly follow change personally concerned daily routine people opinion refuse listen idea exercise
real matter lot source theory text copy copy tend reflect error people copy text accurate transmission text text add situation mark material lose change exist text basically people game telephone transmission text wrong text transmit
simply divide atheist atheist basis care belief belief start talk lead bad people bad assume care critical hand easily lead worship person easily lead worship belief
bit ago discover produce pain repair method plug patch doctor procedure success month pain return doctor wrong repair pain occur identify specific perform original procedure cut repair time question net method determine pain
season ticket complain cold food hand game stick short eliminate wind lot lot short clean water hand light blow nice start top view stand complaint electronic electronic time ago real figure customer knock deal public level service change proceed machine clean machine glad day folk stand stand foot fun day
purchase video card call true color card provide color question driver window color driver win fine driver driver advance
low position single involve data rule model step alternative dark matter universe meet eye question datum regard time explain real detect lab
serial port mouse port serial port directly sit mother install internal modem system lock hear ring system hang modem pin switch select port change setting switch system start buy modem check system fine serial port internal modem check machine fine machine
american concept easily demonstrate hard die didn mother teach stand explain record low american crime rate simple couple
bank operate modern bank explain thread bank pay return vary accord market bank bank knowledge doubt market exist bank stage development bank pay rate answer question bank bank set pay charge bank completely
canadian boy heart soul canadian
government file person violate federal local american law belong local american law reader content file nice american authority dangerous person trust government additional send
relate surprise people disagree comment matter read report literature hope wrong idea medical student
mouse win window mode mouse doesn greatly
yesterday friend local motorcycle dealer buy bike dealer follow experience visit observation behavior customer sale background ride friend type bike friend hell happen dealer sell fairly bit happen sell sign friend bite friend start sport bike pull type type win inside figure friend notice talk manager lot joke deal concern shop customer fire ride decide drive manager behavior bet pull ride street hour ride bike display catch follow hear feel feel eye witness display dealer lot damn wheel friend feel leave ride hope cop follow mind doesn associate
fairly frequency loss test loss fall type loss difficult fit leave lot desire opportunity test week independent program intend situation improvement current aid ahead local free trial system call office minute compare head head read theory separate posting carry patient decide ahead purchase month ago expensive aid trip difference hate spend money hard time opinion improvement technology expensive
ready sign effort push
window mhz meg memory motherboard meg add meg weekend instal application menu park park disk application menu attempt park head receive message application violate system protection fault message
disease body production time highly
faq source info station upgrade station power supply floppy disk drive monitor drive rom reader question motherboard original controller hard disk remove control device pay controller win scsi rom scsi station hear cheap sound board scsi controller build quality board scsi control cost site driver rom driver hook board quality station cost worth buy station buy keyboard input
core feel guilty single save feel secret feel guilty mistake huge feel hang happen wrong learn mistake type adjust religious doctrine type opposite easily attach view system speak life fun recognize perfect life human notion nice finally huge feel cheer
company develop application virtual pen trace screen test application computer discover performance difference product performance lead color performance apple result fast color perform computer apple color comparison difference computer explain graphic processor performance
originally call people disease level official disease internal medicine call sort people wrong people worth center theory sort discover moment amount info condition day post alt
rom drive drive offer trade
upgrade monitor handle accord
people atheism reason suspect word person understanding grow develop eventually image joke friend client fire understanding follow encourage guess lot folk process support
addition time leave double fax machine original subject reply clock logic month month notice clock doesn roll notice clock minute win clock print manager word file manager program manager random screen
steal blue plate serial engine signal mirror light tape track session guess baby
display feature feature adjust display low resolution device literature explain process extent environment modify follow reading result close actual comparison display result stuff
chance weekend word heart quick doesn justice depth book study period stage life deal meaning false false understand base trace continue view promise foreign power border territory background reject death local deep understanding international event speak load meaning opinion burn compare depth
law bad police power innocent people police don understand police return key mind difference core file military secret plenty user idea proof user normal citizen situation easily people provide chip child drug dealer bad style time basically people criminal suspect screw house insist build bomb machine gun prove claim explain simple term people start idea matter random file disk reason special purpose hardware time generate random bit program couple bit minute pretty time encrypt random datum random datum datum file header people arrest police key random win sit government burn cpu
window wait install list instal software didn load software load install call question system conclude system software waste time energy folk support nice extremely regard window experience installation learn function file send decide version file version version supply move version directory path reason system directory editor load application package main application load idea occur suggestion
fairly style mhz cpu upgrade mention sale folk honest chain version time period simply push pretty system design day age lot hardware product design mind push day start shipping form graphic graphic version pretty send complaint letter support sale concern reason sale folk future upgrade customer upgrade refer sale folk pretty common industry wide result deal customer push folk system force buy don lead time product opinion influence product life industry design system meet win sell system product reality engine surely don expect system buy period entire period experience workstation support late posting share level complaint ignore affect future plan hear person site usual personal opinion
proof shut statement shut logic homosexual report survey survey reason people homosexual form homosexual life consist sex eat logic average gay week argument carefully argument datum depend type prove post logical define assumption statement shut
generate mail post school plan property rich school portion tax property poor plan student imho wait happen taxis lose control tax money spend term exercise exercise
wouldn religion tax wrong attempt influence politic
top team play team top play spot fall host finish surprise team play
true write version argument existence publish publish press translation volume fall collect summary article call proof book edit publish write article proof magazine faith philosophy raise proof offer version proof
location file host screen file file host location file host switch location file location software host pub file host host file host file host host pub graphic file host file
site post newsgroup post send article people post net mail people
fan news effectively devil sport talk sample playoff exist ranger fan call sport talk mix season business combination watch pay money shut advice player move listen closely lot player move happen remember rid country day sign support offer money shut ranger head statement team advice
post choice fast path external choice properly local bus speed speed block video faster local bus time fast expensive cheap
lack religion book read day reason origin jewish peace short story people kill people trip solution lie nice solution spring mind agree religion kill people form manner originally intend doesn reduce death directly religion minor observation universe attempt true meaning religious teaching time lead war people lead religious leader absolute truth drive kill leader involve religion lead war religion result people switch religion atheism result religious involve majority history atheist hand social drive organize spread belief true specific religious obvious reason religious belief system hard basically war fight religion choice key flame heat bottom
hear trip time age post bill form limited coverage season
reference delete move thread simply accept charge adult life belief matter religion respect idea belong faith person choose death faith day lose faith prove atheism buy time arrive strike day person trust absolutely nature accept dream character actual bad doesn character bad light history life wife hold writing verse people accept version book single convince read book claim knowledge book story event book eye proposal call verse understand
cap fan playoff score news
recall display stuff display display
trade class wing
basic rule rule rule break issue rule word speak compare rule add current personal people time scripture confuse scripture scripture speak speak speak sense concept agree encourage correct scripture bring word form live knowledge exact word scripture expect difference reading scripture powerful force regard
crash pro compress relate fill disk byte leave matter time space
post set follow header depend advice mail directly love summer spend minute time advice build stone poor fellow care head start couldn gas territory grow spread black mind kill spend time remove drink suppose black afraid season start win love advice stand wave arm follow advice product love middle kill dead house close door window advice
motif bring server follow sequence action crash server report server lose graphic card apply patch patch file didn apply scientific division bad national center thinking sun patch mouse
difference hang continue post stat hell pitcher pretty doesn deserve flame
write belief original question regard christian stand
assume statement hear evidence support claim study
question government move target follow accomplish task task support genocide evil worship faith
read net day baseball individual time simply impossible dream short memory short life red fan subject abuse follow hot team statement support base increase net true fan team team follow team time leg care quick team league fan support time play happen bad chance win remember chance beat baseball wonderful game absolute game
type apple system file version sleep relate
purchase win text mode app window setting wrong advance
people government deserve worry sleep government approve list round execute
faith faith faith
surprised article subject survey gay front survey gay difference gay survey gay time survey survey suppose survey poor assumption population ago society homosexuality disclaimer statement reflect
talk commercial space race influence development sell memory serve totally expensive project multi engine project total cost amount suspect realize moon
debate gay argument basically imho matter people regularly deny access personal security death threat happen personal experience gay people receive base political personal philosophy relate issue sexual week personally friend gay current form government theory day gay people local government police force public society sense justice judge basis treatment people society people gay crime victim society
eat food hand experience close eat food notice eat avoid completely child start experience exact hand understand eat love investigation favorite food main label surprised
deal current pretty bad locate middle bad usual treatment doctor time contact protect common curious
government design strong encryption phone system company cheap encryption system trick book cheap secure phone impossible attach device phone network plug phone approve reason device time ago market technology build secure phone real voice seal block noise real speech
agree god exist god exist word bind definition strong weak atheism accord faq atheism belief existence atheist exist refer weak atheist position strong atheism note difference position weak atheism simple existence strong atheism positive belief exist fall assume atheist strong atheist introduction atheism version modify faq pin notion belief
practice solve kill raise question rest bunch mass instance poor neighbor country people skill force remain kill kill build wall lock citizen country load attack dog wire land mine people die choice flight bad science person die cross wall woman shoot trial waste time
decide learn black art switch power supply flame build basic pretty result design build simple storage element single commercial model trace usual error copy love manage low volume lack source component limited knowledge topic school mind cover answer dead commercial model understand bit mind theory care goal car battery distance foot foot model chance
split list exist list fail meet reader mention bike list talk list list restriction count hour initial post list list oppose list set list post list didn fit list regular net noise read list
drag feel disease dog easy treat dog paper finally establish disease dog control set matter fundamental requirement agent disease manufacturer prove disease exist paper regard animal treat dog week period occur month period sign month observation period study prove sick patient benefit drug treatment observation month disease human paper call question technique manufacturer model develop test independent sound
true party involve church argue message practice message travel church movement accept college student people previous church key love stand common depth christian focus church church involve lack didn care truth stand accord scripture split difference opinion previous note mention teach difference opinion belief scripture follow meeting harm hear church division extent doubt difference quality teach common glad heart enjoy favor people mention quality faith stone church true church church perfect movement close movement error correct totally sell occur hand occur church true remind mark main lose hear numerous time exact movement people admit quality movement haven warn sound extent division correct church reason church internal people head talk vote office office step degree start clue break warn division division
folk location reference material follow file format question accept advance
question share answer hard cheer
friend graphic software suggestion software buy buy cost software feature
friend book sale change job loss gather pass price topic programming language operate system topic digital signal processing computer graphic computer software engineering software database expert system list post email request list update respond request lucky drop
service manual complete set cover component wheel brake control cable air body body door window seat seat panel engine system body system trouble shoot issue manual model plenty apply post car stuff equipment solar objective negative print develop tank constant ground mirror cheap solid corner build cover simple piece deep house deliver item deliver deliver
beat real fun build
bear mind lot launch traffic military secret
write response interpretation word direct word weak faith count weak faith close hand person doubt eat guilty faith failure faith sin read portion law read doubt mind sin greek mark word fairly answer question break eat concept word assume word stand strong faith write law regard time bind rule bind human call law issue church death follow decision law law simply didn apply jewish continue participate jewish worship continue law issue cover law aspect deal assume direct jewish time couple term follow jewish law jewish person accept accept view accept law compare law picture role law apparent law relate law read law serve purpose sense issue law middle discussion note understand assure intend law people impossible standard comment agree reading notice position law remain standard remove purpose sin live faith law category conclusion quote passage context rest interpret law reading approach interpretation intent law stay detail free attitude law claim context jewish discussion care minor matter justice faith care plate clean people discussion specific view law mind talk maintain law aspect conclusion talk law specific involve law concerned maintain moral standard net result talk law talk law maintain talk aspect law argument natural letter respond specific situation aspect law trouble law jewish intend standard conduct hand law talk law moral human relationship aspect trouble people term familiar current conflict term family special meaning current context imagine poor future figure family code word homosexuality specific period law role argument involve reject jewish term law people concern family movement family
fill existence assume reserve company guess assume computer industry operate logical manner spot version current version software version future job play movie size play movie process expand frame image bit depth pretty processor pretty movie double size drop size increase size performance suffer lie cpu confuse lock internal play amount time machine drop frame sound video performance bite faster fast clock speed expect version software video size frame rate version handle plain exception nice speaker play sound software movie player player apple software
info market main company cost spec gain contact person technology personally mail copy entire plan paper
cover friend install refuse recognize hard drive installation boot hard drive discover bit scsi controller boot floppy time access drive primary create wrong remove primary special scsi drive expect ide drive installation suggestion greatly throw buy advance
official word memory upgrade phone apple customer purchase pro configuration contact original dealer suppose provide meg memory upgrade don extra meg dealer question direct hardware support apple customer regard
administration purpose provide law enforcement access encrypt datum clipper system fourth amendment mind hear legal talk court pretty eliminate fourth amendment
faq file post day feeling
detail build chemical intend aid sell weapon sound refuse sell build technology sale company production chemical weapon purpose personally matter reason claim fit duty require demonstrate failure region approach wrong reason hand create situation affect military action assert simply aid manufacture technique nature data satellite doubt datum concern troop
call scientific virtual reality software system day scientific virtual reality purpose exchange relate scientific virtual reality program development application aspect relate scientific virtual reality current progress propose organization type regular minute length short minute length video stand author scientific virtual reality accept publish material author submit author type address telephone fax address multi author paper contact send material receive address distribute signature structure leg
document damn single tape stuff lead lead
seal demonstrate independent people separate complain card feel
post write people respond device host cpu require ram ram lot people engineer cpu rom ram ready interface device avoid system cpu load program host transfer control program rom routine send receive byte host hardware control range application cpu build chip company market board range public domain advance info
ring wife guy stat pitcher happen win game game pitch game crap pitcher ahead win major factor win realize leave chance win game major reason win game
satellite mhz mhz video relate datum clock circuit intend common implementation volume production easily component vary local satellite standard system vary worth design common
refer detail method communication review refer method war supposedly government forget bottom ground send half signal ground half travel space distance travel ground publish datum noise regular virtually noise free hard refer confirm method correct theory completely ahead time time
company option exist buy rom win limit future application reasonable price price extremely limited choice reliable prove answer helpful
person front person remove door person approach neighbor talk clean front condition wrong hold neighbor action basis safe community regard
german hope understand job logic report net list select net list output file input file error file
hear account life gospel write event correct time delay scripture time writing suppose curious contact gospel guess author process sound generation tradition pass gospel debate reliable tradition status scripture tend mark base write preserve die die tradition collection word earlier current gospel ancient common rely transmission people prefer hear directly study directly person book suspect gospel period people die write material earlier source exist gospel establish complex technical business method common mark write gospel write century people vary decade
true friend resource solar car race game
friend address faq info folk major history class mail music color animal lead society
favorite atheism belief deny prove exist easily observe exist accord poster object haven prove exist huge identical difference finger live planet reason atheist bring unknown exception shoot foot difference stand moral position murder opposite religious movement honest support attack atheism support murder violence atheist bad logic atheist assume atheism relevant murder people common assumption atheist life didn support didn faq atheist doesn hold positive view exist existence positive belief strong atheism exist positive belief weak atheism negative belief idea life atheist call set suppose person huge set idea represent letter people idea exist real object person idea notice idea lot christian atheist strong atheist weak set prefer position false
color picture file format define motif application function pointer personal library software
forget argument car price low comparison base price paper reality dollar price car price class
complaint shot hit camera check board slot camera people
post friend vehicle book list vehicle perfect option paint low mile call trade
morning interview official win sound program background language skill war meet instruction shoot close bomb conclude shoot hear bomb program reliable mention book write buy baseball star team baseball player speak trip plan accord
direct response article set record straight motorcycle car term straight argue true round light
story time month ago administration choose
action printer sale list price ship friend printer event store didn printer sell spec printer pin printer draft paper single sheet print flat operation support manufacturer warranty reply trade
agree stand front net expect hit expect finish game fine guy pain attempt player cross lose lot respect simply remove slot legal position attempt fan mention day cross time reason fan player talk issue hope hate admit hurt stick
multi archive move address archive control address current address change note difference site site item relate archive move location relevant directory archive move patient discover directory day move familiar multi archive collect software font text language software encourage people continue contribute item archive improve quality multi tool item contribute send note question comment send
mail source code book advance window application programming source code
buy powerful server machine drop price link limit lie link traffic monitor traffic standard program word sort size link average traffic flow network low network vision window window application network process server display transfer image call display client machine
package call day night select major chain family adult child day advance season offer book save price buy deal season reasonable offer sell doesn pay day tax
agree truth scripture principle learn claim truth absolute imply reading absolute truth constant time culture interpretation passage person person doesn person wrong simple mind scripture intent claim scripture absolute person interpretation wrong play principle rest word fundamental principle fundamental principle establish figure biblical truth matter human interpretation error claim christianity support position effectively position absolute truth error interpretation determine figure truth spend time claim defend absolute truth truth practical difference
morning driver decide leave front damage car pay car body shop insurance company total car haven touch person handle claim check blue book trade advice insurance company reasonable amount loss car
fine attempt machine hang screen green idea
accord fan win didn mention goal pick
figure science double major internet address
happen star wrong time ahead people guy stay people win trust win board hear low hint personal battle start bad sell day hand season day btw follow delete post writer
future consideration figure lose expansion draft play game season game play solid write trade future consideration trade round pick entry draft leg play strong ability lose step defense demonstrate time slow catch output team game stay draft judge game forget exact age time game generate shot period game play score movement level performance chance team draft lot memory play send minor figure wouldn play week play playoff play demonstrate excellent skill skill draft call middle season injury fan net demonstrate skill score game size concern team push ice approach successful fight chance survive player draft play game league season sample age time defense game play entry stat trade
contribute fund rate pay move nice location federal land btw building fund tax private fund cost bear guess mention
sale tool version original disk manual offer send reply
excuse ignorance remember read biblical exist modern day info post
law enforcement agency phone conversation criminal criminal wrong people hand equipment read stuff safe weapon lock evidence people sell guy happen
seat original seat shape hell store set drive type seat modify height concern local success pair summer
cable release lock key key leave enable cable release
buy copy license plate volume hope
post alt picture utility package distribute program commercial fee gain warranty author responsible damage program change version add support support mix image add support conversion add support load save table add support edge add support add support image color option minor bug introduction program read write display image format special image main purpose convert image simple file management system support support conversion limit image size program support bit display driver modify video driver read hardware amount ram byte memory recommend byte performance hard disk virtual memory follow description support memory expand disk space color mode memory program feature bit unix environment flat memory model graphic installation video driver western digital vga chip read modify version completely compatible original version people report compatible program system encounter search path read bat program choose video driver add environment driver add environment driver note test driver test modify support bit display driver doesn display user bio driver switch display display initial display type sort sort method display type default key change disk disk drive change match change picture directory file file match file file file match file change display type read screen menu file move single file ignore delete file alt delete single file ignore file copy file alt copy single file ignore display byte display free space move change processing target key image leave top bottom screen menu leave change display type bit key image graphic mode file escape conversion convert file single format wait quit program function return support format read trace fit fit extension standard extension write fit read write support color bit scale bit image format detail set default display type display type screen resolution video driver program enter read menu press function key move copy file enter write menu write menu read menu change directory header display type file file press space read select format read current file press return reading current file program automatically determine format file procedure check fail check standard extension fail report error read menu delay time program wait hit key escape error occur program key continue escape press change display type press quit program menu image file read enter screen menu special image press return image graphic mode press return space escape return text mode press change processing target program special bit bit image press leave change display type bit press space save current image file save black white image bit scale save image bit color save color image bit true color save bit image program question write image file question format finally program save file directory current directory press space press space enter write menu change directory press space program original press return program select bar program support bit display program memory memory performance poor save bit image save bit image true bit image recommend store bit image bit image test document write suggestion comment program send suggestion improve program site tech program user write read writing public domain library compile package site modify video driver source code site bit color set bit color set bit color set author permission author write library
hear radio student conference call sin sexual reply sin claim sin judge judge activity warn judge people judge judge christian leader national sin disagree nation force folk participate activity directly oppose write word set nation create live land set bad nation child bit public sin judge address call address remain sin sin message remove eye remove brother forget command tend judge condemn tend bring folk excuse don judge truth judge call call sin charge fall correctly hell pull path path crime child murder punishment reach root evil practice soul love desire save suffer innocent woman guilty commit guilty drive crime
trial involve woman frequency extent region check access stuff press trial check story reason throw window medicine develop standard medical practice confirm trial trial medical lack proof health patient reason hand animal
leave encourage reader study volume mention benefit
rely magazine determine car buy magazine btw auto real read statement people critical real content
woman hate auto door lock feel safe car lock easily addition watch spot key ready door
call write accord modern book book write book write time greek book writing call book day base maintain true day maintain literature character teaching time enter mess claim writing read worship jewish leader book write time writing justify writing call close official sense book write prior official cut time establish christian writing day time separate pre christian writing base
branch trust impossible reality advocate total
excuse stick parent parent child free deserve tax money health care public health care service program national health care issue issue wouldn kid deserve tax
purchase paint job type type finish hand hand guess hear comment recommend quality finish advance bill
phone book current code simple question stupid remove doubt mark hockey minute sport
function doubt motor electronic start
title performance difference faster
correct post gas tear gas tear gas people seek air
write sense day chance talk freedom kill easy plan write bad turkish people hear word people
question require create network laser printer printer
file lot space break download
motorcycle happen hear battery arrive battery combination proceed suck energy battery set battery floor
compare image hardware size speed image quality concern posting company technique critical
press release press schedule president morning opportunity meet meet top meeting press conference question move major decision week continue option talk foreign policy leader contact continue specific situation call yesterday speak piece paper night answer question yesterday happen happen happen statement night talk live talk exact structure live question time reason talk double check talk morning didn morning didn yesterday reaction statement night question answer question president absolutely stand percent inform decision responsibility stand percent question yesterday firm idea plan plan inform increase level violence compound feeling talk decision talk factor lead decision raise support decision forward feel decision sign prove happen feel bad life lose reason guess decision stand decision inform stand percent difficult operation week federal agent lose life duty forget difficult situation decision involve difficult agent ground recommend move forward circumstance action guess decision reason guess decision investigation president talk guess decision sound investigation happen investigation investigation investigation morning surely soul search decision review situation factor lead president stand decision factor contribute role set operation sign agent ground speak president double check closely aspect refer aspect involve plan meeting win event plan jump political term hope people political reason president move forward people understand difficult series decision difficult situation cult leader involve death federal agent lot innocent child lose life role handle guess public relation aspect talk talk people justice set conference sort handle situation decision ahead news conference talk day people level touch people happen didn talk president talk people talk staff staff level understand handle talk people talk people people level involve conversation conversation inform press inform ability event day talk talk role seek happen direct public campaign follow situation president top manage press relation happen day president follow closely day president follow closely talk night talk talk morning aware day stand percent decision yesterday morning event yesterday write statement personally yesterday time speak morning yesterday leave hang dry day yesterday true day president responsibility stand stand accept responsibility event circumstance time support percent pick phone speak morning stand people pick phone president speak safe assume increase pressure situation specific detail aware risk involve yesterday morning decision happen regard ahead yesterday decision base inform raise issue responsibility accept responsibility investigation conduct administration internal investigation simply follow incident occur yesterday assume hold ability report morning bug complex child leave kill fire news account morning report people compound president receive report term compound compound wait cool report news account stand feel bad advice call expert stand decision decision agent ground support decision ground guess decision stand decision situation president decision decision president decision accept responsibility decision decision yesterday base evidence decision president decision chain command sign operation forward president accept responsibility chain command session moment plan specific stand support support decision support step decision head report decision inform president decision raise accept responsibility base concern session performance initial review situation staff status agent ground operation forward express choose speak live network medium choose speak carry forward responsibility inform public event yesterday job president agree president situation update regular basis daily basis conversation event daily issue regular conduct staff person person regularly staff issue subject subject subject gay military close sign president speech day detail speech major policy address speech speech major position talk location don foreign leader president talk situation reach morning yesterday agree peace process sign administration sign goal sort resolution conflict administration wide variety option situation rest president meet continue press question decide peace plan remain review option peace plan meet usual apparent encounter violate president meet leader town meet rest meeting time meet foreign head president decide support gay address letter statement haven exact detail live phone hook speech answer question position speech meet specific meeting schedule talk forward report report close expect time break hour update scale vote amendment continue talk president commit job package pass continue conversation day word speaker president talk happy press question hour minute chance follow opinion prefer offer compromise package alternative package vote bill approve official represent decide address phone call letter final decision official read letter sound morning wasn economic issue health care target target talk session speech haven president health care plan people rule option decision
stuff delete agree term theory add feel separate valid add reduce current predict observe pain reason don theory theory thread start bother post refer basically leave phrase theory meaning agree feel strong separate term theory propose explain mechanism mechanism reality existence mechanism system call original faith observe mechanism decide mechanism rate worth shoot bottom agree fundamental idea theory support evidence theory support evidence creation opinion call theory support evidence predict support observation mechanism talk agree
house huge faq issue raise
feature window manager sequence compatible compatible sequence device control sequence introduce sequence exist compatible
datum board call interface call hope
disk system install title notice external feel suppose game disk hear people disk drive assume title game comment experience call apple complain
press release user report experiment space provide technology service conclusion speaker conference hold conference development technology bring satellite user satellite terminal experiment test data transmission business distance teaching door service low frequency band satellite offer band establish datum link receive time month volume datum low earth orbit distribute launch satellite satellite equal combine wide variety frequency band user range individual business access satellite test technique service company opportunity technology service test user enter commercial market satellite
basis speaker reply article reaction true effective treatment approve approve drug
spot people break helpful
title system character model font sound color special keyboard design mail detail video editor model tape bad tape build video copy tape view automatic combination unit unit excellent condition warranty card music sell unit email
follow current conflict figure weapon
child bear sin view church situation provide church require family effort live gospel standard provide provide child mine child term context day family unit preserve material software produce church notice spot stand bear child bear couple seal bear eternal family unit child bear couple civil seal parent child bear woman seal parent eternal family unit parent principle reveal time seal accept church tend church authority child plan wrong church impression sin
talk late guy absolutely concept play front damn net watch zone zone pass pass shot answer shot totally useless lack forward stand front net bad win power forward watch zone screen performance job front net night play game goal time hope hell shot goal shot goal
computer power start computer heat expand cool contract limited cycle component fail modern electronic respect computer design mind sleep function extend battery life greatly cycle occur rule computer monitor hour monitor life tend technical computer industry concerned life equipment concerned support hardware software vendor
family religious limit exist sort lot people guess lot religious people feel proof bring religious family understand belief faith strong question frequently cross mind religion correct choose religion exist god religion feel people follow religion atheist people suppose respect religion accept belief valid religion religion valid respect religious follow religion christian scripture correct event suppose happen suppose story moral true follow christian idea suppose fairly religion kill steal love hard actual belief finally attitude people don fairly people surely doesn bad person religion bit write idea head repeat bit
call radio electronic issue circuit controller
funny win close box operation affect file transfer close window program file transfer operation affect close box pointer
comment people decide decide carry gun capable determine hell add mind business mind business easy front hand decide block bet life doesn affect mind business phrase traffic police mind business stay belong disclaimer opinion
speed mhz clock haven speed mhz test electronic source cheap unit complete speed trial
remember read article reader moon ago incident minor game player cut check trip fly victim prove protect didn bother reaction protect quick thinking save life apply direct pressure contract blood remember
expensive hardware throw bear mind design fail bite throw solar
modern figure human create religion life cheer
fool joke start pay send equivalent player draft choice real real sport choose true crap remote consideration
model pressure measure extremely shape stand panel mount standard operate offer lot lab phone network office
ability create news start discussion enjoy read difficult sort screen driver graphic card graphic programming graphic program graphic news
coverage king flame game suppose coverage commercial question real coverage black coverage comment chance double header game
major release care advice base plenty personal experience buy version major version upgrade previous release wait upgrade upgrade buy
bear medical career total publish treatment claim eye simply true system system forget read paper eye book write technique remain read original cheer
spare feel call president imply sort hint question
tank combine water solution position book call time master title idea fast
legitimate proposal change product price suspect clipper phone customer key automatically government authority attempt clipper direction technology eventually drive cost promote street purchase telephone guy doesn real question air voice privacy phone close extent
pass law license shot limit wouldn hear
religion drug people drug escape reality christian live logic drug die die drug alive enjoy follow advantage search true faith religion belong fear hell serve serve truth religion escape child true relationship father faith hope love atheist ground call
odd greek government hold account human condition turkish minority live western greek religious communication apply turkish population human abuse policy worry western build house belong minority community destroy add receive treatment security force house destroy minority community continue government road turkish human organization remove operation level relation exist accord supply food weapon set territory safe house terrorist add terrorist train weapon anti gun purchase directly greek government greek government extent issue special card travel region legal account confirm police spend explain terrorist training period week reality head cover beat foot threaten throw window official medical report document german citizen chain foot threaten throw drag head police station beat finger stick split student police source summary train israeli secret service report connection set training armenian accord source close greek armenian training source special military training add leave complete training establish terrorist base move greek transfer reveal office meet office provide material support armenian leader popular front report participate operation carry extreme extreme reliable source operation carry band engage extreme operation add link avoid establish connection drug expose source special develop report month conduct terrorist contact verify term hard intelligence report lead contribute administration decision bomb official administration official learn contact draft word official express armenian carry terrorist
suppose understand wind break feed cheap food time adjust brand
buy week ago student time true late
source package ready perform terminal connect return
sale body filter filter camera bag battery user guide condition lot firm contact
civil oppose rule force civil shuttle program reduce
report write noise window window solid relate cheap time pin bad age transmission gear mile buy treat easily fast road stuff build nice price
buy book offer condition write software write guide solve approach edition condition principle modern application book condition solution manual study guide book send offer email
compare player statistic player context role play time player involve compare
read newspaper notice article leader email read newsgroup
archive faq modify faq digital signature function faq independent read rest time send mail note refer reference list faq pub usenet news answer faq faq post newsgroup answer news answer day content function difference public private secret share function typical function variable length message produce length impossible message determine message single bit function impossible determine message produce function private public encryption function application public function public key signature system slow sign message user wait solution message sign short verify signature function message function difference public private secret share literature set concept algorithm depend key publish call private algorithm call public algorithm encryption function function message function function public key public encryption private application mention previous question public public digital signature function private public person produce message verify correct algorithm depend private key doesn key real difference share key private key share key publish private encrypt datum friend eye suddenly share key encryption private key encryption message function develop definition note error original draft correct algorithm call people refer
respond reference introduction book intend historical background discussion style reading recommend introduction introduction translation text reference style book modern pack author tend book historical perspective development volume day tend pretty material feeling quick real study depth copy office couple book title book exact title recall series separate comment apply favorite volume catholic focus reader decide excellent note completely update version biblical copy sale
subject pro sale sell post pro sale detail search coverage mhz originally cost sell fear fear gun amendment guarantee freedom
die day ago foot drop lab table fill count
curious clipper chip system handle conference call
current driver version handle bit card video option hate hard drive hard drive time driver drive
patient weight advance
common food eat notice eat food happen friend relative eat food time don assume reaction people stick natural doesn body harm matter bother food
time file email easy access source font write program convert file convert result format create file stick font font
commercial software package professional pointer greatly mail
application free distribution huge standard system create live fairly environment tool produce opinion crap poor app understand free interview impression explain mess free nice resource happen
post yesterday post window app
question true religion cult speak morning answer question basically true religion follow message cult follow person cult message person branch cult difference answer question imho answer demonstrate love die peace
obvious ability faith listen involve study claim involve truth type study survey limit individual selection method bias people involve study subject admit admit sex people rate apply gay straight lie culture male require type response silly carry price
scientific idea window dream watch apple fall sit result lot scientific thinking mind idea lot analysis scientific bear learn don understand completely learn train scientific thinking key element develop element scientific idea instance study lead idea theory definition science recognize thinking scientific agree deserve call science study direct scientific thinking poor science science define activity lead science recognize scientific argument science collection religious
gain gain design gain define signal increase prefer direction signal
amount energy spend volume true position reason
status status study exist form government write paper system base degree model pretty accept time major country representative body mark start system major influence system system model political system country main learn federal war greek fight manage federal reject shape purchase situation period
depend concept limited implementation target key maximum size legitimate rest aware sense
result define monitor support video input achieve package don don standard vga mode circuit basically detect lead edge doesn care output monitor require reason vga card change depend mode switch monitor monitor sit monitor paper cut forget action monitor press wait
error simply opinion arab source claim assume time refer existence
pick video chip easy guy minor foot
clock speed local bus percent sign network address
motorcycle cool brand safe free cheap dealer official pay
move keyboard key mouse hint
model expert write model application create couple color map window trouble window manager request environment entry level window properly connect color map entry level color change behavior compile time common top level window fail display accord application start create top level window fail display explanation standard correct window window manager advice failure desire attempt reasonable code wrong declare datum window code store bunch color parent depth window parent win entry storage rely set property datum copy reference pointer acceptable pass datum property free data display win
discussion speed scale test feel original speed test movie frame version movie create video decide real result bad pull copy space record minute movie sequence earth shuttle approach space station portion space station figure reasonable amount movement frame increase difference frame frame total frame capture resolution card size resolution source video frame rate create version movie scale resolution resolution default quality set key frame frame movie speed test program result report result rate frame result short test movie fun copy movie external hard disk time rate frame hard disk speed modify speed test program factor play movie scale size time speed poster observe poor performance scale action test compatible system rate movie save version movie rate play normal prefer rate compare speed test achieve code add system task switch prefer rate evidence key frame hard guess movie key frame improve compression speed performance
religious newsgroup alt atheism
create definition effectively useless powerful suppose power earth suppose military effectively nation nation power country time reason leader fit suppose hold doctrine philosophy internal nation current civil war power mess effectively violate policy policy hold question violate effectively limit power simply idea consideration leader policy effectively limit sense powerful power violate hope concern regard
morning edition article top explain trouble raise parent beat child tie mother walk window court record article start raise beat red family community equally practice encourage christian community continue purchase newspaper buy newspaper bad
base experience training disease establish link community treat patient decide disease talk meeting user feeling patient lot patient hospital expensive office lot hope control publication support surrender
write temperature gas cool cycle weapon fuel safety product remain project lead government build operate
send faq mail post response limit faq reader haven warn break teach call faq error respond hope maintain remove law reveal note law sin exist reveal law promise perform life people ignorance promise base promise law promise law mind write heart attempt reaction record confuse occur time week law add moral law stand people time law service promise belong explanation bear accord promise base promise people people agree wrong law law free choose time worship follow day worship origin sun worship day exchange church leader agree biblical religion study care guide law law law trouble remember study word note message law free cop pull speed court judge throw book walk court drive speed limit add rom law faith establish law law holy holy rom prefer careful study meeting night morning worship service set foot lay store worship service wrong day law day moral law prefer rely argument conflict simple request love die die law change bother die meet demand law change law penalty law law sin follow demand law sin false god violate break steal kill disagree opinion weight word faq comment day rom accept equally accept day proof regular christian worship day response passage cite difficulty passage talk christian meeting gather worship piece aim answer question participate jewish worship christian service worship participate day meet house occur reason modern definition day start biblical text imply normal meeting gather gather break talk travel convince day set money gather obvious time gather worship expect reason mention specific day obvious reading day week simply time gather worship reason statement author assume reader worship
cpu handle speed lose character machine external modem attach drive serial port faster lose character
switch computer configuration datum transfer manual read host perform low level format performance system guy transfer system fast mail
meg sell month reasonable offer mail
note package resource list subject list editor resource student chapter organize conference graphic call participate
printer sale direct price call extra paper move strange true
lose friend bad note hear failure curious comment wear reliable concern medium failure oppose drive mechanism failure
image church woman hold left hand cross super seat read worth woman church call church mother write father church mother image church woman hold cross power blood blood represent hold blood woman hold seat catholic church apply blood spread holy mass nation predict rise sun set offer clean host write eat drink death mother simply disagree time period talk
read proposal concern creation police force talk stage detail idea fit list
fuel hot usual water industry power technology cold system cold oil gas fire hot water cool water air canadian official ice view heat resource close cycle water solid water water job cool water
power car slow hit push talk button transmission short battery supply rest transmit battery brake
light observe people low head low wind spot sun middle light land visible morning observe low degree grow head note spot stage spot spot visible middle spot minute spot visible low visible morning russian rocket satellite launch rocket experiment observe rocket rocket experiment military test experiment chemical release observe satellite launch
mention platform site source nice review change
forward post freedom speech speech speech publish time depend time analysis economic extent speech fellow system feel resource manner organization idea poster free book post control string decision fund spend spend poster bomb local building freedom speech market idea natural selection process idea
article algorithm article nice head signature
file format mail file format base multi fax format clue email fax filter mail mail nice
hit lot road road split guess split regularly lot stat rate bad career basis field stat basis result field medium bad baseball rate regard argument player future
fit plain speed increase reference chip advance
resource win add entry system file set command size setting round current size actual environment setting environment size file command set set default version earlier default option set edit system entry rely default environment don environment pass window bit environment variable window start matter start space byte file vary
answer question window window memory move machine ram driver network card card driver license check network ensure machine copy note break license agreement buy copy machine meet return copy easy return copy buy upgrade window replace win install depend current win file install window server trouble machine start message question carry forward reply
turkish historical respond print friend summer exist check fan change period armenian government assist participate genocide muslim people race religion national origin muslim national origin fool entire muslim population muslim population muslim population muslim population muslim population muslim population entire muslim population soviet population anti armenian kick send remain stay minority population check turkish reference read turkish register person armenian faith people live record history simply check complete title reference word reference support claim turkish reference table guess simply road check turkish reference title massacre author assert armenian resistance key factor turkish leader turkish question responsibility massacre book article document publish violence death writer german insist massacre execute government official publication anti armenian measure war remain estimate month follow life unknown woman child convert turkish family armenian russian army history rise modern pay turkish government expose expert interview people read knowledge turkish sit read entire history modern month volume turkish history claim introduction search leave manage volume sentence result match sentence passage original error produce submit report university reject report close meeting promote pay price process entire university structure permission deny university center study grant permission president freedom refuse people refuse punishment university raise armenian newspaper publish chance issue
cap beat honest pen game lose game remember regular season doesn playoff time cap shoot
alternative life israeli citizen
development score goal win team fault completely deserve win insist throw ice obvious attempt visit prevent massacre wing team
sign message note follow speech address letter address document technology future freedom conference technology computer technology bad tend citizen border device list recognize price ticket fly speed sound walk government permit mind set mistake government laser government reader government technology evil lie tool tool technology represent capture freedom steal nature favor favor quick time test word government technology engage target target mount chain mail powerful shot unit time require training require achieve degree simply weapon assure hit visit average government soldier tax utility device plain common defend master equivalent bullet king equivalent threaten death development technology firearm repeat follow gun advanced machine gun balance power reason call protect period reflect repeat declare arm simply capture rely single shot quote true update public key personal computer represent weapon technique protect datum permit change communication channel phone matter meet exchange key dollar create multi crack encrypt voice color video image technology totally government control transfer moment principle algorithm call create security derive product extremely difficult factor analysis product sense product factor powerful computer existence public key consist call product private key consist factor block text encrypt simple raise power result send message process original start development call public key publish product secret send encrypt message original message send raise power result step meeting exchange key eliminate people trust meet change encrypt message party select maintain benefit scheme notion signature enable source message send message raise result send message raise secret power result raise result send message raise public power result public message send secret concern day question personal computer hand recognize american grow computer pre student generation head head soviet soviet hold continue teach learn hand personal computer copy machine disk hold word text copy couple minute threaten computer perform copy encrypt datum remember soviet society machine unknown copy machine existence control machine gun position sell computer soviet weapon system liberal position sell trade don sale nation ready position soviet free doesn load air drop middle night pay private position gain support leave political word character political short distance goal people straight view break transfer lead soviet production dozen aim view evil simply stupid deserve rest escape kill process liberal freedom stable function time proceed policy political hold wire tax feed poor drive food price chemical design leave alive witness price oil increase ago price energy price increase call moral equivalent war action time american history speed drive car morning issue federal concern price oil drop risk time oil company nation sell oil pay extend bank government raise oil price oil tax government seek raise oil price extent call moral equivalent civil war government people international trade government court claim vendor sell demand vendor court raise price afford couple liberty count equivalent period exist black hole nation star free contract minimum extent political degree freedom impossible call public taxis choice expand benefit office people recognize form vote question life life essentially love liberty edge sort suffer generation random live recognize extremely powerful culture convince people care personal remain alive continue energy draw equally sort goal stand listen follow contribute money support free time bring child dead child child live spread individual concept action cost effective path increase freedom time time money effort convince form teach attribute hear feel hear teach hear repeat feed day teach feed quote sort context teach simply true time completely sufficient submit content quote waste time cite imply structure benefit encounter suppose doesn hand travel country idea catch damn eat catch suppose decide exchange knowledge knowledge observe type trade idea person gain person lose party gain exchange material object life game extremely powerful notion law return law law bind possibility suppose learn nation illegal dangerous people health permit adult citizen body government property function care property extend adult benefit provide child time trouble choice behavior late law friend crime session intent distribute conclude society law type simply human decide commit portion time task goal sense sense prove combination desire mount military campaign technology technology effort virtually risk produce copy instruction government day permit discussion topic implementation government attempt flow effort write manual disk encrypt accord public key increase real access continue provide waste time convert win freedom success people history deny shape shape people project propose spread technology freedom bite careful illegal encrypt government guarantee hold bill introduce crime wear body government shoot commit crime wear separate federal crime law knowledge pass government application legal risk recognize pre civil war escape illegal technology government time human acceptable illegal drug control shoot dead federal agent crime life reverse permit drug quote perfectly project advocate participate violation law matter simply stupid law engage description purpose process process fly plane firearm require perform license distribution time political thinking nation city free cut recognize exist free technique project address mail drop matter mailing list publish friend address printer handle mail actual cost noise compare effort issue idea share product plug glad write publication free benefit contribute public domain feel free copy sell matter money profit application principle free leave final learn beat hell learn address update permission issue raise piece participate newsgroup alt privacy security base public key encryption program pretty privacy site site version pub version system source code pretty privacy public key encryption protect mail people meet secure channel prior exchange key fast excellent user documentation key management scheme message digital signature datum compression encryption design source code free manual source pretty privacy public key encryption privacy signature email editor signature version
firearm shoot time rock throw proceed body student student incident student follow series proceed hand command entire fire fire round student shoot pass school president fly campaign tough matter cover wound launch civil responsible term guilty individual identify identify
adjust fly prevent current set
article talk religion reader read posting understand call suppose comment suppose funny note participate talk religion reply serve excellent write human brain sin trust limited circumstance move level properly form capable judge form word properly form assume trust assume conclusion save lot time grant valid thinking properly form suppose church argument argument mistake write huge difference ability true true lot absolute discussion claim absolutely check subject absolutely people limited circumstance absolutely people idea meet source truth admit possibility error claim result convince idea discussion relevant original feeling original poster regard idea wrong answer religion difference eternal consequence hell danger admit process reach principle wrong basic teach level frame statement carefully issue haven attempt hell detail feel view regard chance wrong wrong lot christian blame universe set eternal consequence decision fault set difficult respond truth
subject set spare wrong potential sale start market plane fuel plane major player price real cheap owner doesn care fuel family sale pretty surprised couldn aid program impossible
homosexual check verse interpretation simply address issue careful lead gay proof
top rear window car roll bar addition
address phone chip
transfer file sun system network connect network slow multiple file time impossible hint advance
read fail safe mechanism assume command loss sort function command command change behavior status command argument operation complaint talk
reduce speed fan recall read brain cap specific real fan label
proper story transfer base faster require provide scsi bit bit speed scsi scsi bit bit wide fast bit scsi wide fast depend port design support fast scsi wide scsi wide port article talk scsi device mode mode lot scsi device figure scsi article faster bite scsi chip scsi bit scsi normal scsi output scsi machine scsi scsi mix scsi chip scsi speed scsi device datum scsi ide test agree article faster ide scsi device chip editor kill article deal scsi understand scsi device chip limit device scsi chip common produce bit mode bit mode fast version scsi port wide scsi piece scsi device scsi chip machine scsi speed scsi cost scsi hardware port expensive create fast scsi
law observation behavior complex system
box card call technology card mhz chip connector type pin connector board bit board idea
plug phone box surely send bill level sound
engine step fly technology cheer
hard book explain basic function translation hide pretty easy write program week book happy source lot function build access expect graphic library excellent choice lot stuff build fast atheist
statement reason cost comparison depend lot option difference launch facility shuttle pretty space schedule active space platform resource difference direct market economic play
familiar project shuttle flight software project software control space shuttle orbit extremely low error rate paper publish subject collect reference article late folk process remove error correct base error escape day process folk fax specific
standard request super define local bus standard standard address application info capability specific super vga implementation control video mode selection video memory access set define window access video memory window spot write write window window implementation window mode set display start function bet write info announcement software
follow logic hold true earth hold true require read verse correctly understand require agree earth touch
write theory life write speak choose add result child bear previous life suppose reader previous life sense bad bear write fair hate bad reply standard speak hate simply serve master hate love false master hate true dog call stand call original choose bear mention receive figure prepare sense
car fuel reserve warning level warning nice cycle system air flow love brake
weekend series beat win game series time lose series season jump lead game middle unable hold lead enter game lead hit tie hit shoot push ahead stay bottom score base hit position player double play game
compile statistic entry stat team pick win wasn hell pick absolutely odd mind luck beat game happen pick true pick lose final tough luck tough luck ranger
set background color
time site carry source file lose address mail
product auto hear comment oil product didn hear stuff pretty friend race event stuff stuff trial detail
car highly condition seal contact tend bit
period period period power play play period period period play special goal total play period power period period period score play power period period play special goal total period score period score period play score period period period period period period play play period period period score score power play special goal total period score period period power play power play period period period score power
wrong clue gun shoot gun
time belong definition authority decide action bad wall declare authority declare wrong owner call police apply argument satellite street light people power company waste light imply evil intent company care responsibility customer choose hardware city buy company sell write letter note defend light focus thread space base light source
predict study wrong federal assault result future assault type conduct scale military operation shoot kill
service change oil mile service oil service reach mile doesn sense idea oil change mile
release bio update local bus system nice person enjoy instal notice difference note backup previous bio tool ship live edge mail
speed limit road speed limit silly sound nice day trip road people hold easily mile weekend enjoy buy call
traditional story belief truth accept instance atheist hold atheist view accept explain basic truth don meet reference launch time meet requirement exist true rule read faq read read bad suggestion read repeat write trust trust doesn reason doubt don ignore accept proof proof people prove write series short story assume writer prove ignore interpretation biblical correct people hear read faq wrong answer directly doesn direct influence ignore hand doesn influence obvious god human reason word doesn history doesn pop idea question natural force wide view human nature universe force control natural exist religious thinking reasonable religion atheist human nature atheist correct correct human nature base view completely approach attempt
spare true digital display average condition fine btw accord fellow design convert function add extra switch fair sell
person alive moon offer alive highly involve environment land base die leave quick time tank gun imagine sort technology develop sort environment kid btw encourage sort witness military program encourage expensive risk
color scan picture print color printer minute noise hang buy memory disk free scan picture
remember ago slot upgrade memory remember board haven late magazine mention software board ram disk rid hate waste sound idea board company talk business greatly mail save net
learn score watch ball game official method instruction
doubt define hate idea hate people repeat repeat meaning hope definition person hate move israeli army kill people occupy territory move people
yesterday request force sort send policy image purpose deal real assume share responsibility didn map safe american troop troop ground bomb american medium blue dead start blue leave responsible policy eat feel free american military power politic image assume primary international role fault responsibility leave charge responsible hot cut american public easily fool european leader
item sale offer follow item reserve refuse offer clock paint jump ring size call email
clean virtually collection heavy metal magazine music pack amazing master exception split cover perfect cut issue issue issue break sell single lot send offer ship pretty heavy local mass person
comment live country realize friend concerned medium jump conclusion event news
rest arab deny exist kick occupy
original encryption air force team demonstrate expert request expert suggestion treat byte key datum encryption algorithm identical method strong care issue security quality control user choose common
heat delete major reaction solution solution water solution heat reaction heat produce happen battery completely useless talk lead battery battery happen level solution increase lead lead plate level solution solution water post respond correctly water solution battery die water form solution fall bottom battery happen vary degree form form bottom battery lead lead plate leave touch common battery dead short result product shop correct condition useless lead lead plate properly success product battery stuff delete stuff delete stuff author completely reaction rate temperature logical consequence argument car start low battery temperature pull reaction experience cold true start car cold day battery energy release raise temperature air heat bottom battery battery cool storage
note reply message religion write message read word position basically decide experience scripture people tend scripture live accord feeling tend light scripture lot read cheer time
wave wave meet ride lot ride lot fun special day ride wonderful spend time road day time week bike local bike shop people reason road street people didn people fellow comment bike ride ride wheel engine
burn natural natural false quick book obvious valid positive people word difficult relative ground happy stuff
file limit total size win file file view
answer simple canadian hockey european influence league bad game play day fight hockey imho canadian positive development game don bad sound canadian
bottom hit pitch left field win
experience free brand matter hard drive fall
hardware plan workstation cost level time
evidence convince evidence identical sort evidence justify sort treatment disease disease bias doubt existence understand real easy picture multiple disease rise fall fall ago disease sell book expensive convince guess start people
relation relation christian nation relation christian nation nation question concept religion religion law religion belief government government nation accord treat statement guide aspect life
alternative reason religious sexual announcement announcement bear accord exist education male matter concern relate responsibility environment profit article initial application service mark file accord draft follow statement mission objective mission mission adult implement education people conduct life earth leave earth condition responsible moral user environment mission seek serve focus common separate effort desire improvement responsible environment live objective mission primary objective establish movement involve concerned organization movement primary focus education people concern develop provide organization branch program material write idea literature item serve house exchange program idea material organization assist concerned organization train adult program operate program division serve middle school service team organization local branch program develop develop control actual adult leader local team adult status base relevant conduct organization accept additional standard program material organization commit form team restriction operate principle contribute develop program top leader team middle school local school involve function national level program material development time copy draft portion adult earth library file update development choose electronic medium public announcement announcement earth electronic message library hold meeting equivalent board reach real mail address box start team establish contact receive initial
russian mission ago send image moon house site
file reply lot picture file convert convert shareware true post write file extension window faq file faq file fit vga size standard vga size vga screen file vga faq window spec rule advantage memory finally remember save current win win directory window directory win window win start share fairly
scripture hour angel father play break seal kill follower btw save child faith
standard advice text greatly increase bother doesn add aspect patient poster bother repeat matter text dry effective natural cheap buy expensive comment system bad close hand body remain month human
dollar sell dollar request send mail
driver support scsi bus load friend mine regard
struggle strike woman child injury surely fine woman demand pay judge decide injury penalty life life eye eye hand hand foot foot burn burn wound wound interpretation verse fight strike woman penalty fine woman die doctrine eye eye apply jewish interpretation support jewish verse pro explanation alternative interpret word child bear alive injury injury woman interpretation support jewish support historical reference time ancient reference understand question understanding medical procedure surprise reference reference power
local shop hear meet basic device data usual programming hear worth bother idea folk
advocate american history free black
bunch window result window blow set entire completely exit window window print happen communication program note program capture display disk file program prior late word perfect window blow error message cite video driver source
access follow source file unix archive source handle format source code extra patch source code package free public service announcement
buy datum modem hear performance stable advice addition hear news local standard modem produce replace rom transfer datum hardware true telephone transfer speed advice contact dealer leave mail
amount system range device time ago build brother radio clock range cover powerful computer equipment knock radio friend model fine
export supposedly clean add color support clean lot bug cut export
fine history close star star prefer lose red wing score star goal score net final history minute play air star voice star basically follow team son broadcast respond pair sit easy watch star
detect operate story car
access interface tape backup tape backup scsi utility sufficient interface
machine save space monitor switch box
dream community achieve force visible accept force feel threaten accept advocate approach advocate force expand power threat maintain control threat muslim minority accept minority status maintain powerful force majority minority feel jewish desire accept reason proper spread force refer refer feel feel degree belief religion
sell offer accept offer pair happen win reply accept offer
guess play expert watch game
thread time occur common thread separate topic exist time clue origin answer religious discussion
accord win team record devil play win season series devil rule decide tie season series goal goal correct wrong add
start motorcycle read subject bit talk friend ride bike encourage bike answer build suppose determine size bike fast powerful time idea bill
company sell plastic throw version buy
issue electronic program accord article version shareware site program advance
hear leader leader objective change affect mission lie cold ground hour hear local guy
window change default system font foot window pro change system font
picture archive format remember path easy remember internet address
window time delete tree absolutely load delete file require change car crap fault product surely hold guess technique remain command delete tree technology expect window damn dead product lot suspect carry form death
sort joke shoot guy shoot claim chance evidence
supposedly word author ban baseball
sound driver hate load driver read german computer magazine support corner news regard
remain pro choice pro compare religious church start bit pro life modern human doesn truth pro compare religious church bet support opinion newsgroup comparison draw pro read comparison read posting carefully surprised pretty agreement pro increase opinion express opinion hold suck single instance opinion existence people live country guarantee hold opinion neighbor highly hold public office worry cite expert remember expert hear expert source unable master statistic ignore conclusion require
press release national writer annual day pay kill disease job focus effort dangerous environment correction officer earlier month correction officer kill correction facility law result increase population population increase expect population condition population create correction officer reflect assault staff assault staff increase remain assault staff compare assault bring dangerous combination bad nation national average health safety issue correction officer chemical nation federal local facility correction officer perform job life threaten condition american die job injury die disease public nation dangerous job frequently kill move traffic zone proper health care hospital job injury private job relate injury private hospital percent previous health care public hospital rate injury private health safety issue health care injury level social social health victim assault attack instance carry walk shoot social service gun basic grow lack support service people client amount condition client quality client violent move kill pass explain provide safety protection public public kill job provide approve coverage public public health care correction officer dangerous society fight passage protection finally guarantee public safe public support successful government suffer percent injury private injury percent public law pass public coverage
current fax software window modem respond info
regular international phone computer call computer component source free phone customer upgrade power supply couple computer contact computer component source
simple reason ahead create leave leave situation middle tough oppose manager change pitcher bat pitch hit struggle break ball oppose pitcher walk
mission hockey conference hold contract head pick position previous offer position offer head team position period late follow play independent schedule enter season comment player strategy potential team expect inside contact draw top ice player university hockey fall expect hear hear source computer science staff email
situation brother live bad leave short amount time relationship lock door throw key door hand reach conclusion imagine hit decide bring tie people strategy individual statement feel relationship hurt involve understand statement reason fault happen common ground time guarantee situation topic assume feel blame minimum simply situation hold relationship matter sort peace war compromise break communication involve continue relationship survive
absolutely stone stone majority piece cite article medicine chance wrong error lot damage deal call anti suffer patient lab balance technique measure balance body level agree lab setup measure reserve study technique compare mine
favor government fund lot basic technology understand short term tech program range generation commercial maintain earth term potential bunch factor
word nice camera happen alternative bite size piece wait
hook apple port accept adjust fit system mode post mail
doubt question answer application convert remember hear time ago tool accomplish task public domain advantage interface simple answer replacement provide sun free
stuff delete minor change minor category guy
policy ahead attack assumption administration chip reason assumption government organization share house identify defense amendment leader civil liberty respect player policy circle organization policy valid representative view clipper chip matter
helpful advice university student spend car advice offer time reliable cost idea model suit
check truth accord establish reason doctrine ignore concept book closely lie doctrine hell straight
install apple hard drive external box hard drive international dead mechanism walk detail email directly email forward response people instruction post summary week advance
platform fairly basic video nature read real video app length basic feature video sequence add power familiar stuff system performance video quality decent drive load ram card software email response
fire break hour highly vehicle hole house tear gas story sense fire spread nature building wind guess dark close screw occur require involve mouth shut tend total agent serve purpose blame agency real start fire convince hour incident mile
buy prefer machine write internet system computer engineering phone
add program class wear black play personally time hard time metal promote free sex drug opinion promote christian metal advanced product voice
newsgroup excuse question build buy call sell answer mail
standard display driver support video model resolution window minimum color resolution color
suppose read write luck
pass game version bit
plan pull report country ready battle test tech build don shit freedom care oil excuse soviet board military presence region care bet troop basically people gas change mind rid mind engineering idea opinion rule deep
chip return valid datum issue address time refer motherboard
waste tax dollar policy paper stuff mission economic police power government price loss freedom society dollar life lose extra people kill pain dollar life lose disease control favor paper society
motif bring server follow sequence action crash server report server lose start client font move window drag title bar server core message print connection server lose connection break report client server level set action report select return server status note doesn occur window manager set library path font server start client font font path font font font font font font font font font occur machine workstation question hell status server greatly hint
hold decide price suggestion reasonable price purchase simply email title issue price issue serve meet price reach email address price lot list shipping price determine volume purchase heavy box cost mail buy note book mile professional list double size issue night original ride series copy origin dream dark cover cover cover copy leave copy leave copy amazing issue leave bag copy copy leave cover copy annual tie action return annual tie double series issue flame seal poster print copy copy copy issue copy copy copy annual flight issue copy print cover annual cover cover copy sell copy leave copy leave print copy cable copy cover copy leave origin factor green copy copy copy aid seal white bag copy force bag cable card bag card strange tie annual tie tie send comment book
subject lot oppose team stand affect performance
deserve frame real evidence real win bother evidence moment
mail support hear list list
machine lab device complete base controller operate system documentation reply email regularly catch news
additional data follow car bus bus oil relate disclaimer hot
ride bike regularly class book bag bag hook rear signal fine attach shift
weight size road start catch ride hard concern light bike ride hard concern fun deal ride fast fast concerned maintain clean tire prefer stay day btw catch tire road surface ability trouble start body mass push stuff push lot change bike system true bike original thread damn thread fast chance
file manager disk copy window read disk time disk memory memory disk copy matter advance
bear middle school build people town happen school clock excuse leave period leave town fine life usual people bus bind father mother spend day bus time day enter town story rise bus demand bus driver board bus board door bus people check people bus set direction building hide road pack people block people check people beat decide story rise burn car people stand death write car live building light call warn relative arrive knock door neighbor stay lead live floor enter sit armenian woman beat neighbor deserve people kill rape didn stay support window watch fire build car fire approach demand live neighbor set wing building building woman murder woman die kill leave neighbor light start gather leave call relative live answer decide leave sit phone speak father call phone father happen town address promise car city honest address mother phone minute call building break door straight parent read read read move push key death hand bad strike parent command person middle mother start push walk faster ahead fall push hit moment beat parent realize resistance completely useless neighbor stand happen surround strike knock beat lose hear parent hit cold pick lie people watch pick left arm break start drive neighbor call body parent attack clock knock neighbor door push floor neighbor head call send son window arrive result blow parent convince morning pick dead receive attention time alive clock civilian house call minute arrive hospital wound head arm clock hospital send hospital people armenian hospital car event hospital day release day parent dead treat dead father brother bear mother bear leader beat head report head meet call call exact address phone address event speak phone speak father deny answer phone father answer deny call public phone call true noise sound earlier serve time receive sentence percent parent village family move brother school student school land project return live move town village site live love parent dream continue study finish enter school military school change mind parent finish join school plan life dream father school mistake leave live plan leave stay day hospital learn suffer manage hold building time lose father manage survive learn build rape forget hospital school ride parent car people throw rock hit parent bring hospital friend town hospital learn die honest glad agree recognize armenian hear read decision event solution return people live arrive feel bad constant return justice people demand parent speak visit spend decide move armenian people suffer remove wrong mistake correct correct mistake repeat lie hand government
sound sign space station build design company company amount return tax product easy taxis contract people money
gay sex hope sex completely avoid block avoid chance interpretation wrong time nice church sex life truth gay church remind lot start church note deny gay christian
easy mark specific installation disk bad easy knowledge normal user key hardware key popular ago mail mail mail
talk principle accept set standard scripture quality writing statement community faith accept writing define speak message surely standard function author historical suppose book highly receive collect read book receive collect read catholic church count fall short false quote historical book teach doctrine false practice scripture false interpretation church accept rest scripture type display subject matter style scripture book demonstrate category form writing scripture argue addition book bring book book lack element scripture character power religious feeling read bit religious feeling view word warn hear word book add add book book share tree life surely set standard tradition word refer book body scripture accept late church simply primary role identify limit scripture attitude argument explain follower road law refer division scripture jewish scripture refer simple reason day establish close collection book church close law establish day writing refer writing book literature eventually separate argue refer jewish weak quote scripture story mention exist
bring question answer expand play play team majority player expand experience level pro hockey player recall player remark european expansion achieve remember play reason trade refuse earlier reason american player play complain city city player wife complain favorite brand chip happen player move ago player european team
user request info car haven public response people experience car
press administration official folk start background aid package administration official morning agree yesterday series american support economic political question basic package maximum administration fund support russian fund administration fund program fund program package design support russian package direct benefit prior russian government determine deliver package design ability support design avoid meet feel meet front fourth note special trade fair technology decade extend dollar collection government meet private agree trade major relationship agree energy space form head russian goal effort break trade promote expand relationship helpful prepare summary background program glad question food medical effort provide basic grant food russian government assure amount major city grant food progress grant portion food progress continue grant medicine supply item food sale term relationship continue relationship choose food progress program program month term exact term fair period rate life deal program collection private support creation business government president decide create russian american fund goal fund direct business position business decide create fund directly russian government objective convert basis private basis agree president agree establish private lead fund project fourth summary fair administration goal total program program table program launch president call development private public effort support program russian create administration project russian military russian officer return russian russian material american decide fund basis unit closely russian military term project energy environment issue president feel initial effort study possibility energy production oil gas equally cut oil gas system damage talk bit trade create vice president break exist trade time american government time trade bit draw arm government people people time basis notice support status request support request advice term goal draw goal support support access system note extend credit deal extend credit guarantee oil project close agreement facility bank russian purchase american oil gas equipment service development day conference conference question review security objective administration official major safe secure territory term start start agreement complete agreement program program vehicle program facility store material remove essentially contribute design storage facility finally money monitor system material weapon system add total flow safety improvement equipment safety measure couple lot couple week receive fund safety security program territory start agreement hard party continue hard agreement step process fund field sign deal feel feel administration official deal sign oil field project light oil development project completely involve administration official american oil company search oil business oil oil gas objective advantage natural resource increase energy production increase hard deal development american company american government play role pull credit facility guarantee search field administration official american company expect administration support deal money administration official government government push deal arrive agreement american company sell equipment sell service rest deal win support sort deal administration official amount american oil gas company oil gas facility facility conclude lot extend government respond current budget cost agreement forward current budget cost administration official refer detail food sale current cost delay administration official food sale food progress program fund don fund hit budget refer detail talk private folk involve administration official start administration feel office organization private organization goal achieve basis government agency variety program administration feel president feel draw effort effort head duty draw resource government resource american private school community nation word money talk administration official administration request additional fund president weekend yesterday additional measure support return government decision time question money sort food decide explain food pay fit situation administration official time major food product extend bit history credit credit guarantee vehicle ensure sale american product russian government program program law continue program president official promote american sale grant food food progress program sufficient authority spend grant food program agree short term program sense term program program provide final detail period life deal provide rate percent russian government deal avoid continue relationship american community gather failure pay affect administration official prevent law continue short term credit program total exact figure consideration preserve american market share term relationship respond specific request russian government major food couldn grant program don sufficient authority food progress program russian government arrive solution provide food bit short term fund administration official food program program authority spend fund fund package package fund administration spend eye fund meet arrive figure program range administration official reason reason russian government amount time idea month time win require level food imagine size consideration advance project administration official extend american support country plan technical grant technical percent percent country food sale active grant food continue fair program country ensure hard happen lead american energy company company user term tax administration official primary objective economic trade refer talk support term convince collection western government resource decade fuel private society capability resource oil gas match exist oil gas technology production russian government major trade issue day talk figure night meeting hope send strong signal american community support effort support question position deliver administration official note russian oil gas level break exist western oil gas forward type mechanism private portion program directly involve distribution actual fund money simply russian government distribution administration official talk variety program list depend program american american government agency ensure money spend money source ensure money spend account money couple month continue program instance grant food medical grant food carry account food grant medical project hope private organization instance russian officer american project directly russian private individual private medium project notice activity carry directly russian government russian citizen restriction remain restriction remain president administration official note yesterday raise relationship president note fair government return question russian government question administration official question quick decision weekend require explain require require american jewish community concern talk action package design administration official advantage package fund administration seek additional authority fund effort agency responsible project advantage term moment head talk administration official weekend additional idea american additional project idea major leave night head representative stand item represent spend money item represent spend money set administration official project money freedom support fund leave administration office idea fund didn freedom support fund fund agency program food progress hit wall type forward ensure american market share ensure sale money russian officer administration official freedom support fund word money directly spend speak administration official grant project break grant credit grant technical project total freedom support fund bit fund fund history fund administration official exact figure figure happen weekend break start start result happen administration official president issue morning haven security arm control relate issue morning session top talk couple week discussion essentially essentially contribute discussion move forward essentially term weekend couple hour follow pay current fund administration official smoke mirror note term project instance fund effort effort talk term package package fund president feel western government combination government budget figure reason meet determine president carry single program package term discussion economic weekend russian idea effectively support program administration official haven question fund country pay program answer term leave simply money doesn support theory administration official sale guarantee program short term pay month unable meet meet net scale meet objective american chance sell product simply authority program successful aid package fund derive administration official fair lot fund administration office administration week review program decide meet previous administration fund fund idea idea fill program attach project effort listen russian government listen russian military officer political economic social reason respond term project figure settle officer president agency experience advantage russian experience call creation resource private american government achieve objective career civil administration familiar administration package lot aid people guarantee money russian government administration official official government concern american money spend source intend intend care aid care fund properly reach source package simply package support russian government project exchange directly russian private individual business private support administration official add word regard program closely consideration russian firm program closely american firm fine approach level ground time ensure spend purpose intend start happen ground administration official president call creation fair couple week duty start couple week administration reach people private activity helpful effective activity government agency active sense draw focus effort excuse spend administration official figure couple day figure figure press program grow yesterday result discussion mark administration official press bit mark package week ago package contribute lot package contribute lot idea package fair package week ago spend couple day week russian government government package week input talk president view administration official instance support creation private business russian military officer effort industry technical package listen effort russian government month detail russian government program involve step question president weekend talk set idea president bring idea table instance energy environment russian idea government active essentially happen day half package administration official package ready week ago russian government final stage development weekend talk future western country support base objective notice money train officer job training administration official program train russian service build unit russian officer money job training job administration official money build unit lot money unit western dollar buy administration official building house utility purchase land gas officer western officer respond request russian government administration official talk building single administration official talk single individual family serve administration official earlier project didn experience build western huge amount money couple month figure american organization private job note term expect lot money future spend money program convince protect position money suppose pay administration official note capability fuel russian western effort decide simply play role feel consistent national president create security program administration official fundamental objective policy support stay power continue force foreign policy economic benefit simple question program answer term question term question ability convince pay administration official russian government hope continue continue improve oil gas additional hard position pay government government administration official answer previous export ensure private bank type effort government recall wasn administration official fair unique effort
wave baby attitude month car driver ready war ride bus freedom mirror sun
funny hear version government government lawyer compound strange disagree news report speak hand feel free pitch money story sound hell lot
physical student net contact email address
question reference family pair leg body pair
bunch floppy disk floppy single service exist standard bus controller drive active time controller handle floppy access machine floppy active controller bus floppy machine software
speak license game medium international post message license game medium international license graphic title potential meaning additional memory video title license title start expect mention future game issue magazine mention level mark info provide faith read represent statement
watch night station call day concern subject load mouth blow hard hate basis bit
figure install file define library instal server server interface remain change question sun drop support file manager public nice company code public benefit budget
note claim easily argument current government policy create market term government failure government change policy market doesn understand force moral argument bottom economic thinking justify economic happen idea insist perfect safety people ball live real
regard operation cover remove reason quick access complex card setup concern complete direct cool flow air fan hot spot develop motherboard air front level remove top cover render fan pretty useless short period mode heat conclusion scientific box major sit bag noise pretty cool buy inch fan set output directly motherboard finally kid leave major concern cool
true law provide note fund legal technical
shoot beat game pen fan question team beat pen
accept responsibility wife pick game return pre season project lucky hard straight throw defense game fast tend fast hard single concern guess strike bad inside pitch stay interpret strike heavy time note night walk game pitch quote practice time hit pitch hard straight center error fail catch catch night field range bad cost hope reason defense theory type lead hot angel power pitcher entry expect tie break entry entry person easy
stuff moon orbit reason combine earth provide stable orbit moon
notice offer alternative size american dollar star
free time job offer disk tape note offer service user require support simply disk support highly recommend system directly provide excellent product decent price support service don spend hour modem hour floppy don support disk disk minimum system disk base system extra disk disk documentation disk source disk disk entire set entire set tape send check money
purchase system ide video board haven hear bad comment board comment bad board board field comment
week apply card slot sale regular price idea phone
article engine transmission decent power check
doctor method time seat mention left leg operate shift hook entire leg shift drop leg shift forget leg bike top hole day ride mile physical session hell ride bike condition btw bike floor ride complete
precisely rule leader support people perfect party throw people commit genocide commit genocide criminal hide special design protect commit crime
floppy drive effort drive drive switch connection cable serial card boot change setting reflect drive drive drive light failure read drive switch cable original position boot original setting light floppy process stay computer disk drive disk access detect drive disk drive offer suggestion time
note guilty aid civil beat king watch figure
offer friend internet access car plate car steal day ago car mail time read message
respond post official response aware board care production schedule start production start day word tech flame company produce quality product poor tech support time call speak talk time talk tech pretty idea department buy recommend product flame answer post
current element element set carry update daily documentation software system service satellite user community current element current shuttle mission provide access hour day data bit bit element set update daily shuttle element documentation software directory pub space
answer context sense law live jewish law promise purpose verse earth pass letter pass law accomplish key verse imho phrase law accomplish law suppose accomplish verse teach call teach call context teach jewish people life law sense respond receive law intent earth live law live promise people head law tradition equal law regularly lock religious leader day rule passage defend law defend entire jewish people understand true intent law introduce tradition relationship law faith law shut faith reveal law lead justify faith faith son faith reveal law serve purpose lead law author law law base moral principle sense principle law express hand law purpose relate law sense practice establish represent relationship represent death day worship christian explanation issue completely settle mind offer alternative excuse post read
idea handle reach speed drive mile trip trip drive remember drive mile day drive white wind trip car fuel speed difference trip mind engine fuel mile road drive compare engine sale mile engine build accord expect mile catch light lot care gas cheap personally buy car reason buy
review late magazine trip local check cool read
center laser remove amount material center cut edge mechanism action
comment slow respond hear contact reply fax mail time contact
fan stuff star star black hope team hockey team loss team fault fan start season real bad north star cap buy morning eliminate fan town grow season
agree disagree effort result win loss correct win loss player increase team chance win player increase chance win obvious positive win game stat study sort relationship win team average season apply game remember player performance chance win player negative game add team win add game add pitcher bad performance negative percentage game pull night negative sample size score score realize close situation blow hard argue game equal close team lose game hand leave team chance win late situation equally matter pitcher assume team win free throw leave fairly win game ball forget shot bad defense negative chance team win read discussion statistic feel extent statistic idea player situation performance performance proof happen assume lot statistic positive player performance rid average instance increase chance win average chance win bet statistic statistic predict win loss pitcher exact statistic pitch close situation team pitcher
download file site post file matter file
response late answer forget address post answer graphic mail bad language time address site pub pub read answer write answer advance time
scale fit average average mention word require test shape regard register
pop top reveal additional pin ram flat pack processor direct slot identical additional set bit datum path lack guess board chip fit
month ago purchase month drive start file resource recognize drive exchange drive month pass drive boot question mark insert program recognize drive scan drive boot call tech support people drive hardware bad drive month send week purchase original drive drop price accept drive bad hardware vendor practice send replacement repair understand nature computer industry price event leave bad mouth add transfer content current drive send data shape floppy cost datum hardware sell price replacement hardware bad cover day warranty feel flame support staff helpful extra customer service send letter customer service drive return credit price difference purchase drive week price apply credit purchase product didn reply moral story win buy product future
read request window monitor driver play
term define bill doubt term read article argument weapon mass understand switch topic weapon analysis understanding class
wall shoot read service manual head tool job cheap job accurate natural owner acceptable job car simple tool life bad happen tire wear wheel aim totally car raise hand vision poor screw bet people feel wall paper kill people people learn add life btw laser month wheel carefully adjust manufacturer spec bit difficult adjust measure measure space low portion inside wheel hard explain tool tool reference original poster
resource belong version call
mention nice person break friend mine gather drive stay car friend door ring answer friend introduce proceed party watch reach friend hand situation
test control panel set set time control panel assume
bike white green bike numerous time race lot block single imagine quick tire change assume bike cover crash damage
source armenian officer participate genocide muslim people night child moon enable reveal guide child enter judge turkish family corner woman dead cut lie child
hear impression computer response mail prefer reduce usenet response posting week engineering
people health treatment medicine people time buy health buy treatment disease assume lucky disease treat rich person terminal disease bite luck cover worth admit patient die
stuff delete stuff delete mention apple byte error scsi driver routine system people solution update driver drive write driver occur
religious leave center religious result flame leave religion issue typical shouldn avoid event word realize natural event refer control guess earlier week event natural day spread oil mile natural event remember suppose natural tree worship oil waste live house front fine permission permission win live push view rest
claim convert claim stuff ago convert file video read disk file file totally black
sale print accord report mail
fine note software hardware change phone modem argue phone company instal phone kid modem return pick phone listen hear kid voice hear modem win modem speaker phone company correct
language word german language question origin term explanation derive word call natural word live word establish subject guess base spring bear word surely spring word convince assume justify christian century apply root simply spring call simply theory propose die offer follow speak week white week wear white week week refer simply render german mistake render german rise form
game season win start day rest night
write version computer speed processor clock speed memory system speed play role video system speed speed processor clock rate speed memory system factor system speed processor read word memory memory computer cost time slow fast clock speed
compile list security hole send copy wrong list doesn info hole info detect hole seal hole monitor activity info
continue build stick build input file error output write error command fail clue add list define
article explain popular fast fast mhz application plan upgrade chip future buy add mention lot file press return quit simple mother board bus
correct previous posting objective gospel independent source contrary share material bite careful gospel event analysis common source influence mark
write question answer question didn deal figure pretty short fight ready attack warn
mention cost issue mhz digital mhz mhz test equipment day domain pitch pin sound engineering practice source system design late speed design build test pin package test mention concern difference mhz design
team surprise observation lack opportunity team amount player team term term win surprise player rise player raise level game height level doesn warrant player season team plan player expect pick bring team team flame king expect devil finally blue finally mention top impression sit opinion fan team word newspaper
popular argument argument existence argument fair discussion atheism
regular american phone system remember ago split discussion phone approve hold true regular phone touch assume set time check btw touch common service hope time price bring live
insert control strong control write teach control insert paragraph read issue control feeling action action feeling instance
blue lead night blue game people cheer blue time entire game friend morning hour player game summary enjoy staff night pay blue fan arm extend lead fan hold sign read save bring blue record game division blue lead score mark period game shut minute blue record hold previous record set round playoff series blue history blue game game blue history final easy game save time blue hold shot touch touch time push opportunity game blue punishment blue rich wear game set stage boy opportunity score goal period assist period power play goal penalty set goal period assist score final period blue fan jump foot goal talk game leave blue roll blue set hit minute play rich level decision penalty blue shoot goal power play survive kill penalty shot throw period ignore report shoot continue shoot low style pick penalty period shot goal blue penalty steal chance call penalty catch penalty call board blue advantage christian blue power play slot shot hit close goal cover net goal playoff blue continue hit period lose trip remain period time blue shoot blue move team leave ice survive blue power play loss hurt didn return period minute return increase blue lead throw shot period hit goal game hard net pass
expose ignorance generation attack encourage force address impossible attack attack amount occupy
agree write previous post thread people expand comment difficult aspect reason investigation lie understand context argument piece evidence claim error break piece leave hole fill mistake confuse thread poster mistake carefully design control study hand propose supposedly medical knowledge error claim carefully design control study rule support carefully design control study apply investigation requirement depend greatly mistake occur previous conclusion observation treatment medical
talk add faq entry correction
idea repair satellite warn build space basically space shape structure satellite move rest satellite seal gas damage satellite maintain heat space satellite wear normal space suit slot plain idea
entire claim hear eye witness description tank main gun respond fire effectively wasn wrong hear description pay attention mention tank eye main gun account hear people judge kick word filter claim post memory damage building burn base remember fine claim strong statement belief claim write read troop write fire doubt fire fire tear gas perfectly fire wouldn claim reply technique feel lose knock read fire score mention support notion tank shell building support notion image troop launch tank fire main gun people half decade rely glad expert nice hear authority basis knowledge happen authority people cover people kill claim dead hear win repeat assert claim truth happen hear army tank fire american city common knowledge minority leader condemn civil hear basis claim reason poster write live time tank fire shell usenet happen remember fail support claim claim support evidence count couple shoot shit claim manage cover pretty easy difference troop recall ago recall army tank army cover fine army cover reserve teach difference half decade ride forward shell fire cover mind prefer live reality reality hard tank shell fire reply level fire gun drop claim belief fail basic reality check conclude shit bother read manage account cite establish word drop subject
add discussion newsgroup subject majority time personal computer addition percent leave night weekend computer equipment grow private computer account percent commercial account percent leave benefit majority power computer computer monitor computer monitor form computer manufacturer promote introduction energy power automatically reduce air power generation computer save power save dollar annual bill special buy computer accord study energy save prevent equivalent save major responsible responsible message computer board system archive post word responsible
majority life display firearm society experience safe rid gun defense target shoot collect buy notion majority people don display firearm true rid gun
story win read reference weight cite responsibility suspect knowledge base usual bank surrender
system real hardware shipping offer western hard shipping offer game card port shipping offer card game port port instal ship offer pay shipping
response debate season minute ice time stat exist properly statistic player ice team score lot goal goal compare play team equally player adjust vary degree success compare player team agree nice statistic total ice time stat argument measure quality ice time useless stat player quality ice time player low amount quality ice time team depth stupid doesn recognize bad player lot quality ice time lack team depth stupid effective player stat conclusion draw regard player player display ignorance ice goal score positive
delete pre judge guess happen bad top post explanation
insert huge follow material people space people live time live teach truth faith father son bring pray time request remember proper time talk death prevent continue office live save completely live talk
time clean price shipping worry pay amount cover origin heavy manual hard bit map graphic hard algorithm file programming datum structure version analysis hard disk file advance disk file program computer graphic principle heavy practice hard structure computer program advanced introduction hard building library window system reference digital press hard apply structure computer science hard programming free purchase disk basic book step net user guide database guide reference error message operation guide guide management service guide server setup guide remote installation service guide bind service guide network file system guide communication server introduction network distribute system service guide service guide backup guide guide disk guide utility guide processor guide configuration file guide guide printer client guide security guide location guide system network setup guide system environment setup guide software guide system exercise guide error guide system crash guide utility security guide user message manual reference special file file format package pretty heavy
relate subject learn circuit understand lot mix local frequency simple active note simple circuit book theory lot lot theory book circuit lot circuit book theory key chip local chip combination theory actual circuit reference engineer radio library reference ignorance happy folk
simply change plug wire
file enjoy continue essentially expect ranger surprise predict drop angel didn deserve record game bit drop expect error pretty wasn release win comment wrong bit stick auto auto win division shot playoff didn guess pick win nice predict response finish half dead half fan easy reverse close trade close introduction lucky didn hit entire season finish slow injury finish reach finish game win chance start forget rest division lead win win game win win surprise wait win game league bad start wasn bad consistent rid total wait check current plan arm decent role sit wrong favorite hit time sign sign remember correctly contract weak season finally major hear major happen stick minor lot
jump middle thread talk comment factor air air wave inside stock bike engine greatly increase speed air air critical air air force inside wave air prevent air escape port wave product expansion wall close air lose design wave
person ring block difficulty doctor propose ring push question safe common sound pretty common safe procedure majority ring ring ring treatment term alternative cut cut alternative expert heart common personal experience history build relate heart month bad summer remember slow heart rate apparent system expert luck hope die
baseball fan fan mention band clue dead national imagine bit answer greatly curious
wrong assume civilian cover kill soldier country zone prevent attack israeli gun pound village kill zone village call doesn sense shell village israeli government life civilian accept word imho business waste time peace talk person respect write person call friend suspect ignore remain independent attack time burn wife son people shell village time recall trouble border territory control attack border presence troop attack israeli territory israeli troop note disagree cool head person slow actual witness israeli gun israeli government remember role reverse
single piece evidence baseball defense score prevent pass common sense test evidence percent defense pitch percent field btw datum chapter hide game title baseball imply determine beat time read separate split
front wheel reverse direction
source publish officer witness armenian genocide muslim people village plain search arm search kill hide aware existence unable
write datum experience car reduce degree test wear people live friend machine shop engine mile time measure internal engine amount wear expect mile
sign message utility encrypt session public key session text network report message send signature version
driver hard disk system haven locate original disk mail
doesn agree definition useless text bias word play game time useless talk
responsibility provide technical oil production move moment extra bring price agree bring oil price source energy oil impact addition proceed sale provide price fall low
remind forget health enjoy call notion health food determine food ice food serve function happy aid system spend study silly color report rich write impossible matter eat food bar eat hot hot hot bring ice dry owner estimate serve pound week summer town pound person week sound pound
read correct exist minor picture job cycle car
word individual base set belief interpret weak term religion atheist mention set belief assumption history conflict represent social atheism community community common idea standard belief society assumption nation progress natural consequence human activity government insist god view definition atheism exist atheist society reject atheism exist people reject god society personal belief mention atheism level minute
weak position exception base chance replace spot average player highly potential star pressure carry team play level performance medium hit finger short rule doesn apply transfer precisely hit sort argument rise record huge national medium red lot money waste business doesn
article paper month ago mail sport accept free team article sport standard
hope ago refuse warrant type fire lose luck
time company cover bike detail single clean record company mile plate ride idea private email noise net mail address hear road advance mark
note comment intend flame call conduct proper investigation call attention involve
people pass gun control law public safety buy sense people gun people police position highly position basically folk amendment absolutely legitimate government defend police prove protect pro control person talk leave simply argue gun control prove low crime rate weapon expert explain evil weapon personally reason argument effective pro control people trick realize amendment exist
rule file space suspect responsible difference amount free disk depend increase file application couldn
program design people interface window people voice program effective original purpose interface window person post question
correct understanding engage project convert soul person religion spare gain church compile record people convert article ago method detail pay visit local learn people dead sound sort lie religion story convince truth check story
move left wave remember time event refuse bring wave
patient person evidence disease active result determine basis consist plate active excellent choose question choose pretty compatible sample understand start talk disease understanding feel free correct normal function clue history prior positive identical feature
concern propose newsgroup split personally favor learn lot aspect graphic read code hardware algorithm result post week aspect graphic feel curious
wife month son month medicine visit trial error anti effective solution
simple procedure call step usual simple quick pain wear result post detail
replace single share library sun machine real library replace deliver library special
question active cop student
time set patch write distribution patch level add regular file multiple region function patch source apply soul send pointer source update patch pretty advance
gain word lie word source pay company write application
death training summer military arm figure response israeli soldier version issue magazine translate tape bear school primary concern woman fall lay israeli security service nation crime objective expose method addition execute don execute percent innocent victim trick black mail decision execute base crime agent israeli border execute dangerous israeli soldier treat israeli soldier perform role woman scheme force regard process single person crime guilty repeat religious duty execute responsible distribution direct security service distribute drug victim quit impossible afford drug dealer execute develop careful method afford innocent person person evidence establish guilty doubt execute don evidence public guilty public aware individual people bind evidence people proof execute proof form deny crime start chance serve people moment life victim talk convince hold apply pressure physical execute border friend addition network evidence careful avoid crime week ago sit list decide execute fear hell mark mention execute public gun shoot location execute hate blood
food late night force air heat heat involve temperature wife pay box fan throw technology
article figure talk language couldn
survive mail posting didn wrong newsgroup hint newsgroup doesn belong alt note posting reply fill arrest people don country imply jump conclusion sound lot batf handle situation remind bomb drop house block flame die doesn screw signature text waste bring evil internet
murder copyright violation straight apply criminal copyright civil waste bunch test bunch criminal distribution
result watch anti cover crime armenian armenian parent chance assert time assume pro german book deal armenian genocide muslim population extreme observe war quote race force follow history race force create nation secure race nation strong nation live term race hand weak social race prepare armenian leader submit plan german official spring summer son write letter german support armenian creation armenian accord idea occupy territory movement serve speaker armenian language radio armenian language produce armenian armenian unit german army favor play role armenian assume official position view represent meeting matter conversation visit close provide private car minor soviet national accord official philosophy subject german recognize investigation
movement draw conclusion sample recall post people sense write jump topic topic logical connection topic poster opposite campaign
religious guy flame advance version datum advance version primary version style translation pretty difference difference text print copy hand difference result pretty job original level minor difference sentence involve process copy process free error establish text translate practical datum hot topic debate deny accept involve detail affect faith multiple version suppose version surprise reference title version talk refer major translation reference posting edition accept combine parallel account single edition material editor object reason copyright people edition edition carefully prepare variety background lot imagine edition claim datum edition leave text translation word translation exact science difference opinion word afraid
regard story kill hard drive double drive info normal table table record info daily protect type failure doesn command survive change drop join couple command command absolutely distribution disk drive
subject talk card note product mail address server
bad time change oil forget shut engine hot oil engine start car grab red hot degree burn hand finally car struggle foot front car super engine head red hot happen time start pay pay hospital dealer car change oil mile
system sell operate short difficult greatly system design
read paper net potential replacement reference faq topic site paper article discussion library doesn
feel wrong western doesn proof positive advanced love alive culture american culture eat eat respect heart favor read alive story boy team crash eat body die survive finger zone serve info start send eat
motorcycle motorcycle suck advice bike bike buy time question race bike sound bike responsible fast love responsible love term read sport bike faster ride follow bike buy repair easy manage plenty performance time ready power pretty kill plenty people start ride bike fine waste money waste perfectly plastic drop learn balance half spend extra
feature app set title bother complain app writer write doesn support write program window title program set window title app app change program switch
moral human ability attach term moral animal kill animal machine wrong relate sort understand child moral draw aware call mechanism prevent animal kill don
computer equipment sale finally decide clean rid stuff break list item worth estimate offer trade rom rom disk software processor basically lie neighbor offer offer rid stuff list meg model buy guy meet scsi controller computer guy test print copy disk doctor report bad send copy phone return drive set loss meg model situation buy drive guy model exact drive report drive drive model drive mechanism completely hard drive computer repeat computer result head crash metal metal listen scsi controller card project meg model originally buy drive drive mechanism fine controller wasn send proper signal controller drive realize flat cable connect drive controller perfectly mess drive crash load drive application worth word cable software drive accept delete data file drive break connection time play modem digital phone system technical tech document suppose digital phone phone pass test perfectly idea worth test test trouble board speak manufacturer board couldn controller chip buy price guarantee card half length bit wasn time check bad monitor type guarantee guarantee floppy drive guarantee low drive method test model model model virtually identical drive drive test low suppose model expensive replace hard drive controller card test bit card bit card build bit bit card cable convert vga plug standard pin vga pin sell stuff huge success people trade stuff didn ship service haven shipping cost split folk offer refuse convince throw hate throw stuff
read history book start talk
beat incident death haven hit drive field corner ball foot race center spot time reach short ball fan sit front wear reach catch ball time conclude ball fan essentially fan seat claim fan fan catch ball eye play realize catch report lot cost game fan food catch official start remove park interview game blame fan loss fan stupid don care win catch game public address speech fan ball hit stand field play fan wrong aware situation avoid possibility human season ticket request seat future impossible question concerned fan total game question center left pull game close play chance catch ball guess debate continue fan
fundamental hot question day reason hope familiar history experiment result reason experiment post reason head impossible bad service science root people note discover clue admit plan create mirror image life dream finally public ready read friend reason result write claim claim experiment mark
policy subject concept serve movement time double message learn physical land land country pass jewish hand learn aspect concept hand training physical share hand meaning practice arab source cheap occupy territory hot house history book memory movement government answer territory concept function population word tear rich cheap answer complain low insurance receive
start error message load app default file check environment variable file app default file directory environment variable environment variable set directory file command note set app default load correctly app default file read user copy link app default file exist default default depend system set care set resource directory instal instal system directory resource set
produce paper copy local sale call mention straight forward language basic
machine cheap follow card length bit memory card total position switch address soul driver
question hand gear oil throw car idea mix oil stuff stuff plug manual transmission comment owner stuff car
note powerful lack individual liberty opinion phrase result floor action ensure anti gun anti reject vote protect fundamental civil liberty guarantee amendment support concern minor criminal firearm pass house action firearm sign pass pass previous session storage firearm kill storage firearm lock kill sale auto firearm kill call day wait period kill tax firearm equipment kill bill require license cost automatic firearm degree die numerous anti gun owner bill anti gun pass suppose check day wait period send storage bill pass sale manufacture purchase auto firearm firearm storage fail firearm sale check pass vote reading storage fail tax increase tax person engage business sell firearm fail tax increase firearm pass house amendment introduce house floor amendment ban auto firearm storage lock ban night special month read morning provide hour wait period firearm relate victim expect law budget follow propose anti bill reverse posting safety zone kill die vote firearm sale transfer die weapon die weapon zone weapon school property driver license assault sale purchase die die firearm die vote dealer license zone law firearm sale transfer die floor assault weapon sale transfer die assault weapon die die vote gun sale trade transfer firearm die vote registration private sale transfer require notice die weapon zone close firearm pass house sign bill law mechanism amendment liberty lock bill kill provide carry license pass increase term license carry pass wait period floor storage kill vote field animal sign law day wait period city auto tax fee bill gun budget license provide license pass action grant victim circumstance sign law ban firearm school ground court building result gun owner firearm storage vote firearm vote firearm safety requirement report person permit day wait period report floor vote extend term permit carry report floor pass create civil call storage create kill require proof driver license pass increase penalty minimum sentence purchase multiple firearm pass federal law pass carry firearm license oppose law citizen carry license defense increase penalty firearm commit pass require proof driver license pass provide day wait period purchase call wait period automatic firearm die call study control transfer assault weapon odd effort citizen crime pay ban ban air firearm owner series public meeting issue vote week campaign reverse public opinion issue conduct support oppose express opinion day proposal vote ban campaign rely direct mail radio civil liberty raise enforcement ban approve expect attempt common ban download gun service action
folk experience tool call couple quick question promise question simple call
lose eye check blue team respect
fail noise test cut instal plan station pass noise test correctly hold close body reading door close level hold body low town stock sound
establish experiment observation agree proof belong bill source document simply assume exist person reveal person christian view proof belong consistent teach relate experience error assume direct relationship exist excuse thread bill simply command ready reason
eliminate exist law add favor
sale special condition system extra
book book book mark condition perfect book condition shipping pay book list hate price email offer title author price price communication network design expert system operate system concept edition teach understanding hard disk management hard cover book application sell book brand science send email
true accord rest win regular season mark hold regular season game
paragraph sentence sentence talk origin science origin speak origin life human physical law science explain origin false statement carefully depend origin talk person science issue origin truth science false statement notion truth people truth science reliable truth express language science truth simply true restrict discussion origin science reject source knowledge simply restrict discussion false intend assert previous sentence false true context identify false statement enjoy science evidence lack sufficient understanding science enjoy science sense enjoy literature write language read mark sentence false follow pretty shape letter observe creation count true percent science percent religion guarantee percent error false statement true follow percent science percent religion fail touch truth report personally feel justice assume personal reaction account personal concept truth
excellent mark remember cover action bring wrong investigation wrong cover crime neighbor
release apple encrypt signature wait release hard pass apple remain secret simply
surprised issue wrong capability haven rid answer start call option extend life extremely cost job
offer support limited style board owner update
answer question response posting atheist fool evil leave argument level head subject
hold phone display visible schedule telephone address storage design fit
opinion buy net pick shipping cost pick normal charge deliver directly burn shipping charge mailing service box person agree pick ship watch rate direct truck package quote rate weight package company city guess truth rate check mailing service local time mail check additional charge deal package charge double charge insurance claim story package trace local lie rate compare direct check ground rate close air rate pick pick charge phone network office
build satellite process satellite replace deep space additional radio
meg memory port shipping firm
configuration build support understanding refer option purchase configuration apple offer upgrade system system processor system replace supply vendor apple send processor upgrade support pin configuration chip match accord hope
ranger playoff late
hand hold definition blue people radio light people false eye easily people blue basic fit stuff
post stuff sufficient stuff belong
difference citizen arrest physical suspect report warrant
night game devil play game team accord night devil deserve star fast break net create remind credit play hockey injury list question play move month haven lose game game btw wrong shut remember race close race game season lucky ticket
post text note license bill train bill
people completely responsible cover investigation responsible investigation size civilian involve investigation impossible cover burn ground company arrest site picture term story ranger decide release call investigation handle kid cop drop bomb move manage burn entire people dead police
win couple local local start tradition throw ice win leg ice dead strategy demand popular product hope
aware restriction export technology illegal transmit encrypt datum country law apply situation law perspective engage illegal speech illegal encryption listen easy country law gather didn law illegal follow play safe listen affect technology affect technology violate secret service catch decide file doesn deserve computer violation law violation money drug violate drop charge guilty
speed spare bit sample sample actual proof form implementation hear fairly reliable implementation spare hand copy question release code beat time expert encourage hand
bit add bit pain maintain original lot clean entire mess start
driver couple time kill kill explanation
limit fall category reasonable edit control text time program design hit wall hit limit handle abuse impossible abuse resource system system limit question limit reasonable haven offer single argument window limit reasonable limit system
excellent condition sell sell carry mail
support cable pick network money pound solution dollar plug wall supposedly entire house admit limited knowledge claim excellent mile station pretty pop product brand price company info address advance
bear reality trade gun commercial produce honest production local road system recall incident attempt auto country read ago person school skill school training produce talk average person gun private control shift day gun sell black market engineer produce sale article picture manufacturer commercial quality finish
multi thread version write search
drop seat bike chip paint stupid leave seat fall ground table surface support easily knock mirror kid typical standard bike fairly average mirror screw fit mirror fairly stable doubt mention trick bike fair mount mirror surprised seat bike leave bike park reason surface start vision black live ride afford bike flame quote pair sort phrase drive
rule rule explain bad joke explain request post list admit list exist simply device list obvious play advance idea list assume recognize list atheism poster post start poster break rule
subject option rest don pain pain multi pain low pain doesn pain doesn
moral personal opinion personal real lot people agree moral question reason moral objective human opinion moral question social real lot nice phrase people agree suppose logical difference explain difference rest delete time note people agree difference people agree observation set moral people agree ignore agree morality hold people agree explain people agree freedom condition objective talk talk agree expect people agree evidence disagree set moral moral freedom people talk answer true evidence proof proof test theory absolute moral theory proof argument answer evidence
test implementation test idea chapter single degree freedom contact pay money disease
suggestion set clock input feed clock input output output add chip output cycle edge shot drive mechanism fire require current cell week build box stuff metal build series battery battery chip rate device battery inside air hope wind net
wrong bike pull push send leave
program base public domain correct program
experience write mail dealer price fair offer discover extra cost item original write total extra write bottom quote dealer auto deal walk buy car vision bit
fellow auto info spec output engine size direct hear late advance reply
homosexual address homosexual post read speak homosexual male animal virtually relate behavior practice moral didn tape close truth surprise homosexual lot people country spend time watch real life sexual expect understand
board plug screw warranty start board
government private commercial concern build space station system charge government space facility remember detail space service sign deal secure deal hear wrong
ago ago practice agency gear provide don community service agency provide blood people fool proof screw prior wasn test lot bad blood wasn fault surrender
regard repair mode engage consideration mention expect involve damage return item solar position hand remove advantage panel ring cycle expect load structure issue load component assume launch view
express basic truth create create chapter bring status life fill
paint moon red white moon remind story experiment
time response post doesn count response feel curious
driver update directly ship charge
simply drive attitude expect dead hope human
admit hard datum compile comment list grant direct aid reference budget happy post datum hand win sufficient time month result delay special agent medium mind office
note question answer net contact post net email
wrong flat flat matter
region body system launch region earth sun system affect orbit fuel slow idea natural object capture fuel technique hold lot fuel issue science news report month ago
detail interface wire remote wire physical pre connector connector pin provide view connector ground pin signal drive pin signal drive lead drive assume connector plug drive lead directly true fill
friend register hospital major city private practice speak refer patient friend medical insurance pay service service physical medical insurance plan cover friend plan doesn worth cost control disease disease aware bad worth benefit gain develop greatly deal disease
reference unable study reduce amount blood pressure hear claim hear claim sound truth reason time agree person component strategy term weight control health exercise avoid reduce increase statistic source play role body weight gain form tend hard lose weight directly spare tend low level result loss preserve burn term positive rate lose promote aid heat produce level serve food note increase summary change life style weight stay reduce eat increase low regular exercise time week burn daily lose reference
light hit play professional lot people bad light hot dog special class break field wasn bad suspect time history decade race base pattern utility player player stay white light hit btw party talk
woman half day question drug mother normal baby feel sort risk month accord reference prove report impossible establish relationship majority woman normal baby
solve message perform call application write widget add code remote procedure call program refuse program call code idea memory
volume control lead display power switch compress file transfer file manual original modem cost error control datum class error free special price question email call voice
charge mark understand assumption challenge specific refer instance remove word concept threaten rule class word express concept treat pay student imply sound reference happy
respond question master bad double check simple cheap response sound master
font character font note receive mail address header send
resource service internet hospital medical care business medical internet special service access library
release volume reasonable technical stock
magazine article subject ago question land proper organization deal service illegal human question nature article cite paper author forget author legal moral person accord person paper recall careful answer human track record poor culture usual result culture wrong bet
guess driver gun low vehicle truck
fall attempt apply doesn objective system exist implement
day ago post title technical conference system message chance email address address posting forward internet trust voice
update people decide favorite mail response feel free send favorite send vote receive vote player mention team play result player team vote
familiar car play transmission variety dog transmission dog gear engage move dog engage gear motorcycle transmission shift transmission transmission damage question mile weak dog transmission sound study refer dog gear gear teach explain motorcycle transmission dog dog gear engage gear gear shift start apply pressure time pull hand shift slow shift pop gear chance gear select double possibility speed hear shift call pretty practice low gear auto dog fine addition ring gear engage auto transmission gear reverse
measure benefit dollar mention correct goal animal individual support measure add list seek increase replace lose equally record social responsibility respect private property feel bind raise fund land hold private hand private preserve individual position development private land benefit
info utility remote shell sun type low info window sun window motif application result key definition workstation system ignorance type low remote motif local window manager
aware win lead wire wire game percentage ahead
upgrade party drive rom science phone internet
ground launch launch shuttle originally intend cheap engineer stick door
notice people window
sort guy guess fall question pop conversation sort statement religion war bother response religion peace love religious war personally view religion excuse war national love hear subject advance term history mind
agree add personal observation sense personal lack respect conclusion christian belief system tend argue matter personal faith objective choose rely personal bother matter faith specific belief true absolute bind follow truth conclusion choose wrong path lack respect honest conclusion matter personal leave belief matter personal faith couple notion relationship lead honest opinion comment
agree logic window conference stuff add conclusion
create image creation create continue cut religious crap woman start road
machine sale digital sound pattern memory memory offer respond
source comment rom manual window server supply vendor doubt port
primary reason health care cost cover people program sell coverage block insurance company private company block people price strong federal control health care pass control wonderful plan implement reach federal program program cover fail throw money federal government federal taxis taxis increase strong government fail power city belong
stuff independent source record build table house real test skill build hand tool leave plan build cross pressure treat pressure treat meet hold application jewish real drive
mail arrive sick month ago eventually count interview history budget
computer computer distribution reply price piece wait offer
job difficulty gather reason job maintain flow play time absolutely accurate strike call reason game week pitch strike call sufficient time suck box blue change mind win call speak personally call result fair share call plate eye lot negative question sexual waste time job set cut easily extend hour game hurt game bias expose sit defend defend team word quick email game money system rich parent child live source
private firearm moral force law imagine low
drive access time external
call sample
definition spec background material email server
version late ago low file select file file directory create check program exit didn program specific file add file violate quit application quit window computer consistent happen add file exist file create file select file happen entire nice interface function register peace
absolutely care mind completely person
popular method check word word simple remove throw main program code confuse people program method bad original disk write key code protection scheme mention paragraph fill rest disk random mention laser hole disk hardware key expensive pain user opposite configuration save configuration machine instal format program system request instal original disk original disk encrypt check original copy code encryption code multiple check program change protect program program detect change code user detect program program secure remember kill kill feel hope fun knock crack write crack process program sell death
body experience driver package phone book company list computer advance
move post public organization technology lot machine firm phone system
recall article radio subject copy article front article month system voltage article film hope
series post score team king pick dog star king ranger circle ranger blow
hell suck express opinion carry gun wear stand stupid
refer note personal turkish front write night armenian death muslim surround throw victim accord plan write official russian account turkish genocide road lead village muslim woman child source russian view commit document archive file content region hear month concern russian armenian permit approach city remain power troop armenian send security measure attack follow attack house city village murder owner house commit soldier commit armenian soldier remain rear war day pass street soldier armenian soldier drag direction road cover people drag understand trick join change mind reason night return happen send city finally court establish trial fear incident murder rape occur frequently lead turkish kill night day remind armenian armenian reach people half send city return learn detail incident follow organize doctor commit armenian kill hole animal hole murder throw hole armenian stand hole hole fill dead body hole cut piece throw hole hole cover responsible murder frequently fill house cut head follow armenian village road destroy entire population village war people population conduct pass advantage time russian soldier kill russian soldier hear die attempt threaten russian soldier prevent commit russian incident witness follow armenian shoot fall die armenian attempt force stick hand mouth die close armenian fail attempt armenian finally kill boot escape village kill head cut murder child pass village week massacre follow dead body piece road armenian happen pass road dead body height woman age child people woman body obvious mark rape fill gun armenian telephone armenian troop call armenian start woman animal obvious evidence soldier armenian finally remember sense claim armenian incident turkish woman wall cut woman heart heart top head massacre division catch people people people save life result attempt claim release learn understand organize armenian officer murder street shoot innocent russian soldier attempt save people threaten death armenian murder innocent armenian officer armenian hang crime hang armenian kill burn turkish market hear entire population village totally day enter report massacre track result achieve village massacre natural night massacre escape fear turkish soldier understand massacre base organize plan population kill murder commit night reach detail massacre fight turkish soldier turkish soldier consist people night lead community prevent massacre armenian share idea massacre low class armenian community lead armenian figure impression armenian murder people oppose action understand result people minority people armenian oppose armenian murder support massacre hand prefer remain follow understand armenian commit massacre fear turkish soldier
lie repeat time finally observe practice rule listen turkish news greek fool instance live remember news watch newspaper read generation read american newspaper happen greek hospital greek society greek greek turkish title greek court turkish ground western community active remove word turkish building official paper eventually close final greek court city greek turkish sentence month turkish turkish official political period vehicle greek government cover complex display people agreement exchange minority term demonstrate previous reference muslim greek government mention existence turkish change reality live western turkish minority muslim people nation muslim turkish minority organize accord agreement poor prove turkish people greek people free settle greek authority deny existence turkish minority connection talk addition pass law virtually administration trust support religious talk greek government attempt turkish minority official church authority matter turkish minority religious leader talk government destroy reflect attitude turkish violation call greek constitution suppose guarantee protection historical government hand build church remote village step region late victim policy force minority official send internal hour greek authority return choice remain job watch human turkish minority publish report title destroy report confirm violation human turkish minority greek authority instance greek government destroy reflect attitude turkish violation turkish village attack break people human greek government discussion human violation greek follow article expose greek treatment western report greek desire arm plan supply tank vehicle destroy agreement reach arm greek official report plan measure aim transfer tank vehicle process conflict agreement arm acceptable method violent behavior range physical attack building village drag front building burn shot fire village wait greek document evidence officer publish turkish hold train turkish woman street eye father brother woman age violate massacre authority safe conduct kill battle wife lawyer greek soldier violate tax kill follow manner arm bind wire head blow gun town child boy flame greek soldier throw burn jewish house burn alive confirm clock son arrest drag shop son eye kill court greek hear market fire unknown people wound bind throw fire burn alive kill kill kill kill kill kill kill kill kill kill wound wound wound kill kill wound wound
visit car floor vision style lot feature price car seal window door fall seal band press door frame surely easily engineering buy establish track record
repeat statement israeli earlier expect difficult identify prefer lose population agree unable attack territory simply sit accept situation government control party territory attack occur attack responsibility party territory attack neighbor power refuse base attack refuse troop station territory justify enter accept situation attack refer time attack attack hope government strong border reason strong change drive easy control future attack change bring israeli action action recognize continue fundamental issue control border real effort expect regard weak
success replace friend original normal drive identify power supply pin pin switch insert pin computer doesn complain light stay time drive insert disk access fine normal
summary corner game broadcast region film game night warn anti fight people post topic penalty wing fight summary camera character tie bug call mention watch previous night game cheer play call win series predict win series lot heat trade feel topic involve playoff game penalty call hit player call penalty stick involve stick opinion hit hit player minute penalty playoff series people call fight fight lead ban lead stick college hockey guy win drop shoot rule people don hockey final topic lead league goal previous game teach play win idea kid fun corner tape fast forward sound typical anti quote opinion amazing accomplish care credit hockey
buy expensive stuff grow worry change top happy guess mile guess safe owner late motorcycle care people space
copy occur remember earth heat source
pull unit current study current term company unit doesn sound
door lot maintain clean inside
honest chance examine algorithm closely easily break impossible break secure clipper chip worth
respond post time proper material learn finish write time basis belief assumption body soul simply generation close contact die arrive day body move bring arrive seal break seal enter body sign enter lay leave assume teach text writing leave church teaching write write source true provide source confirm assumption
beat blue game wait blue btw deserve win game watch fan
bring issue escrow agent pay government don issue escrow agent decide offer service assume escrow agent government contract provide escrow service return key user pay fee service user government separate government user service key win buy service key sound user manufacturer user choice buy alternative generate key escrow fine pay key key escrow provide service user people government user talk government pay service front taxis special direct tax chip tax force manufacturer pay fee escrow agent hope people serial escrow government agency lot people provide sort service user fee people store burn fee people refuse pay discover service effective baseball game people watch car lot user fee paint clipper key
finally bit generate file write send copy write purpose view file send copy program author release version future time program comment helpful regard
accord air majority drive car create air process clean water guess time majority homosexual black country black free guess majority moral law majority follow power doesn lose common sense break law pay federal tax oppose government money spend weapon mass precisely people logic equal aspect life food medical care happen life night local light people dark detail imagine live bad light dark life night life thread live admit extreme dream hope reason night
friend reduce instruction set computer instruction set reduce circuit complex increase clock rate performance read book computer
greek system history play game result massacre muslim people russian save source modern greek culture word word remain determine achieve war religious improve lose land greek army people suffer rise form national force greek army wait greek war bring jewish community close massacre jewish community move north settle lose ancient jewish community source century age christian subject start greek century base idea idea seek add greek portion feel dream hope success national movement provide power effort subject greek religious lead pressure religious grant church church political follow leader greatly assist campaign representative major power christian feeling christian religious basis christian base religious drive anti muslim anti movement develop involve scale massacre carry army independent result christian subject remain jewish muslim support fear result damage army establish independent christian commit genocide century power contrary people achieve muslim jewish minority massacre survive drive earlier sort genocide late century lead century christian massacre continue century rule greek join effort jewish community path paragraph occupy jewish population massacre jewish personal property steal greek population leave return reduce trade paragraph live suffer support rule greek movement start spring kill live height massacre muslim population massacre conclude jewish blood turkish flow street capture city son son meet common city ancient receive jewish community band greek survive live peace rule century divide greek community fall victim greek lead massacre force survive community defense time greek greek town town road safety leave account relate leave murder lie expose body tear survive massacre start rise lead center jewish life century greek assault save population massacre century greek turkish war remain suffer massacre territory paragraph provide protection jewish muslim minority popular anti anti muslim country involve blood attack jewish jewish professional movement christian major city correctly regard country equally manner property shop official statement issue grant equal continue regularly century paragraph greek subject local greek murder survive territory popular drive carry territory result period jewish family arrive flight independent greek force war follow attack shop country result report situation army newspaper lie cover truth destroy impression mark entry week easily forget feel damage greek population government weak greek administration soldier situation guarantee absolute safety massacre single night wasn massacre burn soldier army police civil official active event house burn shop flame bomb jewish population lose wear result assault massacre force independent country receive jewish join survive cite influence anti jewish pattern century travel quote jewish pattern century publish paper deliver international decision transmission authority travel quote document history history quote jewish community leader social structure jewish community president
win easy win game playoff game opposite night hockey border wonderful folk kill coverage
buy join send receive official spread theory
realize fight argument explain feel mind ability algorithm solve method method specific solve simple insert answer type hard figure variety trick program computer trick program computer trick write program trick form discover idea pre program brain brain worth material bring environment air object perform action don algorithm conclusion draw experience algorithm algorithm survive portion code people survive completely patient stable perfectly people die rate algorithm survive bit code question replace choice product chemical reaction usual product reaction energy chemical computer win algorithm advantage equivalent doesn shouldn output algorithm equivalent circumstance bit remember correctly consist process process call process call occur precisely occur occur change call reasonable assume simply note explain mind link alternative idea brain suppose access win matter main mind nice cell read file
reason game lose reason win key key doesn fit penalty call leave foot throw blame excuse avoid bad goal shot bit call penalty play solid game don traffic front net loss hurt team blow goal lead minute time playoff game head team loss zone prior pay money play player league shot start game damn team read paper day article bad goal remember correct shouldn bad goal leave holy shit player speak player team time watch break zone treat watch remind red hate team rest game penalty cost wave guy avoid fight reason playoff hate team
earth visible son light light suffer day rise accord hand judge quick dead
idea price range compare current computer fall price seek air speed european
idea low center
blue original owner mile battery oil change mile reasonable offer
account happen basis official fire idea brother respect key light respect sell software intelligence service suppose chance future key business firm trust government honest fair charge protect
bad coverage remember game count time sign air post game interview late score hope round coverage improve news
archive space modify mission schedule active mission mention source sheet design team schedule press kit launch earth orbit wide camera image gas project design accomplish system schedule launch assist earth arrive perform achieve orbit initial orbit separate datum earth hour enter surface mission continue system half orbit target objective mission conduct study ring conduct close study satellite surface aspect possibility surface cover result process form eventually surface determine surface experiment entry chemical process produce unique mission discover satellite major division ring entry discover true nature ring key schedule launch assist entry primary mission schedule update return image effort gain essentially develop backup plan datum compression image compression datum instrument mission achieve original objective schedule launch space shuttle datum gain moon encounter launch multiple release satellite orbit mission nation orbit satellite moon mission map entire surface resolution collect launch arrive operation start day satellite launch primary objective project accurate observation level increase understanding satellite increase understanding heat study sun orbit launch late carry field experiment energy range radio camera human build rocket send plane steal energy planet path solar orbit degree pass sun summer solar study sun earth study environment short summary result science technical detail article issue space science mission note base post contribute attempt track change base update shuttle correction update mission low perform wide field survey low energy scan entire month search source white variable star star search space object star project technology development mission source demonstrate technology contact project wind rocket satellite measure solar wind input space lab gather image earth surface total study space unit conduct space experiment observation conduct scientific engineering experiment launch space shuttle rocket measure solar wind gas surround observe satellite conduct mechanism space structure space observation wave structure moon propose mission advance launch shuttle space resolution orbit study observe system launch orbit space platform provide term datum earth system science launch launch send term orbit mile moon survey provide context result program space facility launch shuttle element program free fly observe body solar system study star planet return sample surface analysis launch image fire ice launch assist earth final assist split fire ice component fire sun star heat ice head reach study
respect power god prevent comment comment trade hockey god pay comment
rom base system rom disk disk hook computer image datum book active don handle variety exist start direction expand data base handle type stuff system cheap pay update rom disk send send update pay fee update data sheet monitor special monitor print printer couple minute feel datum internet user
programming hope create window background color red draw window image fill window window original window window creation draw size region original size window create start window height color draw origin rest wrong window scale image size window question
stick drug gas station buy plain silly hear recommend drug crack minute report government idea citizen free live life simply explain idea drug buy plain silly fine favor drug hope people simply mess simple sell drug license age cost require week night class drug human body class sign drug bad pay medical care happen result drug collect lose job result drug drive car catch drug license choice pay fine accept drug user license power height reserve people
common form school boot kill attack brain blood brain catch time time die hospital occur live worry win surrender
question comment concern unit king forget unit fan air instal vehicle trust quality performance experience
flame intend attempt btw bit base knowledge field stone nice remember faq
version buy late access access check assist decision base budget feature main software download cost speed modem compress
count college nice explain play team predict future compare
understand body wheel bad body style engine add answer throw buy add plastic ground affect call buy body completely start sheet paper minor wheel treatment design engine exist
wrong extremely hot idea current produce bit heat special extra heat apple pretty deal
simple arm low control arm single arm compression locate forward direction simple short spring cut spring spring suffer low control arm control arm bottom height kit
light electronic remember total memory stable reliable independent battery power life vehicle expect length time light month break question legal sell car replace start mile actual mile fairly easy price mile
seal complain dealer install seal pre shouldn pay extend warranty pay remove estimate fair
compression program hear
speak yesterday intend percent tax add stage manufacture add stage final stage actual sale add amount pay word complete ignore stage tax pass pay load dog
joke playoff hit season people quick complain
gas solid air system auto application system energy gas mail email follow thread discussion technology
time camera stuff camera guess call literature box warranty card pretty manual focus body couple double body super condition nice hard metal fine mount hard fit add call head variable auto camera film cool release decent shape super cross check build finally camera true view split image focus completely auto camera build manual auto metal win mind hold doesn sell super nice condition body film advance perfect set clean stuff feel free offer stuff cheap stuff price cover ship detail call email
search business motif application create top draw program fax program mail reference result medium advance
code package datum surface hide remove machine code basic datum form post reply net benefit imho question
stuff bit dangerous job imagine metal stuff plastic local hardware store
ball reduce wire period wind paint fill purpose lab equipment opinion lab don call
german keyboard german keyboard fine german call impression straight solve bar key produce event entry mode switch entry key correct entry key key shift guess key solve
occur algorithm secret publish build identical version chip official clipper chip provide key escrow house technical chip ship escrow house program half key require secret key escrow house instal version
return visit concern week month week visit gain pound week week period stand gain pound week baby size week mention inch top week baby size week add operation ago pain region difficult time move recommend walk move situation sick time day eliminate wasn eat result sick week relate addition feel movement lie bad start hurt lie hurt matter position notice eat food feel entire stone pain bad eat cut wasn doctor avoid food sense aware relationship avoid food eat food instance low food food avoid day bit oil eat concerned understand process expect baby store restriction concern base weight gain originally gain pound entire start gain family concerned weight gain feel week week reasonable understand low low assume eat operation energy food eat opinion info experience meet system minute eat food
day ago post announcement update motif request send mail people motif people aware motif question people join mailing list people question motif story idea direction improvement benefit user community people add motif motif project list add change join mailing list time reply message sufficient people mailing list set site post announcement create list newsgroup
doctor hospital private wrong country public health insurance medicine cost private insurance basic insurance coverage sample percentage day cover public hospital rate extra private insurance private hospital cover difference public hospital rate public insurance cover day amount private hospital difference pay accord private insurance form extra private insurance health cost private fund taxis figure combine public private total method figure insurance fund credit minority advocate canadian insurance real health insurance hold public health insurance people remind free average canadian american issue people forget attack canadian newsgroup real insurance insurance hide didn medicine american canadian call canadian worry spend spend insurance pay fund physical insurance policy sick note reason canadian insurance control spend benefit worth culture manage care rely unknown western nation public health insurance german father law approach leave control cost manager doctor budget string public health insurance approach private doctor private public hospital insurance division couple fund century divide insurance fund set local fee doctor federal fund cover fee system surprise cost insurance expensive approach population improve scale
spend solid month argue objective moral system exist
discussion time ago quote context paint lay eye vice stay blow
guy hear lot talk net post explain faq explain reply email
screen minor physical insert floppy internal drive computer leave replace wire connect logic board video board wire screen return power supply computer advice
extra expect store people imho easy company sell software sell customer detail manual brain dead quick reference book book video pay support hot register package book teach people software suspect user read manual manual btw book bit expensive disk system system pretty easy figure protection scheme trace application time scheme compress software special easy pray hardware key design totally pain piece software hardware key key printer stuff program software properly remove modify code port
request stuff apple sell cross call intend apple computer
internal modem insert card address datum address belong modem modem correctly test correctly modem program fax program modem computer display modem set program display modem display window pointer reason modem switch port answer time post specific answer time specific
shareware replacement win program manager file manager site locate advance mail response
stuff delete stuff delete stuff delete neighbor install sell voice instal car radio roll window door frequently hot day person walk foot degree heat bad doesn continue protect stand shut person walk
discover frequently bug word setup program wrong easy font control panel select font extra delete delete list entry disk file select add add font extra plain plain close font box close control panel word frequently report
algorithm generate cross limited map size write application color application spread visible lot identical human eye
build platform send email read bunch question
spend summer summer mail info
sell special board size deal close phone
human organization report situation people deep arrest kill commit fair coverage situation
track customer list encryption phone reason person police don track customer list listen phone eliminate clipper header signature bet standard easily device scan exchange detect modem exist trade press eliminate device datum modem leave worth closely guess scheme fast start datum happen chip private stand
score playoff score round team cap game play tie lead
brake water time water hot compress luck master brake
shop notice external difference amount inside solution buy sheet close cell inside surface result fit fit head fit
detect space mechanism
paper music time participate survey answer question simply explain answer choose question comment question suggestion advance mail address male age major type music listen check apply hard rock metal blue rock easy listen country hard core age label ban minor age ban period decide parent government music industry feel free add comment control record sale system definition feel free add comment suggestion question explanation mail hit reply disclaimer response paper person close repair
couple park bike instrument plastic plastic product plug mirror plastic plastic remove plastic fine start clean finish stuff auto motorcycle store price stuff plastic watch
team lot average variety
mail address reach bill mail address mail reader
hold decide price suggestion reasonable price purchase simply email title issue price issue serve meet price reach email address price lot list shipping price determine volume purchase heavy box cost mail buy note book mile professional list reserve deal person wait check arrive sell double size issue reserve night reserve copy original ride series reserve reserve copy origin dream dark cover cover cover copy leave copy leave copy amazing issue leave bag copy copy leave special copy annual tie action return annual tie double series issue flame seal poster print copy copy copy issue copy copy copy annual flight issue copy print cover annual copy copy leave print copy reserve cable copy cover copy leave origin factor green copy copy copy aid seal white bag copy force bag cable card bag card strange tie annual tie tie send comment book
shareware notice hell lot feel time surely bother distribution term distribution observe grant permission shareware commercial software copyright grant permission commercial difference request commercial illegal copy lawyer software agree file personal
product seat hardware gain choice compatible contact purchase shouldn hard news check language lot display hear product test direct test release close unix workstation cost email info detail
shell border start region destroy village exchange shell village response shell false reason install government achieve aim brother internal situation hard control predict agreement correct statement shell response inch territory continue fight border army control element peace border remind couple cross day true kill brother dead
win add murder drug dealer defense defense commit btw didn count claim comparison cost defense benefit wrong comparison doesn measure cost defense doesn measure benefit goal kill relationship equal confuse comparison honest
month attempt serial port system system hook serial port motherboard set internal fax modem utility program report check address correctly list manual set basic direction
public documentation source implement graphic processor develop graphic processor
bag buy local supply store cheap day product develop treat
electronic art computer graphic lot lot resource title develop happy post develop start
issue green copy bit screw price offer set agreement content gun anti gun paper claim change truth care
post question doesn answer suppose app realize map window graphic press item draw window action call directly register existence item memory structure expose event handle regular expose event window manager drive care render image expose event proper time call window guarantee map expose event generate window visible map window expose hit argument enable render window item
principle device establish principle call external influence pattern brain function people experiment medicine purpose exception unit external pain light sound machine sense specific medical category drug medical device reliable study mind machine relate report benefit hard potential pretty technical introduction wide variety device wear background material review specific equipment question additional worth legitimate reliable condition demonstrate influence process tool skill level require nature mailing list mind machine net regard
note ice understand lucky btw ice leave leave ice technical direction stick
treat idea don treat pain convert haven time major
pair size boot black condition feel free offer reply
talk regard maximum claim warranty item repair repair amount pay limit claim upgrade card
police accident report send insurance company contact guy insurance company pay accident court friend money
temperature space space close background temperature recall space
agree add manager simply eat money spend doctor supply system limit management budget wrong track insurance powerful bank surrender
procedure hook personal documentation correct switch set switch option install driver printer hook directly network
teach left bring bear left
round trip ticket reasonable offer refuse start pay money worth mail time service shot
offer contact people mail
haven compare image color extremely monitor color monitor silly btw wrong slow handle
buy dealer profit dealer profit pay car save money reduce dealer profit car deal price market average class car reduce dealer profit market average people buy save money force price survive owner benefit low dealer profit car pay save money
sell printer upgrade mode printer stat memory manual print graphic fast printer control oppose driver control fast processing speed font accept single sheet copy feed front bottom paper feed send sample document print file send purchase follow manual cable remain paper free copy window printer driver illegal window free shareware program registration offer word processing capability disk size reasonable offer college student afford buy printer portion money printer price item shipping original box original piece free fine fit original box figure offer email question offer
ticket park pointer helpful enjoy moment spend instance time advance respond mail address half month
sexual surround lot brain death boot sound fit bill remember
guess report effort develop solid core rocket type rocket advanced project scale news attention description bet
wrong anti exist prevent live peace agree kill christian child commit
magazine faster ide support device installation note site factor price article plug play scsi article plug play scsi scsi device scsi site play program
site speaker driver sound file claim driver file
finish win player contribute win player skill art sport speech corner
read couple week article play sound save article article system post article detail connect wire post connect wire speaker card
guess change opinion warn customer focus lot people sell scsi interface user successful product focus news change future apple register compatible card compatible send question focus apple
fire fire start location heat air temperature build catch fire occur hear report window cover permit fire start compound fire break wall start fire tear gas insert building woman child free tear gas seal door tear gas learn fire break late escape flame safe hard record final assault tape agent force evil branch tape prove force
hear understand afraid bit religion statement science explain origin extent
post public domain program yesterday easily locate sun moon planet locate object input speak
story delete nice read time matter interpretation text set matter ago draw call jewish kid word head wear boy flow feature faith claim christian exist exact claim christian faith faith
ignorance current rule limit throw pitcher question operate pitch clock add idea steal basis limit hit play personal favorite suppose read article hit key write idea increase throw bag pitcher chance pick score result sound sound baseball strategy result rule suppose idea remember league bat step box moment automatically major limit step dozen practice pound ball force stay box bad idea save minute
dangerous mistake hard view easy territory dangerous mistake ground mark race building defense nation sit false version minority campaign american read paragraph quick confirm impression bunch anti paragraph bunch anti article title dangerous mistake
item sale price list offer monitor screen warranty brand software monitor base utility complete reference book serial card serial port controller serial parallel game port
cut call status health care doctor positive seek advice inform authority professional body patient procedure health care model letter patient contact individual provide suggestion health official deal medium addition panel health care form provide specific treat patient property nature question raise produce advantage write system bind natural patient specific direct response cell response claim intend identical response type exist patient prevent medical volume addition complex specific cell program cell death contribute bind view add safety feature study demonstrate stable count cell suggestion function base result choose study conclude question answer regard positive woman baby write anti property document activity month level increase month percent total protect normal child bear positive mother discover child time month month child slow agreement offer protection study property woman presence core bind human factor develop disease contribute food mother transmission restrict express possibility remain protect delay conclude transmission patient practice risk transmission patient volume contact patient treat attempt contact patient test live patient detect interview sequence analysis perform compare death patient medical record disease drug abuse die age examine detail patient procedure death patient identify die homosexual drug user detect remain patient agree test report patient evidence risk factor disease patient single deny risk behavior sequence analysis patient closely relate study potential transmission patient setting observe conclude patient strike patient health control accord study publish people contract develop protect expose person system fight doctor study protect people medicine study examine change time patient question answer regard positive woman baby write anti property document medical volume activity month level increase month percent total protect normal child bear positive mother discover child time month month child slow agreement offer protection study property woman presence core bind human factor develop disease contribute food mother transmission restrict express possibility remain protect delay conclude proof drug lead positive test public health write issue drug lead public health public health benefit government spend control result conclude key role base report drug homosexual survey provide control confirm drug free drug ignore produce study demonstrate period positive patient drug risk positive period claim medical volume time free individual drug define conclude cell treatment disease setting cell loss individual reaction write hospital report individual relate active cell patient observation negative patient treatment link sequence locate chain human sequence locate recognize contribute cell low tire patient month detect patient relate treat experience cell loss individual reaction subject combination link fall cell count cell patient conclude government news eliminate patient minority medicine president city predict percent develop disease system volume center expert issue warn hospital mix health official spread follow treatment addition increase attribute public health service increase faster treat people accord spread percent treatment percent complete patient drug develop require expensive drug normal month treat increase frequency transmit american rate relate risk write center control attribute transmission report sexual contact drug user person bear country contact primary transmission medical record patient addition record social service center transmit review risk factor medical record review patient interview medical record review woman transmission category percentage report attribute transmission percent percent percent percent woman percentage transmit remain national average conclude medical volume record report country pay volume volume volume volume people volume pay total medical volume total statistic relate aid refer cut
note role role short chain patient short short role treatment short chain forward meeting people raise study restriction contact author directly write letter editor speak recognize expert treatment call combination drug treatment call position join luck
disk drive extend keyboard mouse word system computer drive carry manual black model character type language reply email call
mile version difference car carry version wheel standard difference regular addition engine difference exist model version version assume version valid reason buy cost love version money talk
folk reply simple space remove user proper
time happen ride arrest red bike history design bike question answer reflect law apply suit sale
word word word position argue word
sale powerful performance limit board buy sound sound digital list feature owner manual voice capable play sound voice voice wave combine attack wave create complex sound wave serve sound source voice track access voice feature keyboard capable send program volume change keyboard transmit receive powerful scheme wide range source floppy disk drive write read disk fast reliable storage sequence sound patch single floppy disk ram slot patch compatible floppy disk capable device character display user drive programming scheme provide fairly user interface private sound program sequence compatible sound sequence create play main controller perform role sound source time design role mind software mode short sample source wave process capable filter simply sound implementation capable wide range sound track board pain avoid reason sale sell join force individual keyboard space recommend start powerful master keyboard term pay ago accept average price bunch patch disk original owner manual price shipping split shipping surface low mail
haven explain atheist position proof existence choose argument atheism break assumption faith provide logical argument science reason faith belief scientific method physical law universe stable observation reality valid basis truth objective reality exist logical argument valid answer question prove
shareware software display file window reply
cut task lab pay cut
cycle free escape win practical mine bank surrender
rest homosexual community pass law moral code require associate homosexual homosexual moral don homosexual moral code idea equal moral code detect double standard
correct haven restrict observation practice religion lot genocide eliminate entire race attempt surely vice stay blow
dead generation body minor piece buy car owner month pull leg
reader newsgroup session statement release statement national follow statement session regard branch
hit chance water heavy water hit result remain body decade public health fair amount require remain storage dry temperature facility private single individual weapon safe condition random private citizen properly maintain store weapon disagree purpose job defend community win independent government didn community defend role destroy government weapon job weapon suit question personal arm amendment protect personal weapon nature require provide arm cover arm supply tank effectively provide heavy weapon control extremely support respond reduce popular link minority supply form heavy weapon change depend minority public minority public rich result nature character require provide equal share personal weapon heavy
statistic player change average hit multi hit game steal basis base game sport magazine info directly ball info
promise tax rich folk pretty idea family bear tax quick complain figure liberal struggle fit regular class folk admit rich middle class rich throw stat judge article expect experience lot industry call change average national average national average figure cost national average price foot house class doubt market definition bite cheap middle class depend definition average belong definition middle class note rich family round add minimum hour week family government poor decide call low middle class annual middle class middle class rich rich sense
pull head reality deal subject funny develop sense surprise talk official definition foreign aid talk money spend money spend station troop pay troop maintain basis send troop fight battle amount money spend defend shipping trouble spot aid practical buy argument option start campaign president force cut aid don country operate change move
change time late day
datum credit paper project send result
medical pro reference study study advantage friend medical student write survey paper study main argument low risk email response reader net advice unknown
majority mouth public control waste understanding enter water accept waste profit situation
drug dealer terrorist crime figure assume convince judge watch law citizen
change command follow fast default type command mouse keyboard add bat
heat key size install fan install blow cpu
mention reasonable evidence realize doubt claim evidence support real evidence claim claim news agency accept stick impossible difficult fine statement prove simple matter law access reveal chance person reveal couldn prove difficult easy people argue
detail delete buy vote ride safe
guy post private mail response defend attack choose attack require analysis choose draw total understand situation correctly break meaning force rest article assume figure encryption algorithm choose correct datum send observe result choose attack defend system idea key secret algorithm industry standard object oppose wrong reason private mail government percentage choose weak key advantage expert assume bad analysis totally situation unknown box expert algorithm rest surround detail regard chip simply doubt
person care lot start health money reason post practice true false document investigation principle read book weekend principle medicine paragraph inform feel provide sort explanation author sort
local agency child hear hear read violence alive surrender drive
key word chance ground sin animal sex pro creation homosexual evil stone death stone population fine worth
fellow mouse model driver button mouse mail driver bat happy
happen fan baseball writer write week review write situation occur week stat call week stupid stand guy hit write baseball sort week review check
support life natural score cite people raise
search quality image package motif platform shop product provide software workstation require special add hardware solution
leave house call police kill protect peace
hear people conference receive info international student afford hear people involve hear news people involve christian mail
stupid leave seat fall fall design protect fall hit spot land drop protect head intend recommend replace protect ground table surface support easily knock replace leave chance
final usenet hockey draft initial team enter usenet hockey draft hope hear annual draft draft hope draft total model ranger flame ice die dog king soldier dream team real bad hockey choice star fool machine hard pen circle late night son boy boy star fly team shoot rule ride bad bunch team life week hurt attack injury death ice ship head death flame ice hole king blue chip blue sale hockey pick
definition break relative require file break break program file break true mention event display file practical tool true file fault left hand hand sun inform program require possibility change file wasn method file forward version event extremely produce
scsi card system require separate device driver load memory scsi device hook true bit
form cold alternative heavy element creation simple experiment demonstrate prove reaction book chapter book secret life sample divide sample equal weight water filter paper week percent content heavy element occur body source speed reaction faster directly ground form reaction stone building reaction hot create people properly seal happen accept law law require extremely temperature pressure application medicine edition secret life chapter entire book answer question cite source book encourage
frame local drive store inside collect attention brake ready paint excellent engine completely machine shop price engine top haven call car project car car insist apparent store inside top wire wheel car sell stand time pass time company price reply mail
recommend technique slow dog pass boot impact bike technique frame mount tire dog attack attack pack dog lose blood complain local animal control department complain owner dog affect dog dog attack telephone tire
didn shoot boy driver cut car walk block traffic single stick finger hand straight ahead car eventually red rest wave glad decide shoot
package recommend check graphic window sale people message art word window word file printer meet email response newsgroup
mail address address address access send mail address advance
speak understanding shareware status imagine registration fee version release future
contrary scsi drive controller drive datum transfer
article stuff delete people accident crime car lot accident driver road time kill driver license process spend week hospital friend kill driver son street officer driver safety class license drive public road car register drive public road property live insurance drive car accident public road doesn offer coverage class registration owner gun insurance nice gun owner object registration trust government purpose license carry firearm safety class issue permit carry provide class regularly public time reserve team count permission shoot public road park idea private firearm person defend exercise defend family concern concern push firearm hard compare country european attitude attitude weapon valid comparison country bunch european fly language international convince complain restrict gun properly force pay war american history class day tend fit image glad review portion paper debate origin meaning
image copyright news map planet orbit program distribute map picture earth pull copyright issue
mistake computer keyboard bet god atheism start type real drag wear
utility automatic update add change file window program program window utility update file host late window magazine program window app update network delete add change file network luck time push language limit command replace command update user personal file master set file window basically color scheme job solution profit service
liberal convert vehicle crap
game fourth insist true note fire reason player player explanation bat fourth hate
reference planet extra solar system estimate planet paper discussion physical condition
remark people life person continue talk waste time
product model bite bit yesterday product local software store medium vision bit color frame capture board stand feature connector exist video card claim live capture single frame video
follow article continue temperature difference action heat battery conduct experiment identical lead battery water design heat eliminate floor battery temperature argument temperature heat remove heat
machine claim process equal protection amendment apply federal government response call relevant totally method
claim wasn standard tear gas assume
worth day stuff doesn test day worth break tire day chain pretty clean mail stock stock day week deliver motorcycle week buy boot week stock cheap tech boot hope week completely question stock conversation boot stock pay stock computer doesn call don understand call stock call hour hour check call hour hour leave note month week screw worth call stock hard stock check size size size blue black arrive morning day ground completely low price prepare wait market tire stuff fast tire stock cheap
real account confirm mail waste time write watch fool stand statement chance human judge people race call tend sort label entire race easy human genocide guess fill quote context weak fill catch bad term public aware decide kill israeli practice confuse roll steal turkish child money insert child fill sheet fill day touch heart hate aware time talk wonderful treatment lot fight turkish government culture turkish medium source rate truth innocent terrorist call victim hear terrorist call victim innocent folk news report kill innocent victim car forget fill kill note
teaching teach notion body material simply stuff element love
reply faq email advance internet
key chip user choose session key phone call chip key user government message encrypt system happen plug receive chip receive chip receive chip system useless key escrow message
understanding write love hate refer individual scan reference
combine idea reduce rid
archive faq modify article follow answer frequently question faq window post reduce volume newsgroup provide hard article article answer follow question category question mark question issue change content issue mark topic basic source definition book article conference public mailing list meet net question helpful response publication common write application join motif low topic day day life window manager session exit kill window manager save session window manager manager change keyboard auto repeat rate key keyboard produce string print application color display convert view image change window control server character print current selection environment variable resource picture window path set file display machine design font add font server convert font font method font format font server add font server set default file translation item doesn suddenly unable connect sun server screen sun type keyboard support report bug warn widget class version server topic software hardware public domain software compatible change source binary patch archive source binary motif motif implement source widget file widget widget draw current terminal server server unix server fast server workstation server terminal server low sun terminal base editor word processor base base paint draw program base program base base project management software base base package base package base base interface tool shell base program display topic build distribution topic update source build doesn sun doesn sun strange build client compile error build compile sun compile server share library program security hole frame security topic building program program link shape routine sun compile program topic programming doesn program select figure window manager program call resource memory guarantee call register destroy widget user determine exist widget error draw error call application application hang parent program call signal sequence lose error program handle file input button press release event widget simple program difference screen screen motif language window background create window produce correct color color black program standard copy screen check window valid application draw window program window user window time text double render text reserve suggestion correction answer additional send directly faq suggestion haven version faq process replace posting intend distribute month version archive export mail server manager archive server switch send gather variety source lose claim responsibility item telephone tend system note price item email address window system property owner note pretty print faq unit pub topic basic source definition subject book article regularly post cite reference book manual cite select technical article program export set reference book list comment gather variety window system complete guide digital press excellent distribute digital press export post source window system excellent introduction programming write mind book practical book quality depth material book originally write correction addition current material window system application program excellent window system programming application update motif export motif version window system programming application edition drag drop export distribution share manual volume series cover motif application programming motif reference source archive motif window system complete reference version release edition late version documentation author documentation complete publish description programming interface primary reference documentation additional digital press manual volume manual volume associate volume coverage reference function reference cover volume volume program manual volume associate folk treatment program version motif version volume manual volume associate professional reference manual window system user introduction upgrade window system user guide associate introduction motif window system guide volume user addition check core distribution paper file answer late night top question answer common question detail version reference volume single volume provide feature subject advanced environment offer day introduction contact offer training set contact education training info service offer training administration programming window offer day hand design window system technology offer offer week lab design base book window system programming offer range motif training info hand live training video topic programming write contact local center offer day introduction day day motif day motif lab offer multi day hand motif widget set info teach lab site motif offer day offer regular training technical manager learn tree international offer day window system application development motif info call offer major north american city offer day type port offer regular day lab program motif limited request offer programming motif create motif widget service offer day week motif lab offer day base book subject offer train motif environment software offer range technology exchange offer motif offer day day motif offer motif day training develop series relate topic profit training commercial vendor offer training specific widget set offer offer university offer short week motif class start class hand lab contact conference week addition post list speaker provide talk variety topic subject conference trade conference panel vendor hold hold annual meeting hold hold annual conference paper vendor real hold technology fax motif hold federal system conference motif technical hold registration panel vendor hold publication trade increase presence subject relate public mailing list mailing public mailing list maintain mailing identical window don add list join list receive local distribution company receive mailing send mail valid return electronic address carry major announcement release public patch public review standard conference announcement carry source code patch question receive list don add mailing list send request note address accept list personal address receive contact mail set local list window app mailing list addition public list bug report discussion people graphic people image processing discussion video extension list assume organization receive send mail list request subject list cap request addition request body message address local distribution list topic relate send request request net mailing list bug version source send list topic relate motif request motif mailing list topic relate format send talk request mailing list interview send interview request topic relate port send message subject add real mailing list object interface user request mailing list multi thread subject meet associate mailing list user send message internet address local user list issue list user call base form represent user hold technical conference regular publish regular distribute free charge email mailing list frequently address issue european contact german user form user associate contact subject relate post faq window post faq motif post faq export post window performance post faq base faq picture view image image format faq mail user faq interface tool exist faq subject net question helpful response net mailing list setup specific spot error detail people guess respond mention version server source rest system detail machine type system version client server machine mention window manager hardware type happen expect happen command fail exact session message program write doesn expect source test reader subject publication trade magazine computer language publish article specific publication associate publish resource practical window system start publication variety topic service editor net subject common library provide widget set build base program application widget set mechanism widget library collection utility function build application widget implement sample widget set distribute source motif widget set software binary kit hardware vendor originally base set patch exist bring distribute tape patch common interface common equivalent display provide mechanism display terminal request service remote host logical font description standard logical font description client access resource common expert speak meaning locate relevant documentation read forget manual common advantage limit binary license source application interface function call program library human format font user language motif widget simple form widget creation language package extend understanding resource format widget action widget resource file file format guide user interface management system subject write application communication official standard document define environment client observe client share server write client read understand selection mechanism client window manager distribution edition window system book version volume manual version copy volume version press book effort digital press editor improve update update publish release complete document tape definition read document subject join form development window system major goal computer industry creation standard software interface window system environment role provide vendor require organization category organization organization activity electronic mail meeting require design shape form expert participate organization multi organization team lead design close complete produce submit technical review propose standard standard process public review proof concept public review process write computer science technology complete distribution subject motif motif user interface develop sun industry motif develop software input interface style guide produce application motif motif produce program motif virtual provide object style motif user product variety application subject window sun product window system combine news server news series implement base implementation utility window manager subject product server widget session manager utility window manager motif application ship subject extension stand graphic system essentially library function creation graphic platform capable perform hardware involve object extension client advantage hardware graphic contract develop copyright current copyright sample implementation source documentation release vendor sell develop server workstation terminal modify subject low option serial serial mechanism send serial link implementation major implementation terminal vendor supply item slow header add byte pack speed link compress header compress byte header byte doesn modem compression increase time datum typical serial interface compression time standard link serial complete set option grow people combination serial management header compression common normal serial wire compression set product originally develop serial addition low level mechanism remove send previous compress entire datum server host terminal server advantage compression modem modem directly connect reduce cut byte cross serial interface addition reduce deliver require modem datum wait block compress low project standard step stone develop add connection setup datum window property font hope standard ready public review half sample implementation additional technical note follow file provide set export topic day day life subject window manager window manager client window system enjoy special single window manager support user window style window keyboard simple title bar window manager window manager popular speed move tape manager window manager offer user deal option parent window manager window manager remain offer feature menu current window manager system window manager window don window focus size window manager offer motif window manager motif window manager offer implement style guide window manager build version tape window manager tape base release base offer multiple support virtual window configuration resource file window manager tape basis tape offer virtual feature single root window implementation base archive server version base export virtual window manager base provide virtual model virtual root window archive server style virtual add archive server version export style virtual add version require source license motif window manager local terminal offer window manager local technology terminal offer virtual screen source export version offer window base window manager offer version offer subject session exit kill window manager happen window manager job file session job kill window manager equivalent window manager background job safe special client exit user action session continue window kill window manager subject save session window manager directly support feature equivalent write file command application close contribute application complete program application archive server version program session manager provide session application resource database staff subject window manager manager manager start default add file favorite subject change keyboard auto repeat rate auto repeat doesn provide vary auto repeat rate capability support system server system support provide command set rate start time control server start server choose setting start server option reduce keyboard subject key keyboard produce string method string produce press key client move key key expansion client base editor accept translation resource translation key string display permit press display client control character string control character window manager provide facility special client net
sound pretty fair price assume nice condition
opinion current status conduct test mouse result produce mouse effective kill claim active factor common conduct series test standard panel cell follow class cell cell system level test process theory require agent basically call carry claim activity derive purchase chemical supply house extremely form test potential statement origin theory support
hard beat car bomb driver target blow radio control bomb car pretty system israeli method ago entire arab town perform israeli method evil common arab israeli wait police wind muslim forget
post alt clipper reason view design secret note expert detail algorithm addition expert government offer access detail algorithm capability report chip design addition encryption chip pre process voice signal easy chip effectively parallel computer voice phone network criminal wrong thinking easy life public idea expert voice conversation understanding panel insist design spec implementation documentation
stuff delete computer excellent create computer create circuit board create light talk create simple alternative exist simply understand perfectly
jewish list convert brother art
equipment equipment market manual logic
program program belong reply mail
post concern son standard procedure opinion son condition son game parent
disagree claim sense word jewish numerous account jewish greek document day
repeat beat message trust government time reason connect
add hard drive recommend procedure apple equivalent upgrade power supply stock power drive technology meg add drive attach drive internal cable change flat cable add extra connector final drive motherboard final pack remove scsi occur scsi chain motherboard scsi hook internal hard drive
package wave free package valid email address pub release
play hit remind serve hot dog
prove stuff politic politic true science datum stuff operation stuff regard regular operation belong company legal company datum wait datum support law
lose respect game start play tear sit mention start blow top hit weak bat day hit sit bad manager baseball
read current law legal hand assume change clipper conversation lack permit random check driver model court hand throw drug exception fourth amendment copy bill lot lot depend encrypt music late risk prevent cop read traffic warrant
clipper chip current generation voice voice vice capability modem output telephone encryption screen voice traffic deal pass check clipper chip encryption debate newsgroup argue client function computer scientist legal truth convince scientific truth understand external
word word note body verse translation study science verse create night day sun moon travel orbit positive aspect verse note accept notion time time notion verse
money identical game series short pattern game repeat score sleep period goal dangerous didn difference count goal produce leave score lead suspect goal score difference goal game hard game period check hard zone challenge team pack hard pay late tie catch surprise shot score goal life shot set play save play pick save rock dangerous press series attack zone hand offer check effort preserve lead series minor penalty period result advantage drive leg net tie game play pick leave lead pass connect pick individual support goal play leave stand game manage balance late minute extra attack game hole game
play defense game time hit true word hot bat left careful didn change shot play defense field mile play visit catch wall extra base hit game
lot stuff delete matter stay biblical call command observe day follow week modern observe day week occur jump follow seek method reason jump solar fall wide time time fall link spring question discussion term argument term argument idea true meaning word lie origin form experience demonstrate meaning word bind modern people connection meaning highly meaning
matter system explanation creation accept start creation creation alternative accept alternative creation random accord plan random unable accept complex nature exist leave creation control intelligence capable scheme call intelligence prefer clean prove choose explanation feel live choice
phone transmit serial message phone serial generate require key
sale majority cover price pay ship shipping cost vary buy reasonable offer regular series factor annual force
color team future trouble refer proof hope deep respect guy class design guilty style
library site collection
poor computer window memory relate limited machine card window slow time slow graphic draw fill slow boot slow application box note window application funny relate slow player crash system window program completely window fast easily time faster graphic memory manager instal instal bad instal
radio variable power input output reply address phone license price shipping
direct associate hard beat price version version bug
debate student government university question raise student represent people didn vote raise question represent people didn vote feel reason public office student government government represent people class phrase reasonable argument topic direct talk politic email prefer
wrong deal
generation remember posting site government fit feed post suspect imply involve escape investigation
relate subject learn circuit book theory lot lot theory book circuit lot circuit book theory pretty book communication design
hear bad lead system bad hear ground cover hold choice worry hear country true greatly
quick search site hear push start pass internal test utility explain sound stand stage ram
expect player wrong understand nature game game social body bag dead drag body bag
restriction purchase wait period background check
agree accurate statement catholic interpret angel woman generation call suppose verse interpret limited quality fill people soul exist catholic base explain post sin life sin sense catholic tough catholic faith play pray accept faith community faith church faith faith church body catholic nature aspect faith personal faith personal community faith church body
wasn easy people wait plan fund doesn thinking money bad fund fund
update leave hour win post week result email send process draft team ranger model ice flame die dog king force grant dream team real bad choice soldier shoot fool dozen machine hard team late night circle fly boy pen son star team ride shoot choice rule bad bunch team week hurt death injury attack ice fight death ranger flame white ice hole blue chip king blue sale hockey pick
source method industry book book mention mention profit organization call people form purpose patient access regard industry highly result people communication people offer pretty patient late concern treatment treatment dangerous
cop hold private key listen conversation encryption base station user installation talk call transmission base station pass base station encrypt cop listen call provide warrant equipment reason system listen warrant clipper system secure warrant key escrow listen doubt true key warrant phone judge wasn drug dealer listen true fairly talk build encryption phone chip
source code convert pro archive check digital signature file copy user check digital signature note purpose technical documentation release public domain copyright commercial exist package source code project user documentation version pretty privacy strong public key encryption digital signature application idea night public key server site send message subject internet site public public key public key public key public public key public key site public key application build source license public key algorithm idea block approve technical documentation distribution binary build source civil criminal improvement bug comment directly post alt security list source document question comment public key idea post alt security
hot people sign net reply net village bear attack people win christianity originally join discussion answer question net flame don harm
yesterday change keyboard german keyboard character exit character hint check correct installation keyboard
secret deal weapon technology couple absolutely
list stuff buy stuff paper motorcycle
hospital frequently patient free market analysis market medical care evidence true regard price control promote expansion service volume patient service expect evidence expansion occur loss leader store attempt loss individual product sell argument loss leader medical treatment lose evidence support price control market force expansion service development improve low cost technology provide benefit continue profit simply treatment price rise rate treatment question price control force price actual cost free market advocate restriction service development force medical care system government agency negative impact occur patient system travel mile treatment bottom government extreme sort result claim government lead account
follow closely season newspaper close personal night stick watch struggle quick compare late hit pretty hit team lot addition defense lead drive ball hope continue continue people sell real start lot negative real factor improve
familiar format folk header view box display manage compile news header send header handle hope
graphic system draw routine color draw color color color current color split function decide associate color object draw associate display draw
guess hear moment grow
package ahead mile package write public domain minute finish bad news month finish file locate location hope fax project computer graphic
parent move coverage baseball
hear doesn moral people morality daily basis phrase base familiar base argument moral belief raise topic happy moral belief air
boy surely department step affect disease fit time agree normal child win worry relative community surrender
base basically single store bit ram base expensive move expansion ignore
entire list book write atheist author book alternative send list
send email address read list send comment book
write server video generation equipment hardware term bite color server acceptable client huge byte wide hardware live space translation introduce round error server guy client guy client stuff accept write server bit avoid absolute hear people opinion suggestion
version trace package directory pub check file reach site
news true lose wing game watch gun channel time tie time hear score happen red wing fan team luck playoff game
buy wrong send receive datum byte bit bit byte
rule pick player pick player team player follow goal assist follow win tie assist goal entry entry send mail text file hard entry day regular season play entry accept late penalty apply team internet user send email range free time hard suggestion feel free worth idea submit equal amount money money money top team submit list people submit money post cost cost absolutely absolutely fee note question feel free send player position wing decide book player position completely position play time call hard location display internet user
comment fault assume message question individual complex interpret expert transmit directly representative free interpret extend modify message individual stand message responsibility understanding lie individual assume guide individual source individual person drink age morality carry talk vary moral code absolute moral code law code apply absolutely definition moral code code create planet live law suppose law law sense question law follow sort category morality apply
credit card company offer double warranty purchase credit card additional warranty apply purchase computer catch advance post result computer purchase key ability card read fine print double warranty policy double warranty computer maximum claim imagine monitor mother limit claim remember send copy warranty info day purchase call pre register send day purchase pre register arrive require pre registration
delete start server start contact host answer remember machine network
couple week ago post question concern answer receive time project process limit character topic string system easy access database provide short field table update database access command request channel program dead lock time occur access close access guess access eventually manage update database send key access command technique access ready respond sequence key send statement correct assumption sign driver access
document format idea determine size image height determine color picture write tool return picture size color resolution header output create file archive popular tool output respond email read news post summary advance
write user guide grant faith read write write grant faith write lead essentially bit question
learn history hope teach government murder choose
info delete software sort program conflict instance register video hardware boot extension sit change bit address access ram experiment video hardware register access measure change depth display video hardware register
drive bike initial power air pop replace front seal time bit heavy time fair warning ring gear final drive assume cheap device prevent break didn save gear topic day kid rear rear bike foot ground traffic light recommend activity guy kid damn tire ground direction
instrument definition instrument mass require instrument visible system science system doesn leave totally mission addition power space foot strong background tend reduce nice
cost chip nice build set low heavy fine condition match rate pair knowledge estimate cost email move summer sell
note figure stuff month ago people net wrong data read bar eventually bit datum datum time people simply purpose move effective rate time frequency filter quality filter build cheap filter price filter build filter assume quality component player remain manufacturer produce sound anti filter
guess subject reference material image database send pointer advance
water build friend remove spare water cover guess happen common hole locate info
editor program code simple draw advance
talk mine reference bit graphic computer image processing system remember call image claim bit color bit channel bit info bit color color human eye anti processor settle bet product top access
enter market advice warning email prefer
upgrade monitor machine hear card drive controller
drive kit front panel slot insert document announcement office drive kit kit separate item kit external unit deal
argument die seek attention issue civil war argument demonstrate prior civil war receive compare system major difference doesn die true suffer price period claim argument hear north industry port break market mode insist heart black people drive business simple read basic economic book assume government passage law north destroy free market maintain doubt pass law threat market minority argue cost local government
machine terminal hang host procedure terminal basically window client shouldn
folk maximum memory manual total wrong
reply letter article type create perfect day create word word word consist create depend word create agree grant belief child intelligence organize child term creation apply equally passage mention pass refer interpretation create agree base faith people bottom truth opinion strange create equivalent grant belief grant conclusion expect address reply issue address answer raise jump conclusion grant create belief brother brother receive fear receive natural child faith enter family child faith faith receive son receive power son bear blood occur bear person person family term faith express belief physical change body belief child teach child field child child speak father father bear father father love proceed send understand speech hear word father devil father truth truth lie father child time walk accord accord power air child child child devil brother child receive power son manner love call son son bear faith bear blood child accord word truth lead son receive fear receive witness child love love bear bear child faith life eternal true send true doctrine mention remove true true accord eternal life true respect die leave correct biblical interpretation interpret biblical witness reference simply red doesn address issue raise seek read change teach witness deny teach hope faith teach address teach view teach promise father gain doctrine wonderful book late church book publish church doctrine consist opinion true idea personal conclusion conclusion prepare accept curious mention belief save forward quote late curious address issue save close conclusion address reply issue view official doctrine matter view issue writing belief subject real issue
note time time funny happen bike engine perfectly completely day theory air content air complete mile head north mile respond push traffic heavy car mind screw hear screw bike screw inside time death life fire
official legal term rape crime force submit sexual supply reference aware word rape surprised practice fair apply crime report program define rape victim crime law suspect male victim rape leave
press release remark president summer job speech people chance experience continue learn nature effort people education people friend speak business local community leader city level pretty fun day love hear people music future struggle half ago seek concerned future country hope opportunity divide race region vision future enter hope create opportunity insist responsibility people process secure future commit job commit private people country success people stage statement track travel bus visit meet people business people participate talk people extra effort school time principle talk american people ability draw learn live average person change nature time learn learn determine people opportunity business government education job build future opportunity people lot people pretty fine job people health insurance pretty education pretty secure knowledge matter happen political critical challenge age advanced nation develop people european country rate strong support system rate count term time propose create job rate advanced nation cost lot money add extra lot pressure low country grow provide opportunity people reason lot folk move education skill nation job people country normal people leave job move country moment history organization government organize people job create job country provide people chance difficult proposal couple month hard job task develop american people perform regard race circumstance opportunity bring bear challenge answer simple american people responsible sense community country race region opportunity mix vision future person country play rule hard basically talk recognize develop people live background summer job program plan promote opportunity community people public private address program seek create extra summer job government source challenge american community meet target create summer job create people respond challenge country people private people experience summer job program increase american people defense lose job adult skill improve school people college post school training job community college setting people college plan create job job program create extra job half reduce rate half percent enable people force job create lot city root level project delay water project project park project industry medium size community range improve improve environment summer job program time department reach people shot summer job program private effort summer move people opportunity job opportunity strong education component summer job government lot people difficult background school difficult challenge circumstance extra build basic skill language lot study people difficulty school forget percent learn summer repeat people opportunity learn skill couple entire program pass school country opportunity learn environment opportunity people learn school simply moment folk build experience experience move future summer job program design job design future people hold job process build local community local solve local real job repair public building provide hospital train child child care center learn challenge people learn difficult people opportunity street evidence opportunity effort spare half popular system child support require people sick people gun street change people responsibility opportunity people propose program spend hour learn basic skill read write job mind sense summer challenge challenge life support effort president support effort summer people participate fall summer people stay move ahead suspect summer visit community learn effort summer build school build job training effort company sense impact dollar private company community business leader people job summer private business match effort haven country listen learn event private bit people chance summer don child speaker talk sit platform talk life short term business set book stand sell book money life save worth people generation ahead land build house body shop department car lot live people politic escape learn job grow generation live soul regard race job grow generation people education job money live generation people money real dollar ago hour pay basic life create job people close doesn matter economic policy administration increase private education learn job create country machine people skill level fourth matter build skill force kid hand honest country difficulty create job glad call answer answer job program summer job money city community development program money budget attempt engage experiment term profit opportunity people create half job engine job program job private government job government money share american private system pretty challenge support summer job program friend neighbor support extra effort pass fund create job government create summer future future people send message study hard hard law contribute community country build future dream promise summer challenge promise people promise reality
true opinion canadian kid tough real canadian cheap shot mark head break start true color
trouble current real time clock experience spec call sequence meet mode bite hard low current time maximum condition attempt create follow assert low time cycle assert wrong
understand german team play advantage penalty call period match penalty minute german minute delay game shot result advantage lead decide goal start strong sick german sport event watch match player play minute admit strong strong country watch event sick team player win mind favorite team play admit sport german national site favorite team watch german team watch read posting level easy talk people true danger experience people people regard threat demonstrate attitude people human hang opinion comment mind talk
post delete comment support wrong track
funny mention grant star draw fan team suck short term increase team win improve kick people continue support suddenly drop people jump record book credit deserve win team create jump word read thread start fan mind suddenly pen amazing watch play kick guy watch play accurate ticket sell people game thread season ticket ticket king initial success follow source jump effective drop ticket sale change king claim claim stupid move story heavy responsible sale king couple seat ticket sell short term team improve player simply people agreement valid bad type apply apply extra people game difficult predict playoff season maintain level doubt improve team
archive version modify copyright change software add site image disk file file version add question introduction newsgroup introduction document newsgroup post system display knowledge post response question software shareware mail application mail application image wrong identify read read file check application support file system software contact technical support file extension clock system system software disk utility disk hard disk faq list memory system memory mode bit carry memory system software apple charge system system system doesn system system system system system system system disk hard disk file system throw share drive rom hard disk system error type error rise easy access answer question report file print file win file print printer file print printer print color doesn document change print file edit file move file translate file format buy real security prevent user change content protect book picture screen picture replace picture disk space safe compare user copyright permission grant distribute document provide fee normal charge require distribution portion document quote free charge normal communication provide quote represent original permission document print material edit communication info subject normal procedure disclaimer ensure document current accurate accept responsibility action result document provide warranty correction suggestion address register register register register register disk space software register manufacturer faq post feature question system software post week table content piece document post piece directory pub news answer faq multiple newsgroup store faq file format follow faq faq system store system faq faq store store file compress binary file leave file file automatically file send file mail send mail message mail server send news answer body text file faq send server message subject instruction question usenet wonderful resource range basic question lock floppy disk job remove resource system file editor add code string patch routine standard file box nice fine instal driver print system hang system newsgroup medium volume faq list table content piece check relevant resource list question faq list newsgroup read manual post question realize personally system instal meg ram question time develop foot finally post newsgroup basic usenet document divide multiple piece introduction read specific list newsgroup list development ready newsgroup piece answer document faq piece newsgroup cover follow faq system faq file store compress binary mode command leave extension file automatically file send document post concerned newsgroup table content specific faq list file idea question answer faq hand obvious question comment post faq list major newsgroup post question serve basic guide post belong jump question search question software search string jump question question provide short answer frequently question usenet newsgroup file note maintain cover programming newsgroup post maintain frequently question list newsgroup file read archive list answer frequently question network foreign file format compile excellent faq font answer lot question font cross platform conversion print font font faq finally maintain cover environment post week news answer post stupid question newsgroup system slow word background ignorance basic excuse people learn post question proper newsgroup fill post wrong newsgroup instance common region usenet question network produce response post question ensure post read dozen network network software post newsgroup cross post question extra minute figure properly belong people spend time read reason catch newsgroup question newsgroup document serve reasonable guide belong question application software buy software buy application cover specific newsgroup communication program database newsgroup post question communication hardware question software hardware hardware question system software belong system question utility extension belong question question belong direct question programming question question development environment question post dark practice art resource exception rule technical question application program write compare word processor write level language address newsgroup sale buy post computer understand sell upgrade trust buy read political religious question window belong mention belong finally newsgroup question question modem modem question handle music specific shop usenet relevant happen system ram display post response answer question add traditional answer font system eat memory private mail medium answer common question add mention faq mail response suggestion read post future question read newsgroup cover write send people frequently question document answer question button feel respond care answer question trouble read faq list software major north american internet archive shareware software mirror site hold file site remove space concern file delete site store file format format common archive note shareware mention document site traffic internet connect switch user archive user mirror site apple official system software tool source technical note straight apple mouth material site distribute site official license distribute apple system software read document apple info connect material shareware mail info archive mail respond command archive file send message word quote message instruction start list file request file site server detail send message text quote application site server send mail message address subject server locate original server site file type type instruction instance type search site initial search fail file instance didn search hide avoid match add software net unix software check archive personally piece shareware follow advice net piece software mail application mail file site refer question automatic mail server file modify easily pass foreign computer system compress faster download translate format computer special system computer file bit text file file bit binary datum transfer binary file translate compress transmission file compress translate file download reverse process file net require step process change file double file program file type cover table note program automatically convert file regular file download image note family product compression scheme version earlier increase file stuff version archive compression utility maximum space file site net compress file send site handle popular unix format compress version product option expand file package utility file workstation download store file create file automatically convert download archive file archive instance read program download info note compression format file binary file transfer transfer text file net store store file format communication program capable translate file fly download advance download file image format system software user download file easily convert exact copy floppy image floppy utility treat image hard disk actual floppy insert floppy drive floppy copy file position table create pro capable double unknown reason choose industry standard archive create product disk space archive easy program human copy university absolutely excuse copy remote sound chance computer center user provide copy version don computer live human computer terminal mass download copy local board system religious software suppose mention copy hard type word binary hit return type mirror compression hit return hit return time read update change fail straight archive produce copy double account modem program download receive mode send binary mode detail step faq list manual software absolutely file site software steal software person realize haven leave parent apple eventually link human mother suppose send mother gather strange bother net question simply move program computer software post wrong faq list cover lot specific cover basic technique follow perform step routine system follow step solve recommend solution identify word crash crash repeat action lead crash provide action crash precisely identify action step easy follow step crash instal error helpful crash link text box master copy text box text leave bug remain step read read file company list bug read file document manual read read file sound familiar check anti disk people occur sort application support file half dozen reason external field write software planet file disk data suppose type behavior original master system software bit system file application question procedure perform clean continue occur step chance conflict application software bug program time system assert basic step system application crash application time application conflict application launch application crash system system memory application afford program memory perform operation system virtual memory bit address lot system software company excuse word boy software express action boot conflict remove extension common sense choose extension remove occur file remove mess standard file procedure remain obvious eliminate remove remain extension time lot perform binary search remove half extension time add half remove set continue conflict extension enable contact technical support idea conflict occur tech support software call lucky company add bug database release drive car mile computer regular avoid lot happy charge equivalent oil change reason change follow step program perform month file operation follow faster free disk space spend time clean hard disk worth file application archive software shareware announcement event file system throw extension suit extension collection don extension time boot store system memory system slow instance read disk month load time cut extension avoid crash file database hold associate file application create system application launch file display depend size application representative file application file move hard disk file throw start clean easy warning comment store info box system comment system apple manager extension instal extension finish load command option key box warn minute minute file system experience generation completely delete file eliminate data structure clock original amount battery power ram hold setting properly move cpu disk disk boot ram crash system hold command option key system hold command option shift key select control panel menu ram setting control panel set time internal clock opportunity system extension step people half bottom screen time extension application space memory call system system program piece start play king system knock piece knock program system performance crash system automatically system system set system size manage extension application default size set extension system size store boot block system disk bill system check memory system crash system software system file store lot font update system software system file recommend clean boot floppy system disk copy standard font system file system file hard disk standard apple extension control panel replace installation instal system move extension control panel top level system system system fine double system disk choose select software model easy install add lot extension code don waste memory disk space installation finish move create step system replace step replace piece font remove step clean system file memory disk space stable system disk utility system file hard disk datum structure affect performance data loss apple disk aid simple utility detect repair hard disk system disk directory version late version hard disk company release disk utility detect repair disk aid detect repair disk aid effective generation public utility disk aid individual price utility street feature equal recommend product encounter happen time backup lot month simple copy file hard disk floppy medium data file separate application support file easy change frequently month complete backup hard disk program easy apple basic backup application system ship backup utility backup entire disk system floppy mention utility powerful backup utility compression backup finally lucky tape drive network server medium device backup check powerful utility street doesn support tape drive pro street backup utility backup system disk disk fill hard hard free space write file system split file piece store hard disk file performance hard disk cheap method backup file hard disk question file utility utility tool disk product safety buy software warn disk wrong shareware disk net hard disk floppy disk hard disk format hold datum don month system crash matter clean hard disk gain extra space hard disk create equal hold datum mass production lot average format vary apple format drive low common drive reason space apple leave disk floppy hard disk special program hard disk format software apple disk system software ship disk format apple brand hard drive manufacturer ship format software hard drive hard disk purpose software feature encryption protection multiple fast disk access system compression drive hard disk personal street hard disk user sleep processor hard drive matter software disk crash datum loss possibility
email spec western digital drive model track feed bio
question exist bad exist matter modify question christian eternal difference punishment hope personally goal hard achieve goal relate sport learn care score player learn matter situation life achieve live life afford life eternal true meaning save faith answer remain christian answer hell stage admit time bite hope day trade future hope read honest question extremely guess depend view knowledge idea simple oppose concept determine level gain understanding
complete system sale card color floppy ram instal drive offer bit piece controller card meg memory card wide pin printer brand condition plenty parallel serial port nice output item condition provide net reference offer item time
modify brother race huge tank sale service tank tank decent solution love tank
forget doesn alternative hard disk time bit random bit random key hard disk write random random hard disk
vga card correct file copy expect create win file command worry directory file setup copy win grab window book window screen file compress file hope
instal board mhz capability clock instal perfectly system display screen exception check presence type system fine mhz board mention change suggestion communication chip dead pull buy send label design change clock haven win
guess key car key safety key
late news cap start fire win
hard disk driver software apple drive medium drive normal drive hear fill feature
mail week pretty stuff chain
article cut answer read ignore idea people note reflect people view religion suppose pay pay note personal basis poor pay contrary money poor country poor money require human sense knock door money list pay surely don pass money earth sign existence sign existence copyright originally message translate language change meaning time translation reflect personal view exist language reveal change meaning reveal time scientific discover traditional scientific method development baby mother hope win happen send mail read rest
clipper chip cheap build door special engineering system chip chip processor secure phone fast processor single chip future cheap don government clipper chip compromise stuff people privacy note didn privacy capability commercial hardware government design strong encryption phone system company cheap encryption system trick book cheap secure phone cheap cheap people hand hand clipper chip mess trade buy safety read conference paper strong safety professional terrorist suspect market fine guy bomb trade center cheap market provide social contract exchange strong
science study computer graphic application student computer graphic relate field active conduct field image render computer art graphic workstation graphic video equipment offer support contact
assault american freedom administration government agency legitimate role acceptable speech proposal chip live receive tax money develop technology restrict freedom reasonable measure government threat liberty call government proposal administration understand instrument implement public involve proposal respect perform duty communication country produce warrant pay dollar produce code reason action violate hope recognize reasonable proposal technology strong anti american freedom guarantee weight don compromise issue freedom government demonstrate economic protect federal government develop consistent policy period american citizen fundamental administration commit leave private industry issue government legitimate role content communication law enforcement agency prepare law sound equivalent threat tend trade threat threat violation violation administration establish privacy guarantee administration legal action illegal criminal population majority people commit preserve privacy government chip algorithm computer damn chip send bit pattern data privacy law enforcement lie aim privacy discover technology preserve forget freedom government
server move location leave power month memory hard drive manual original disk level power examine disk drive investigation drive type set bad block prepare internal drive install proceed boot server report software hardware internal disk drive single unit attempt drive result drive ready error question software level burn screen level level disk require disk server install level level error server hard drive fail install network software hardware fail drive error happen fail wrong offer comment guide time post request deal hardware software hope net capture meet system justify post feel free correct feel post
package implement standard image processing function read write standard format implement public domain private package application mind medical package context acceptable reply net
edit forward respond email cable phone address graphic hand read solve rest life graphic hand connect cable fit scsi port cable original cable fit scsi port computer scsi mode treat hard disk engineer cable week solve aware solution cable solve solution mail address wrong road advance
keyboard set stuff define key access key terminal keyboard feel stuff check faq post message response file string term define key define define define key key define set
ago kid rock kill driver
access faq read mention post archive post regular basis distribute demand advance respond email article hour mail system chance read
bring agree completely drive stupid understand feel bad society real bad position driver reader remember witness accident front unable save life report injury death raise insurance rate force law public ride view carry sentence traffic public fund issue safety issue bring subject admit catch consequence expect people respond
graphic relate request contact eye greatly
heart doesn heart beat book behavior push woman fire doctor
sale model rate power stable circuit protect pick model spring chance install test perfect add speaker power system power mount board complete noise filter connection easy screw type contact list complete model pass flat low size installation car unit extremely day car set type input set output output level control variable low control extend low low pass unit build satellite type system box paper unit excellent shape respond
expect rom software copy protection program rom fit hard drive impossible average average user write rom copy software disk file single disk disk
system error error guess error font manager error error font assume system floppy start font
purchase short happy monitor card spend lot time card write monitor pretty heavy monitor session test result modern card support color mode driver break program mode rom share card chip doesn support card mode test board time print screen card print suspect mode support resolution driver monitor list choose limited hardware support resolution main reason buy card graphic mode crash phone driver unable tech helpful boot program computer verify didn limit board fast accord program program test operation report result card close half slow follow memory range program report tend jump bit screen memory screen screen screen solid style font screen test device transfer screen idea conversion memory screen copy screen guess copy video display screen screen test copy screen solid improvement fill cross graphic operation dead loss font font draw screen fairly speed speed increase sound program claim computer don write disclaimer time totally program completely knowledge equipment company
meet strike christian main concern translation word people serve literature concern provide scripture minority language sort level education stand christian couple ago attack legitimate spread gospel people
people vote boy attack people vote imply bring people vote political party huge difference system
idea type terminal type keyboard discover standard monitor build modem rom software label circuit input connect monitor sort idea connect display roll change mode wonderful people knowledge monitor helpful guy sort computer support dealer circuit idea
engineering concern wheel contact patch patch company set pay
post identify word word relate history form front word separate origin worship mistake play word
size scsi disk sale model brand disk format send offer
investigation surface familiar topic source surface
read people fall class win ground ground relate claim lose cite tax win offer call cite individual file return morning claim offer extend people original broadcast offer accept contract form pay correct win win claim win tax code
worry major church century stand pick support people start listen realize obvious lie claim sound pretty comparison fire magazine element war liberal start brother realize church stand holy civil war test drop position concern anti mount pop center seat
bit image bit map single modify fairly apply bit file map copy bit file bit file extra bit hold entry apply difference original entry generate range lead map entry depend entry suspect odd summary previous posting hold word edit bit file software build job create solve bit claim bug collect format posting difficult understand precisely wrong author computer graphic training project computer graphic unit
correct file entry set graphic card monitor color monitor local bus video card extremely advance send reply
quote lot stuff pair people people display obvious violent intent black weapon story window people break door knock people knock house tank set sound familiar hell criminal kid treatment burn alive trial start decent punishment play sound choose leave hell
reasonable circuit programming program wide range happy handle advance
search concern audio build audio signal build digital filter write contact newsgroup mail book
ride stick ride ride angel ride talk regard week hear element separate thread time strike form unknown net person wrong sort bike ride bring magazine evil ride black ride white wear piece suit match boot
word aspect apply army threaten king threat short time refer application time call son refer scripture quote apply child view account link
speak sale dealer basically engine quality frame save buy
change logic evidence statement shut answer
boy hang dead dead dead happy reading poor strange strange land disclaimer opinion
guess fair ride low plastic
load engine delete buy
fit piece piece build piece provide protection wrong correct net knowledge call regard
card change conflict mouse driver memory card serial port default share set modem mouse set device win mouse start modem modem mouse set modem didn write hope bit stuff machine serial port share plug mouse modem expect answer change port matter set port
father huge fan stat book throw average team pitcher sort team pitch game ball throw people record team compare doesn pitch bad pitcher power pitcher class
font font display connection font pointer
hate read damn post mention discussion spec quote previous poster sound bad car add extra bit safety brake wheel plenty fit memory serve motor plenty powerful
day release summary provide function draw string window previous version limit text exist font reasonable font size box font font note source source export
copy typical sport middle pay assault grant haven paper surprised wasn worth write paper anti gun plug shop store low price selection amazing opinion
imply low level image feel background achieve engage scheme commit genocide population armenian participate genocide armenian history engage history suit cover cold genocide pull nation source pro armenian follow direct armenian genocide armenian leader establish armenian government social theory declare super race publish anti effort armenian army fight
sin truth personally select president cult organization careful treatment subject document examine belief word faith movement compromise confuse christian faith time movement label book leader word faith movement book house christian book store hard copy call avoid mark publication article issue release call wrong word faith movement article inform book arrive receive source accurate info
friend workstation display image double access switch function function extension highly
video window standard window driver computer window screen window color start change hardware screen program window session window return window original color properly color change design card maintain original color scheme white front card blue color change dark finally dark black pop exit window screen window fine originally load software net machine finish net machine delete machine net window check totally advance instruction
question choice establish free land dream expansion
scientist clipper announcement didn learn law monitor conversation national choice word expect monitor conversation party imagine mission speak social security report activity
talk european expansion totally ball league format team low division promote bad european fan pay play attitude support team ranger base thinking term don product fill hockey pro sport system team ranger force fourth division team eventually promote team division fan eventually league promote team win dream european fan system suck feel free flame account
car talk technology people technology pick attack frame hand metal replacement feature wasn pick technology wrong technology people hole lot implement hole
context call special people carry promise read meaning people entire glad send explanation passage
hit note chance base game playoff format start local blue game site cover game win lose check schedule team playoff summer morning admit screw major bring people business playoff record head speak blue chance advance round
agree net mind fault common play play
base ram memory video card disk software window mode memory load stuff note recommend region insist start standard mode suggestion
modem cool call connect sound fax machine play brand info
amount add subject supply claim reduce taxis raise false factor taxis raise amount time taxis cut tax fall cut record
radio report cut community block grant summer job pressure
box difference performance set bite cycle hell lot time slow enable text input focus application active repeat text cost performance design software
liberal cost action phone
space program item connect
tape smoke fire produce break happen don copy love
question window question version continue window version question app don load window future question future app regard people perfect matter real relation nature
true break detect popular mode break start detect break detect bit status register enable bit break detect simply serial chip imho death device
observe hear political minority sexual political hear assume homosexuality sexual respect door associate respect trust respect woman sort term sentence net
sale apple installation kit processor instal late software drive installation kit video tape instruction color monitor instal board manual software drive hook
text delete follow thread jump conclusion haven write punishment type sin respond write don definition harm word love live warn write ago equally deserve death bad hurt sin reveal feeling issue bring obvious wrong reason extremely reason cross sin father call love bad feeling read bother address love feel people deserve punishment frame response feel simply disease punishment people commit sin love child equally single judge die opportunity accept seek heart gospel sin live life judge condemn arm short save move heart person bad situation set time reach issue bring people fear people post attitude express hard correct reach people brother daily basis send city live touch brother people live love attitude issue bring individual contract relevant involve listen command advice warning sin harm reason prevent transmit listen advice sex wife hope feel
pair sale element bottom sound nice condition pair
friend class project computer movie sort easy cheap compatible computer physical
feel doubt cop benefit doubt speak entire guy free ride
printer driver window print bottom print top bottom solution business
remember nature idea touch white mouse mouse hold struggle bit hold slow attempt top
bit tape local house opinion hear community listen occur specific time day transmit equipment people wrong illegal record hear band
sell software shipping game contact ship location perfect condition disk game graphic tool manufacture hide level solve tool tool machine level huge screen graphic color vga perfect condition disk package evil murder parent king attempt control user travel user gain graphic vga pro condition disk game combine role die land rule defend army card perfect condition disk receive computer game play role save fellow travel land learn people meet evil action game involve sound dark perfect condition disk package base buy house town dark house save resolution graphic
add program window program load file
alt atheism read atheism faq christian gospel
support popular image format explain lack
notice software support apple tape drive apple tape drive slow advantage relative simple server apple tape drive economic sense pay extra cheap utility nice upgrade
suck guess sleep write chance catch start pick hope
write block block reason prevent traffic circumstance fail circumstance chance involve accident imagine block increase chance involve accident ride block person ride practice mess truck watch road ahead road close pack vehicle avoid catch situation traffic build deal life wait slow complete pass pack decide pull signal move opportunity hope feel safe action advocate driver road
door clipper reason government doesn key assume official government court design chip official purpose provide secure american business read economic legitimate purpose read bother response prefer theory
channel don hear device output usual sort signal switch remove power standard practice switch audio time delay noise digital drive audio device cheap
support printer mouse driver critical port network card change
detect pre encryption encrypt signal add pre communication function encrypt signal public key finger
claim provide bomb step repeat read domain
set app window default start position size
mention option season president team bad mistake player realize win sick schedule red wing approve share declare throw money buy team remark guy fill tie fill security warn lead mouth season professional entire flight
live universe population fight justice limit human guarantee agreement human international document sign violate government body defend measure guarantee life peace strong army armenian terrorist war result occupy people kill wound armenian historical drive settle turkish representative escape president government body guarantee life peace suffer direct armenian base selection political violate territory culture history people shoot negative image spread soviet medium armenian event involve generate religious truth event claim document conflict issue armenian live representative government body common father goal soviet armenian encourage intend create land public opinion tear save suffer die life human people people religion attribute people brother brother understanding public opinion previous carry hope truth russian armenian day reveal extent people peace religion root conflict lie claim consequence blood innocent people violation human attack town massacre base human victim dead genocide stage ago time report report evidence massacre civilian armenian kill people town week massacre woman child cover pass dozen body report massacre report official fly region bring dead child head blow shoot prevent body woman child pick body fire lie body truck fill body count head cut burn wear
remember correctly buy reason drink night
site pretty item follow file download family file load download program ram execute ram detail feature screen lot code tool fun
mail intend mail intend accord
catch law night law enforcement people catch computer hospital kill people wrong amount list
aware export version fill version export image export version image product call convert cost cheap
pretty strike ball count
doubt batf intend character noise pass kill batf day character noise tank
purchase window utility instal instal command image utility replace image command image command version image sense image version install question image datum save version image version image protect info vice window file environment protect experiment program protect info load conflict
buy car call buy car model mile type car buy
mention credit people connect future space idea space
window installation window enter window screen totally screw wrong graphic mode completely exit return combination window recall installation process install window surface complete installation start game system bat video driver luck instal perfectly email reply suggestion
play couple foot ground
happen fault batf proper equipment personal capture increase crime street batf arm build hit compound fire power kill hope joke response batf history knock poor evidence result innocent people kill suffer injury person property support batf clean equipment batf damn fault intelligence military civilian definition apply attack government policy assault position potential attempt batf taxis firearm branch claim illegal push child abuse charge batf firearm issue charge child abuse violence batf watch movie opinion agent charge charge execute illegal criminal murder civil violation break defend constitution warrant reveal public batf commit armed assault american citizen issue issue batf window damn bet return fire ability
hope crime armenian burn massacre population leave armenian reliable western muslim woman child people truth criminal violence people soviet continue anti turkish policy follow deny historical turkish genocide shift international public opinion political responsibility criminal attempt call question turkish genocide implement attempt turkish people demand human resource soviet tool attempt method turkish turkish political method soviet armenian government attempt international community turkish issue effort soviet armenian government terrorist organization decade struggle close international wall issue government organization turkish genocide
experience reliable car expensive operate gas insurance dealer live image question expect pay automatic air radio mail address post
comment backup copy delete worth distribution disk reliable floppy disk stock distribution disk lucky install time crap matter copy installation
canadian health insurance system evidence debate net month canadian system anti canadian american insurance industry response plain american canadian system canadian
delete sound memory conflict call tech support post account memory range video ram machine block window range statement system statement range memory manager
evidence support statement true power potential damage internal power supply protect time day monitor leave waste lot save money resource
posting delay week fall software crack follow introduction incident explanation happen matter follow quote current incident story accord muslim school boy write write faith choose role angel write history book claim imply happen story relationship refer dozen stand read story idea specific exist story story reason intent produce verse imply straight reading influence voice word speaker voice eye wide vision remember move move mouth word picture answer question raise faith role religion address loss faith raise question truth propose answer directly existence atheism raise question propose answer real lie list question decision opinion fee
statement public key claim encourage strong citizen trust black system
student chance read book master sentence memory fellow person mirror true public key request
original door sport wheel tire rate fuel engine header gas speed power brake listen hide mile condition car maintain record oil change paint top excellent car require major repair fail start break cold reliable car sign stay absolute drive road sell buy
ignorance explain book call armenian library accord original armenian burn massacre population leave armenian reliable western muslim woman child people muslim people truth criminal violence people damn carry german armenian publication carry statement follow difficult element strike deep root disease people method attempt regard operation flow blood natural view armenian genocide publish answer letter publish signature hand evidence armenian people family witness murder family armenian neighbor destroy jewish muslim history neighbor league war grant government return anti league russian sign armenian review stick
guess serve warrant shoot police fight day serve day serve day delete flame wing
reference algorithm detect lie completely
newsgroup mail answer window buy bug program manager install window happen instal pro create window pull item exist window set meg meg window mode advance
assume word picture seat baseball game picture relation mark baseball seat watch baseball happen reach post season imagine seat surely worry future people treat
assume refer standard ground start start condition ring respect ground ground potential reference ground deal ground start condition ring potential time remember ground reference
figure auto trace screen edge result image useless exact adjust doesn suggestion
car rest weight expect pop mirror bike wheel leave hang bar bar pretty secure lock leave park bike bag stable
day eat food cold obvious people stand people reaction defend unique heart matter
list religion people add lot list standard excuse accept
encryption type defend post encrypt issue maintain post encrypt encryption person datum care people
solution simple sort advice
post topic quote comment glad accept practice continue claim lie lie
recall correctly bill provide carry person safety firearm pay fee license bill proof floor
funny quote treat anti christian firm command destroy earth prove quote context book doubt single anti action christian belief german christianity christianity weak religion kill kill german minority
brand drive access time height size
easy faster secure talk clean free disk space clean space file government standard option careful regard
promise president team president bio manager tie signature introduce ticket price month leave day day operation hand choose team focus attention quick play ice bio expansion responsible guide season season vice president watch seal play season guess complete personal trick country account repeat repeat repeat repeat repeat
video game machine suppose pretty block lot noise read computer company game building purpose mention
fit reader time life faith book expose
yesterday watch prepare call memory picture death recommend check station broadcast broadcast copy cost
search implementation algorithm surface algorithm implementation algorithm nice leave fast test surface hint lot
blow lead period career trick power win lose lead score goal season tie game period shot goal improve record test night recall game summary read people woman volume defense start game shut team hold shot period play shot period fast win board left drop send ahead zone mark center circle pass leg pull zone stick left lead assist pressure strong damage game struggle chance power play board minor board score chance power play post penalty kill hold penalty power play penalty kill team league shoot goal create chance fan shot period play start net penalty power play couldn fan express ice shot lead interview playoff trade happy season trade issue money situation handle season feel shot expect playoff shoot division title shoot final base current level play improvement summer happy call happy current expansion feel feel stable idea play split owner happen power play game trip penalty trouble start eventually pass move zone hand blue board carry zone pass blue top left circle half fan send slot win race essentially net blue bad type penalty hurt double minor draw minor accord video start carry zone bunch people head start ahead top circle send lot power play time time zone finally ring building finally goal shoot top zone kick slot goal block mistake handle worry goal net drop lay watch finally push didn stick knock goal hockey straight penalty kill power play stick minor time set quality goal continue power play settle bad penalty stick drop start pound crap fight head match penalty major minute power play time couple chance hand send drive knock left net knock move play wave pick net close lead net half fan break pressure zone strong finally pass ahead zone send blue shoot left circle thread post season hockey period talk cut shot period blow opportunity lead drop slot hold left circle shoot finally shoot hit post power play time goal black object hit net red light sound cheer video strange reason figure review tape stick net mention score goal net hold minor finally set time zone board pass top left circle head net circle pass pass direct chip pick left corner start drop net fly stuff hole tie game penalty set zone stay zone middle perfect shot low play start penalty zone board pass leg crash slot wait lead trick season career goal game season trip penalty kill rest power play action chance result power play play save pull time finally time left corner pull left circle chip season shot ice plastic hand game strong game test couple start career night night earlier season win goal league goal game injury ranger lose tie couple note forget press conference head note mention win fail mention time report record determine test future paper bill expect response feel job accept role team record watch goal assist goal record assist record goal record game career player prior season king red wing
trust escrow agency agency trust hope physical process random door drive truck start question computer professional call public debate government encryption computer professional social responsibility call public technical datum government public scheme technology implement technical plan super secret military intelligence agency develop encryption technology build accord technical establish plan public review debate file series freedom request key agency relate encryption plan request computer pass development military computer security standard public limit role creation standard question role develop call signature standard communication technology propose government wide civilian agency time develop security standard file paper federal court week justify record concern creation legal call administration apparent privacy electronic communication reflect official statement step direction question role process apparent development process public time move development standard design protect personal privacy establish public agency tradition effective civilian play lead role development process national public computer industry professional examine impact technology society chapter maintain office additional call mail
yesterday hit ball basis hear park feel doubt fan favorite return add game compare knock pretty ranger bottom fourth
feel list intend feel list serve split net list
email post article leave post email fill usual post hockey info day special disagree hockey comment
archive space modify historical mission original posting minor format change contribute material post attempt send fail minute launch instruction ground reach rocket computer control bug software rocket range safety officer destroy bug claim statement error bar bar error lead software treat normal minor lead successful return confirm hot degree degree cover confirm launch lose fail space unable collect sun energy power solar panel die battery solar orbit intend reach close image surface fly planet scientist conclude scan dead sense send datum planet collect earlier pressure surface time earth equivalent foot surface send expand earlier fail concept dead planet basic rocket fail orbit return red reveal huge surface system evidence water flow planet image moon assist return close image reveal detail cover entire system circle planet earth day eventually attitude control gas reveal core percent entire planet fail meet main objective moon close reach space provide earth moon datum circle earth failure rocket launch moon orbit sun originally design mission scale study environment earth record solar orbit transmit time suffer launch failure follow study vehicle continue function head space burn study planet surface send main bus burn surface expect survive surface day transmit minute ground battery fail impact mission ranger test impact series earth orbit rocket leave useless low orbit ranger launch intend land instrument surface moon launch moon head solar orbit ranger image moon fly camera aim deep space ranger launch purpose ranger suffer technical crash reach moon return datum ranger launch ranger lose solar panel battery power eventually moon solar orbit ranger modify mission send live image surface head impact moon ranger fail objective camera operate ranger perform return image surface design orbit moon image site study mission contribute greatly understanding surface feature series launch essentially successful mission orbit moon eventually crash surface avoid mission series design land surface moon time fear moon cover support heavy vehicle successful prove surface strong hold mission rest land moon image analysis land foot return earth series scientific mission region launch rocket orbit set western search debate life send color scientist learn color dark blue originally reflect set field red camera image function attitude control switch mode hope function command send shut communication engineer effort note station late leader team station attach launch arrive orbit touch accomplish essentially task exception record series attitude control gas shut shut orbit planet launch fly launch fly advantage planet planet principle head close knowledge planet satellite ring discover satellite discover major surprise ring active major reach discover satellite predict satellite ring stable compare white spot band cycle impact death star surprise strange aspect ring difficult explain engineering programming effort continue mission highly highly completely channel satellite ring discover active numerous feature ring patch ring satellite discover expect decade target negative evidence planet major scientific location mission soviet moon primary mission soviet impact attempt solar orbit impact surface image image test future mission land moon return image surface orbit moon successful soviet mission successful accomplish mission test orbit type vehicle land moon return sample earth accomplish mission deliver moon surface accomplish soviet mission return sample soviet attempt mission transmission lose attempt image mission encounter image return attempt surface transmission encounter entire impact planet return datum air pressure reach surface mission return datum surface planet accomplish mission send image surface orbit accomplish mission return color image surface accomplish mission accomplish planet surface accomplish bus study close transmission follow attempt surface signal soviet land crash soviet circle successful surface signal attempt orbit brake rocket fail fire solar orbit successful soviet orbit return image surface attempt crash surface completely solar orbit bus attempt land surface moon fail human computer error attempt land enter orbit signal week schedule talk major step project study moon plan mission orbit land plan change independent affect future space program remain mission launch approach carry measure field wave solar wind earth orbit earth close approach distance planet approach observe passage schedule earth launch earth orbit orbit earth drop satellite nation orbit satellite moon join remain orbit moon break radio space scientist lose track rocket motor fire schedule fail rocket confirm camera multiple perform experiment earth close approach moon height moon surface fire system minute orbit result approach plane period day mission reference recommend read follow specific book space mission source space list complete design start subject add list greatly recommend book list start book idea history space recommend pick system extra background book public university library publish purchase mass market author solar system view space soviet soviet program history planet discover solar system guide travel race flight space soviet limit connection space system specific mission reference mission story story earth deal earth record intelligence space mission objective publish technical book space mission launch university library carry book easily simply mission read recommend study book list recommend read space write article planet mission mission mission detail american soviet european mission science nature scientific american magazine time major newspaper supply mission earth time event space mission affect numerous political economic factor depend space join society space report detail late space mission write luck study space personally mission field benefit human society receive realize
doubt feel virtually promise aid call aid didn proper anti gain hide don money approach bug sound time society proper dream society huge block trade tech export buy launch vehicle market deal fight aid fight tear market limited government limit main question government btw government opposite direction easy simply wait proper government aid late mine society happen current government society government responsible sufficient didn weapon ago communication travel virtually earth day depend free market business represent opinion person planet check balance check government check industry hope market hope government
relationship deep sleep level sleep sleep deep level sleep deep level sleep error level sleep people sleep associate sleep associate correct sleep disease book medical article sleep disease advance reply
imho opinion wrong goal grow color friend mine team involve team ranger day
treatment time effective circumstance drug label easy common drug effective common pay drug pay doctor
wide variety implementation circuit mention active popular call nice answer wide coverage theory practice design publish league technical book lot theory project stuff check solid design radio design test
write submit post middle age explain water water water exist form ice exist form church draw woman depend relationship mother wife business son depend
handle type style handle completely start assert government blame comparison provide opinion issue post low key approach effective learn mistake play wrong card lose deal guy murder prepare situation happen fail mistake rule situation avoid press difficult stuff compound access follower crack base device compound attempt reason fear weapon break heavy rock music funny complain death civilian attempt arrest civil minute follower fire police matter warrant valid guy carry assault completely matter people gun issue core question
locate telephone control power bar unit power telephone ring telephone connection power external supply power contact post result
previous reply topic spot talk treat true effective primary treatment consist drug current theory condition attribute mention mention people associate condition behavior individual source action associate frequently nature dangerous nature reference technical technical supply unable post technical supply post hope regard
leave people lead life choose agent murder
stuff incident delete agree listen policy speed game person policy length game fill people watch ticket mind game understand game reason change throw factor increase time insert prior step box impression writer issue short game head bar eat stupid joke bar game print legitimate reason fast game guy baseball drive late game hear reason game note league fight lose battle increase hope game
chance author program remove license statement understand software commercial user result money university school restrict situation stay author treat university school context disk dead user copy
sale bike original mile store front head supply rear chain fair seat bar original seat tank original white paint original finally process school child effort wife love throw manual collection society relevant article fun bike reasonable offer department
view true true practice true light people recognize truth intend recognize truth argument power hope earlier parallel idea religion image truth serve purpose argue dark light perfect perfect
write write odd gospel write translation regard complete historical book
difference sun support download copy write widget program
idea raise word reflect word trace shape attitude grow bad word people word carry threat time figure connection accept expect join level agree pay price sell rich parent hope grow time decide wasn sort didn didn completely accept situation didn church visit hospital day death concerned love ball son true people rule people hard relate experience mine follow stage life sense bear church catholic rich tradition feeling root reason people mess christian tradition change tradition fill suppose people shouldn assume jewish background jewish christian
suppose mother crack crack user suppose happen close friend wife mine consequence sin innocent people time suffer consequence person sin generation multi phrase child abuse abuse definition fair perspective definition pretty word person decide promise physical choose ignore rom search scheme mark
base position idea source device read distance lead
owner dollar worth improvement car
claim gun gun ago graphic represent sale text list graphic lot noise measure fight crime start publish graphic start sell month ago refuse usual graphic represent safe usual
exist source existence source existence concept understand concept existence exist create solution existence concept answer reason understand concept reality
guy joke season start justify moment remember talk sample size sit enjoy ride
sound answer perfectly fine suppose move challenge question net reader enjoy article justify refer newsgroup time concern play setting font box window control menu top left corner window
study sex story provide cheer
true type font excellent quality poor quality size depend font relate size resolution view reason opinion experience font market convert type font vendor user font hand hint advantage language convert font type font rich language type instance type check window core font font hand hint convert pack font hint true character type font depend convert type font character font set character platform font instance font set font font bring user access set hope feel free contact info regard
game hurt child compound matter situation numerous result police force result death time hear blame police country policy terrorist encourage terrorist
quote subject trade title season team trade trade pen forget trade hate trade team trade trade existence trade trade time trade trade trade ranger trade wait talk
drive develop failure error machine notice air blow clean identify machine boot drive seek boot disk head movement process length original time period drive light head move position track boot save drive prefer shell
write extremely phrase love capable reject love fail love verse love evil deserve love worship idea people accept combine love word explain love gospel live gospel question afraid hell respond love
magazine note controller support parallel port fast capability parallel port handle datum rate regard christian
box score game score provide
disk disk word call disk funny word disk
upgrade modem sale excellent condition send email call
hell call arab land live time start arrive live period return
implementation algorithm output individual application source code modify implement algorithm individual advance
easy drag drive straight drive wind difficulty
archive graphic resource list modify computer graphic resource list post change archive site manager directory pub news answer faq archive archive top article faq archive graphic resource list mail server machine send mail message mail server manager quote message body item resource list item change subject article limit plan change header careful resource list key remain subject resource list graphic editor public domain free shareware system package stuff post change character front add remove remove locate change text copyright copy file provide copyright notice compile mail contact update correction disclaimer guarantee document risk guide computer graphic software read graphic faq image analysis stuff graphic frequently question faq poster official graphic comment content resource list resource list note site list mail server graphic trace graphic relate mailing list graphic editor public domain free shareware system commercial system description language solid description format package image analysis software image processing display datum map data file datum background introduction render algorithm trace depth datum space shuttle image software scientific stuff stuff system software future addition send update info resource list file graphic answer news answer locate graphic search answer news answer archive site contact info article post graphic month archive site manager directory pub news answer faq archive archive top article faq archive graphic resource list mail server machine send mail message mail server manager subject field mail server mirror posting subject mail server resource machine port graphic resource list type item purpose monitor file info contact search switch network system info move info service usenet posting directory search file word read faq directory decide follow switch user enter internet style address service usenet posting mail send mail archive server server switch enter receive instruction require subject header service system locate file newsgroup server server type type client call session tape mail send mail subject account site note user site connect host note faq article post mail message mail mail server send response message site archive usenet source newsgroup email system send message server send source hour day file mail computer graphic site list computer graphic relate site compile eye workstation son trace write question call draw range surface type package report patch text version exist shareware binary author source version register user direct author render separate real time write call wire feature distribute parallel distribute server binary client distribute binary source network version sun contact pray parallel volume volume excellent model base unix base port package base package machine house database author simple public domain package solution stand walk require graphic library scan interface program set command program write compile code command surface object option render format format widget base application graphic learn environment device library base fast version real time source code budget vision output file solid support surface graphic source object stuff major archive file shareware front test price register save extra utility file version base package structure base package object center wire datum format datum set trace set database test file format file format file format imagine format nice object model convert imagine object output file view register user surface note volume render test volume set head brain map write material render news collection article trace reference article trace refer format reference article collection project technical paper electronic form contact project project database unique computer graphic reference format computer graphic community resource database locate user download file search database entry people internet access mail server send mail archive server subject body message message send follow topic start command send list addition correction suggestion direct library nice image tool package image conversion library read write image package display image format base image display format display format screen huge excellent system image processing programming interface window set image tool image display screen bit play play resolution picture color image tool package center image conversion bit paint program bit workstation bit library code graphic graphic code book routine display mirror package display property author site official graphic graphic content file object object mirror graphic graphic package version fast lot code routine source code color computer generate graphic graphic package note separate color stuff replace note graphic trouble specific stuff object multiple format utility file format document site create object net volume render test official european image processing archive directory image package window font tool package software late version source manual binary real time volume volume wire wire pub object manual format electronic document object image format maintain base output file file format graphic format image object format description tool directory analysis structure package image image pub image bit image sequence language data file complex conversion system standard software interface image processing graphic graphic graphic issue complete model graphic relate material graphic package read write file lot performance life pub database pub model file plan check imagine stuff pub imagine object object pub image processing package huge package image pub image database map stuff update software stuff manual stuff image test image library user image bit image archive graphic graphic stuff graphic apple apple graphic package database automatic mail send message send info send graphic archive site publication project conference electronic format paper panel video review form stuff directory automatic archive server send reaction volume volume site suit simple user interface finger suit instruction report report site change public virtual reality distribute application environment software support support fly fly software package build fly real time binary platform virtual reality stuff file computer stuff pair image close computer science virtual reality final copy exist code paper image material technique machine program signal processing subject survey method pair image movie movie display bit digital pub map test space image provide access rom datum image pub start info mail software distribution datum load stuff file actual convert datum bio pub art picture sample set image image edge rom image advance surface contact tool format image mission pub service datum mail server send mail archive server archive server subject send space quote image datum mission modem access datum bit phone space graphic image main function support site access bit bit stuff image datum read manager answer land graphic picture directory mail server manager send mail message issue detail write project entire european site carry add format data file file vga check trace stuff source program datum base pub utility medical datum language model shut month ago check mail server mail archive message body send graphic graphic input check port mirror pub imagine mirror file graphic system graphic stuff access huge database space european facility trace art image image graphic code database bit image lot stuff pub pub stuff user interface pub vision base output file site mail server graphic check mail server trouble wrong return address mail server command path valid return mail address hint send stuff send message subject field word message detail relevant procedure follow file note reply answer command message mail receive send request send original mail message reply complaint send request address responsible site send message address info mail base file server mail base file server object bit image image map internet mail access server official archive site mail list shareware graphic utility computer platform server call hour day day week phone upgrade modem speed submit object image server pack mail file address server file server send mail message address file server graphic body message file server complete directory send mail head format check launch mail server month ago mail quick summary file send content mail return summary send mail return computer graphic resource mirror store guide resource author internet mail carry stuff send info model trace specific hour meg close user video operate entry graphic call trace relate base meg type access fee free system support mail topic graphic programming graphic relate hour meg mailing list add imagine real trace database file imagine object font music utility text database object graphic alternative graphic alternative hour day public access free day trial graphic network support file database numerous graphic utility conversion utility register user download late code special conference support system provide free charge user access call feature usenet news internet mail meg modem platform support meg hard drive change topic graphic programming programming connection carry typical service message base topic specific file graphic relate offer material file color image sample time system hour rate people material library addition basic rate purchase time download material trace graphic relate mailing list imagine system send request imagine request email send material imagine email mailing list note address valid video send request request send material send request body list real system send mail body real send request request send material user send request body message write domain author send register mail user note update address send request send material send mail body send material mailing list parallel render send request render request send material render editor public domain free shareware system vision base program write program generate model directly file format shareware list list solid system environment support free sign return relevant license trace engineering analysis mail distribution solid program surface support free list solid program write base info editor write create object package free program check file format file format send check money art machine addition standard file format imagine release offer professional support support easily output late version contact author phone base object path editor free require program feel cross generate object format load object program convert object imagine format author phone fax disk shareware menu file file load draw object circle box draw object block edit feature copy move surface object image image feature update window half option default print draw picture image render object frame option select active set color window output file mirror win author base program write feature support operation object object type application machine utility analysis support support follow platform machine distribution handle charge platform system workstation type platform license fee standard system additional license follow address handle fee program package design scientific broadcast post production field quote letter send graphic software worth package power series workstation station software worth participate program send letter mail fax potential follow version model party software contribute cover cost manual administration shipping recommend user technical support service annual fee receive technical support bug software upgrade manual update administration fee support purchase annual support fee cost additional machine machine additional cost machine day training program offer basically solid model top build application license license fee low agency internal commercial license license write address send address technology solid model hear university free copy company person contact regard address phone movie basically understanding pre post system fairly serve people complete package usual workstation environment version day trial period send address tape cost time contact engineering computer graphic phone mail add stuff reply fax volume market call info volume window feature direct volume render color bit video card fine window cost contact file format simple database package object site write write device output check site carry object file format object archive server future version remove mail server service send message subject word message body object archive server relevant machine call library object imagine object edit copy announcement follow news library object set object binary format call object range human figure truck object convert object human format file directory object shareware system call convert object format imagine extension source output file view extension store model simple release access vendor software mouse drive user interface motif graphic library generate software support sun art package code machine pub free call detail solid description format interface develop file format transfer surface solid model computer aid analysis computer aid define standard solid model current standard documentation contact standard cost standard electronic format step standard main body standard send mail send body subject message people step tool express exchange file source form free purpose express base database system tool resource
health shot test test ago realize start laser printer office track day bad weekend laser printer chemical highly laser printer
talk insurance agent hell car sport car
true method terrorist conduct operation local force oppose harm innocent civilian search avoid death civilian search people population cover drag innocent civilian harm population cover totally easy attack innocent hope respect innocent live damn insist sort zone attack territory arab watch decide action bit attack neighbor arab start hope happen occur arab responsibility duty attack prove provide accept word attitude anti idea troop station country country leave time troop power peace arab political exercise guarantee party aware community people feeling die fight attack die accept call sense suffer apply arab perspective hope decide word item land control land require sort action stay attack arab territory decade essentially entire basis reality express attack arab involve ignore entire matter secure knowledge hold responsible commit private prepare round attack return day trust arab situation arab policy talk political factor factor guarantee responsibility difference base lot assumption feel base existence sort support active accomplish occur leave control stay dangerous
automatically translate translate reply kill decide translate doesn translate
drive public road minimum engine oil press warning light fuel water oil car oil pressure nice car air cool head water ago win leave top bottom fuel water oil press warning light oil oil press
recommend ship motorcycle cost remember thread shipping save instruction bike post email
deal delete parent company business earth imho earth pull eventually history start international incident dream true crack sound fairly tie bind strong space cross land carry air dream alive dream
floor battery leave cold bring battery faster cold store battery idea charge month battery completely dead bad suspect
hardware play mix output instance play left channel speaker stuff play left channel guarantee hear channel send datum send datum left channel cheer
archive edition list post list offer reference translate space relate newsgroup forget favorite list confuse drop figure add list note intend reference frequently disk space list post regular day comment regard note stand figure note total list special purpose essentially explain introduce stand edition list multiple simply refer send suggestion version list maintain independent list character maintain huge list count term german read special time send copy publication space system special posting program write purpose list variable star advanced assure return vehicle vehicle facility active image processing system low advanced launch system plan attitude orbit control system attach unit technology mission society advanced solid rocket motor advanced datum satellite shuttle plan unit space technology source experiment package bug black btw communication track station couple device center commercial development space rom disk read memory resolution instrument space combine release satellite center clipper unit facility satellite program satellite communication system deep space network defense program control system extend experiment society launch vehicle unit earth observe system earth resource satellite shuttle external tank extend letter activity faq frequently question fast fast fine head star fit image system object camera object file flight maximum gas special variable star extend mission orbit spot resolution low orbit message time call orbit purpose computer system red guide star arm frequency gain heavy capability heavy vehicle resolution speed package voltage international medium imho opinion system image analysis facility science international solar mission stage experiment german facility orbit earth base solar list frequently low gain green rocket local standard rest main engine unit notice orbit laser vehicle transfer vehicle minor planet tend derive vehicle engine rocket vehicle application technology rocket technology orbit system processing facility orbit extreme orbit satellite carry application experiment transfer vehicle vehicle life support system capability pressure spread function object interface mission reaction control system computer science remote system size exist real launch site shuttle gain solar search exercise activity suit sit shuttle search intelligence space shuttle facility space launch maximum mission signal noise solar unit space analysis network special purpose spot satellite solid rocket solid rocket motor station solid space shuttle main engine space station processing facility space station remote system survey single stage space replace shuttle system space system land plan unit mission control system datum satellite data satellite system observation satellite letter total protection system satellite system mechanism fly object frequency time time time build building flight path frequency low frequency orbit processing facility call wide field camera range range package extreme object alt program key word split word key word word word word letter letter key word push key key pick local letter length key letter length local word word word word local word word word word word word local word word word word
hear address change reach follow address post alt
info experience video add monitor
finish final canadian team lot tradition finish prefer final score final goal happen
fall ground die remain die produce love life lose hate life eternal life serve follow serve father eternal life hate create enjoy live challenge life die life meaning happen time pass content live memory friend dead reason exist short exist automatically worship content live life die matter action choice god decide exist respect strong true wasn rise dead character greek memory serve rise dead win provide faith apply equally religion precisely offer offer understand view time sort level truth demonstrate understand verse imply day day fly common sense reality explain verse word christian view human christian understand christian message properly suffer earth nice belief set nice book real opinion true understanding life belief belief start wave expect opinion
instal week trouble window app hit protection fault kid set utility write shareware fine app
cool idea license plate european idea nice plate hang
follow tape sale shape sell replace war strike return
lot score expansion team directly affect remember government
hear win game trick read game figure care series pretty night news pick didn guess news game hockey night series canadian team
real concern conduct study treatment limit perform study subject study receive test treatment control test treatment subject receive test treatment individual result subject receive test treatment data test control analysis public datum base verify worth note study subject animal mouse result perform study mouse respect test control test treat
confuse freedom speech freedom violent fail understand absolute complete tend create individual belong target feel liberty exercise fundamental freedom speech brand freedom speech
happen hear live day die sin paragraph pay sin surprised reasonable explanation
sale shipping live band live sell sell sell send reply package deal
instal sound pro tech support file file win directory system file device change device system file reason reason error
touch treatment totally week mind correct lot experience treat patient week white ready happy
guy doesn people write sentence
short reply post remark strange relate understand strange associate root word complete path read lot path
stuff delete scsi ide question guy ide scsi lot people increase data transfer rate hard drive drive standard special card add hard hear gear head buy scsi drive scsi future benefit transfer accord compare buy art scsi card art scsi hard drive system hope money factor choice system cost transfer rate ide buy top ide controller cost waste guess hook scsi scsi port hook driver scsi port scsi port scsi port scsi scsi scsi comment question
fast nice car real powerful
space archive format form image close approach
bad luck call involve check medicine book serve duty army impossible prevent leave day week treatment buy hour day buy tool solution people arm info write post wait flame post judge learn real medical
lead score throw drive wall catch ball catch save walk hit
electronic content expensive metal
time fine reason damage essentially match engine speed speed gear sound wait feel gear don deal
previous posting dog attack generate bad attempt dog attack approve method slow screw dog target dog time didn time ride lead house encounter white relation close relation dog encounter intent harm ride foot wide road dog shot left road speed learn front foot head approach road dog dog left leg mark bike leg drive bike force mark plastic bike crack panel dog memory moment pick house woman explain dog hurt cut mouth hope hurt feel pain expect cool form leave cool battle happen bike move impact push bike bike control reaction impact delay pain feel pain remember worry accident prevent travel slow suggestion ride speed limit worry happen car dog matter car hit vision black live ride afford bike flame hurt doctor
total color cell maximum cell cell depend color requirement window determine advance
site resource window manager type action file manager event manager
profit copy distribute cover hope cover buy regard
team hockey coverage devil day crap bad coverage block night assume demand territory coverage ranger black solid hour satellite screw channel demand game game phone complain
hear study earth woman health idea hear claim people greatly reduce chance
team town weekend hold bunch hope late park ticket advice
monitor window multi vision vga card system vga card system system exception vga monitor hear
cable chip cable chip phone exact chance screw pretty deliver cheer
friend original follow assume tax program require font print form properly unit market version version support font guess friend plain printer slot source font upgrade version reasonable cost suggestion
people buy coverage buy peace mind folk love sell people choose engage mind worry buy peace mind
upgrade sort heat compound stuff stuff call tech address box tape don tape stuff heat compound fill space heat
surround compound armed throw smoke legal ring batf claim knock search reason batf warrant support public
license plate frame cop mistake friend duty cop boot motorcycle
wasn career average average check league post player doesn park prove park strong possibility lot nice play baseball
drive meg height power unit set half height drive hard card
response post mirror risk damage inside major mirror impact law mirror protect clean hang hot
wasn faster watch tape major doesn matter bike lose drive
write application motif stuff application quit shut window session doesn send signal application signal signal check top level window destroy event move window check window destroy field check combination event reply mail
street safe branch assault weapon child lie night brand attempt shoot compound woman child murder batf secure
finally age remember human activity practice respond profit presence profit rise power evidence ability light evidence hope class vision increase grow
sale follow additional printer cable printer month storage excellent condition original manual box price entire package break printer call respond mail
inch shift dog hang top flat front wheel straight hard light
fail minority address ignore minority tend poor population draw doesn assumption compare minority majority city rate increase period remain increase jump law effective sit wouldn bad ball road lead impossible action bad valid people situation option crime rate gun control crime rate remain bad gun control crime rate increase law prevent increase ground response support gun control question increase violent gun crime rate pattern prior implement gun control law suggestion gun control law design control exist prior gun control law
short reply achieve perfect health don seek force follow reason hard seek follow improve life
trade season ago season
wonderful sale disk drive color power supply shape software modem contact
talk standard vga mode mode super vga mode view monitor view change constant view source mode source design easy addition super vga support mode register program current mode btw version
local bus card control ide drive floppy game port parallel port serial port serial port board
fair walk hit extra basis pretty win game season hope pitch
hear release info local sale people throw
happen citizen round people stick trial short step gas trial originally intend final solution dream couldn afford total war gas die disease
bike count
battle talk save faith faith useless fool stuff delete opinion save faith teach mind teaching bother receive mail people reply article write time hand theory hold
game split conflict game check
read send correct division time correct game forward correction
answer computer graphic principle practice edition people read book percent question
detail program create simple window hard code location luck subject
wrong didn hard time aim
dog ahead mouth burn
create button label sign label
source mode mode faster extension
beat devil finish identical record lucky team round list rule break tie
summary corner game game comment comment aim star form win series team summary hold hot dog buy stand start sun feature picture week talk hot dog hold accord hot dog food comment game flow call game game minute penalty call call penalty final picture play recall win finally ranger ranger team feel key injury cold ranger team party ranger organization country tank hang rate special opinion amazing accomplish care credit hockey
play career lead team trade lose fight tough player extremely surprised draft round material
comment encryption algorithm worth break hard hard develop system public key encryption remember break machine break eventually attempt computer encryption survey datum package analysis break technique popular security package late algorithm permit export weak current system short key bit bit weak algorithm word perfect rule export guy technique arm division
situation cable company radio cable stupid international frequency conference cheap solve bill note solution call cable guy chance sense reason people administration people don money radio power hope start
drug issue drug deal hear ago heavy legal penalty story recall law time relate drug drug drug law anti drug measure education treatment drug regard people effective anti drug measure
deserve reason suppose strong division baseball lose yesterday animal natural length
binary nice source advance
plan buy repair manual cover repair aspect car manual email reply
argue understand technique corner corner ride circle lie eventually lead truth official doubt front brake apply follow rear brake idea avoid lock rear weight transfer official lay government basic education choice follow surprise noise ride test require ride foot time pass front brake apply rear time moment ride test bit real skill crap accident figure imho reduce knowledge test
hope agree win series equal top player equal answer imply top player btw rest agree push limit playoff final predict watch play week tough player play time beat advantage time bring predict possibility loss money series agree independent trouble pen credit agree decent team division shell play win play win money game play tough season win remember penalty true playoff win wing war playoff series win play shit don size explain team tough call figure issue care game ice tough team pick win play bet wing strong strong force choose note week player goal age difference team flame btw spend time argue player dangerous edge lot flame fan guy skill easily round player
buy mile mile check change sense system wear thread
short trip city spring spring real live major break lot film reason call country natural corner
write response suggestion genocide evil worship faith reply source moral standard judge behavior argue judge action talk contrary view scripture propose destroy city suppose city destroy judge earth bite strong render definition happen statement meaning simply love leave powerful sense round gas sense power don theory theory moral discussion morality follow moral action achieve result read account action history action expect love desire leave scripture natural nature author nature author scripture expect scripture sort difficulty nature difficulty exist argument existence power contrary argument suppose watch play suppose time move move expect move play sign player expect move suppose boy real throw game understand universe expect mistake difference control universe game win lose move earlier lose time opportunity move player hand life total result action ground judge bad move ground book read brother reason sell eventually provide family brother worry evil history history event threaten continue religion people event sale brother family drive family stay culture generation bring promise land people build regularly offer capture destroy city people people religion live people constant danger worship worship cult human worship danger simply system worship consist offer meet reading study discussion scripture realize danger forget continue live simply local controller land jewish people judge human time pass replace determine reading study death people meet worship read portion day read passage time call book book read study book forget save remember stage production fair movie expect stage play role movie decide screen star realize play screen role type life type offer role win stand special preserve alive day brother continue meeting break woman talk answer mind talk talk bear assume hear conclusion accomplish purpose suppose brother hate people raise question action time bring propose surface feature color feature piece presence touch art reality challenge skill art brother sell bring purpose jewish people manner fellow leader reject follow fear set free sin paint shape station win fourth game refuse exchange attack bother game question valid accomplish purpose plan heart people pull string suppose people suppose situation control purpose choose hear people fit resistance plan fit perfectly future suppose throw loss return question start instrument wrong brother wrong wrong intend evil bring subject punishment bring bring sin rape murder purpose excuse duty
play game hit play hit hit game hit game lose game
interface storage device lot sun server model speed drive rate company market pretty dry controller type drive bus scsi design slow device word drive pretty cheer
question regard send character connection actual character set mark don send keyboard combination send character control shift
loss life break close lot population chemical safety equipment check excuse search warrant suspect commercial air
hope stick average temperature key factor transfer heat ground temperature battery call question ability mass question floor feel cool surround hand
wrong completely wrong white noise random noise energy constant constant wide band precisely amount energy band noise random noise energy constant constant wide band noise energy wide band wide white noise constant noise audio type real time frequency noise relative noise energy frequency rate equal noise relative white noise energy low frequency rate
sell sale sell audio control band filter tape monitor amazing real time noise range display display average energy band average check system display action speed setting adjust display respond display watch sell store sell
bad joke draw bother useless word advice game stay food natural
buy player office notice time box understand rate sample frequency component factor understand time business buy player ago spec time player sample rate rate process wrong interpret rate player view data rate bit medium data rate relate speed disk change
package recognize file output require require valid check copy support code tool directory distribute hope original prefer code
human suffer suffer people call assure people deal letter demonstrate write
printer content vga screen text screen execute shift graphic print greatly supply source code commercial shareware program shell program execute print screen source code advance project
escrow agent bit space search doesn sound digital subject attack key agent escrow unknown algorithm speech random sequence involve
set color color set color option color text default color text default black set
answer question difficult answer lot question time quit person risk develop drop person smoke assume risk smoke equivalent pack day time low personally concerned heart disease smoke common increase risk
create window set program position field normal hint property map assume brain dead window manager user program position command time message local news set user position bit normal hint evil user night remove
late question hockey move game week bunch game people country fault
hang stand personal freedom economic government refer poster call civil talk philosophy
computer ram meg machine mail advance
access copy propose job mail directly post note mail address news header correct correct address
develop window system language base facility implementation original implementation manage character size base font management system type character string character set type compound string element check character set base bit application environment character function function check character top character set character set public function internal function function source code function code scan scan scan return status file internal copy file directory compile issue occur compile application machine version link application base link error occur follow function release version implementation application reason release implement hope internal function complain internal function implement observe implementation version version function lead solution question goal function list function check character set element type string depend public function perfect internal function render type string judge character set proper font select string source file goal comment highly treat implementation
hope plan cut careful paint cut remove surface bike live cut panel match rest bike
sun card suppose support bit color default server unable change bit depth success bit deep solution patch server forward access bit color
program easy approach extremely easy report build application hear story access programming extremely fairly stuff database recommend approach easily database record enter logical command record require sort record export database database approach database copy export file original item approach slow minute load lot memory hard disk
assumption die physical death free alive die
start hit field game start recall game watch time talk change easy event start surprise
arab israeli conflict sound suppose civilian installation installation attack link sort official function government civilian assume completely innocent people target provide nice massacre arab claim result specific policy happen intend arab call leave fear war start arab hand arab jewish terrorist manage nice cap effective accord source american official leave village arab leader
key verse reference parent child organize teach understand doctrine faith son live holy hand sin head parent sin parent teach correct principle assume father son equal knowledge prepare parent responsible teach child gospel life skill fail sufficient attempt teach child parent hold responsible child sin teach properly install position authority family church expect person teach charge call care speak warn die blood require hand warn die deliver soul parent child parent responsible teach child principle understand parent accept judge
term paper send
people wave return wave wave wave return wave accept
write response article majority suppose people decide government represent vote refer choose force force leave demonstrate position prepare border eventually soviet force result armenian fight feel engage movement free independent engage lose attempt claim land people live step foot simple concept break switch position victim direct parallel policy nation
late video driver font window business
church witness understand reject
curious clipper chip system handle conference call encryption system design involve multi depend encryption system key internet audio tool conference call encrypt session site cpu didn sound site text totally internal site involve conversation
suppose illegal gun suppose kill bunch people
time post net hope people software package display motif window idea cheap window terminal process engineer mail recommend package story advance
police special defense start arm police start demand police police duty civilian arm carry police duty maintain gun carry firearm fair poor computer job late magazine anti cop watch folk police question leave gun start demand police
learn device supposedly specific brain wave frequency user simply wear mind machine consist lead head phone control eye send sound understand device hear claim sleep light essentially suppose aid drug report source sell friend claim mind machine light sound machine wave person wear bit
speed limit track speed country require government don government
day game easily history seat excellent hold spot ticket sale entire move fast seat game extremely sell game lead division front sale force major owner spend prove free agent staff pretty pick day season true pitch blue tie blue win baby season
witness burn truck dead witness talk witness accident directly involve doctor trial trial screw forget call witness talk expert witness offer interpretation data note witness ground trial trial expert witness
fine bet bat rest hurt hurt eventually hurt couple season happen season bet
surprised article subject survey gay front survey gay story sex survey news warrant front space people care people gay avoid don don care effort promote lie
statement definition belief produce equally produce produce definition application true true silly happen atheism true doesn religion teach penalty behavior logical call punishment limit speech sex pain hand word bit term term faith knowledge faith
post alt picture utility distribute program commercial fee gain warranty author responsible damage program change version bug file management system file display improve file management system user bug version reading bug reading bug reading add support writing auto header introduction program read write display image format special image main purpose convert image simple file management system support limit image size program support bit display driver modify video driver read hardware amount ram byte memory recommend byte performance hard disk virtual memory follow description support memory expand disk space color mode memory program feature bit unix environment flat memory model graphic installation video driver western digital vga chip read modify version completely compatible original version people report compatible program system encounter search path read bat program choose video driver add environment driver add environment driver note test driver test modify support bit display driver doesn display user bio driver switch display display initial display type sort sort method display type default key change disk disk drive change match change picture directory file file match file file file match file change display type read screen menu move file delete file file copy file display byte display free space move change processing target key image leave top bottom screen menu leave change display type bit escape quit program function return support format read trace fit fit extension standard extension write fit read write support color bit scale bit image format detail set default display type display type screen resolution video driver program enter read menu press function key move copy file enter write menu write menu read menu change directory header display type file file press space read select format read current file press return reading current file program automatically determine format file procedure check fail check standard extension fail report error read menu delay time program wait hit key escape error occur program escape press change display type press quit program image file read enter screen menu menu special image press return image graphic mode press return space escape return text mode press change processing target program special bit bit image press leave change display type bit press space save current image file save black white image bit scale save image bit color save color image bit true color save bit image program question write image file question format finally program save file directory current directory press space press space enter write menu change directory press space program original press return program select bar program support bit display program memory memory performance poor save bit image save bit image true bit image recommend store bit image bit image test document write suggestion comment program send suggestion improve program site tech program user write read writing public domain library compile package site modify video driver source code site bit color set bit color set bit color set author permission author write library
spend time front computer eye decide shell money upgrade monitor eye font eye experience font real comment
system network hook model software file server network access fine window load window application access machine crash hard start application pretty experience setup
wouldn method attack key produce key average propose method pair key half store guess half pair guess assume encryption key guess box bit
board extreme system board support video monitor virtual board software stat speed difference board send mail directly
class fall note wing understand remember black hole star form star star live fast burn hard time don live plane assume source plane satellite solar system distribution test test distribution spread direction sign direction sample disk sample universe cool figure hell suppose sample disk remember network sort difference satellite satellite plane measure plane origin system friend mile plane measure system position source knowledge throw model short energy black hole type behavior star bind disk source model disk sample distance direction source direction
sale mile power mile excellent condition
station market price station type workstation matter buy dream machine mail configuration follow type station machine software controller model vendor advance
left button check content send event function mouse position function arrive function event event button press switch event button mention button figure button press occur event button send press button
trip discover email file blow playoff entry send entry lose person send team rely change advance
graphic image earth shoot space bit color color site greatly pass send email
child funny trick funny repeat funny expect funny fail joke political content attempt target call funny red moment month ago demonstrate user original tradition bear description type people fail joke spend
tape delay hockey
pitch hit shut win straight hit red manage power bat solid strong game progress ball count base ball strike post game interview change break ball hand trouble pitch double lead follow single score single guy unable strike manage score double steal pitch start fourth idea shot play score fly lead loss lead double game double left field score final base pass ball manage threat day bottom half hit single variety strike fly pitcher hit leave game play hospital hope bad record major win move red fan receive report daily basis write send mail address list red mailing list forward list lead fourth score lead score lead score score day red play doesn surprised game
gun evil dark black boot troop house violate civil color law ready defend constitution
people bear call people understand map political city print argument flame political statement
code height string win
description human majority century maintain disagree christian object community require personal
send client send background server client
bike ride mind ride bike mistake thread
post technical note machine refer workstation mhz sun extension speed difference notice extreme instal system suck cpu power software huge difference edit file cut copy happen power usual software replace text
accord representative instal dealer spot car
doubt post message word private firm encryption algorithm secure government clipper suppose depend writer firm front purpose message post class truth lot hard evidence contrary low letter firm claim door phrase
glad write flame article poster aware posting people stay split newsgroup bring chance
upgrade fast video card reason seek modem speed window machine card acceptable speed
explain document mail question nature nature exist change conflict attribute remain death free ignorance nature absolute result weak suffer die nature human nature property human nature property person person reason person time limited subject human nature share share assume double double nature human person nature nature define quality property fundamental character live nature common nature common nature hand separate nature power reason human nature separate represent principle equally belong nature reason activity human nature simply human simply identify position note view express position nature complete human regard people talk nature sense person usual sense doctrine call personally deny rule hold ancient modern
reply letter article mention pass refer interpretation create agree base faith people bottom truth opinion personal belief bias relevant bottom truth truth authority interpret scripture doctrine excuse truth move bit belief truth net strike positive message day btw entire discussion remind lot heart remove strange create equivalent grant belief grant conclusion expect address reply issue address answer raise jump conclusion grant talk jump conclusion address biblical scripture support view reject interpretation consideration create belief doctrine love silly belief child teach child correction teach child sense belong follow follower child follower doesn create choose separate choose follow plan field child child remain child issue follow address verse copy subject scripture lot nice scripture delete copyright life eternal true send true doctrine mention remove correction interpretation care true true accord eternal life true single posting pro mail combine read news straight true interpret accord image guess image faith matter mission progress progress visit sound red doesn address issue raise seek read change teach teach teach accord respect reject remote feeling reject contrary respect interpretation grant christian follow image christian follow image heart reply issue view official doctrine matter view issue writing belief subject real issue issue love represent church issue official doctrine view bad black receive respect church personally rely personal interpretation book doctrine refer circle doctrine official source book comment reference contribute view accept doctrine belong personal interpretation moment pen low post
condition start kick time bike sell sound low spend bike pay arm leg
translation minority stay majority wrong majority rule crime didn display private property carry money win bother typical homosexual statement gay people reality hope true typical comment typical start lot
ticket start topic bad plan game ticket price suck wait people park game public love hour hour game shell dollar season plan pick seat dead rise claim seat
people decide action program fault car responsible death kid car drive
doesn command loss simply command command simply command drop bit bit provide delay command sequence verify command link event command test command loss
mention love day info
simple cheap stuff require power battery step
follow sell metal metal metal church excellent live power pain dream image word pull heavy death angel violence hard excellent condition check article rate pay mail read ship receive check money mail mail address
beat death buy buy monitor hear negative stuff monitor hear tough technical support seek opinion ahead base price warranty service system machine advance
doesn field field listen government radio government care watch national security national security afraid doesn pick screen call low monitor useless description engineering market monitor expensive military kit build sit lab commercial standard monitor low cost dollar monitor claim low extra cost production pretty blue box
legal patient purchase drug legal condition accept treatment medical fall label pay switch extreme false assumption hell doctor
shit final couple ago shit fan
check medical cite doctor mention earlier thread food animal study human safety love hear argument talk food science comment suppose nature progress brain fine food science refer article study exchange unable receive question capable destroy responsible production critical normal function normal development human pray happen brain normal release human brain responsible control expect study human check compound brain human food industry animal model medicine talk straight define term plenty study link attitude suspect argue separate adult late occur adult adult presence modern process food hide presence extreme eat compound system adult main blood level provide mechanism change normal adult release adult expose responsible control development convert
familiar program concern schedule launch official launch set
source modem chip modem gear mail buy kit drop afford offer service check minimum source build kit suggestion
purchase price split cost registration cover insurance ride move hand stand bike sport bike favorite mine easy mile bike foot ground ride fit buy imho sport settle bike
complete successful upgrade mhz wait clock final speed trial cpu hot touch speed radio call report failure week report arrive report cpu damage user board cpu fast nice report top speed system configuration card happy report result
rom program vga mode month release limited version bit frequency love version bit bad monitor mode monitor low rate info hardware video helpful
people experience improve upgrade motherboard buy money motherboard mail reply prefer
write respond modern color feeling feeling guilty feeling feeling reaction talk reaction mistake lie white lie claim didn hate guilty answer guilty period surprise feeling enter picture word court concerned admit guilty call bad wrong proof nature bad bad perfect call charge call human guilty charge handle mistake learn handle feel crap force deal people fall category extent life business save feel business love guilty deal realize nature destroy relationship company relationship nature relationship perfect fit round hole provide change nature relationship provide nature change move nature live benefit nature live head pass power live power nature live understand passage understand nature live authority force nature live eternal life eternal relationship life belong relationship live remember separate people day friend relationship friend count share strong image love teach people common feel guilty meaning lot lot lot love
positive happen season blue player cut trade deal time
generation system bit card screen upgrade ram mode boot tech support person card support bit press shift key boot monitor black system boot properly graphic happen lot advice answer mail email
binary forget answer question life universe question discover discover sort question time read special bottom friend gain respect carry original question meaning life universe answer generate deep computer create deep realize understand answer question build computer earth figure real question background knowledge bear pull bag time question brain moment answer hand answer brain correct time base software network tool
bug add return time update patch exist warrant set patch environment variable environment
speak organization cite society government movement government medium clue economic future word community nation village international business international destroy play medium government power ability border people trade lose deal single evil aspect government history prove
arab leader follow rule remember article ago wife brother wife wife double manage time lot leader public average israeli care
directory throw stable people virtual free
term wide range heart completely beat depend beat occur low blood level people heart disease develop low level dangerous low normal level lot treat low normal level
conclusion essentially logical argument cult religion challenge produce easily knock religion cult stand test time history write religion religion cult doctrine political military measure couple month start convert religion cult
eye blue hit ground technique dog worry week enter cover country catch corner eye evil speak remind manage dog hell secret move wrong picture mirror mistake angel perform call duty carry bike idea leave blood moral carry
walk time potential talk happen walk time time hit single time hit double time hit pitch trade walk double single base time guy career average hit hit single hit afraid throw strike
poor poster call car driver choose car owner
leave mess mind block suppose play left night add team
hold procedure mine happy
unit design current duty cycle bit output real short duty cycle time nice cheap piece buy btw output honest book recall company cheap power pretty hot device sell individual book info position phone list nice people device curious application don mind device sound game signal concept
car day door sport car late call door addition front separate rest body model engine production car history info car mail
government follow event usenet government monitor aware incident local national international authority monitor usenet conference communication deal shouldn advocate illegal medium concerned monitor software human encryption software send report international organization message computer cpu time turkish government doesn access
hear lot talk population action result bad people deep wrong programming cut agent faith didn faith risk human day destroy planet respond launch strike
ago instal window complete delete software leave write object list object offer obvious file success string file window directory file call file binary feel edit solution remove list server
stuff delete break letter short hope stay moment doesn drag conflict didn expect force fight border play throw header hope greek jump gun military power bring party table hard attack town armenian leader lack recognize armed conflict convince nation compromise lead military independent country develop people neighbor bad blood belong armenian mind strike map cost local term blood future easy feeling people hate neighbor peace region push compromise hit cap lock spread half truth cheer
unable program instal software option hardware conflict rom system video card port set follow board external device internal port card port mouse board boot disk command eliminate
archive article archive server archive server process
talk favor low time schedule hour sleep night mix promise publication month consist free mine cold
time factor algorithm short path solution choose position read faq follow discussion question answer notice algorithm short path solution assumption program force search position assumption improve idea approach spend time develop post attempt set continue discussion cross post summary email reply accept
drive driver influence variety drug
joke bomb country notice definition war period armed conflict nation war explain abuse power position gain personal political power obvious call position notice edit prove completely wrong death declare day letter pass hand day war article follow day black letter
definition absolute absolute constant time culture situation true instance agree definition simple provide reference woman cover head church scripture definition truth absolute woman church speak cover head scripture absolute truth woman speak church head woman speak church head church grow scripture absolute truth plenty claim absolute determine absolute difficult claim scripture absolute determine absolute derive scripture agree interpret scripture difficult claim base interpretation absolute deny background education play read determine interpret deny interpret
machine start window copyright statement screen happen machine feature relate machine system machine message copyright western digital reserve copyright reserve reserve bat file set mouse window app system public set window win file device window device window file shell command
green board avoid wave approach red green green paint green green board board board exist
note friend chain amazing woman customer question alive finally friend guy standard
offer follow love son die eternal life die bother insert verse doctrine original suspect poster intend maintain scripture speak teach doctrine matter send question lead send message
team canadian playoff bind leave wing
turkish historical auto post follow source publish officer witness armenian genocide muslim people receive commit armenian plain judge treatment party wire leave independent command population troop effective control commit justice eventually hold responsible copy book follow note word armenian doesn time trouble originally build russian government burn oil cover truck fit officer truck carry car engine pull start reach situation head delay reach decision regard future travel war time experience carry test frequently require train foot train eventually carry pass circumstance imagine frequently supply fuel achieve day hour mile finally enter understand bad trouble lie road foot cross follow main enter road cut corner join post mile main enter fall rock fall track send engine prepare
hear month ago head hear super speed military base direction flight handle decent odd question
circuit lead response output player speak tape circuit base volume respond frequency easy simple circuit guess sort color explain pattern beat tape tape hear speed increase time lead tape lead real quick generate light sort tape sound tape background remain
buy insurance live base local rate difference insurance cover stick fall apple depend live rear head health care private depend market size business health care professional equivalent pay american pay provide service hear illegal wrong hear canadian source private insurance liberal propose aspect routine care insurance government power effort real medicine doctor accept community mail christian scientist verify negative option guess argue insurance north pain news figure accord doubt western build store catch angel light double top business money free trade agreement lot odd money preserve traditional business professional final government percentage rich money set free trade count realize society national btw news argue portion taxis people argue health insurance alternative talk press government party hit canadian system period demand function doctor obvious difference period nature battle patch oppose ability pay situation body patient result population market deal population people correct resource time window function doctor accord market refuse treatment government day happen canadian bad realize health care private insurance people buy medicine situation hard deal change private medical care resource slow rate ability people fall sick light bad luck wave heart disease doctor training training argue education canadian argue spend note cover dollar private insurance cover add measure feed replacement game devil local coverage main game story leader campaign save medical limit low public meet die true question approach approach pretty close lot town town flight time increase region time doctor friend don private practice money choose spend business law government directly involve health care military term facility public grant meet lack kid medical practice north friend tech medicine private practice facility canadian government imagine government exist culture canadian law illegal government provide health service military plan buy hockey playoff start study cite usenet access bet doctor rely people listen american talk cable bit treatment injury rely
doctor pain patient don expect demand tape patient lot heavy tape hard patient doesn feel result
truth witness armenian genocide muslim people voice truth anti turkish muslim campaign soviet armenian government library source national activity leader organize fight successful fight armenian innocent remain leader turkish armenian carry promise turkish enter war call send armenian fight front standard armenian render service russian army source publish officer witness armenian genocide muslim people receive commit armenian plain judge treatment party wire leave independent command population troop effective control commit justice eventually hold responsible paragraph armenian troop destroy village plain arrive plain population personal property seek security protection village plain search arm search kill hide aware existence unable paragraph head person woman child carry drive leader interview cross paragraph plain attack force support paragraph follow announcement announcement troop completely armenian trouble population arm portion lie plain carry purpose manner refer follow news bring service fax government escape situation region continue attack conference press service front attack armenian unit statement government government connection armenian experience chain process war protect human village town percent territory addition price liberty russian rule document government effort inform people truth solve medicine food experience doctor settle region render medical aid sick wound escape region board kill fire armenian tank road leave accord survive situation region attempt rest citizen village region hour land village shell armenian existence measure air drop food medicine people people hour region range settle region authority medical aid food people capable handle armenian continue attack region territory subject heavy attack armenian army fourth day technique soldier attack armenian unit break force occupy height town shell installation morning heavy town people dead population town press conference press service region clock inform press service inform press conference accept render medical aid supply food medical aid inform result bring late intend human life concern reaction international community express peace effort blame leader press service inform conduct press conference detail late event region press conference front live front building conduct russian unit capture region people organize society building demand return land action aim create conflict mark talk rule connection armenian region anti action society mark people society register demand creation exist territory attack armenian unit attack armenian town hour inform press service result measure tank destroy advance unit armenian army visit town meet unit local citizen statement issue statement connection region statement regular unit armed force capture town attack armenian unit deep territory continue occupy territory armenian prove armenian conflict enter dangerous result international community mark document statement unit russian participate armenian attack doubt russian effort solution conflict mark conclusion action process document community armenian political economic
buy carefully absolutely win trade answer phone day happy return modem expect detail brand internal fax modem reality fax paper poor report net modem advance arrive time documentation provide time reason serial card time instal modem connect modem connection break connection hang phone spend time phone tech support port solve term solution time modem call minute prior wait listen repeat product quit time didn bother wait call day customer agent switch tech support imply equipment fault wasn setting solution happy modem originally conclusion modem basic system multi port system time worth cost modem local organization description practical connection
doubt system surface condition degree pressure notion planet pick ice condition buy deep nice idea
city hold question buy receive steal property
question mass wasn answer gas government ban agree gas soldier civilian child post news medium location question reply internal law enforcement agency post account report abuse
cost original sell option motif call fax connection customer
read article address demand engine car post wait car wait mine week dealer hold expect engine
count fall short quote historical teach doctrine false practice scripture type display subject matter style scripture lack element scripture character power religious feeling obvious highly issue hard press book matter doesn issue fail test factor share recall exact book write late book originally write nature feature figure book judge book discussion objective standard determine
editor object box object decide add path picture quit window mistake correct fine start window doesn play entry finally item list entry wrong correct entry obvious path picture picture description difference entry
claim black band month poster christian address homosexual drug black feel pre judge drug suppose drink german
answer post argument real person assumption claim true word define true false muslim innocent define evil
fax machine environment start seek
measure truth love trust basis objective limit true instance reason measure reason win raise taxis pay program
stand road wind stay motorcycle kill aware wind stand ride ride aware block wind adjust aware pass truck change enter leave reduce gas tank hand ready wind usual zone ahead easily blow close eye traffic mirror pass short brake wind
debate original post claim building hope inside light wouldn light purpose claim gas building wear gas buy type type hour expose gas army training eye water sick difficult drink water eat question food buy knock fire claim
view christian church parallel belief account person live trouble issue original sin answer child answer sin answer
mine bit deal time double double double double double double double double double double double sin sin sin ring normal body sin sin sin return define register double double special
archive space modify faq post gather posting sequence fine kill surely guilty kill student brain favorite require odd ball stuff kill boy kill bad forget reveal nature bad kill natural broadcast boy kill planet mother serve mother easily serve purpose serve purpose mother planet mother planet mother money mother serve protection mass easily satellite numerous father explain planet person bad luck period color battle read book expect eat green satellite meet satellite angel note remain faq cover material
time hard drive set master configuration accept info sit collect wait install huge application advance check ide post
call food illegal amount pass stuff mass increase level couple red ban huge ban apply natural remember time root suddenly time ban active leave market root day money enforcement
sleep people people draw parallel matter guess country complain complain shoot shoot real bad aim guess people live country person complain shoot people complain wrong wrong sit figure bad pretty damn lucky talk action decide
damage bike property feel feel stupid body type happen wait bike wait week bit body shop
perfect model earth fit buy close
stand luck tradition throw ice game wing team throw seat
annual time organize focus family organization hear christian radio station local church call city local organize time meet pray people meet city time
resistance force bomb israeli territory day ago soldier kill wound israeli israeli force wound civilian village israeli government justify claim prevent israeli village resistance israeli son moral draw attention israeli government policy civilian nice people murder hear death jewish arab death feel hope view acceptable people
obvious attempt aware don claim true christian avoid phrase christian issue phrase christianity attempt identify majority core issue fall position reject church virtually
post email request proper attribute newsgroup request matter public record warrant glad ride safe
fast fill draw routine mode call routine time fast draw programming copy file
game boy game mail list offer game boy rid
cap fan catch game catch game bar pretty carry game time night catch action
figure reliable gun bad people people method trick manufacture sell require total rest century gun people die weapon require shot time shoot animal assume move weapon send money pick mile international society individual liberty market
talk federal proper investigation
game sale trade condition copy box follow return super price ship game excellent condition game ship box game original material box manual price game question offer buy game low offer assume offer price
original question start fire inside compound reply level pay taxis reference sex religion form comment address child build tear gas start fire agree batf handle national camera report wait light eternal
religious type atheism atheist
reply spec term follow bit bit spec input share single input sample time conversion spec channel sample rate channel unknown quality bit channel poor quality national instrument sample rate bit output channel
conflict internal essentially low major position require israeli essentially exist hold position operate train fill middle management
lot people win agree respect cover save
offer box market schedule bet player pre production month commercial release time commercial release manufacturer player tool production chip set production software company design title box bar road week folk company business
time lab lot term hardware purchase question ram slot local bus video question ensure quality stuff feature monitor brand afford brand touch video card fast video card western digital worth logic ram company local bus video card normal hard drive western price power supply power supply cool issue feature lot read greatly
forget huge cost joke weight fly highly space project engineering budget didn spend paper company build light commercial low cost basis reduce cost
month virtual reality market manager graphic system create special film quality computer graphic render software write film frame time frame computer film hour render parallel processing computer system level graphic difficult impossible real time frame depend advanced application true require complex database render frame requirement traditional flight training frame rate low user notice frame move head graphic graphic system powerful frame rate render complex datum frame rate constant system render frame frame direction simple visible user medium graphic computer focus datum maintain constant frame rate system real time unix support real time operation modify multi processor system support real time operation usual unix process management scheme system support real time operation system system challenge system support real time operation multi processing memory graphic perspective render complex virtual environment require advanced technique real time multi sample anti purpose graphic system market system support capability anti edge virtual environment purpose graphic library list develop application start pretty low level software package faster target directly application popular view top head list space digital image input eye display virtual display model software read book market virtual reality reality check virtual feel free contact info regard
leave time night baseball game break mention follow hockey wife hope baseball game feed night glad hockey baseball bet baseball night
private citizen feel secure person paper organization commit individual civil liberty mind half key government pressure simple support control government agency create secure database service input output key pay refuse illegal request deliver key budget cut force fund force follow rule catch funny noise continue business usual notice involve hurt personal affect push police law change pass law set escrow agency instruction key private future change law suppose pre clipper system escrow agency key valid court promise gun registration law future purpose purpose folk complain response promise wait key security send letter private conversation escrow people report access attempt key government privacy set escrow agency fourth branch directly federal fund court challenge change law ignore resource gun export amendment play
set video aid computer share display class people video set monitor connect video explain difference cost reply mail account post window
documentation commercial government user register copy reasonable price workstation terminal doesn sound
answer question address feel bit concerned thread village receive bomb death soldier occupy murder compare death exercise aim issue truth remote ground comment color paint accurate picture situation village summer people bunch terrorist people village regular daily business field shop shop drink hard imagine terrorist view village community kid play street woman prepare play card age resistance village people suspect support time arm occupy zone set israeli time israeli soldier kill village kill innocent civilian bomb terrorist happen israeli figure israeli hurt soldier pay price accept price pay free land hurt resistance strike pressure demand attack israeli soldier attack heavy life civilian policy cold reality accept deal resistance hand attack occupy israeli soldier real force people occupy shell regular basis occupy insist call security zone protection pay price blood soldier peace land occupy zone protect village attack regular basis policy israeli peace troop border write newsgroup real solution result peace border peace troop station border border shell solution time realize concept zone aim protect city fail israeli death result save israeli life call security zone conclusion peace talk move save israeli life advance peace effort moral public image edge peace claim peace offer demand government warn accept attack city occur zone hold government responsible bomb proper circumstance government prove capable control agree soldier murder matter feeling israeli civilian real occupy israeli soldier israeli bomb civilian village time soldier attack
agree term sign contract drive car night notice term term agree stupid mistake check contract happen hear cool law day contract true law happen matter cool period apply situation cool period accept car return highly car day buy trick buy car buy return deal pre car agree term sign dealer contract term lead term agree day limit win threaten
cost front war economic scale sell price price drop company build remain control market force control price control price car free build car regard
occur comment supposedly box operate flat build win build clipper chip phone listen record conversation spec post sort
haven read system chip serial identify system rely register people phone unit proposal accurate
life pass fail religious people person deserve simply hell method person account sound figure expert agree suspect primary source writing tend highly teaching gospel book difference eternal life eternal death imply sort passage talk passage interpret separate level punishment hell christian multiple christianity reader call christian idea involve specific addition holy tradition christian sort note associate free result test couldn pass test scale replace test paper prepare people hell easy difference branch detail agree personally claim extend accept people don follow heart principle provide description save provide exact description divide expect individual save
step warrant red love animal phone broadcast serial chip aim direction target serial identify session chip conversation key traffic analysis learn serial clipper eliminate business risk catch btw explain serial cheer
news medium israeli soldier israeli soldier arab woman occupy week seal jewish source incident occur town involve soldier house occupy day ago soldier soldier throw soldier pull walk school parent school day soldier pass escape boy school language wall arm soldier kick beat troop car drive demand refuse soldier hit soldier enter wife music tape demand couple soldier couple continue happen army check report israeli troop bar christian israeli troop prevent christian enter traditional mass arab church lead separate occupy soldier people issue permit enter brother mass church hope join seal occupy land week ago attack cut economic suffer request permit reach holy site free movement restrict christian yesterday reach holy site israeli officer speech demand card leave drop friend email campaign mail send learn american foreign policy effectively israeli medium highly recommend check free sample copy call trust send
sale audio surround sound perfect condition warranty front rear surround surround video tape input easy touch button control function balance rear level input logic remote control volume control connect equipment time manual cable original addition start system originally purchase email phone
firm understand difference topic people understand pretty land free sound nice true rise clue
definition refuse definition promise break
write concern idea introduce reason lay money collection day week receive ancient observe day week jewish pay day day week jewish week
visit quote week additional day free drive distance local taxis insurance doubt friend car lot insurance base price hand didn info insurance car
[truncated: 4,119,477 more chars]
