# Supplementary material for: Fairness modeling for topics with different scales in short texts
Source: PeerJ Comput Sci. 2025 Jul 23;11:e2936. doi: 10.7717/peerj-cs.2936 (PMC12453639; doi:10.7717/peerj-cs.2936)
Supplement: Supplemental Information 1 [file peerj-cs-11-2936-s001.zip › MixTM-G/data/BaiduQA.txt]

社区 网站 皮肤 素材 空间 精品
静态 网页 制作
文件 好心人 实况足球
文件 管理 资料 文本 公司
有限公司 万事 物资
医疗 展览会 器械
业绩 工业产品 比例 业务员 外贸 公司
课程 软件 工程师 职位 培训 教育
淘宝 收据 发票 数码产品 消费者
豆花 完整版 彼岸花
农民工 老板 工资
定义 高分 煤矿
型号 总面积 电缆 火线
格式 群星 音质
婚姻法 财产 分配
销售 摩托车 发票
厂里 回家 产品
朋友 女朋友 借条
背景 音乐 地址 歌曲 空间 链接
商铺 住宅 契税
工作 互联网 技能
标准 规范 大哥
钻石 眼泪 歌词 歌曲
空间 装饰 百度
派出所 报案 报告 身份证
专业 工程 专业书 大学 企业管理 考研
中文 补丁 实况足球
环氧 树脂 水泥
音乐 电影 女孩
天籁 纸鸢 电子版
空间 免费 模式
按揭 贷款 公积金 贷款
工业 轻工业 行业
专业 大学 设计 规划
规格 电工 仪表 工具
高手 加工 传动 材料 梯形 螺纹 丝杠
工程 建安 投资额
城乡 差距 评价 居民
神龙 待遇 汽车
分析 理论 营销 模式 老年人 市场
工程 信息 学生 施工 工程学院 设计
钱币 大陆 比例
动平衡 发电机 方法 检验 转子
时会 性格 富士 测试题
饲料厂 添加剂 微生
手册 范本 员工
琴谱 植物 僵尸 大战
校园 代理 成本
全集 事件 视频
早安 少女 故乡
地址 种子 速度 迅雷
证书 机械 质量 管理 质量 行业 用处
风险 经济学 投资
网站 制作 过程 系统 投票
亲属 调动 公司
会计学 银行 会计科目
销售 工资待遇 企业
原则 制度 建设
创业 房子 贷款
教师 教育 幼儿
市场 调查 人才 策划 计划书 企业
搜狐 视频 地址 链接
网页 品牌 名字
中学 数学 综合
训练 名师 数学 答案
手机 培训 学校
个数 信息 学生 男生 中统
会议 记录 工作
调剂 医科大学 情况
普兰店 电信 前景
舌头 白色 嘴唇 红肿 水泡
附件 受限制 论坛
电脑 教学 学校 质量 新华
人物形象 生活 人物 现实 文言文
经济 补偿金 母亲
信息 花店 管理
职业 技术 学院 火炬
专业 时间 考试 艺术院校
疙瘩 头发 头发
睾丸 外皮 男孩
波形 电路 绕组
单位 委托人 司法
素材 场景 小说 大纲
指导 单子 销售方 贸易
名字 歌曲 韩语 歌手
题目 毕业 论文 经济学 国际
和服 销售 寒假 教育 行业
供货商 金币 大陆
地址 论坛 医科大学
电动机 电压 电瓶车
采购部 工程 开发商 公司
舞台 括号 量词
杆子 甲鱼 爸爸
管理 销售 中心 资料
现金 生产型 新会 准则 资产 负债表 损益表 流量表 自动 公式 企业
角色 内涵 杯酒
高手 企业 建筑
贷款 流程 公积金
技术 学院 金融 职业
计算机 上机 笔试
语言 编程 时间
赛尔 学院 教导
程序 历史 电脑
蜗居 好人 角色
状元 中考 高分 讲座
专业 问问 机械
手术 脂肪 护理
指标 考核 物流 公司
租房 朋友 房子 发票 影响
专业 大学 酒店 管理
经营 网站 建设 企业 流程 办理
工资 法律 矿工
痤疮 宫廷 配方
政府 案例 污染 环境 管理 答案
电磁阀 牌子 除尘器
过户 法律 旧房 交易
知名度 信誉 兽药 企业
发展 人力资源 测试题 职业
场馆 世博会 收费
费用 电费 预提
分析 检验 乙肝 报告单
盈利 酒店 计划书
作文 语文 小报
专业 艺术 学院 大学
自动 阵型 实况足球
产地 内容 发票
空间 手机 百度
工作 大专 学历
商业 药品 员工 药店 定价 机密
定额 个体 工商户
德语 歌词 歌曲
培训 单位 抵押金 免费 公司
二战 身份证 犹太人
相片 空间 百度
读书 笔记 三国演义
监管 证券 公司 体系
数学 中考 资料
评分标准 体育 考试
视频 音乐 背景
失业 工作 模具 设计
地段 房子 小区
语句 歌词 英文 女生 男女 歌曲
完整版 小说 暮光
毕业 专科 函授 广告 设计
背景 模板 空间 百度 图片
实验班 实验 中学
发展 有限公司 国际贸易
纸张 销售 有奖
衣服 个子 肩膀 皮肤
单词 语法 韩语
建议 管理制度 都行 电镀厂
石影 盗墓 笔记
歌谣 口号 音乐 银行 人气
代码 冒险岛 错误
专员 培训 供应商 客户
关系 大唐 机构 传媒 电厂
语句 数据库 字段
女儿 老婆 政策 农业户
人才 待遇 外语
政府 住房 补偿
开业 店员 管理
过程 印刷 胶印机
核心 理论 内容 科学管理 局限性
假设 幅度 实验 信号 负反馈
网址 兽医 论坛
扬剧 宣传 优点 课堂 标语
容量 空间 百度 图片
风险 因素 期限 影响 利率 结构
现价 原料 瓶子 聚酯 型号
少女 现场 时代
经济 财政政策 效应 活动 影响
中文 歌词 安室
白癜风 效果 方法
回老家 证明 学校 户口
美女 名字 插曲
马铃薯 影响 区别
个性 定义 头像 好友
电力 员工 宿舍 公司
视频 音乐 出题 背景
政策 阀门 代理 品牌 地产 企业 市场
尺寸 生物 答案
球衣 广告牌 补丁 足球
孩子 背景 空间
试题 全国 考试 计算机
电话 订票 票价 话剧 桃花
税务 个体 工商户 纳税人
字符 键入 键盘 编程序 用汇
文学 高分 议论文 高手
报关单 收汇 出口 余额 贸易 负数
交流 螺母 技术
财产 丈夫 外遇 儿女 家庭 儿子 工作 女儿 分配
工资 病假 劳动法
国家 法定 工作
歌谣 视频 大战 版本
单号 快件 邮政
计算机 毕业 技术 工作
问问 数码 空间 录象 百度
工作 钎焊 真空 原理
电容 测量 极化 设备
独资 盈余 外商 公积 资本 企业
日记 笔名 狂人
专业 电子商务 前途 经济 管理
高科技 现实 人生 小说 数字
大学 学费 科技 学院
工作 毕业生 时间 考研
新东方 韩语 教育
辅导 数学 教材
区分 角度 泥土 混凝土
生活 定律 经济学 现实 现象
手术 白癜风 效果
腹腔镜 手术 医疗事故
肝硬化 方法 肝癌
全国 考试 计算机
方式 涂料 公司
文件 好心人 邮箱
变压器 电源 电感 电路 功率
人才 工作 多晶硅 企业
标志 影响 汇编程序
动态 制作 图片
现金 公式 流量表 自动 格式
管理 客户 软件
细分 戏曲 老生
销售部 体制 监督
效果 商业 流量 价值
农村 方案 标准 房屋
汇编语言 单片机 程序设计
视频 背景 音乐 高分 名字
珍珠 外用 产业 有限公司
经济 适用房 利弊
专业 师范学院 科技
热工 测量 国家标准
类型 管理学 决策
景观 命令 园林 设计 天正
男团 大战 地址 歌谣
网站 免费 企业
结石 胆管 胆结石
本科生 待遇 工作 汽车 质量 整车
试用期 工资 员工
研究生 财经 大学
中考 冲刺 计划
工程 管理 地址 国际 大学 学院
动画 基础 条件
立体 影院 设备
办法 胆结石 动手术
餐饮 酒店 学科 管理
培训网 野马 工程师 学校 质量 培训 校区
专业 企划部 公司
汽车 版本 电动
视频 发展 建设 谈谈
中文版 暮光 邮箱 格式 小说
高手 情形 强制措施
货源 网址 淘宝
曲子 宗教 圣母
考勤 工程 项目
抵押 房屋 开发商 户主
单机 软件 免费
视频 清华 励志 网址 讲座
电机 消防 启动
水龙头 技术 资料
语文 试题 时间 答案 起点
合法 学校 手机
房子 名字 贷款 办理
专业 研究生 商务 财经 国际 大学
技术 房屋 结构
专业 印刷 艺术 设计
进口 关税 样品
工业 企业 帐务
经验 工作 物流 公司
石子 混凝土 水泥
日语 文件 电子书 音频 地址 韩语
音乐 广场 背景 淘宝 店铺
女方 户口 小孩
工作 工艺品厂 家族
玩意 英文 男生 铃声
信息 手套 文本
部门 发展 规划 学生会
现金 公式 利润
视频 甜心 国语 海派 免费
词汇 短语 急需 大学 英语
效果 白癜风 方法
政府 模型 国民收入 乘数
课余 方式 代理 学生 利用 时间
试题 运动会 实验 中学 专用 数学 趣味
实况 补丁 中文
资质 公司 办理
宣传 企业 口号
高手 代码 数据
商店 形式 课文 文章 结构
发给 羽翼 黄金
服装 图样 单位 工作服
软件 免费 影集
谷草 转氨酶 专家 转氨酶 甘油
运费 网购 淘宝
电话 艺术 学院
背景 地址 歌曲 空间 链接
因素 方法 论文 筹资 探析 企业 影响
原则 目标 生产
脚本 精灵 按键
京剧 歌舞伎 日文 资料
背景 音乐 动画
医疗事故 行政 法规 条例
动力 电机 皮带 型号 震动
数据库 级别 误区
原理 字母 英语
疙瘩 医院 疤痕
大学 策划 科技
症状 胆结石 手术
商品房 名下 房子 母亲
症状 乙肝 后果
中心 管理费用 办公 软件 公司
声音 女生 沙哑
专属 起点 作品
视频 朋友家 电脑
原理 微机 考试题 好心人
管理学 考题 原理
作文 邻居家 英语 盗窃案
魔力 美容 替人 用水 利用 广场
成教 学生 学院
身心 发展 网站 年轻人
语句 次数 倒序
土豆 钥匙 摩尔
小说 发给 邮箱 时空
住房 手续费 按揭 贷款 办理
分数 教育 企业 金融
路线 大学 高分
政法 大学 分数线 法学
电子书 广告 格式 链接
高手 语文 小弟 爱情
表演系 学院 电影
评价 品德 思想
志愿者 世博会 测试
关系 待遇 单位
结石 中药 胆囊
芍药 玫瑰 大人
人身 标准 交通事故
单号 快件 邮政
管理 机械加工 生产 部门
社区 服务 中心 部门
工作 代理 货运
分数 石油 大学
食品 物流 公司
文号 文字 国税
记录 联通 通话
软件 小弟 大学 工业 设计
研究生 工作 设计 机械
空间 百度 图片
歌名 专辑 单曲
感觉 检查 医院
商家 邮局 模式 商品
木盒 礼品 行业
同学 建议 外号
评估价 担保费 二手房 公积金 房屋 比率 贷款 基数 交易
背景 音乐 地址 空间 链接 百度
完整版 右翼 天神
格式 全集 盗墓 笔记
职责 工程质量 建设 监督站
过户 孩子 房子
旋律 歌词 歌手
管理 人力资源 助理
根治 荨麻疹 偏方
信息系统 邮箱 设计 源代码
文件 西班牙语 法律
专业 大学 艺术系
商店 实况 实况足球
实况足球 脸型 球鞋 补丁 球衣
中世纪 小说 魔幻
软件 服装店 销售 管理
待遇 学校 外国语
分析 利用 理论 信息管理 企业 数据 资源
国民 生产总值 区别 生产总值
执业 犯罪 公职 律师
毕业 协议书 单位
施工 管理 方法 工程 项目
电机 线圈 原理
优惠 房子 贷款 购房
音乐 链接 空间
结石 胆囊 后遗症
流氓 月亮 小说
重组 凝胶 口服 扁平疣 干扰素 乳膏 溶胶
结石 饮食 胆囊
全文 法则 大人 水印 野兽
父亲 共用 儿子
列表 歌曲 力量
区别 名义 利率 年利率 利率
词语 样子 水流
屁股 股癣 湿疹
进项 运费 铁路 名称 人为
专业 助理 工程师
过电 培训 朋友 电脑 培训 学校
语文 土地 誓言
语言 艺术性 报告 秘书 开题
视频 镜头 车祸 音乐 盘点 背景
单词 韩语 专业
继电器 原理 氙气
电线 电缆 有限公司
发展 游戏 学院 培训 行业
电阻 电路 灯泡 阻值 字样 变阻器 滑动
热心 朋友 政策 优惠 二手房
全文 中文版 暮光 月食 小说
葡萄糖 血清 医生 定性 意见 乙肝
电视台 企业 谈判
支架 模型 液压
军人 现役 残疾
免费版 中文版 绿色
原理 内容 乘数
专业 人士 求教
功能 品牌 产品 公司
毕业 周记 建筑
视频 职高 事件
加工 机械加工 工艺 设计 夹具
经销商 五粮液 集团
老婆 对象 尖锐湿疣
管理 论文 银行
发展 行业 培训
好心人 智能 影院
节奏 歌名 身体
机械 技术员 条件
经商 地方 头脑
精神 老师 诗句
和声 名字 歌曲 女歌手
住友 日文 指导 领导 橡胶 有限公司 公司
文件 对话框 英文
服装 质量 代理
分子 单位 国家 肝病 生物 研究所 性质
文件 区别 后缀
联赛 球员 大师
油墨 品牌 胶印
专业 微电子 大学
岩土 工程 参数 测试
租房 廉租房 条件
作文 水平 战胜
合伙 培训 机构 街舞 市场
补偿 信号 手机
情书 环节 男子 舞曲
医生 黄色 腹水
背景 音乐 空间 链接 礼物
空间 歌曲 链接
责任 家庭 房屋 工人 建筑
租房 效力 法律 范本
著名品牌 中心 管理 评审 网站
月份 代码 机构
档案 跳槽 毕业 工作 影响
结尾 社戏 好戏
专业 工业 大学 管理 学院 财务管理
网易 搜狐 新浪 软件 百度
贷款 公积金 公务员 买房
继母 所有权 房子
漏水 物业 房屋
大学 专业课 考研
传奇 豪门 足球 绿荫
前途 技术员 建筑
代表 用语 电厂
消费 维权 案例 议论 文章
实况 补丁 球员 球队
研究 发展 中心
销售员 工具 销售
会计分录 进口 货物
拉肚子 油腻 胆囊
拼音 结尾 韩语 国语 女子
检测 学期 科学
煤矿 用电 设备
产业结构 啤酒 角色
单位 城管 文化局
滑动 变化 电压表
理由 富士 通知单
电话 大学 英语 研究生院
文具 树德 办事处 义乌 方式
研究 形式 活动 市场 调研
协和 医院 尖锐湿疣
骗人 新东方 出版社
分析 智商 效益 事业 办事
全集 大大的 好心
前景 孕妇 保健品 代理
空间 百度 财富
鼻头 痘痘 小点
女生 中考 体育
关系 配件 钢铁厂 设备
作品 著名作家 文章
兽医学 研究生 执业 兽医 临床 考试
数字 芯片 字母 接收机 型号
学费 大学 医学 硕士 纪念
关系 经销商 培训 管理工作
专业 电磁场 全国 学校 电磁波
风光 名言 异曲同工
专业 计算机 培训 学校 英语
视频 音乐 背景
选题 技术 经济
界面 表单 按钮 工具
专业 全国 数学
电子书 中文版 暮光 发给
借贷 家庭 记账
作文 心目 老师
余额 资产 负债表 不平 科目
音乐 视频 背景
分类 文章 百度
文字 颜色 背景 空间 百度
影响 粘度 测量
中考 实验 事项
检查 单位 肝脏 蛋白
军校 参军 部队
专业 工程 电子 信息 公司
比赛 背景 音乐 校园
实验 中考 物理
早安 视频 家族 小女孩
车间 年限 预计 金属
电子书 管理 英文 原版 免费
书屋 过程 游戏
奖金 华盛 制度
中文版 小说 日记 吸血鬼
服装 专业 新生 大学 学院 东华 考试
学校 职业 教育 科技
手机 图片 背景
教师 体育 笔试 内容
学费 学校 软件
无权 管理 空间 百度
负责人 工业 大学
培训 地方 学学 调酒师
报告 电气 设计 开题
网页 错误 制作 设计
管理 助手 产品 汽配 软件 销售价 销售
名单 球员 补丁 实况足球
中央空调 资料 系统
设备 管理 设施 部门 台账
档案 户籍地 人事局 毕业生
相士 小说 风水 全本
艺术 地址 大学
新会 准则 低值易耗品 核算 会计科目 科目
视频 中文 女王 文字
粤语 传奇 评书
毕业 妹妹 时间
毕业设计 电路 电机
年报 成绩 考试
视频 影音 文件 美女
经销商 工作 员工
仲裁 当事人 法院
技师 大专 区别
都行 小说 全本
网站 模式 运营
现状 民族 政策
代码 分类 行业 国家标准
章节 主角 校园 大陆 小说
生物 网站 销售 资料
中文 日文 歌词
视频 软件 土豆
区别 硬质合金 铣刀
会计学 学费 研究生
专业 工作 机电
重工 关系 电机 三菱 三者
责任 父亲 公司
家学 毕业 技术 大学 电气焊
小说 彩云 物语 格式
融资 企业 状况 企业
税费 出资 男友 名下 名字 购房 程度
少女 时代 艺术
事务 政府 管理 世纪
价格 题目 数量
会计账 种类 设置 手工
系统 资质 公司
中央 地方 税收
专业 环境工程 集团公司 科技 华电
加工 钻头 丝锥
网站 动漫 地址
国际 国际 商务 国际金融
语文 手抄 作文
沙哑 女声 英文
同学 建议 学生 纪律
检查 皮肤病 患者
专业 所学 工作
异能 阶段 指数
工程师 基础 公用 空调 暖通 成绩 考试 设备
妻子 女儿 姐妹 句子 地球 月亮
孩子 学校 委员会 家长
体会 读书 故事 作文
小说 爱情 电子版
教育 学院 专科
工资 劳动 时间 仲裁
空间 代码 测试
保值 期货 现货 市场
工程 管理 建筑行业 前途
租房 网站 中介费
代码 空间 好友
技术 计划 生产 水泥 效率
服务 酒店 餐饮 环节
风月 大陆 全本
专业 研究生 海事 大学 情况 机械
视频 照片 软件 手机
中英文 字符 设置
遗产 过户 房屋
朋友 空间 百度
核算 进口 货物
评价 方法 效果 产品
物流 咨询 公司
专业 复旦 意见 学生 大学 辅修 理工
故事 散文 要点 爱情
轨道 起重机 集装箱
高手 老师 强度 齿轮 课程
天龙八部 数字 动态
视频 大本营 地址
钢铁 责任 工业园 公司
世界 大会 地址
空间 电子邮件 百度
处境 政府 假设 整体 生产者
三菱 电磁阀 电控
喜剧 中举 悲剧
房子 住房 公积金 贷款
厚度 生产 厂家 咨询 成型
歌词 枪声 地址 男人
培训 管理 船务 年青 啤酒 公司
分析 经济学 原理 答案 网友 现象 学经
梗概 故事 母子
电源 电路 电压 电压表
功能 语言 管理 服务器
款项 收汇 人士 银行 公司
品牌 茶叶 机械
过户 贷款 房子
讲师 销售 广告
功能 补丁 球队
技巧 供应商 材料 采购员 价钱
专业 军人 现役 复原
好心人 菜鸟 代码
视频 教程 封包
升级 国家 球队 英文
生产 厂家 皮包 皮具
体育 方法 训练 中考
条文 培训 合格 内审 资格
中文 方法 补丁
青鸟 电脑 学校
金钱 联赛 大师 暴力
作业 大学 数据库 考试
球场 补丁 实况
章节 大叔 妖魔
毕业 检测 论文 软件
锅炉 家用 热水 原因 温度
地震 男孩 群星 名字
手机 曲谱 灰太狼
孩子 格式 走路
培训 公司 家政
厨房 菜谱 材料 升级 空间 百度 游戏
黑眼 豆豆 歌词
网站 货源 话费 淘宝
汇编语言 好学 书籍
加工 贸易 手册
文化 有机 宗旨 蔬菜 企业
加工 饲料 技术 设备
教师 试卷 考试
运算 文件 矩阵 乘法
印刷 证件 医师
疱疹 生殖器 女性
服装 前景 行业
因素 程度 举例 计划 投资 变化 利率
职业资格 毕业 证书 名字
联赛 足球 大师
红肿 粒粒 痘痘 阴部
模式 实况足球 游戏
金钱 联赛 大师
热量 质量 沙子
混凝土 设计 结构
迅雷 工具 视频
金山毒霸 地址 测试
研究生 工程师 职称 同等学力
大学 管理学 交通
文件 音乐 程序 格式
科学管理 理论 思想
地址 空间 百度
诗句 神舟 中华 中用 跳动 中华民族 气概
医疗 工资 用法 有限公司
控制器 红灯 彩灯 设计
皮下 囊肿 饮食
档案 毕业 后人
小儿 顺序 原因
电影 地址 笔记 邮箱
问问 朋友 供应商 贸易
专业 护士 资格证 答案
土地 权属 乡镇企业 企业
计算机 资料 自学 考试
航空 差异 高分 中文 廉价 模式 英文 运营
空间 流量 百度
发给 补丁 实况足球
冷箭 全集 迅雷
数据库 内容 测试 后台 服务器
单位 岗位 系统 数码管 集团 有限公司 待遇
机器 颗粒 蒸汽 生产 锅炉
科技 校区 大学
原则 案件 工作
囊肿 胆囊炎 大夫
硬度 焊缝 焊丝 高手 电压 氩弧焊
印刷工 待遇 新华
关系 数据库 系统
评书 枭雄 发给
少女 时代 曲目
工具 金融 产品 区别
毕业 国家 政府 工作 大学 机关
方式 视频会议 设备厂
纠纷 债务 房屋 私人 使用权
凭证 投资 单位 记账 投资 企业
管理 合格证 标准 车辆 办理
太阳能 设备 生产 水箱
名单 状元 性别 中考
发展 学院 儿童 职业
三相 电机 电源 进口 设备
成本 出厂 轮胎
演员 剧社 兄弟
经典 文章 读者
调用 定义 函数 错误 程序 语言
外贸 合作 公司 生产厂家
信誉 彩色 水泥
思想 感情 诗人
电子 电路图 单片机 密码锁
论语 名字 名著 作者 红楼 对联
区别 危机 公关 广告
独资 公司 合资
企业 特征 辨析 形式 本质 市场经济 人数 公司
指教 管理 管理
视频 教学 版本
小商品 摊位 义乌
德语 培训班 考试
焊缝 钢管 螺旋 钢结构 厂房
毕业 农村户口 外地 学校 转户口
脏器 手术 胆囊
老鼠 大象 歇后语
疱疹 生殖器 女性
作文 素材 生活
歌名 男女 英文
大专 工作 毕业
实况 中文名 编辑
批处理 高手 变量
铣床 资产 基础 评估 设备
发展 物流 电子商务
地方 氩弧焊 工作
价格 机构 评估
关系 存货 成本 主营业务
地区 门户网站 挖掘机 行业
检查 领导 司机 工作
科技 地方 市场
管理制度 电梯 机房
委托 经营 租金 商铺 契税
进出口 报关单 备案
项目 指点 申报 投资
打麻将 名字 八字
设备 秸秆 加工
二手房 户口本 卖方
名单 研究生 大学 硕士
检查 税务 总额 企业 申报 机关
毕业 专科 考试
小事 作文 深奥
师范大学 世纪 学校 校区
电话 供水 纯净水 牌子
语句 批量 空格 数据
专业 大学 新闻出版
银行 出纳员 工作 人员
中文 补丁 地址 图片 邮箱 实况足球
客户 仓库 销售 单据
规模 信誉 有限公司
计算机网络 成绩 时间 技术
经济 适用房 资格证 房子 小区 购房
信誉度 信赖 鲜花
城市规划 加试 美术
小班 培训 电脑 外语 教学
风机 变电站 轴流
工作 咨询 公司
年限 投资 界定
地址 甜心 海派
症状 恶心 输液 疼痛 胆结石
青鸟 水平 学期 学生
发展 银行 农业 时间 社会化 考试 用工
情谊 老婆 校园 小说
视频 频道 医院 政法 女子 事件
食品 日用品 体系
天籁 纸鸢 文集
专业 培训 青鸟 测试 软件 校区 行业
专业 网站 大学
分析 经济 政策 事物 现象
改革 新生 公安 大学
补丁 实况 邮箱
语文 视野 中考 答案
分析 信息系统 管理 软件 子系统
国家 保护法 儿童
中文版 补丁 足球
高端 房子 公司
程序 用汇 语言
孩子 世界 作文
家装 电路 品牌 厂家
待遇 经费 事业单位
升级 内涵 企业
手机 免费 软件
朋友 指点 好心 小生意
专业 医院 饮食 事项 牛皮癣
机构 培训 学历
纱布 口罩 供应
双流 时间 考试
中文 成员 歌词 发音
动漫 培训 大学
故事 虚构 童话
卷子 行业 食品 加工
工作 公司 监理
区别 教学 资格证书 汉语 全美
贸易 协同 门户
工作 环境工程 地质
权利 工程师 执业 义务
专业 社会保障 大学
工作 条件 街道
背景 音乐 广告
图表 颜色 色彩
储存 仓库 温度 湿度 烟花爆竹
姐姐 歌词 高分 完整版 娘家
经济 公有制 主体
亲情 故事 成语
石油 服务 全称 油田 公司
转氨酶 胆红素 乙肝
待遇 人寿 人力资源
直线 交叉 导轨
作业 调查报告 话题
视频 土豆 好友
视频 名字 歌曲 广告
毕业 买房 贷款 工作
受害人 民事 案子
管理器 序列 手机
集体 跳槽 事件
全国 饲料 名单 行业
网络 创始人 红人
历年 国民收入 宏观 渠道 数据 失业率
专业 区别 计算机科学 技术
白癜风 医生 合肥
网页 代码 自动 图片
函数 数据 单元
视频 结束语 部队
女生 花样 饰演
企业 所得税 纳税 申报
地方 租金 房子
多媒体 音频 软件
价格 影响 因素 钢材
工程 编著 结构
过户 证明 房屋
视频 音乐 程序
分子 对象 入党 重点
网站 行业 财务报表
视频 网站 土豆
进出口 误差 重量
歌谣 种子 电视台
地震 句子 形容
出产 鱼油 研究所
分析 分公司 利润表 市场 终端
领导 答案 情况
方言 粤语 读音 注音
动感 影集 空间 制作 百度
改革 部队 的士 官制 分配
领导 设计院 工作 知情者
关系 记录 假设
身体 辣椒 运动
本土 企业 民族
地址 链接 男子
三菱 水泵 故障 电压 变频
机器 电源线 工程 设备
大学生 新闻 儿童
空间 歌名 歌曲 百度
市场 冲击 暖气片 楼盘 散热器
专业厂 厂家 规格 生产 统一
条条 视频 街道 男人
楼房 产权 贷款
科学管理 原理 电子书
委托 加工 进项 材料 单位 发票 贸易 公司
分数 思考题 乘法
文字 链接 模板
企业 所得税 计算题
证书 品质 检测 办理
冰心 繁星 春水
塑料 工厂 规章制度 加工
意见 施工 承包方 指导性
商品房 工程 定金 购房 原因
产妇 国家 政策
厂家 模板 英文 发货
软件 电话 销售
故事 婚礼 爱情 中外文 音乐剧
全文 电子版 大漠
世界 品牌 陶瓷
证明 销售 导购员 公司
效力 时间 借条
数据库 汉字 乱码
专业 方案 电路
生活 高尚 皇室 英文 主题
银行 买房 开发商
中文 球员 补丁 实况足球
漫画 设计 培训
定义 遗传 算法 工具箱 函数
权益 残疾人 失业
飞船 太空 行业
视频 短片 家庭 英文
理由 物业 办理
模块 空间 网站 棺材
集体 农村 房子 纠纷 土地
感觉 天涯 节奏感
名字 小说 校园
现金 电子表 急需 自动 邮箱 流量表 财务报表
库存 现象 生产 出版社 行业
销售方 器械 医疗
英语 基础 培训
论文 形象 元素 电影 思路 民族
样子 利润分配 现金 流量表
电话 人才 市场
手机 免费 软件
语言 能力 大学生
会计分录 工程 考试题
机构 公务员 考试 培训
父母 房子 产权 孩子 办理
税务 账务 公司
歌名 歌迷 空间
开发区 买房 意见 烟台
视频 笔记本 百度
供电 蓄电池 发电机 电源 用电 汽车 设备
高手 补丁 实况
培训 时间 收费
人才 顶级 交叉 法律 国际贸易
经济 微观 经济学 专业 建议 学科 课程 宏观 经济学
变电站 图片 水印 电厂
视频 背景 音乐 舞蹈
控件 字符 光标
原发性 肝硬化 肝癌 腹水
材料 广联达 用量
用心 论文 学生
背景 创作 作者 歌曲 词曲
电压 报警 电磁炉 线圈
现金 公式 流量表 好心
鼠标 白色 背景 空间
腰部 皮肤病 胸部
汇编语言 老师 高分 都行
视频 流星花园 原版 精简
政策 扩张性 货币
公司 效果图 大公 设计
精神病 医院 家人
毕业班 发言稿 指导 寒假
公证 房子 使用权
歌词 老歌 韩语
调节 水平 故障 接收机
专业 大学 理科
小孩 地方 买房 好学
兄弟 朋友 环球 办事处 外贸 资源
短信 长虹 联系人 手机
现状 地方 产业 市场 企业
分析 胆囊 息肉
专业 航空 大学 课程
管理 软件 企业 综合
石块 烧杯 密度 量筒
国际收支 盈亏 利润
企业 管理 产品质量
工程 专业 技术人员 建设 管理制度 资质 行业
牌子 手机 韩剧
诺基亚 序列 手机 含义
方框 空间 百度
电子书 暮光 地址
人力资源 管理 真假
费用 副本 登报 税务 声明
高手 高分 仪表 设计
诉讼 月份 情况
屋顶 邮箱 铃声
大学 人力资源 学生
政府 土地 使用权
中文 补丁 信箱 实况足球
完整版 暮光 月食
论语 语文 生活 短语 手册 评价
计算机 月份 毕业证 学院 毕业生 经贸
视频 发电机 工作 原理
专业 艺术 学校 工业 大学 环境 大学 设计
舞蹈 少女 时代 音乐
磁铁 动力 发电
科技 学院 校区
大腿 根部 女性 疼痛
人员 销售 谈判
主题 西厢记 唱词
毕业 工作 办理 硕士 户口 粘贴
文字 模块 空间 百度 图文
配乐 急需 祖国
复旦 女孩 才子
单相 电机 优缺点 三相 电机
房租 押金 收据 发票
系数 角度 无缝钢管
地区 电脑 学校
电脑 保护法 厂家 配件
过程 毒气 陶瓷
电力 待遇 公司
封面 铜版纸 骑马
国家 产业 目录
毕业 职业 技术 意见
软件 工程师 方向
钻石 培训 检验员
姐姐 韩语 教教
曲线 宏观 经济学 数据
歌曲 和歌 日文版
发展 离岸 成品 效应 情况 利率 人民币
男女 主人公 小说
改革 家族企业 股份制 研究 影响
中层 管理者 能力 信息 企业
报国 室内设计 发展 部门
网站 防腐 涂料
发给 专业课 特色 材料
培训 全国 水平 网管 考试 技能
空气 行业 市场
软件 库存 制作 管理
行政 大学校长 级别
交税 独资 纳税 申报 营业税 地方税 公司
代理商 销售 化妆品 区域
工程师 青鸟 网络 光谷 课程 校区
培训 家政 服务 培训 学校
出售 住房 买房子
土木 住宿 大学 条件
队长 传奇 实况足球
工位 设计 器具 公司 加工
热门 空间 百度
症状 遗传性 乙肝 肝炎 病毒
案例 网址 基层工作 粘贴
高手 指点 序列
电话 外汇 开发区 管理局
价格 门票 动物园
角色 特征 行当 戏曲
区域 经济学 论文 产业
中文 译音 歌词
制度 政策 宏观经济 财政政策 货币
政策 曲线 财政政策 货币
文件 批处理 目录
关键词 优化 语言
语言 汇编语言 标准
医生 胆结石 救命 胆囊炎
空间 视频 百度
待遇 电子 集团
电子书 老舍 茶馆
读音 注音 粤语
根部 大腿 皮肤 情况
轿车 价格 策略
结局 网络 感觉 时刻
背景 音乐 地址 歌曲 天堂 链接
贴片 珠三角 电容 生产厂家
分析 商场 物品 案例 保安
例子 生命 人类
政策 爷爷 婆婆 残疾
笔记 读书 钢铁
医生 工作 建筑工人 科学家
中文 歌词 好人
校区 财经 大学
企业 领导 姿态
情况 学院 校区 职业
工程 材料 会计科目
节奏感 歌曲 英文 男生
地址 英文 男生 链接
关系 父母 名下 情况 弟弟 过户 继承权
费用 产品 程序
教程 形式 发给 舞蹈
物业 新房 漏水 地热
电动车 质量 品牌
条例 劳动法 工伤 员工
专业 人士 公益 版权
少女 时代 专辑 歌曲
轴承 资费 优惠
代理商 副食 百货
技术 专业 工程 科技 学校 工业 大学 大学 建筑
语句 样子 数据
空间 朋友 链接 设置
传播学 大学 新闻 信息 科技
记录 入库 格式 货物
研究 税务 论文
大学 学院 地质 学位证
培训 记录 质量 管理 考核 产品质量
小调 民间 视频
作文 活动 纪念日
管理 国家 酒类
银行 计提 利息
儒家 道家 年龄段
专用发票 金额 开票 增值税
模型 理论 曲线 变动 价格 来源
教师 专业 音乐
视频 背景 和歌 音乐 名字
期刊 核心 人力资源
批发市场 副食品 义乌 食品
号码 姓名 身份证 腾讯
信息学 电气 工业 大学 校区
青鸟 光谷 校区
软件 库存 电子 元器件 管理
中介费 工人 工厂
社会 国家 作文 改革开放 书信
控制器 有限公司 热水器 电器 生产 太阳能
年报 高职 时间
项目部 单位 男生 建筑
婚礼 培训 魔方
师范大学 住宿 条件
孩子 女孩 男孩 男子 气概 男人
药物 乙肝 价格 病毒
负荷 用电 老师
单片机 控件 软件
发音 字母 韩语
专业 毕业 财经 财务管理 法规 成绩
七律 七言律诗 歌行
货币 战争 政府 货币 国债
循环 游标 批量
历年 实验 中学 学校 升学率
衣服 消毒 皮肤病
房东 平房 取暖费
区别 汉语 文言文
工作 公司 违纪
违法 物业 业主 有权 公司
三相 工作 现象 可控硅 时会 整流器
分析 行情 有色金属 综述 价格
学生 老师 评价
套装 湿疹 乳膏 中药 眼部
工种 建筑 公司
全文 右翼 结尾 天神
医生 皮肤病 皮肤
牛奶 地方 工作
专业 电气 工作 建筑
商贸 耗材 纳税人 公司
政策 住房 公积金 贷款 购房
肉牛 养殖 养殖场 信赖
协议 效益 法律 夫妻
工作 变频 原理
方式 新人 外贸
平台 短信 群发
电机 图案 产品 标牌 公司 液压
待遇 救助 海员
补丁 球员 足球
关系 特征 含义
国家 毕业 毕业证 贷款 学位证 助学
男生 疙瘩 乳头
培训网 野马 工程师 朋友
电动车 生产 厂家 人生
地址 空间 百度 关键
作文 好孩子 学生
工资 救灾 单位
状元 驸马 选段 版本
师范大学 经济 地址 管理 学院
专业 管理 酒店 职业
视频 高分 舞曲
补丁 皇马 实况足球
手指 裂口 皮肤 病症 脱皮
农业机械 收税 进口 情况 税收
银行 订单号 招商
泡沫 小说 全集
专业 文化 分配 毕业 产业 工作 管理
章节 石影 盗墓 笔记
数据库 服务器 统一
区分 主语 状语
发票 购房 遗失
类别 诗词 演讲稿
财产 结婚证 分配
大学生 政策 毕业 优惠
资料 词典 名人
水浒传 主题曲 地址
建设 机会 劳务 公司 员工
记账 篇幅 课本 核算
代码 时间 文章 空间 评论 网友 百度
老歌 唱功 英文 抒情
流程 规章 公司
空间 人气 百度
专业 机动 工程 地面 武器
发给 官方 魔兽 世界 小说 全集
樱花 主题曲 名字
网站 发音 区别
主题 背景 高分 世博会 剧本
朋友 空间 文章 法师
教师 工资 分配
产权 房屋 性质
歌词 日文 拼音
完整版 地址 实况足球
全国 月份 技术 计算机网络 考试
男子组 日文 高分
机构 动漫 专业
故事 月刊 杂志
中文 韩语 音译
省钱 菜单 员工
实力 技术 工业
情书 英文 女歌手
网页 框架 写文章 地方 标题 空间 百度
监督 小时 厂方
建议 肝硬化 舅妈 医生 效果 脾脏 肚子 腹水
转学 学院 税务
表格 电子表 汇总 资产 负债表 自动 损益表 公式 科目 财务报表
网络 优缺点 零售业
疙瘩 头皮 女孩 方法 原因
专业 孕妇 潜力 市场
高分 乐队 地址 演唱会
高手 爷爷 盗墓 黄金
专业 前景 园林 设计
背景 调查 工作
系统 信息管理 客户
义乌 公司 集装箱
工作 地点 员工 全程 物流 有限公司
协议 人事局 地址 毕业生
辅导 进项 纳税人
格式 校友 图片
视频 背景 音乐 名字
国家 大学生 事迹 奖学金
专业 研究生 材料 工作 经验 学校
视频 背景 音乐 地址
视频 连线 成员
补丁 球员 经典 实况足球
说明文 中学 海丰
母婴 用品 海门
外贸 菜鸟 出口
语言 编程 局域网 后台
中文 歌词 唱法 音译
经济 学院 试卷 印刷
女生 名字 劲歌
物质 尿液 白色
频道 音乐 风云
标语 宣传 财务 公司
关系 数据库 管理系统 内容 数据 字典
关系 复旦 艺术 学院 大学 视觉
批处理 执行程序 自动
软件 企业 邮件 群发
大灰狼 小说 翅膀
空间 百度 图片
生命 矿山 阶段
皇马 补丁 足球
管理器 管理 设置 服务
拟人 句子 比喻
热心 知情人 房屋 咨询 公司
物流 岗位 管理
政策 房子 小产
棉纺厂 职工 工龄 工厂
手工 成品 红楼 十字绣
实况 球衣 补丁
专业 学校 动漫
接收器 系统 升级 直播 电视 市场
专业 大学 交通
轮胎 产量 区别 协会
编码 线路板 散件 节能灯
考勤 软件 远程
接线 发电机 汽油
商业 管理 毕业
工商 经营 证明 企业
死机 自动 空间 百度
视频 培训 网站 经理
枪支 弹药 管理
机械 印刷 农用
立体 绘制 图片
企业 管理 意识 危机
发给 高分 实况
工业 大学 学院
大学 学院 地质 校区
营销 网络 销售方 市场
地址 版本 迅雷
骨折 鼻骨 老板
人力资源 管理 模式 跨国公司
汇编语言 单片机 指令
师范大学 经济 研究生 硕士 分数
电子商务 网站 淘宝 市场
培训 信息 教育
眼镜 牌子 和龙
天然气 石油 经济 管理
工业区 商场 店铺
贷款 消费 房屋
急需 记者 全文
压力 感觉 运气
管理 助手 汽配 软件 权限
东华 大学 店面
水晶 价格 市场
专业 学号 会计学 财经 大学
风声 背景 音乐
职务 利用 饰品 营利
电脑 模具 证件 设计 培训班
电话 老师 学校
流程 故障 情况
物流 服务 评价
现金 资产 负债表 损益表 流量表 自动 格式
培训 真实性 广告
中心 作文 例子 地震 题材 祖国
父子 豆花 兄弟
毕业 论文 机械
经济 管理 书籍
高手 程序 指点
销售 影响 资金
经理 营销 月薪 公司
分析 文章 形势 方法
职工 领导 社会 工作 事业
数字 诗词 国学 大师
月份 补丁 实况足球 皇马
竞争力 全球化 国际 企业 条件 产业结构 优化
汇编语言 微机 原理
技术 学校 软件
网站 人才 销售
太阳能 材料 水管
挂号信 多长 时间
事业单位 会计分录 空调
鸡蛋 牧场 时间 影响 百度
效力 债权 物权
信号 示波器 锯齿
小弟 大师 冲压
豆花 完整版 微笑
文章 全文 百度
教育 学院 培训班 考试 教师资格
尖子 数学 答案 题库
总额 房子 按揭 贷款
甲类 考试 题库 海员
括号 风格 建筑
专业 培训 心理 咨询
咖哩 作者 七喜 作品集 糖果
地址 视频 教程
物业 餐饮 业务 保安 公司
专业 性格 职业 测试
三极管 基极 电压
资格 人力资源 考试 管理
岗位 前景 油气
基础 嵌入式 书籍
编程 信息 用户 地址
专业 医学院 药学 学校
工业 大学 管理 学院 合肥
校园 盈利 免费
背景 音乐 空间 格式
医疗 基层 毕业生 时间
案例 飞机 经济学 原理
厂商 价格 商品 总收入 类型 市场 结构
磁铁 直流电 短路 铁芯 交流电
会计分录 计提 利息 投资
高度 螺距 螺纹 理论
小产 纠纷 法院
总体 酰基 转氨酶 丙氨酸 基转移酶
照片 剪刀 剧团
个子 房屋 生病 老人 分配
乐谱 编曲 电脑 软件
费用 物流 纺织品
职称 计算机 考试
高手 建房 土地
批量 课件 工具
空间 小游戏 模块 百度
网站 官方 论坛
分析 案例 合同法
趋势 工作 社区 发展
劳模 多长 时间 全国
现金 制度 新会 资产 负债表 损益表 自动 流量表
形式 企业 核算
葫芦 小金 地址 格式 全集
技巧 商品 高价
背景 家族 歌曲
好心人 工作 高点 情况 薪水
建议 朋友 培训 学校 培训
前言 刊物 祖国
电影 文学 大学
分数 研究生 大学 临床 内科
分数 效果 高分 模板
方法 锅炉 除尘
计划 工作 计划 班长 发廊 工作
插曲 花样 男子
物业 总成本 比例 企业 成本
错误 领导 单位
理智 购房 消费者
财产 公证 房子 夫妇
网络 诈骗 利用 男子 网友
空间 垃圾 公司
培训 学校 文秘
视频 音乐 背景
编程 单片机 单元
财产权 毕业 大学 公民
照片 空间 百度 图片
农村 信用社 考试
视频 大哥 歌曲
账户 程序 管理员
艺术 中考 特招
邮箱 网王 小说 同人
中继 天线 地点 对讲机 现象
化验单 乙肝 检验
测试题 数学 答案 中学生
文件 调用 函数 变量
视频 中英文 背景 音乐 世界
学校 学会 专业
派出所 标准 工资 基层 工作
历史 发展 宪法 原因
汽车 购置税 交钱 增值税
信用 有限公司 公司
补丁 足球 邮箱
服装 加工 销售 工作
理由 烟草 出口
公积金 套房 贷款
供货商 实体 代理
特性 对象 模型 喷泉 面向 过程 无缝
费用 财务 分公司 核算 公司
服装 电子 线材
数据库 过程 游标
曲子 至亲 笔记
职工 年轻人 工作 岗位
行家 培训 大学生 口才
社会 管理 乡村 行政 管理 事业 经济 管理
政策 退伍军人 劳保
培训 学校 证书
行文 文本 本区
带状疱疹 后遗症 方法
妻子 歌曲 韩剧
网站 电影 精灵 官方 种子 按键 软件
生产 企业管理 资料
土地 资源 公司
文化 水平 病句 工作 岗位 理由 学校 科学
地图 素材 动态 图片
发给 补丁 地址
高手 指点 用友 举例 软件 成本
海派 地址 甜心
右翼 全集 天神
服装 出售 服装厂
爆米花 机械 食品
木偶 电影 奇遇 地址
剧本 高分 戏曲
专业 计算机科学 技术
酒店 员工 人员 手机
关系 协议 劳动 人员 用工
指标 胆红素 蛋白 肝功能
地址 魔兽 世界 小说 全集
英语 素材 作文
高分 标语 求教
加工 工厂 规章制度 钣金 公司 冲压
消费 消费者 能力
人才 中心 服务
会议 培训 白板 电子 智能 研讨 公司
系统 生产 公司
发音 名字 歌手
阑尾炎 住院 原因
机场 区别 待遇
酒店 经营 商务 窗子 影响
经济 嫌疑人 损失 被盗
手机 少女 时代 铃声
语句 语文 辨析
情况 家园 楼盘
制度 水价 高额
网页 编辑 代码
语文 试卷 中考
电视 节目 销售 代理 营业税 版权 方法
莲花 电脑 培训班
财务 账务 软件
程序 错误 检查
经济 论文 旅游
类别 国标 行业 建筑
风险 外国人 合作 公司
女生 工作 文学
戏剧 地址 唱词
字符 编程 图形
大学生 村官 服务期
风格 小说 辛夷
朋友 论文 感觉
骑士 小说 中文
政策 当兵 在校生
专业 发展 计算机 前景 工作
补丁 球队 经典
英文字母 绿色 手机 屏幕
药学 医学 硕士 老师
传输 中文 路径
进口 降价 汽车 原因
外资 答题 利用 方式
名字 姨妈 侄子
软化 试验 储存 稳定性 沥青
领导 干部 读书
改革开放 作品 文艺
目标 客户 市场 防水材料
频道 天线 符号 大锅 频率
竞赛 学校 三等奖 数学 比例
发展 卡车 汽车 力度 电工
销售 规格 陶瓷 填料
疙瘩 根部 舌头
字体 设置 空间 百度
实况足球 中文 球员 补丁
发展 指点 经验 业务员 方向 晚辈
医院 社区 电脑
资产 负债表 空白 邮箱 利润表
原理 题目 增值税
工程 博览会 招商引资 学院 职业
成人 视频 聊天室
京剧 座位 赤壁
财产 儿子 办理
空间 音乐 免费
楼层 购房 风水 大师
工程师 条件 暖通
电影 普通话 韩语 铁通
档案 管理 主页 中心 好友
单位 火车站 广场 设计
医学院 学院 人口
名作 高分 种子
协议 空间 百度
手指头 男孩 脱皮
贸易 飞机票 代理 公司
网校 地区 学生
物流 数学 管理
嘴唇 原因 脱皮
事情 抒情 作文
实力 实况 球队 联赛
造型 能力 汽车 设计师
职工 补偿 企业
肝功能 富士 标准
现金 公式 流量表 自动 格式
手抄 资料 设计 标语
账号 先行 论坛
代理商 保田 离心机
生产厂家 生化 尿液 分析仪 检验科 设备
印刷 软件 报价
户籍 农业户 证明
乙肝 肝功能 对照表
营业执照 电器 有限公司
建设 单位 检查 内容 建筑
形态 产业 家乐福 市场 结构
土地 二手车 增值税
曲子 秘密 爸爸
少女 时代 行程
买房 贷款 基金
谈论 国学 态度
指导 宣传 策划 统一
工作 医学院 学生
工作 小时 朋友
动画 老师 国际 学院 影视 师资
加工 时间 产品 算数
背景 历史 曲子
财务报表 季度 电子版
计算机 全国 信息 高新技术 办公 软件 考试
联赛 实况 阵型 大师
先锋 医生 责任 全身
作文 应试 心声
经济 适用房 出售
标准 聚众 量刑
户口 老婆 外地 新生儿 证件
钢材 技巧 销售
机遇 经济 现象 发展
费用 现状 现实 损失 成本
实验 小学 小学
报告 胆囊 点状
状态 数据库 备份
前景 行业 技能
人身 委托 代理 原告
音乐 急需 背景 免费
公司 期货 维权 手续费
分析 财务 报告
中文版 完整版 小说 暮光
电气 检测 设备
资产 负债表 现金 急需 损益表 余额 自动 流量表 科目
规模 企业 医药
账号 数据库 急需 密码
语文 智者 对话 大师
语文 解析 试题 中考 全国 答案
成人 违法 用品
饰品 义乌 火车站
商业 大学 学院 工业 大学
毕业 工作 方法
插件 省市 全国 电视
专用发票 手工 增值税
高层 住宅 面积
试题 基本原理 马克思主义 答案 邮箱 概论
神仙 发给 毕业证 指点 学校
证书 管理 生产 工程师
不锈钢 压力 参数 传感器
魔幻 世界 大人
甲鱼 厂家 吊牌 塑料 身份证
铺位 地方 机构 饭店
品格 诗句 高尚 诗人
院校 专业 名称
网站 法律 咨询
好友 空间 百度
父亲 背影 课文
高手 程序 新手
新娘 血族 流年 全文
电子商务 技术类 软件 公司
空间 模块 记录
费用 田地 租金 科目
大众 音乐 教学
用电 情况 孤岛 居民
指纹 标准 指点
文件 语法 地址
网校 职称 英语 考试
湿润 小说 全本 感觉
语言 编程 软件
空间 公司 百度
人气 主持人 歌谣
神人 曲子 神曲 地址
纪念品 店面 商品
公车 华商 学院
小时 网友 兴趣
分数 盐酸 溶液 质量 氢氧化钠
岗位 职责 营销部
空间 人气 百度
男性 疱疹 生殖器
句子 方法 白描
积极性 人力资源 工作 管理 潜力 企业 员工 企业
二极管 单片机 大哥
文章 祖国 急需
过户 父母 套房 贷款
补偿 孕妇 公司
新闻 程序 客源 免费
发票 厂房 租赁费
金泰 爱情 歌词
工业 工程 企业
英语 听力 中考
建筑 公司 运营
春光 妈妈 中学 作文
论文 毕业 白酒 营销 市场
关系 账款 总账
服务器 邮箱 数据库
通讯 模块 串口 编程
单相 负荷 变压器
材料 开发商 业主 花园
原值 房子 房屋 法院
权利 名词 管理制度 管理学 专业性 概念 高教
香蕉 原唱 女郎 基地 能手
报告 宏观经济 供应 汽油 内容 价格
文章 空间 演唱会
快餐店 前景 市场
信息 客户 终端 卖方 中间商
指教 法律 方向 考试
多边形 老师 外角 答案
农场 美人鱼 鱼塘
管理 人员 社会化 企业
标准 物业 收费
工资待遇 工作 时间
时代 老小 舞蹈
工程 成人 专科 电子 学院 分数线
孩子 结婚证 老婆
试验 道路 工程
学生 试题 化学 全国 素质 能力 竞赛 实验 复赛
版本 球衣 补丁 球场 球员 实况 经典 经典
体系 质量 管理
系数 基极 电流
电梯 变频 交流
房子 老人 涂料 小孩子
职工 指数 调查 企业 问卷
卖家 淘宝 发货
高手 邮政 情况
金蝶 用友 自动 发票 入库
集团 有限公司 金融 公司
红灯记 背景 内容
机器 视频 速度
纳税 申报 后果 地税
装潢 大学 设计
高手 防盗 代码 编程 空间 百度
三维动画 发给 柴油机
语句 速度 过程
会计分录 所得税 亏损 企业
因素 商品 失业 价格
人才 网站 水泥
专业 会计学 分数线
专业 编辑 杂志
视频 高分 地址
场所 经营 公司
创业 孩子 工作
作文 生命 中考
档案 户口 原籍 情况
政治 政法 大学
锅炉 水暖 烧锅
曲子 钢琴 竖笛 口琴
除根 护肤 母亲
专业 研究生 工程 车辆
电子书 发给 经典
中学 毕业证 编号
编程 用户 键盘 素数
石灰 结石 米饭 食用
原著 电影 魔戒 地址 小说
工作 工作服 性质
银行 开户行 国税 地税
疗程 全身 收费
磷化 日语 无缝钢管
销售 业务 增值税 利润
行政 专员 前途
继电器 环节 电磁阀 单片 过程
大学 管理 学院
工作 学校 工作 计划
专业 学校 设计 平面
语句 记录 数据
屏幕 录象 专家
爵士 风格 蓝调 歌曲
储存 货币 金属
概率 白癜风 遗传
校花 交通 大学
课程 设计 装配图 机械 减速器
程序 用户 键盘 倍数
作文 英语 复活节
脓肿 朋友 意见
空间 定义 百度
宣传 工作 法律
税款 遗失 地税
医院 检查 犯罪 嫌疑人
小鸭 狐狸 小鸡
空间 编辑 图文 百度
补习班 中考 冲刺
项目管理 软件 公司
帐号 朋友 诚信 信息 会员
直升机 单词 英语
晶体 物质 溶液 温度
地区 地方 聚苯
汇编语言 程序设计 教材 工具
进项 营业 发票 纳税人 公司
财务 全国 系统 企业
比价 经济 适用房 开发区
服务 药品 信息 资格证书 互联网
淘宝 经典 评价
大学 科技 地址 论坛 科学院
物料 电子书 计划 生产
经验 营销 课程 培训
论文 女性 犯罪 职务
阀门 石墨 垫片
房款 协议书 开发商 定金
店里 农机 质量 服务态度
背景 音乐 法师 药师
知情人 干货 业务员 物流 公司
档案 派出所 后果
中学 学校 瓦房店
教师 中学 职称
商务 内容 企业
精神 老师 团队
青鸟 电脑 学校 基地
校区 中学 树德 光华
企业管理 书籍 软件
过户 二手房 办理
市场 义乌 切纸机
标准 检疫 进口 电源线
工厂 品质 区别 物业 管理
技术 毕业生 学生
培训 学校 职业
工资 设计 小企业
发给 皇后 全文
姐姐 历年 电力 大学 信号
疙瘩 手臂 红色
分析 高手 乙肝 化验单
语法 调用 过程
字样 电路 灯泡
专业 培训班 计算机
女声 歌曲 金属
档案 户口 毕业
歌星 世界 销量 唱片
季度 独资 所得税 营业税 企业 申报
基地 培训 游戏
电子 杂志 软件
代码 乱码 百度 空间 模板
科技 专业 学校 职业 教育
代码 分类 文章
集团 培训 质量
港口 政府 机场 区别
高手 视频 背景 音乐
高手 名字 对联
文献 英文 服务 贸易壁垒
凭证 销售 成本
进出口 贸易 申报
读后感 漂流记 谈谈
空气净化 单片机 设计
显示屏 市场 科技 制造商 生产
高手 语言 小妹
变量 对象 程序 面向 全局
视频 高分 歌曲
专业 公共课 动画 传媒 大学 艺术类 考研
频道 画面 足球
工程 信息 大学
审查 材料 辩护律师 阶段
代理 热水器 太阳能 贸易 建材 公司
课程 产品 培训中心
花花 中文 实况足球 屏幕
管理 系统 业务 咨询 公司
用房 合同法 大写
大学 学院 南通 计算机
关系 发音 辅音
日语 文化 文章
魔术 音乐 轻音乐
院校 美术 成绩
纳税 申报 高新技术 企业
品牌 论坛 行业
联络 方式 有限公司
发给 麒麟 小说
头像 空间 百度
换工 工作 企业 建材
社区 中心 辅导
单位 培训 员工
公学 青鸟 学费
朋友 系统 培训 机构 考试 阶段
专业 化学 技术 学生 主意
销售量 住宅 价格
幻灯片 急需 英文
专业 研究生 政法 建议 大学 分数线 经济法
成绩 考试 学生
经济 协会 消费者 家庭
日语 专业 本科生 经济学 工作 辅修
地段 房价 价位 房子
地址 补丁 实况足球
账户 借记 受益人
歌曲 势力 动感
配方 轻质 耐火砖
乙肝 化验单 病毒
经济 消费者 常识 利益
企业 集团 和平 有限公司
酒店 劳动法 员工
朝鲜族 单位 韩语
费用 应收款 预付 发票
功能 调节 财政政策 总量 国民经济 结构
项目管理 优势 监理 公司
高手 韩语 图片
损失 单位 物质
地点 买房 信息 房源 二手房
高手 测试 振动
政府 净利 国民收入 股息 利息 社会保险 公司 利润
经验 财务 工作 细节 公司
程序 错误 指导
皮肤病 国医 医院 关节炎 牛皮癣
牌照 驾驶证 外地 拖拉机
关系 结尾 音乐 电影
委员 小学 宣传
关系 买房 证明 父子 办理
出境 单据 货物
典型 形象 意义 红楼梦
档案 户口 毕业 国家 学校
英文 财务 单词 企业 影响
试用期 工伤 员工
磁铁 规格 材质 教学
买房 急需 贷款 办理
年份 数据 总量
旋律 歌曲 链接
实况足球 类型 数据
结实 情绪 手术 感觉 多发性
采购部 方式 工程部 公司
空间 百度 鼠标
宣传 策划 多长 时间 产品
胆囊炎 肝功能 胆红素 乙肝
网络 考核 公司
语句 合计 动态 数据
梦幻 老朋友 序列
德语 韩语 软件 词霸
球墨 区别 铸铁
家装 管理费用 公司
想象 诗人 情景
同学 方式 学校 交流 大学 情况
发电机组 机油 压力
行政管理学 毕业 报告 电力工程 工程师 专业
猎头 收费 行业 百大
选项 空间 百度
系数 印刷 塑料 薄膜 原因 摩擦
风险 买方 二手房 卖方 交易
视频 网站 教学
效力 劳动 法律 仲裁 公司
客户 经理 毕业 商务 时间 综合 助理
培训 证书 机构 师资
军校 惩罚 军服
西班牙语 歌词 歌曲
头皮 医治 糠疹
补丁 实况 观众
专业 医科 学生
档案 大学 作弊 政审
贷款 汽车 农村
皮肤病 研究所 情况
广场 喷泉 点点 彩灯 想象
培训 机构 心理 咨询 考试
工资 软件 管理
京剧 铃声 好心
视频 音乐 背景
分析 情况 企业
农林 开学 技术 学院 新生 时间 职业
集团公司 电子 科技 研究所
数据库 内容 类型
答案 信念 课文
支票 收款 公司 名称
银行 利率 汇票
高手 拼音 读法 韩语 汉语
人才 档案 中心 毕业 单位 大学 政审
电脑 工作 公司
锻件 求教 标准
电脑 教学 质量 软件 培训 学校
工程师 发展 结构
地理信息系统 女生 工程 地图 信息 地图学 地理
电话 客服 活动
关系 户口 法律
标志 区别 商标
诉讼 银行 代偿 公司
名字 男孩 父亲 母亲
孩子 外阴 原因
外贸 裤子 货源
学院 播音 分数线
高手 指点 导游
京剧 歌舞伎 论文
音乐 背景 女孩 开幕式 残疾
滚轮 焊丝 机构
住房 公积金 办理
百度 音乐 空间
照片 动感 百度 影集
英语 答案 周报
基础 字母 韩语 读法
违约金 买卖合同 买方 房屋 订金
电子商务 区别 平台 系统
人力资源 企业管理 分配 公司
教程 背景 音乐 格式
大片 迅雷 高分
戏剧 设计 影视
发展前途 公司 员工
瓶颈 访问量 空间 百度 突破
原文 概念 格子
教师 百科 考试
趋势 机票 行业
思念 词语 亲人
买房 住房 县城 公积金 贷款
网站 代码 视频
系统 银行 委员会 联邦 储备
屁股 疙瘩 红色
程序 营销 运作 饮料 企业
市场 价格 生猪 走势
进口 政策 管制 铁矿
发展 品牌 现状
设置 文本 页面
网络 工作 原理
补丁 国际 足球
月饼 现象 价格 市场
专业 研究生 大学 学院 金属材料
医院 白癜风 公交车
土豆 绿色 视频
大学 情侣 内裤
住房 公积金 条件
培训 学会 私人 住地
戏剧 全集 大师
医院 白斑 白癜风
待遇 水平 科员
体育 女生 中考
经营 动漫 市场
农村 异地 设置 信用社
发给 补丁 实况 邮箱
神经性 皮炎 乳膏 头部
论文 管理学 危机 企业
问卷 活动 读书
工作 公关 记者
变压器 励磁 电流 原因
背景 图片 文章
金泰 少女 时代
违法 方式 建设
视频 号码 公关
印发 管理 布局
文化 体育 机会
世界 名字 全球 开场 百大
收货 流程 铁路
培训 学校 外语 大学 韩语
开发票 发票 摄影
牛奶 袋装 天生 纸箱
状态 工作人员 邮政
钢丝绳 生产厂家 名单 优势 产品
协议 范本 二手房 订金 私人
空间 歌曲 百度
金钱 球迷 实况足球 属性
技术 学院 职业
咨询 物业 纠纷
凭证 情况 痕迹
冰心 比作 繁星 春水
成人 畜牧 学校 兽医
政府 概念 国货
电工 资格证书 汽车
淀粉 质量标准 进口
国产 价格 人民币
专业 系统工程 计算机 学生 课程 嵌入式
电子 所得税 网站 申报
经济学 经济学 原理 读书 兴趣
主页 音乐 空间
监狱 多长 时间 集训
学校 学生 老师 收费
百度 空间 好友
行政 行政 机关 法院 行政复议 诉讼时效
高手 触发器 检查
厂名 营业执照 税务
纸币 外星人 情节 地球 篇名 小说
电话 保健品 公司 市场部
空间 迅雷 地址
违法 记录 犯罪人 信息 公安
财务 评价 财务报表
住房 无力 法院 欠款
外贸 网页 制作
经济 论文 韩语 类型 贸易
发展 白癜风 医院
肝病 难题 专家
价格 网易 一卡通
发票 银行 汇票
培训网 特色 网络 总裁 企业
语句 高手 错误
资料 合金 生产厂家 全国
大学 成教 地址
内容 韩语 考试
名义 利率 物价
文字 视频 韩语 新浪 街舞
电子 技术 电工 习题 答案
进口 出口 买单
电话 历城 实验 小学
服装 特色 发展 产业 业务
服装 软件 管理
空间 代码 免费
话剧 台词 女生 英文 经典
背景 网页 写字 图像
过户 父母 单位 名字 集资房
化妆 培训班 劳动局 标准 收费
劳务工 工作 规章制度 后果 损失 公司
系统工程 国家 数据库 用处
门票 学院 学生证
夫妻 财产 分配
数据 电子表 数据
背景 音乐 地址 空间
跨年度 会计分录 公司 增值税
营业执照 个体 办理
忠心 能力 员工
电容 品牌 牌子
经济 失业 影响 结构性
电气 工程师 智能
封闭式 指数 股票 基金
水泵 空调 冷水 影响
考试 概论 政治学
国家 证书 学校
银行 定义 信贷 结构
视频 电脑 汽车
投资 职工福利 销售 产品 企业 视同
毕业 职业 技术 学院 冶金 学历
孩子 毕业 好学 收费
监狱 借口 地点 知情人 原因
视频 办法 网络 途径
农场 颜色 百度
品牌 女装 加盟费
短信 细则 地方
现金 公式 利润表 资产 负债表 损益表 流量表 格式 财务报表
发音 名字 日文
时代 培训 网络 学院 光华 企业
格式 小说 暮光
风机 区别 管道 轴流
专科 实务 国际贸易
用户 升级 空间 百度
特工 字幕 豚鼠 中英文
视频 生命 老师 感人
车间 方法 冲床
大学 工作 毕业
服务器 数据库 链接
商品 价格 影响
专业 学院 大学 设置
中文 外国人 工作 生活费 外教
电话 邀请函 科技 金风
计算机 毕业 学校 咨询 设计
账号 银行 综合 地税 申报 名称
高手 补丁 实况
发电机 工作 马力
大学 编程 软件
白癜风 医院 小区 居民
语文 作文 中学 影视
杂志 广告 平面 行业
视频 教程 时代 火星
因素 经济 决定性 市场
地方 格律 平仄
优先 艺术 学校
开票 系统 总额 开发票 防伪 增值税
批处理 文件 高手
法人 责任 交通事故 法院
分析 学生 管理学 权力 案例 答案 团体 分配
落户 孩子 过户 上学 企业
费用 公务 工资 标准
酒水 酒店 管理制度 程序 星级
金蝶 流程 软件 企业 影响
企业 区别 战略
业务员 行业 电池
地址 号码 身份证
餐饮业 手工 核算 原材料
旅行社 景点 客人
措施 财政 金融危机
住宅 维权 距离
视频 卫视 观察室 军情
关系 商品 价格
中文 歌词 爱情
回民 猪肉 孩子
照片 空间 百度
环境 企业 论文
人文 民俗 民族 风情
日语 大学生 法语 韩语
古诗 作者 内容
发展 前景 行业 室内装饰
网页 步骤 代码
设计师 待遇 工业
实况 小弟 大哥
戏剧 文学 区别 影视
培训 学校 设计
对口 系统 工作 培训
专业 全日制 大学 学院 管理
关系 管理学 电子商务 社会
基础 习题 经济学
邮局 步骤 价格
体系 人力资源 机构 升级 咨询 情况 公司
常务委员会 宪法 人员
日语 视频 音乐 背景
生产 设备 型煤
水果 便利店 意见
专业 电脑 技术 计算机
金钱 联赛 实况 大师
魔法 摩尔 咒语
酒精 肝硬化 腹水
视频 音乐 高分
朋友 名字 出口 单词 音译 韩语 产品 家具 企业 含义
员工 公司 诺基亚
流程 入党 学生 条件
诗词 阶段 文言文
重点 管理学 考试
培训 软件 工程师 培训费 科目
传奇 模式 论坛
问问 插画 动漫 方向 兴趣
项目 老师 工场
视频 日文 女孩 内容 歌曲
分数 电影 学院 艺术类
套装 湿疹 乳膏 口角
指数 实验 注意力
毕业 经验 物业管理 证书 工作 条件 助理
人气 视频 男人 歌谣
症状 颜色 消失 皮肤 色素 用药 神经性 皮炎
工资 粘贴 费用
套件 制作 电子
专业 家学 管理 旅游 函授 业余
中学 老师 数学
二手房 风水 房主 影响
号码 运单 邮政
大学 中央 民族 预科班
商品 省略 入库
营业税 建筑 建筑物
游戏 高分 汉字 名字 人物
电感 电容 储能
高手 错误 程序
鼠标 效果 代码 时下 消失 中用 自动 按钮 菜单
暴力 孩子 家庭 丈夫 抚养权
作文 高分 韩语
现金 表格 流量表 自动 方法
采购部 经理 工作
专业 人力资源 管理 证书 旅游
职工 费用 指教 前辈
舞台 都行 格式
桌面上 桌面 水平 密度 圆柱体 实心 物理
发展 生产 工作 党员
视频 培训 品牌 资料
大学 培训 普通话
大学 学院 科学技术 分数线
人力资源 管理 辅导班 考试
危机 题目 政策 论文 兄弟 货币 字数 影响
仓库 盘点 计算方法
高分 办事处 事宜
直流电 区别 直流
完整版 小说 暮光
父亲 胰腺炎 情况 炎症 腹腔
经验 养殖 朋友 前景 养猪 行业 低谷
机电 公式 硫化
电子书 风流 全文 速度
集体 国家 政策 农村 补偿 土地
校准 火花 工件
文章 空间 全文 百度
工种 蓝色 全国 电工
空间 音乐 过长 百度
关系 家装 销售 瓷砖 设计师
天空 时装 枪手
数据库 服务器 数据
记录 考研 作弊
网站 材料 建筑材料
视频 背景 音乐 机械
效果 医院 乙肝 病毒
班级 秩序 管理
经验 系统 国家 公务员 基层工作
方向 发展 学生会
指导 电子 出版社 音像 星火 英语 综合
考试 国际贸易 业务员
事业单位 行政 单位
转氨酶 影响 对公
歌曲 曲目 创作
材料 方法 核算
教师 时间 考试 合肥
艺术类 时间 成绩 考试
会议 财务 旅游 公司 软件
工程师 前程 设计 车身 规划
少女 时代 歌曲
天正 机器 建筑
工程质量 消防 报警 系统 自动 记录 火灾
二手房 贷款 合肥
错误 三星 分组 数据
商品 价值 因素
公司 物流 食品
文章 空间 百度
管理费用 办公费 公司
高手 调用 函数
学校 外语 标点
费用 银行 存款 财务
生命 档案 主演 话剧团
视频 广联达 急需
外贸 剖析 单证 手头
卫视 成人 名字
阀门 记录 监理
故事 汉字 来源
补丁 实况 球衣 邮箱
专业 分配 职业中专 消息 负面
肝功能 医生 专家
价格 声明 货物
石油 单位 比例 大学
电话 学院 美发
管理器 方式 网吧
时代 火星 合租
工程师 时间 监理
流程 大学 党员 团员
不确定性 系数 模式
脚跟 皮肤 真菌
视频 音乐 背景
题目 微机 原理
涂层 整理 面料
空间 歌曲 音乐
工程师 电气 考试
走势 喷枪 价格 静电 重力
农业 经济 工作 学院 职业
竞争 国际 市场 本质
电阻 变阻器 阻值 电路 滑动
领导 公开课 网站 企业
诗词 小弟 人生
电话 格式 铃声
合同期 劳动 仲裁
住房 公积金 残疾人
电话 合租 价格
管理层 人员 年龄段
骨干 类人 企业 地位
文件 补丁 足球
傻子 地下城 文章
违法 农田 化工厂
疙瘩 蚊子 拇指
销售 品牌 产品
浮动 证券化 债券 利率
鼓楼 青鸟 距离 校区
正数 计算机 区别
实验学校 学校 外国语 实验 奖学金
生产 收银 工厂
发给 电子 杂志
历史 论文 题材
行程 客人 外贸 公司
同学 电脑 地方 程序
文件 出口 客户 卖方
事故 责任人 工业
资产 负债表 损益表
错误 数据库 后果
风格 代表作 诗人 写诗
效果 政策 货币 财政 金融危机
小女孩 儿歌 韩语 朋友
影视 数码 制作
现金 公式 利润表 资产 负债表 邮箱 流量表 格式 财务报表 小企业
经济学 居民 生活 谈谈 影响 金融危机
营业员 知情 工资 有限公司 医药
空间 动态 百度 图片
电子书 格式 全集
端口 单片机 结构
情书 句子 经典
文件 字母 信息 磁盘
年份 平台 网络 信息化 时时 原因 出口
女生 歌词 歌曲
幽灵 歌剧 电影 声音
数据库 中文名 英文
局面 违法 学校 大学 学位证
现金 资产 负债表 损益表 余额 邮箱 自动 流量表 科目
用人 单位 书面 计划 员工
黑色素 结石 肝胆
视频 后街 男孩
答案 考试 试题
专业 师范学院 艺术 学院 专科 信阳 编导
原因 外皮 齿轮泵 液压
学费 标榜 国际 学院 外语系 职业
管理 员工 企业
商品 指纹 磷化 钢材 列表 电镀 出口
用人 项目 金额 责任 单位 工作 劳动 能力 残疾
歌曲 中文 歌词
弟弟 过户 程序 名下 父亲 按揭 套房 办理
电子 潜力 农产品 交易
设置 林场 会计科目 个体
理想 学校 工作 大学 毕业生 技能
经济 研究 经济 理论 人类
民间艺术 比喻 手法
发音 世界 公主
背景 音乐 地址
背景 图片 蓝色
技术 网管 主管 网吧
穿线 电工 建筑工地
视频 音乐 背景 名字
地址 对联 风景
品德 思想 教案
生产厂家 远程 模块 数据
风机 区别 滚珠 轴流
理由 模具 行业
分析 案例 人力资源 答案
交税 机器 业务 税务 办理
育才 校区 旅游
犯罪 中心 记录 指纹 工作 使馆
短句 造句 韩语
现金 公式 流量表
国家 出口 贸易
肝硬化 总队 医院
少女 电影 真人
故事 礼仪 名人
专业 产品 模具
合伙 企业 地方
补丁 足球 皇马
磨床 万能 工具
资料 手抄 保护环
泡沫 材料 标准 测试 性能
报表 月份 营业执照
专业 职业 主修 技术 学院
生产 产品 专利 科目
现金 资产 负债表 损益表 急需 自动 格式 流量表
计算机 专业 大学 好学 交通 考研
朋友 实况 质量
机器 专家 同志 屏幕
大学 档案 毕业
邻家 中文名 大厅 这歌
答案 考试 技能
谈谈 人力资源 管理
电路 闪光 警车
研究生 电力 管理 技术 经济 单位 大学
中英文 论文 法律
咨询 法律 噪音
天籁 纸鸢 文集
客户 产品 电子 五金 实验 硝酸 电镀厂
效果 白癜风 儿童
自学 基础 室内设计
培训班 培训 机构 孩子 英语
用纸 水泥 塑料袋
学生 责任 校方 楼梯
建议 培训 效果 机构 网络 营销
日语 咒语 发音 甜心
势能 动能 过程
视频 音乐 网址
语言 设计 软件 密码锁
计算机网络 专业 技术 工作
性感 视频 护士
档案 人才 市场
管理人员 管理 原则
大学 工作 毕业
网页 照片 空间 百度
人力资源 成本 外包
语句 高手 页面
生产 化工 仪表 防雨
毒气 肝脏 影响 化工
无线 电信 种类 资费
用人 协议书 单位 劳动者
创业 辩论 金融危机
制品 年鉴 类别
专业 计算机 大学 名字
家园 前门 房子
专业 物理学 高校
凭证 资产 负债表 自动 时间 利润表
合伙 线材 事项
垫片 消防 管道 螺栓
电脑 学院 新华 办学
分析 电力 检测 系统 谐波 源代码
黑色 无涯 禁药 作品
现金 模块 流量表
分数 质量 密度
语文 中考 世博会 类型 民族
土地 使用权 农村
汽配 前景 发展
现金 财务报表 资产 负债表 流量表 格式 利润表
计算机 电脑 课程
女声 歌词 名字
网站 宣传 工作
新政 贷款 买房子
程序 整数 键盘
关系 数据库 语言
银色 音符 全文
关系 工资 基数
业务员 公司 装潢
费用 技术 盈利 设备
经济 泡沫 通俗
胆囊炎 结石 胆结石
帐号 朋友 银行 买房 证据
劳动局 培训 学校 培训 职业 考试 技能
汇编语言 存器 单片机
专业 戏剧 中央 文学 学院 影视
歌词 乐队 金属
腹腔镜 手术 伤口 胆结石
亲情 商业 时代
疑难 解析 手掌
细分 情况 市场
京剧 家乡 粤剧
新闻 排位 领导
容器 代表 项目 压力
教师 时间 考试
楼房 基础 距离 建设
纪年 天干 地支
管理 内容 名称
建议 意见 酒店 市场
酸痛 头晕 眼睛 全身 流感
仓库 货物 工人
大学 技术 毕业
进出口 数据 关税
等额 本金 贷款
上司 同事 录音
中文 音译 礼物
手术 后遗症 狐臭
记录 手册 工作 劳动 原因 公司
商品 质量 资料 外贸 速度
分析 桥梁 铁道 方向 发展 企业
总监 酒店 餐饮部 餐饮
字模 批量 汉字 工具 数据
消失 地方 办法 数据 考勤机
朋友 系统 物资 管理 源代码
肝功能 数据 化验单
客户 业务员 资料
电信 公司 运营
分析 领导 企业
文件 数据库 格式
文件 数据库 名字 图片
词语 心情 形容
学费 青鸟 培训中心
卖家 发货 公司
所得税 税务 部门 政策 小企业 税收
高手 高分 海员
村官 科学 大学生 发言稿 论坛
童话 人士 剧本
过户 财产 亲戚 房子
户口 毕业 大学
地点 时间 骗人
培训 学院 技能 职业 科技园
医院 疗法 新民 白癜风
职务 利用 财产 公司
秦腔 故事 背景
造型 动漫 少女 时代
高分 网管 企业
生产 手机 企业 研发部
工作 伊利 前途
成份 汉语 句子
改革 影响 现代化
中文 拼音 歌词
报关单 金额 影响 结汇
专业 艺术 前景 环境 装潢 设计
发展 形势 行业
培训 活动 干事
研究生 宿舍 法学
态度 素质 质量 店员
动漫 技校 考试
起皮 皮肤 感觉 皮肤病
借款 单据 账款
专业 研究生 历年 专业课 分数线 人数
工作 小钱 公司
背景 音乐 电脑 空间
方程式 数量 现象 货币 证明
视频 背景 音乐 名字
岗位 哺乳期 工作 工资 公司
胆囊炎 弥漫性 肝病
形式 全球化 公司 合资
家居 鸟巢 市场
信息 房子 地址 户主
中考 公办 民办
分数 体育 大学
建议 人士 财富
设计 培训 学校 平面
答案 测试题 单元 奖励
发给 主题 电脑 邮箱
护士 医院 待遇
效果 设计 平面 培训
计算机 检查 地址 数据
志愿 汽车 专业
分析 产业 零配件 汽车 行业
科技 学院 职业
培训 学校 电脑
专业 所学 发展 公司
散文 名字 母亲
分析 经济 资料
过敏性 根治 皮炎
结石 多发性 胆囊 胆囊炎
计算机 能力 教学 测试 教师资格
培训 老师 营销 企业 员工 企业管理
视频 音乐 急需 典礼
负债 所得税 资产 含义 核算
视频 急需 运筹学
检查 部门 水电 建筑
地址 甜心 海派 全集
专业 技术 大学 学院 汽车 交通
高手 面积 税费
哥们 技校 工地
地址 办理 公司
案底 身份证 人头 老板
音乐 乐器 小说
实况 补丁 中文
主页 内容 投票 空间 百度
权利 院校 高职 学生
汇编语言 高手 语言
企业 所得税 年报
国家 技术 重点 目录
分公司 税务 核算 办理
登记证 中心 产权 交易 备案
职工 产假 法律
空间 数据 数据库
有限公司 全景 信息技术 网络
预计 销售额 老板 设备 公司
少女 时代 结尾 女子组
芙蓉 大唐 门票 团体
朋友 候审 动车
热熔 黄色 白色
打人 时间 事件
物业 发展 生产线 华润 置地
财产 损失 物业 业主
偏差 公差 直径
发给 补丁 急需 大哥 汉语 实况足球
子女 父母 民族
数据库 系统 产品 设计
系统 韩语 学习班
边际 产品 成本
科技 资料 电子 大学
专业 管理 物流 职业
方法 定义 评估
合格 艺术 学院 志愿
照片 空间 百度
网页 电脑 设计 原因
土地税 企业 申报
经济 方式 活动 金融
关系 中正 实体 模式
发展 检测 前景 桥梁 薪资 设计
编码 手机 视频
宣传 地方 企业
彗星 网站 官方
技巧 歌手 歌唱
毕业 职位 工作 工资 物流 公司
女儿 名字 胎毛
息肉 公安 胆囊
现金 表格 发给 流量表 自动
电子书 格式 免费
过户 尾款 买方 按揭 办理
管理人员 车间 工人 会计科目
急需 大方 邮箱
电脑 样子 市场
工作 单片机 寄存器
国家 月份 资格 考试
经济 专业 国际 韩语 贸易
国产 变频 品牌
环境 富士 招工
空间 相片 百度
库存 表格 管理 急需 邮件
女人 女儿 公公 婆婆 生活
经验 策划 活动
评书 天霸 人物
专业 计算机科学 技术 嵌入式 阶段
展览会 商品房 交易
题目 基础 答案
专业 人力资源 毕业 管理 大学 毕业生 专修 途径 英语
图片 效果图 房子
戏剧 关系 影视
专业 工程 测量 测绘
抗体 疫苗 乙肝
通讯 错误 彩信
补丁 英文 实况足球 邮箱 链接
白癜风 总队 医院
品牌 代理 轮胎
高手 总会 自动 空间
时代 技术 有限公司
买房 二手房 卖家 贷款
时间 价值 物价
音乐 边框 空间 百度
师范大学 文理 学院
歌曲 中毒 空间
效果 管理 过程 有效率
疙瘩 红肿 手指
塑料瓶 材质 温度
人鱼 旋律 歌曲
凭证 乱码 用友 软件
用友 模块 成本核算 权限
补丁 邮箱 皇马
路程 食品 急需 多长 时间 义乌 集装箱
虚拟主机 网站 环境 电脑
对付 人员 生产 管理
档案 执业 教育学 主治医师 条件 医师 人才 市场
主页 模块 空间 百度
衣服 单价 成本计算 生产 利润 分配 成本
管理 资产 软件
作文 话题 言志
俄语 诗歌 经典
单位 代码 企业
服装 视频 品牌 时装秀
尺寸 模具 模板 冲压
老师 工作 小学 企业
纳税 申报 增值税
含量 焦炭 规格 成分
医生 住院 感觉 结节
竞争 辩论 员工
视频 彩色 电视
阀门 销售 前途 液位
半成品 工厂 成品
亲情 句子 感言
疙瘩 手脚 原因
职工 检查 医院 企业 职业
培训 感觉 情况
孩子 指导 作文 方法 上学时
功能 培训 经销商 专家 老师 订货会 价值
用户 信任 原因
电气 摇臂 设计 钻床
现金 数字 资产 负债表 自动 流量表 利润表
姐姐 空间 百度
机床 工作台 设计 机械
动画 视频 主题 戏曲
实况 名单 球员
经济 意义 角度
三相 电能表 电子
定位 地方 挖掘机
初学 韩语 自学 学会
经验 中考 前辈
经济 世界 杂志
女生 歌词 英文
专利 知识产权 产品 区别
人才 中心 国际
后台 脚本 精灵 按键
流程 管理 物流 软件
牌号 材料 不锈钢
犯法 流通 假币
客服 文员 工作 人员 公司
专业 人士 法律
模型 驱动 材质 免费
档案 学校 成绩
白色 登场 面具 邮箱
账务 企业 账户
常识 水平 经济
专业 报刊 工作 企业
师范大学 大学 学院
运单 大哥 邮政
注音 日文 歌词
现场 观众 掌声
计算机 考试题 职称 免费
帐号 朋友 代码 程序员
文化 语言 价值观 信仰 工会 管理 学问
歌谣 开场 歌曲 人气
资料 产品 条件 投标
会员卡 酒店 会员
公司 法律 办理
协议 财产 孩子 口头
中考 急需 资料
风雨 战士 迅雷
评价 大学生 客观 毕业
销售 搜索引擎 前途
视频 制作 软件
眼睛 夫人 蜡烛
生产 风机 玻璃钢
隧道 火山 胜利
点子 工作 人才 市场
职业 学校 模具 设计
购货 销售 记账 发票 数量 货物
中年人 妻子 思想 百姓 官员
编辑 音乐 背景
专业 大学 编导
专业 经济 大学 数学
制度 新会 邮箱 财务报表 小企业
免费 代理 淘宝
保健品 销售 网站
学院 和平 评估
专业 学校 汽车
网络 无线 数据 链接
发展 艺人 港台
单位 内容 内存
英文 字段 数字 设置
遗产 奶奶 程序 爷爷 遗嘱 分配
免费版 软件 免费
戒酒 酒精 饮酒
女人 行业 软件
学生 成绩 英语
待遇 内行人 建材
音乐 出场 男生
汇编语言 计数器 程序
生产 肥料 办理
账面 投资 价值 核算 成本
营业执照 工商 资料
照片 空间 百度 图片
发展 领导 现象 措施 思路 原因
年度 餐饮业 报表 申报
鼻子 行业 探测器 报警器 煤气 燃气
汇编语言 单片机 语言
货币 市场 供给 平衡点 货币 利率
专业 文科 大学 强势 金融
赔款 协议 培训
职业 建筑 技术 学院
物流 有限公司 医药
文件 批处理 用户 权限
照片 名字 空间 百度
曝光 黑幕 行业
协同 青鸟 费用
投稿 散文 中学生
文件 数据库 备份
外贸 合同法 代理
文号 磁性 保健品
外观 阀门 工艺
土地 产权 房屋 使用权
万象 管理 网吧 软件 摇钱树
分数 石油化工 化学 调剂 工艺 大学
朋友 工作 风电
结尾 视频 名字 歌曲
效果 外用药 疤痕
原理 印刷机 方式
孩子 网校 辅导 家教
新人 字段 规则 有效性
背景 名字 音乐
知识产权 经营 体制 企业
住房 产权 夫妻
课堂 短剧 剧本 人数 急需
业务 营业税 纳税人
变压器 目的 线圈
独资 外商 外资 公司
女生 外包 测试 方向 软件
转户口 机场 员工
视频 管理 电影 案例
世界 职能 金融危机
高分 考试 工程师
动力 有限公司 信息 信息技术
霓裳 丝竹 人间
区别 税号 增值税
精神病 患者 工作 医疗期 病情 劳动 能力 司法
系统 字段 自动
志愿者 网站 大学 地址 协会
数学 中考 电子版
页面 网页 制作 用户
生化 功能 肝功能 检查
情报 待遇 空管 分局
国家 残疾人 创业 眼睛 妈妈 政策
研究生 工程 前景 材料科学
直流电 动机 转子
女生 计算机 工资 工作
钢铁 信息 网站 钢材 行业 资源
建议 班级 整体 成绩
网络 歌曲 好友
名词 国土资源 管理
公积金 飞行员 买房子
住宅 公式 功率 民用
风险 外包 人事
考勤机 刷卡 考勤
商品房 预期 首付款 开发商
附带 支票 名称
视频 建议 基础 计算机网络 自学 书籍
产假 岗位 合法
故事 主人公 小说
方式 效果 广告
策划 会展 公司
专业 机构 培训
病例 报告 小说
工程师 青鸟 网络 课程 校区
文化 机率 技术 学院 职业
取暖费 税收 企业 供热
网站 实验 中学
电脑 学校 新车 新华
八卦 平台 用途 信息 物流
田地 乡镇 学校 补偿
培训 网络游戏 中心
三相 电机 电流
通讯 损失 电缆
派出所 学校 政审
方式 区别 工作 单管
关心 作文 学会
网站 编辑 公司
语文 答案 叔叔 习题
办公 产品 生产 公司
权利 消费者 权力 谈谈 关灯 义务
角度 实习生 领导 管理
理念 公司 图片
聚乙烯 颗粒 机油
拼音 月子 歌词 歌曲
残疾人 优惠 广告
英语 韩语 行业
管理 朋友 指教 利益 要件
关系 周长 证明
建议 营销部 营销 东风 市场
隐形 计费 免费
朋友 尺寸 外贸
视频 女孩 资料
补丁 实况足球 皇马
视频 背景 音乐 名字
效果 精神 经营 管理 意义 员工 单位
积极性 辅导员 利用 学生 特长 个性
信用证 方式 程序 内容 种类
证券 培训 辅导班
违章 花园 建筑
补丁 球员 阵型
视频 音乐 背景
工作 毕业 大学 学会
公积 商业 住房 贷款
开发区 买房 房子 二手房 小区 小户
经验 药师 朋友 执业 培训班
银行 纠纷 债权
句子 比喻 手法 拟人
马路 跑步 行人
比喻 店里 句子
事项 时间 备案
协议 干部 身份
奇志 大兵 论坛
活动 大学生 爱国主义
数学 坐标系 直角
电子书 情况 格式
斗气 魔法 小说
少女 时代 现场
舞动 前奏 广播体操
编辑 源代码 学籍
农场 玩具 百度
资本主义 劳动法 区别
学费 学校 权利 学生
朋友 调教 漫画 邮箱
学院 游戏 证书 毕业
中考 体育 证件
空间 背景 代码 音乐 百度
系统工程 国家 职称 工程师 数据库
财富 学校 精神
财政 总收入 区别
艺术品 销售 进口
原料 塑胶 地方 价格
辅导员 待遇 财经 大学
个体户 工业 纳税人 公司
大学 话剧 歌曲
发给 天地 姐妹 少妇
少女 时代 演唱会
大学 时间 分配
专业 网站 物流
职能 企业管理 经营者
救人 剧本 大学生
研究生 财经 大学 企业管理
质量 土工 企业 口碑
专业 经济 技术 资格 考试
房主 二手房 公积金
学校 入学 条件
分数 中考 幼师
费用 培训 高手 门户网站 指点 网站 教育
报警 箭头 乙肝 阳性
旅行 音乐 乐队 名字
文件 侠盗 猎车 星空 游戏
交流电 跑步 直流电
银行 科技 学院 校区 职业
工资 核算 员工
方式 审理 审判
网页 空间 文件
限时 作文 小时 心声
编辑 网站 后台 数据
所得税 金额 公司
高手 调用 过程
情况 销售 十字绣
内行 题诗 姓名
虚报 工厂 身份证 年龄 公司
生活 无业 干部 原因
政府 培训班 人力资源 管理
功能 语言 程序 整数 素数 调用 函数
政策性 财务 粮食
汇编语言 单片机 计数器 设计
少女 时代 世界
专业 方式 文化 大学
辩论 英文 视频
章节 小说 电子书 全集 凡人 免费 全文
区别 电气 施工员 资格证 电工
学校 实习生 公司
消防 讲座 材料
网络版 管理 急需 站点 客户 软件
生产 成本 函数
高手 高分 制作 图片
方案 公关 咨询 活动 企业管理 公司
出版社 管理 原理
费用 账务 年度
专业 文化 编导
故事 水浒传 名称
辅修 情况 金融学
裂缝 元月份 手背
金钱 联赛 大师
中央 高校 地方
特征 经济学 市场经济
恶魔 同人 全文
专业 热电 大学
电子商务 毕业 研究 论文 模式 物流
学校 野马 专业
夫妻 财产 分配
脂肪肝 脂肪 病人
游戏 思想 编程 图片
主页 音乐 空间 百度
序列 大话 自由人
设计 学会 模具
培训 省份 保安
物业 急需 保安 主管 小区
分析 案例 经济学
物业 消防 手册 朋友
考核 工资 销售 目标
生产 白板 电子
学校 学会 毕业
演员 男主角 妹妹 误会 女主角 感情
圆柱 减速器 装配图 齿轮
专业 计算机 毕业 项目 工作 风险 投资
女声 大灰狼 铃声
农场 好友 百度
工程款 监控 公司
女生 瓶颈 阶段
酒店 奖金 部门 管理人员 机关
精神 协议书 患者 监护人 疾病
酱油 白癜风 效果
案例 成本 管理
关系 商务 电子
专业 环境工程 前景
关系 物业 地热
公有制 企业 分配
程序 能人 电子钟
人格 特征 法律 法人
运动 时尚 品牌
章节 苍穹 列表
大学 交通 条件 网友
正弦波 噪声 信号
证书 成教 毕业证 检验 医学 师资
颜色 背景 空间 百度
外贸 公司 增值税
中文 世界 诗句 大学 学院 国王
税票 农副产品 商场 销售 蔬菜
扮演者 神话 电视剧
租期 居室 季度 房子 房东 有权
分析 高手 电路 原理
人生 蕴涵 道理
琴谱 秘密 时空 途径
学院 大学 设计
股份 有限公司 员工 公司
人事 企业 纺织 部门 设置 企业
培训 机构 价格 英语
帐户 代扣 所得税 劳务费 企业
高手 数据库 指点 家庭
贴片 规格 电容 信息
信号 电压 温度
经济 世界 原因 影响 金融危机
娱乐 空间 百度
市面上 销售 网络 产品
犬夜叉 土豆 迅雷
中文 歌词 歌曲
财产 人身 押金
视频 少女 时代 歌词 世界
幻想 音乐 背景 小说
朋友 格式 手机
课堂 外向 性格 学生
中性 黑色 笔墨
补丁 实况足球 方法
公式 账款 账面 净值
学生 上学 现象 放学 家长
外文 公路 期刊 行业
空间 百度 分类
价值 建厂 土地 账面 厂房 使用权
网络 公司 理念
外贸 流程 细节
货币 财政政策 政策
人才 服务 外包 基地 培训 校区 称号
空间 颜色 百度
关系 环境 白癜风
教师 国画 求教
学历 学会 青鸟 网络 课程
价格 方式 计价
背景 口罩 音乐
押金 会计分录 企业
滤芯 水机 制作
责任 房子 公司
报关员 毕业生 考试
业务 纳税 贸易 公司
手机 铃声 韩语
联赛 实况 能力 球员 大师
中文 补丁 实况 小弟 大哥 油箱
协议 法律 权益 手段 培训 学校
代表 专用发票 定额 代码
机构 房屋 裂缝
风险 验资 业务 条款
生命 植物 诗句 种子 诗人
编程 电极 细长
工资 理论 主义
户口 毕业生 档案
融资 内容 企业
模范 中学 艺术
师范大学 西华 学生
资格 按揭 购房
预售 销售 商品房
过户 工龄 父亲 母亲 情况
大灰狼 翅膀 全文
情况 眼镜 销售 专业
插曲 青色 事件
春水 赏析 繁星
答案 感觉 日文
网站 企业 营销 区别
主题曲 音乐 男人
工程师 青鸟 网络 课程
合作 协议 商铺 内容 合伙人 建材
工程 电子 信息
青鸟 全国 超音速 计划
代码 身份证 证件
区别 大学 学士 职业 学位
运算 汇编语言 程序
语法 标识 有空
物业 工程部 新房 钥匙 开发商
区位 计算机 内码
进口 月份 发票 公司 增值税
好心人 报告 物流
属性 错误 素数 参数 资料 例题
儿童 湿疹 激素
会议 股东会 合伙人 家属
物流 关系 行业
语句 文件 数据库 中用
现金 电子版 准则 流量表 公式
指标 干扰素 疗效
风险 界限 贸易 术语 装运
多指 买房 指点
快车 网站 监视器 官方 网际 手机 购买方
大学 全日制 专业
账号 名字 空间
软件 货品 管理
直属 事业单位 成绩 部门 自治区
电话 功能 电子书 软件
专业 网站 贸易 公司
例子 句子 数字
职位 航空 公司
国家 宪法 人权
培训 技术 学院 热门 职业 项目
定量 检查 乙肝
零序 电流 名字
创业 工厂 公司
警校 分数线 大专
歌名 歌词 乐队
流动 损失 方向 能量
利润表 资产 负债表 格式 财务报表
写字楼 装饰 公司
景观 效果图 园林 设计师 公司
员工 工作 公司
论文 外贸 金融危机
专业 毕业 成教 资格 电工 机电
数字 格式 小数
分析 经济 国家 政策 调控 宏观 货币
中文版 植物 僵尸
分析 案子 专家
网站 百度 图片
原理 火车 供热
网站 营销 搜索引擎
文化 高手 白人 姐夫
神话 主题曲 格式 铃声
对象 实例 设置
竞赛 复赛 物理
代理 模块 变频
名录 软件 企业
工作 程序 档案
车间 管理 质量 管理 生产 管理
公安机关 私下 案件 责任 行为人
教育 学院 高校 网络 学籍
工程 区别 专科 工资待遇 大学 毕业生
经济 工作 建设
世界 漫画 行业
葡萄糖 胆红素 影响
律师 朋友 办事
疙瘩 性交 时间
酒店 管理 集团 全球
设计 电子 高精度
账款 企业 数据
商务 咨询 企业管理 公司
电容器 电压 工作
器件 总线 单片机
诺基亚 主题 型号 免费 游戏
文具 服务 树德 企业
高手 论文 英文
孩子 父母 民事责任 犯法
思念 名字 古体 伤感
游戏 学院 课程
视频 音乐 背景
中文版 补丁 国际 足球
经济 政策 货币
进口 情况 预测
胆结石 原因 手术
朋友 工作 盘点 仓库 管理
数字 一致性 数据
人才 艺术 语言 大赛 内容
管理 论文 全文
进出口 内资 经营权 企业 纳税人 公司
语言 内存 软件
序列 屏幕 专家
地址 百度 图片
毕业 工作 公务员 政审
网络 大学 交通 教育 考试 科目
高手 对象 动态
漏水 铸件 工艺
培训 地方 设计 平面
落户 买房 农村户口
容器 产品 生产 企业 检测 设备
话剧 剧本 祖国
星星 诗句 赏析
视频 红衣 长发
经济 国家 政治 能力 朋友 房价
动画 影视 培训 学校
待遇 劳模 全国
粉丝 芒果 名字
加工 饲料 设备
双学位 大学 情况
功能 电子书 格式 软件
比赛 朋克 精彩 歌曲 英文 足球
外语 导游 西班牙语
补丁 国际 实况 纪念版
发展 论文 供销社 题目
性价比 软件 企业管理
专业 工程 计算机
建房 集资 指点
时间 多长 尖锐湿疣
农场 农田 好友
国家 调剂 学校 总分 分数线
女人 中文 音译 韩语
专业 学校 管理 海事
恋人 故事 粉色
结构 公司 设计
方案 训练 数学 答案
单位 工人 机关
物料 技巧 供应商 窍门
管理 餐饮 谈谈 事项 企业 方法
公务员 事业 待遇
大学生 新闻 事件
待遇 华润 涂料
一族 房子 省钱
运动 韩语 时尚
传奇 实况 模式 豪门
登记表 标准 企业 备案
时间 自动 税务 增值税
症状 颜色 湿疹 白点
标准 条件 企业 办理 备案
商品 会计分录 入库
合同工 落户 女方
培训 学校 软件
工程师 网络 考试
宠物 美容 内容 培训 学校
补丁 急需 实况
毕业 职业 性格 工作 双向 内向
根治 急性 阴囊 湿疹
住房 贷款 担保人
军事 数学 院校 文科
女生 字段 男生
中文 歌词 专辑
期限 贷款 购房
房屋 急需 答案
电子书 拇指 网站 手机 小说 免费 乐园
背景 音乐 地址 空间
大学 话剧 社团
财产 房子 朋友 套房
管理器 名称 服务器 服务
发票 记账 手工 方法
岗位 纯水 空调
名字 韩语 地址
背景 圆明园 急需
主题曲 游戏王 邮箱
视频 计划 土豆
俄语 主题曲 电影 眼泪
耕地 农转非 在校生
经济 经济 大学 贸易
空间 链接 图片
邮箱 企业 性价比
肝硬化 职业病 氨水 工作 化工厂 影响
价格 质量 复膜 纸箱
房子 贷款 价值
大学 分数线 专业
电话 月饼 地址 厂家 生产
工业 学校 设计
行政 主管 人事
专业 测控 大学 技术 单位 科技 毕业生 仪器
胳膊 乳膏 湿疹
鸿基 壁纸 手机
儒家 思想 人权
情商 能力 老板
材料 景观 园林
子女 名校 辩题
电工 功率因数 计算题
电脑 空间 图片
钢铁 走势 价格
题目 语文课 内容
流程 开店 淘宝 公司
小说 封面 起点
研究生 参考书 技术 大学 企业管理 考试 科学
办法 网校 数学课
梦游 发动 违法 集体
经历 阶段 行业
签名档 设置 空间 百度
工程师 监理 公司
国家 人力资源 方式 社会保障
精灵 空间 软件 百度
景物 手法 百草 作者
选题 题目 意义 高校 目的 对策 原因
学校 厨师 专业
头皮 额头 白色
抵押 方式 银行 贷款
事宜 名称 公司
俄语 俄文 字母 歌名
印刷工 学生 单位 工作 毕业生
驻外 管理 岗位 监管 前途 有限公司
技术学校 地址 职业
键盘 天空 完整版 钢琴曲
网站 电脑 原因
中文 人生 错位
身体 工作 危害 地板
大学生 下岗工人 退伍军人
免费 青鸟 课程 大校 培训班
方案 活动 愚人节
继电器 电路板 方法 原因
技术 学院 条件 学位证
衣服 廉价 成分 批发市场 人体
曲子 羽毛 印象 配乐
教师 教育学 内容 考试 考研
数码管 流电 二极管
专业 合格 人士 新房 内墙 开发商
专业 院校 航空 技术 学院 大学 学院 设施
见面 插曲 名字
损益表 信箱 资产 年度
少女 时代 演唱会
标准 理工 收费
学员 地址 学院
照片 空间 百度
症状 医生 胆囊
专业 工程 学校 测量
工程 教育 质量
平台 渠道 投资
中心 管理 流程 住房 公积金 房屋 贷款 评估
大学 科技 机械
分数线 实验 中学
高手 女生 指教 自动
网络版 软件 公司
信息 咨询 有限公司
空间 百度 编辑
关系 验资 公司
命题 作文 游记
事业 感情 前路
音频 综艺 邮箱
档案 中心 农村 指导 毕业生 高校 干部 户籍 身份
管理人员 事业单位 技术工 身份
起因 消息 孕妇
企业 风格 特色 公司
医师 执业 办理
流程 可行性 报纸
经济 泡沫 书籍
自豪 员工 工作 感觉 公司
文章 空间 百度
烧水 结石 内胆 水质 黄色
培训 学校 设计 软件 平面
舞曲 名字 低音
关系 电子商务 网络 电子 金融
企业 韩语 毕业
高手 主题 例句 绿色 句子 结构
财产 父母 房子 套房
大腿 皮下 阴囊 疙瘩
工业 大学 科技 学院 公寓 人间
视频 邮箱 原版 手机
屁股 耳朵 手脚 水泡
女人 哺乳期 避孕药
有限公司 支票 括号
财富 猎人 邮箱 小说
体育 专科 分数线
低值易耗品 成本 主营业务
医院 收费 白癜风 国医
补丁 世界杯 实况
职业病 法律 援助
货款 物流 收费
食堂 大学 校区
类型 购买者 产业
工作 单位 证明 单位
经济 解题 过程
联赛 经典 实况 球员 大师
培训 销售 管理
方法 角度 圆弧
发给 主题 电脑
中考 计划 时间
小时 完整版 发给
国家 培训 审核员 机构
职工 学工 建设 公司
事务 员工 设计
研究生 大学 地址
中文 音译 发音 女子组
高手 贸易 工具 英语
三菱 交流 型号
微观 宏观 经济学 原理 答案
富士 调整 图片
国库 银行 准备金 存款
凭证 账户 客户 记账 公司
句式 海潮 文言文
效果 激光 美容 波长
染料 脉冲 激光 血丝
工作 地点 校园 恒大 地产
白酒 资料 生产
分析 案例 风波 管理学
桌面 端口 电脑 大学 校园网
计算机 时间 考试 口译 冲突
电话 订票 演唱会
户口 现实 大学 毕业证 学校 原籍 毕业生
关系 应纳税额 主营业务 税金
方式 塑胶 产品 电镀
批量 电路板 实验
项目 经理 开发区 烟台 汽车 年薪 工资 物流
管理 办法 业务 时间
天籁 纸鸢 全集
教师 调动 乡镇 程序 工作
古风 语句 小说 文笔
景物 角度 句子
轻工业 意见 校区 宿舍 技工学校
房子 套房 父亲
京剧 技巧 对话 智斗
处分 作业 公告 学生
电影 插曲 情结
有限公司 机械 食品 设备
尺寸 型号 钢材
薪水 规章制度 公司
职责 管理制度 岗位
直线 职权 管理学 监督
目光 词汇 画像
花样 白色 金丝 型号 牌子 男子 手机
方式 装饰 材料 有限公司
歌曲 格式 公主
辩护人 审理 被告人
机器 加工 工厂 产品 工人 生产 员工
标志 时代 太空 科技
诗文 中考 内文
监狱 诗歌 方式 创作 劳动 数学题
贷款 答案 房子
读音 粤语 和易
国土 房子 单位
专业 管理 自学
手指 缝隙 水泡
方案 管理学 计划 企业 资源
补丁 球员 足球
费用 劳动 仲裁
数据库 用户 面向
小说 同人 死神
政府 毕业 工作 文凭 机关
集团 机构 设置
空间 百度 投票
计算题 理论 经济学 成本
格式 财务报表 邮箱
实力 集团 汽车 有限公司
服务器 私人 架设
疙瘩 鼻子 小孩子
专用发票 商业 企业
高手 韩语 求教
戏剧 音乐 区别
进口 胶水 型号
武器 电子书 弱者
文号 管理 条例
代理商 商标注册 品牌 代理 淘宝
方向 软件 编程 发展
运单 朋友 邮政
工作 乡镇 业务员
专业 实力 系统 企业 软件 公司
财务 用友 软件
高手 词语 爱情
写字 地址 驱动
代码 免费 百度
卫士 经营 软件 免费 经营者
工资 公积金 记账
机构 教育 培训
分析 案例 高手
专业 研究生 下学 考学 地理 教育 考研
财务 软件 金蝶 月份
乡镇 待遇 情况
汇总表 材料 工作 核算 企业 原材料
断电 分校 理工
大学 交通 入校
齿轮 直径 模数
指教 工厂 格式
背景 名字 音乐
空间 背景 音乐 百度
费用 专项 事业单位 办公楼 资金
分析 高手 阵容
纸业 实习生 公司
专用 单位 帐务
程序 调用 程序设计 过程
言情 小说 经典
花钱 自学 魔术
朋友 异位 湿疹 皮炎
原创 网站 新浪 小说
电影 网页 制作 链接
数字 代码 网页 文本
空间 中心 百度
住宅房 指教 土地 专家 使用证
名古屋 工业 大学
学生 大学 活动
措施 发展 事业 教育
协议 投资 价值
认证书 培训 诚信
肝功能 检查 数值 转氨酶 丙氨酸 天冬氨酸
眼睛 同事 工作 冲突
专业 毕业 会计学
经济 高师 指点
方法 损益表 资产 负债表
工资 哺乳期 劳动法
桃花 无端 全文
高分 成本计算 无纺布 袋子
视频 背景 音乐
空间 模块 百度 编辑
违法 厂里 工人 日用品 老板
朋友 电气 天正
费用 科目 财务
历史 房子 多长 土地
人民币 影响 服装业
辞典 电子 国语 名人
师范大学 外省 分数 艺术
爱情 英文 句子
前景 电源 汽车 应急
账款 邮箱 格式 财务报表
工程 待遇 总公司 铁路
男生 专业 工资
合法 货物 发票 公司
地址 网页 表单
测试 学历 软件
文学作品 诗歌 小池 古诗
分析 财务 状况
客服 热线 活动
大学 工作 医院 毕业生
客观 市场 过程 资源
服装 渠道 朋友 外贸
文件 视频 百度 图片
江油 实验 时会
地址 歌曲 链接
谈谈 网络 广告
工程学院 大学 有机
合格 混凝土 质量
专业 本科生 重点 高校 工作
身份证 方法 办理
网游 小说 女主角
读音 中文 附带 歌词 日文
老婆 业务 办法 手机 办理
天正 急需 建筑
房主 房子 房屋
毕业 远程 大学 学位 考试
销量 门店 员工 公司
房价 新楼 会长
经济 经管 大学
主唱 原因 意见
过户 营业税 二手房 差额
销售 产品 家具
专业 工程 计算机网络 工作
专业 中央 经济 学院 财经 大学 金融
读音 学校 大学
大学 毕业生 状况
数据 过程 赋值
频道 生活 歌词 节奏 时尚 英文
责任 制度 单位 监督
高手 方程 博弈论
金额 材料 现金 发票 原材料
方向 企业 发展
符号 记录 字段
视频 歌名 歌曲
静态 网页 内容
专业 消化 传染 风湿 考研
专员 工资 按揭
过户 新房 按揭
生活 工资 工作 老板
电脑 大学 培训 学校
企业 比例 国税 地税
宠物 空间 百度
消费品 行业 职位
工伤 法院 司法
款项 房东 房子 贷款
代码 进口 专用 名称 增值税
物价 粮食 水产
权力 父亲 儿子
专业 现场 外语 大学 时间 学位
电力 工程 动力 大学 热能
培训 人员 无业
管理 现代化 特色
租房 公积金 农村户口
国际 内码 汉字
营销 分析 环境 格力 空调
院校 服装设计 全国
计费 系统 网吧
列表 时间 模块 文章 空间 百度
励合 甜心 链接
寒假 计划 中考
电子产品 制度 仓库 管理
名字 培训 学校 书城
油墨 丝网 材料 面料
中学 地区 宝鸡 烽火
专业 毕业 工程师 软件 行业
大学 电子 信息 科技 工程学院
出售 电子版 工程 储运 手册 建设 设计 油气
身体 感觉 手脚
电子商务 平台 协会
投保 费用 单位
皇马 补丁 实况足球
好人 序号 设备
报告 可行性研究 行业
公交车 技术 学院
电路 变阻器 电压 滑动
漏水 房屋 纠纷
碳酸钠 碳酸钙 区别
足球 球员 补丁
实惠 经济 出租房
数字 区分 字母
金钱 实况 实况足球 器用
培训 条例 社会保障 资源
天生 工厂 排球 生产
朋友 人性化 学校 汉语 做人 服务 价格
影响 距离 住校
报关员 办理 备案
戏剧 学校 影视
试题 财务管理 答案
项目部 工程 项目
封面 印刷 行业
历史 题目 中考
语文 试题 答案
次数 名字 空间
音乐 视频 背景
成套设备 单件 出口 标准
竞赛 学校 三等奖 数学
汇总表 现金 账户 资产 负债表 损益表 自动 流量表 科目
材料 管理学 论文 探析
村官 待遇 政策
网站 图片 背景
特种 考题 作业 电工
高额 文章 赏金
培训班 设计 平面
分析 经营 模式 市场
服装 所学 纸样
责任 借款人 担保人 借条
学院 分数线 职业
文字 代码 速度
名字 才子 对联
现金 电子版 发给 资产 负债表 损益表 流量表 会计报表
分析 法律 人士
疾病 牛皮癣 遗传
清风 春雨 时光 春色
浪涌 保护器 生产
视频 背景 音乐
车间 人员 生产
发给 补丁 实况 邮箱
专线 网通 负责人
商品房 朋友 基金 房屋 契税
译音 歌词 中文
系统 行程 参数 车床
检测 报告 丙肝
电位 厂家 生产厂家
代理 公司 货运
人事 管理系统 企业
外省 影响 户口
词汇 好书 韩语 时间 考试
正常值 胆汁 胆红素
情书 皇上 韩剧
发展 情况 塑料管
流氓 广播剧 邮箱
小品 剧本 王家
表格 职员 资源 技能
错误 程序 信息 服务器
作文 动物 文章
作文 发言稿 单元
视频 空间 百度
指令 内容 单元
汇编语言 中用 数据
哲理 时间 文章
报告 乙肝 检查
文件 音乐 空间
上司 公司 名字
平台 代理 总代理 时时
变压器 效果 外表
客户 发货 货款
社会 辩论 材料 法律 秩序
本地人 农村户口 工作 老家 社会保险 公司
按钮 空间 百度
违约金 沙盘 企业
影响 曲线 水平 价格 变化
电容 供电 耐压
主题 电脑 图标
短信 高分 经典 企业管理
戏曲 代表 人物
专业 设计 装潢
领导 工作 部门
文化 班级 亮点
俱乐部 百度 空间
补丁 球队 经典
电工 标准 配电房 物业
注塑机 技术 工艺
购车 账务 企业 纳税人
设计 行业 产业 状态
行业 机械 产品名
技术 土豆 正宗
中英文 名字 女子组
档案 不语 校舍
通讯 大唐 地址 新能源 公司
实习生 土木 研究院
歌名 头球 大地
培训班 考试 教师资格
中考 时间 英语 听力 考试
电子书 手机 格式
单号 下单 流程
函数 边际 成本 企业 市场
工作 岗位 压力
视频 文艺 学生 教学 学校 街舞
联赛 补丁 实况足球
国际 市场 影响 金融危机
多媒体 网络 教室 软件
肌肤 大地 句子
哺乳期 药物 荨麻疹
信息 建设 村庄 情况 规划
家乡 变化 作文
调节 速度 液压 系统
暴利 装饰 公司
参赛 节目 妈妈
代码 数据 数据库
青鸟 课程 学历 软件 人学
专业 培训 网络 学校 野马
空间 格格 百度
错事 情况 老板
男性 危害 肝硬化 身体 影响
游戏 光驱 电脑 实况足球
日语 网站 音乐
科技 学院 汽车 职业
教学 魔术 图片
工商 登记费 企业
企业 所得税 核定 企业 资金
机构 培训 计算机
劲歌 视频 音乐 背景
视频 空间 百度
原文 日文 歌词
管理 仓库 微机
发展 含义 作业 战略
语文 方法 文章
传媒 大学 情况
计划 成本核算 成本
谷草 转氨酶 肽酶 医疗 报告 转氨酶 妈妈 碱性 磷酸酶
电子书 网站 格式
培训 员工 计划
现金 凭证 货款 单据 开发票 收款
分析 现状 市场
歌词 暮光 插曲
足球 中文版 球员 中文名
出售 商品房 户口本
社区 账号 外贸
电力 工程 系统 学院 电气 软件
背景 空间 百度
图片 彩色 收据
少女 时代 铃声
亏损 企业 所得税
子弹 水平 质量 速度
场景 错误 晚会 设计
网页 同胞 代码
文字 发票 商业 大写
高手 汇编程序 单片机
语法 类型 属性
磁带 店主 版本
补丁 兄弟 足球 邮箱
视频 电脑 空间
专业 电子 贴片 有限公司 设备
系统 指点 设计 器件
插曲 歌手 名字 爱情 公寓
培训 学校 朋友 电脑
专科 毕业 科目
视频 篮球 背景 音乐
效果 数码管 电路 驱动
形态 舞台 戏曲
照片 空间 百度
师范学院 账号 校园网
事情 监控 矿山
时间 地点 考试
语文 中学 报刊
人气 手机 歌曲 歌谣
字符 汇编语言 动画
专业 环境工程 环境 科学
密码 地址 开机 软件
免疫力 尖锐湿疣 病毒
造型 国家 家用电器 卡通
液晶 装置 创维 大锅 电视
节目 显示屏 电脑 光缆
电话 人事部 船厂 新世纪
检测仪 酒精 电路图
水文 前景 水资源 工程
劳动 仲裁 情况
实力 中药 销售 情况
运输 空运 方式
图纸 化工 初学 设备
师范学院 培训班 技术
学院 校区 公主 信赖
省区 地理 中考
奖金 诺贝尔奖 夫人
工作 彩色 复印机 原理
房源 信息 公司
动漫 培训 学校
理科 学院 东华 理工
手机 型号 牌子 图片
房屋 租金 土地 使用税 原值 房屋
僵尸 植物 大战 英文版
运费 信息 店家 地址 淘宝
培训费 发票 旅游业
借款 业务 部门 人员 公司 记账 财会
仓库 机械厂 仓库 管理
经营业 单位 发票
色狼 老师 科技 学院 职业
知名企业 意义 危机 公关
协议 单片机 串口
学生 试题 化学 全国 素质 能力 竞赛 实验 答案 复赛
专员 题目 人事
幻想 骑士 全文
仓库 用友 结账
白癜风 医院 情况
鞋厂 危害 胶水 工作
蚂蚁 地方 网络 版本 电视
日程 管理 步骤 经销商 门店
经济 进口 部门 总收入 投资 储蓄
豆花 发给 邮箱
住房 产权 区别
区别 裂痕 材料 热处理
部门 行业 饲料
方法 财务报表 校验
密度 盐酸 溶液 质量 氢氧化钠
教程 多媒体 技术培训 计算机
财经 学院 分数线 职业
错误 应用程序 指令
电力 系统 过滤器 驱动 全自动
集团公司 招聘会 建筑
文字 错误 原始凭证 书写 方法
街舞 中文 专辑 视频 教学
经济 发展 大使 投资
中文版 小说 暮光
犯罪 嫌疑人 西装 出庭
参数 设置 速度
环保部门 职责 管理
电梯 原因 顶层
插曲 婚礼 名字
国家 措施 原木
木制品 证明 进口
设计 培训班 培训 平面
音乐 文章 空间 百度
微观 经济学 宏观 经济学
视频 音乐 背景
教学 东华 评价
视频 网站 诗歌 儿童
租房 协议 房主 定金 中介费
用人 协议 部门 单位 主管
歌词 诗句 想象
地方 培训 网站
补丁 急需 实况
技术 学院 建筑 职业
老师 单位 内容
体育 意见 中考
星星 歌词 中文
研究生 计算机 大学 电子 科技
供给 宏观 经济学 变化 原因
樟树 景点 景色
写字楼 办证 契税
基金会 英语 财神爷 工作室
空间 网名 百度
专业 电子 信息 技术 课本
网页 大方 动态
音信 和声 图像
姓名 空间 百度
全国 电子 厂家
免费 日子 全文
协议 空间 百度
单位 工资 行政 事业 类别 差异
质量 公司 管理
研究生 海事 信息
知情人 传媒 大学 艺术类
仓库 货品 账本 入库 估价
培训 经济 培训费 企业
开学 成教 大学 学院
教师 集体 户口 协议 年限 学校
专业 少数民族 学生 分配
计算机 全国 数据库 培训 学校
阴囊 根治 脱皮
胆囊 内科 医生 息肉
报价 钢铁 矿粉
计算机 培训中心 计算所
神舟 全国 收据 发票
小弟 视频 好心人
价格 配料 电子 皮带
学校 工厂 子弟
函数 电子表 中用 格式
软件 屏幕 用户名
原著 魔戒 精灵
手术 类型 疤痕
品质 客户 价格
用户名 空间 百度
登记表 公民 审查
九月份 名师 学生
发展 预测 金银 前景 报告 战略 首饰 咨询 行业 珠宝
人员 客服 宅急送
领地 主角 建设 小说
培训 游戏 项目 培训中心 过程
青鸟 技术 点儿
顶层 物业 花园
文化 美术 学校
编程 木马 软件
投资 母公司 利润 子公司
软件 管理 内容
语句 文件 逻辑 文件名
危害 老婆 身体
农场 陌生人 列表 好友
作文 仪式 观后感
瓶颈 销售 突破
老师 凭证 指点
货款 账务 物流
弟弟 传染 肝功能
影响 尖锐湿疣 生育
成语 神话 故事
思想 调剂 作品
商铺 责任 被盗 小区
歌剧 戏剧 剧场
集体 买房 土地
知名度 培训 电脑 学校 行业
库房 流程 工业 企业
专用 图册 机械加工
球衣 补丁 球员
楼顶 大字 名称
中心 系统 科技 软件
胆结石 疫苗 患者
地方 号码 邮编
专家 格式 屏幕
单号 网址 邮政
设计 灯光 软件
企业 方法 分配 利润
负责人 协议 空间 百度
特征 世纪 文学 主义
管理程序 老师 供应商 方向
语句 关系 定义 数据库 模式
视频 地址 主页
设计 老人 机械 结构设计
磁铁 背包 公交 手机 影响
电子书 急需 恋空
关系 社会 效率
中考 体育 女子
财经 宿舍 中央 大学
工艺 设计 机电
网页 星空 标题
话剧 剧本 商业
模具厂 模具 铣床
朋友 医生 白癜风
传感器 元件 压电
代码 集会 好友
列车 罪恶 地址
女人 音乐 男人 视频
预览 背景 白色
网游 小说 全本
分数 中文 国际 珍藏版 版本
视频 背景 音乐 名字
音译 歌词 中文 急需
专业 学生 大学 学历
视频 渠道 公关 公司
大纲 大学 考试
经济 外商 政策 出面 代表 政府 办理 事宜
型号 扣板 彩钢 设备
视频 黑色 编辑
设计 室内设计 机械 前途
中文 专辑 歌名
强磁 根治 胆结石
整体 框架 文章
电脑 影响 蒸汽
印刷 规格 设计 平面
商品 发票 增值税
补丁 实况足球 皇马
新浪 足球 音乐 背景 视频
医生 住院 消炎药 白色
外国人 待遇 合法 公民
外文 大虾 地址 国籍
住宅 比例 人流
培训费 合法 单位 私人
中文 歌词 玻璃
小学 诗词 诗歌 红色
总价 套房 贷款 购房
小说 暮光 英文版
地方 培训 幼师
硬件 程序 电脑 控制器
曲子 背景 音乐 美文
教程 报税 系统 企业 制作 模板
投稿 有奖 网址
后宫 格式 全集
廉租房 事儿 问问
创业 辩论 大学生
选矿 规格 铁矿 设备
网页 背景 歌曲
供应商 应付账款 帐号
权益 单位 公司
师范大学 教务处 成绩单 考试
管理器 数据源 程序 网页 名称 测试 驱动
时间 大伙 意见
音乐 自动 空间
联机 数据库 实况 阵容
姓名 号码 字段 身份证 数据
残疾人 国家 市政府
野马 工程师 网络
经济 工作 会议 中央 时间
检索 会议 论文 国际
个体户 客户 发票 国税
形态 化石 考古 股长
凭证 收款 收据 区别
屁股 疙瘩 胳膊 老家 绿豆
发给 格式 桃花
板块 房价 地产
二进制 原理 计算机 人体
对话 工具 百度
软件 记账 免费
押金 应付款 会计科目 房租费 公司 科目
汉语 全球 考试
数据库 调用 过程
时代 媳妇 全集
偶像 团体 特辑
建议 政府 人大代表 委员 宪法 办理
家乡 示例 戏曲
语言 词语 语意
理科 专业 建筑 艺术
三相 变压器 区别 电压
视频 音乐 坦克
软件 工程师 日记 报告
机械 西服 销售 产品
名义 税金 发票
户口 大学生 毕业
现场 少女 时代 视频
财务报表 资产 负债表 公式 利润表
规律 大腿 蚊子 全身 阴囊 小点 水泡
文字 档案 颜色 设置 空间 百度
社会 调查 错别字 报告
空间 百度 图片
游戏 经营 世界 经典 男人
有色金属 信息 资料 会展
建议 网校 优势 家教
日语 机构 培训
企业 办公 软件
结尾 目的 为题 母亲
联赛 实况足球 大师
菜鸟 利润分配 利润
视频 朋友 阳台 亲戚 舞台剧 资源
视频 背景 音乐
队长 平台 实况
福彩 会员 编号
店里 商品 质量
工业 新生 学院 校区
视频 地址 网页
女人 常识 购物
间隙 现象 行星
国家 房子 套房 男方
责任 摩托车 工厂
场馆 世博会 优惠
编码 字节 字符
进口 费用 程序 废铁
石油 专科 学院 分数线
环氧 树脂 生产厂家 地坪
发展 科技 生产 有限公司 骗人
分类 规则 决策树
主题 报效 作文 祖国
大学 电子 科技 情况
工作 单位 会计证
生活 作文 为题 韩语
公司 调查 纳税
视频 背景 音乐 诺维
复旦 研究生院 电力 学校 地址 大学 学院
野火 免费 版本
视频 力量 法治
研究生 工程 车辆
影响 基准 水平 银行学 居民 生活 货币 变化 利率
视频 老师 大本营
专业 化学 规划 毕业生 教育 职业
背景 音乐 拳王
酒店 管理 书名 作者 书籍
空间 网址 音乐
销售 电脑 网络 合法
薪酬 标准 商场 管理 营业
考试题 职称 计算机
实习期 证明 公司
改革 士官 制度
分析 肝功能 朋友 医生 化验单
国家 政策 进口 煤炭 关税 补贴 增值税
结婚证 国人 约束
诗句 编辑 爱意
管理学 角度 谈谈 机制 企业管理 效率
建筑 工业 文理 学院
计算机 时间 成绩单 考试
产量 工人 生产
开发人员 代码 工具
工程 集团 电气化 有限公司
活动 古诗 动物
关联词 店家 百度 句子
份额 生产 国家 生产
视频 电影 围城 地址
父亲 房屋 母亲
文件 补丁 地址 足球 邮箱
地址 实验 小学
网易 背景 音乐
运输 道路 公司
通讯 股东会 方式
经济 企业 措施
励志 财富 小说 胆量
历史 试卷 答案
正负极 电容 电力
线路 工业 大学 课程 电子
水电 学院 水利 分数线
网友 小说 全集
美容 暴利 行业
管理 办公 老板 软件 免费 公司
数据库 网页 链接
专业 电子商务 大学
车间 管理 看板 线条
锅炉 事故 缺水
费用 买家 表格 二手房 算法 卖家 交易
高手 答题 物理
名学 管理 双学位 体育 人士 学院 学工
专业 工程 电气 海事 大学 情况
账号 空间 百度
疙瘩 医生 红色 成片
函数 个数 键盘 调用 编程序
情况 残疾 工伤
字符 个数 辅音 元音 用汇 语言
电话 空调 科技 有限公司
财务 工商 咨询服务 营业 办理
智能 影院 序号 设备
春水 句子 繁星 赏析
文件 界面 补丁
少女 时代 铃声
地方 平面 设计师
电子书 散文 全集
机器 专家 屏幕
汇总表 格式 科目
空间 备份 数据
工作 农场 伴侣
胆结石 老年人 方法
火车头 列表 内容 文章
编辑 空间 百度
控件 编辑 背景 图片
编程 系统 软件
航线 下货 附加费
大学生 学院 素质教育 职业
歌名 问问 背景 音乐
专业 毕业 检测 技术 工作 汽车 前景
错事 学生 好事
环境 贡献 净化 互联网
地址 读物 全集
科技 黑板报 资料
容器 工艺 压力
证明书 工程师 基础 结构
电路 电功率 灯泡
学校 活动 物理 科技
印子 大腿 大片
专卖店 前景 钟表
费用 报告 合格证 检验 出场 电缆
权利 国家 反倾销税 商品
律师 咨询 免费
背景 音乐 空间 免费
加工 中心 批量
设置 数据 远程
形式 人文 实验班 考试 科目
生命 经历 产品
疫苗 规划 生产厂家
影响 房子 楼房 风水
中考 数理化 成绩
京剧 空城计 教学
方法 激素 皮炎 依赖性
作文 开花 心灵
天赋 宴会 开户
钢琴 曲子 流星雨
范本 管理制度 员工 人员 淘宝
观后感 韩语 电影
工资 待遇 工人 事业 干部 分配 级别
贷款人 时效 信用社
思想 问问 入团 汇报 团员
辅导 纳税人 增值税
文件 系统 电子 词典 名人
毕业 世界 外贸 客户 感觉
入团 演讲稿 中学生
工程 电子 信息
专业 专科 科技 大学
人力资源 管理 系统 举例 企业
变压器 单相 电压 绕组
结石 胆囊 胆囊炎
文件 音乐 电脑
机床 办法 运动
高手 编组 序列
改革 双层 农业 经营 基础 家庭 体制 发展
音乐 铃声 广告 手机
小学 语文 高手
租房子 家具 内科
服装 世界 品牌
水泥 英文 生物
经销商 网络 进口 价格 食品
用户名 机器 专家 屏幕
实力 商业 管理 公司
大学 网址 民族 教育 学院
学校 设计 计算机 装潢
车间 通告 员工
专业 人才 技术
培训 夜校 职业
生活 白癜风 患者 饮食
预售 房子 开发商
印刷厂 印刷 设备
等额 职务 货款 侵占罪 公司
家乡 读后感 孩子
现金 资产 负债表 损益表 流量表 空白 财务报表
领土 中文版 国王
行业 产业 区别
酒店 月工资 工作 前台 小时
职位 行业 零售
销售 精华 蛋白
价格 开店 淘宝
发展 前景 农业
银行 客户 单据
经历 作文 人生
单片机 串口 源代码
事情 管理系统 论文 图书
区别 条例 食品
艺术 美术 艺术 学院 资格证 成绩
海报 剧照 地址 图集
事例 作文 用心 题材
中继 断路 报警 信号
实况足球 信息 注册表
成本法 区别 职称 核算 权益法
家乡 成就 改革开放 建设 个例 变化
歌剧 类型 舞台剧
厂家 扣板 彩钢 设备
生产 质量 管理
函数 经济学 效用
直线 原值 年限
升级 网游 小说
网民 女儿 好心 胎毛 姓名
体系 中文版 质量 管理 标准 内容
诈骗罪 虚构 事实
图像 像素 变化 色彩
动漫 游戏 设计
日语 专业 水平
农林 专业性 学长 指点 经济 管理
所学 模型 双重 谈谈 利益 冲突 管理
年度 工作 学生会
培训 机构 软件 教育
教师 待遇 中学
工作 素质 毕业 父母 大学 面子
租房 责任 厂里 厂方 住房 煤气
工程 项目 小组 事项 公司
国家 政策 患者 救助 白血病
农场 列表 百度 空间 好友
中考 体育 测试
记录 字段 总和
大虾 歌名 西班牙语
技术 学院 职业 分数线
中文 歌词 日文
代理 内衣 文胸
多媒体 计算机 技术 大学 学院 软件
思科 老板 公司
效力 单据 电子
职业 考试 工程
高手 实况 指点 键盘 设置
分析 形象 作品 影响
研究生 石油化工 化工 学院
整流器 工作 情况 检查
身体 副作用 问问 特征 口渴 激素 医生 产品
房价 单位 购房款
视频 音乐 官方 背景
管理 软件 公司
短文 年轻人 员工 低头 公司
经济 管理 学院
高分 走势 存货 铁矿
作文 题目 中考
学生 检方 司法
工程 施工 设计 监理 软件
光盘 数据 影碟机
手机 论坛 影视
器械 健身房 跑步 单车
语言 国家 图片
档案 电影 资料 图片
避孕药 乙肝 影响 病毒
校园 毕业证 民办 大学
方法 会计处 餐饮业 应付账款 优惠券
程序 进口 关税 办理
物料 除尘 设备
动画 小说 动漫
理论 精英 企业
程序 纳税 投资 公司
书名 封面 书籍
肝病 酒精 后遗症
房主 二手房 贷款 交易
培训 工作 营养师
物美 企业 性质
专业 培训 计算机 机构
集团公司 汽车 配件
毕业证 人力资源 管理
义务 权利 消费者 经营者
计算机 数据库 中用 仓库 数据
补偿金 服务 企业
领导 干部 准则
段落 教案 视频 教学 赏析
背景 音乐 曲子
现金 新会 准则 资产 负债表 损益表 流量表 自动 公式
银色 后宫 全文
电视剧 名字 歌曲 深田恭子
专业 理学 经济 大学 课程 对外经贸
新泰 地方 工厂
重度 肝硬化 医院 妈妈 食管
分析 人力资源 案例
价格 网站 农产品 趋势
视频 全能 参数 设置
装修费 企业 科目
大学 工资 教师
设计 规划 实习生
对话框 参数 设置 来源
数据 资产 负债表
视频 网站 电脑 土豆
骨折 肌肉 右手
技术 学院 大学 农工商 校区 职业
制度 原料 胶袋 生产
心爱 女歌手 外文
板式 空间 免费 图片
账款 工程施工 科目
因素 团队 影响
思想 指导 标准化 生产 建设 国家 总局
培训 资格 考试
专业 中文 毕业 论文 文学 价值
候审 开庭 检察院
步骤 和歌 音乐 百度
专业 计算机 毕业 专科
发给 纸鸢 天籁 邮箱 小说
故事 企业 文化
平台 话费 代理 和易
咖啡 培训 机构 东华
学人 资源 毕业
经济 知情人 朋友 国际 大学 课程 贸易
发音 中文版 歌词 鼻子 韩语
评论 日记 百度
声音 视频 传单
住房 二手房 贷款 办理
借款 公司 老板
培训 党校 学校
策划 公共关系 原则
工作 时间 夜总会
物资 委托 加工
网管 学校 命名
顺序 公社 春联 人心 食堂
鼻翼 原因 鼻头
平面 工作 设计
发音 标准 励合
对话 省略 内容 括号
系统 镗床 技术
网站 小说 图片
句式 百草 书屋
失业 自动 公司
古诗 环境 形容
过敏症 全身 胆囊 原因
颜色 树叶 夜莺 上衣
真情 故事 动物
代理 药品 朋友
负债 杠杆 财务 收益 公司
经验 救急 工作
成人 培训 韩语
领导 特长 能力
空间 手机 百度
程序 新手 求教
风流 兄弟 邮箱 小说
建设 团队 气氛
培训 机构 模具 设计
公式 财务报表 小企业
文字 医院 百度
惩罚 民宅 法律
经济 研究 世界 经济 期刊
歌词 中文 福山雅治 拼音
项目管理 区别 测试 软件
分析 经济 计量
经验 品牌 运动
师范大学 学院 老师
大神 盗墓 笔记 邮箱
租期 出售 租户 房屋
咨询 律师 法律
管理学 经济学 区别
补丁 中文版 实况足球
语言 视图 图表 数据库
专业 前景 桥梁 道路 方向
美女 老婆 格式
压力 汽车 销售
字符 式子 运算
租房 风水 求教
电脑 地址 软件
控制器 电机 电瓶 情况 速度 大功率
偏差 老师 电压
原图 邮递员 手绘
补丁 球员 足球
计算机 高手 汇编语言 作业
亲笔 爸爸 遗嘱
视频 空间 百度
数据库 口令 全局
家长 应付 老师
路政 执法人员 素质
交通事故 疤痕 保险公司
动画 学费 环球 学院 数码 情况
考试 程序 用汇
危害 举例 中毒 行业
金泰 地址 爱情
出售 亏损 商品 定价 成本 利润
设计 艺术 思维
房顶 弹性 漏水
好心人 邮箱 设计
核心 抗原 乙肝 表面 阴性 阳性
变通 学会 素材
多长 时间 中药
音乐 程序 影视
视频 棚户区 时间
培训 设计 平面
名字 仙剑 奇侠传 插曲
方案 人事 岗位 系统 行政
房子 套件 学院
领先 国家 技术 联网
发展 商业 纸币
补丁 足球 邮箱
湿疹 根治 乳膏 阴囊 脱皮
辅导 个性化 排行榜
歌词 少女 时代
培训班 考试 全国
教师 培训 机构 钢琴
任命 街道 有权
方案 工厂 不值 设备 评估
住房 公积金 按揭
经营 药品 生产 企业
外径 摄氏度 支点 无缝
歌词 中文 拼音
驱动 可控硅 型号 电流
设置 空间 权限
时间 加试 考试
图书馆 书籍 办法
中文 补丁 实况足球
专业 酒店 管理
收费 培训 营养师
语言 姓名 属性
风味 培训 技术培训
公证 家庭 书面 纠纷 法律
专业 酒店 管理
中学 学期 英语
国产 矢量 信号
女生 毕业 技术 指点 医药 计算机
住房 公积金 园区
经济 学院 学生 大学 地址
镜子 发给 小说
视频 女友 歌曲
中文 财务 管理 基础 财金
进口 含义 制度 通关
相片 空间 百度
资格 报名表 护士
视频 教程 网站 免费
产量 平衡点 试用 盈亏
历史 政治 技巧 答题
老兄 技术 学院 学校 编号 职业
高手 网站 程序 指教 过程 调试
军人 抚恤金 工作
专业 大专 销售 营销 工作 淘宝 市场
计算题 高分 微观经济
汉语 例句 字典
分析 台球 可行性 市场
专业 数学 金融 科目
数据库 程序 设置
意识 谈谈 方向 职业
囊肿 公务员 脂肪肝 影响
盗墓 笔记 章节
公式 资产 负债表 格式 利润表
贡献 世界 经济学家
要素 账户 损益 营业 利润
国际 品牌 汽车
字符 题目 语言 英文字母 个数 程序 数字
贷款 材料 诚信 助学
物流 业务 航空
语言 编程 前途
过程 百度 空间 制作 模板
费用 准备金 营业
诗文 文言 花儿 爸爸 背影
租房 房东 钥匙
农业 公司 前途
后缀 批量 文件名
动漫 市场 冲击
作家 故事 病句 爸爸
产业 经济 金融 工程
培训 学校 电脑
白色 大腿 阴部 皮屑
理论 贸易 成本
词语 老人与海 手册
邮箱 企业 品质
生产 程序 企业 文件
字符 网页 代码 方法
遭遇 生活 社会
分析 理由 高分 民歌 戏曲
视频 音乐 背景
专业 毕业 技术培训 前景
函数 时间 效率
生子 邮箱 小说
语文 试题 答案
静态 数据 页面
医院 雕像 百度
专业 研究生 电力 毕业 铁道 电子 学院 硕士
生命 消费 理论 边际
设置 精加工 编程
购买者 角度 企业 竞争者
学者 街舞 成风
现金 地税 小企业
花儿 语文 作业本 爸爸
有限公司 公司 荧光
实验 化学 中考
国际 工业 大学 教育 学院
疱疹 病毒性 耳朵
小弟 补丁 实况
吸血鬼 日记 男女 主角
现状 研究 插座 行业
视频 背景 名字 歌曲
服务器 模式 客户端
暴力 家庭 孩子
风景 参考书 博士 园林 设计 规划
借款 担保人 义务 情况 私人
转氨酶 谷草 转氨酶
父子 飞天 龙舞
房子 住房 公积金 贷款
毕业 青鸟 证书 校区
关系 语句 过程
国际 优质 基地
选项 菜单 水平 屏幕
封面 校园 小说
骂人 镜子 歇后语
大学 法学 烟台
小孩 化验 阳性 病毒
待遇 员工 工作
账目 库存 进项 商品 发票 入库
难题 按揭 前妻 买房子
鱼油 进口 大哥 税率
劳动法 单位 试用期
工程师 青鸟 网络 工作
电动车 胆结石 手术
学校 商贸 旅游
校区 大学 复旦
无缝钢管 冷拔 用途 区别
序列 智能 影院
地址 快件 英文 公司
工作 商品 企划
火车 英语 东站 培训班
责任 钱包 法律
货车 厂家 生产
经济 损失 法律 咨询 资金
培训 成人 课程 收费 英语
服务 分类 单位 条件
公式 利润 个体
汇总表 方法 科目
竞争力 全球化 核心 环境 企业 市场
微观 经济学 题目
词语 篱笆 木条 形容 成语
补丁 乙级 实况
版本 小鬼 花园
费用 财务 利息
学校 宠物 美容 方法
历史 特务 资料
公式 大写 标题 小写
科技园 培训 学校 职业 技能
历史 内容 测试
书店 高分 数据库 论文 系统 免费
分析 案例 经济法
思维 逻辑 工作 行业
课本剧 道具 公主
网站 设计费 税率
过户 买家 买卖合同
同性 视频 照片 女友
频道 音乐 魅力
代码 妈妈 广告 新浪
正义 教教 出场 小弟
堆场 吊装 集装箱
职业 指点 人生 规划
精细化 酒店 管理 成本
房屋 定金 公司
专业 牛皮癣 医院
对公 账号 私人 公司
建设 角度 集团 有限公司
产品 酸乳 伊利
学院 钳工 证书
物流 公司 合作
外省 学生 学校 成绩 考试
生产 农夫山泉 矿泉水
机电 有限公司 五金
地方 科技 有限公司
进出口 外销 生产 企业 公司
人力资源 管理 网站 证书 助理
政策 中央 影响
电动车 制造商 秩序 行业 市场
违法 依法 责任 劳动者
视频 土豆 图片
工艺品 有限公司 宏博 国际贸易
世界 产量 产品
特种 设计 薪酬 管道 工业 设计 设备 行业 公司 燃气
语文 题目 综合性 活动
空间 背景 模板
锅炉 热水 循环
收费 软件 免费 图书
补丁 能力 脸型 足球
委托 管理 销售 异地 条件 女装
老乡 领导 聊天
专业 桥梁工程 职业 技术 道路 规划
新闻 工作者 特征 职业
网站 韩语 服饰
条件 人力资源 管理
变压器 材料 磁芯
发展 财务 工程师 技术 方向 软件
繁体字 办公室 中心 医院 院长 百度
语句 高手 功能
关系 痘痘 性病
专业 石油 计算机 学校 理工
网站 静态 设置
木门 品牌 代理
计划 营销 高手
作者 关键 证明 句子
关系 档案 户口
货源 物流 软件
检测 乙肝 免费
视频 地址 全集
文化 老师 待遇 产业 学院
分析 专业 现值 利润
信息技术 背景 全景 情况 有限公司
暮光 格式 手机 小说 全集
历史 电子书 玩意
异地 抵押 贷款
税率 纳税 地税
插曲 地址 英文
直属 中央 水库
文章 腾讯 空间 百度
加工 中心 加工
韩语 女孩 英语
软件 测试 工程师
现金 支票 银行 会计分录 存款 资金
国家 电网 电业局 工作 工资 影响
费用 绿化 树木 企业 科目
工资 工作 工人
房子 计提 年租金
公司 细分 物流 市场
谐音 中文 歌词
运单 单子 邮政 物流
期限 票面 债券 面值 利率
厂家 输送带 纱线 供应
护士 密码 邮箱 考试
读后感 题目 文章
集团 有限公司 待遇 液压
紫金 盗墓 笔记
专家 指点 指标 重度 情况
数字 类型 数据
发票 原因 增值税
曲子 曲谱 琵琶 高分 古筝
电影 音乐 女郎
电影 电影剧本 兴趣
职责 员工 模具 设计 机械
发展 思路 企业
工程师 资格 布线 网络综合
研究生 前景 大学
高手 指教 房子 二手房
帐号 实况足球 论坛
专业 培训 大学生
文化 竞争 企业
杂文 时事 评论
思维 老师 学习心得 营销
研究生 学生 园林 建筑学
中文 网站 地址 英文 贸易
学园 插曲 名字 话剧
经办 派出所 身份证
功能 农场 助手
农场 百度 网址
学科 经济学 领域 国际 发展 影响
经理 管理制度 装饰 公司 业务
销售 门窗 铝合金 长假
世界杯 歌词 主题歌 旗帜
网站 歌曲 免费
仙剑 奇侠传 视频
研究 财务管理 对策
全国 厂家 生产 设备
政府 民国 土地 时期
空间 升级 宠物 百度
个展 世博会 数据
骨折 右手 粉碎性
专业 程序 学院 会同
集成电路 型号 检测
会计分录 应付 单位 资本金 欠款
主题 博览会 世界
质量 货物 淘宝
驾驶证 身份证 证件
协议 边境 内容
行政 助理 工程师 级别
小弟 大哥 实况足球
分析 玩家 实况足球
原料 缝隙 时间 钢板
周长 税务 工资 字段 半径
电机 工作 原理 变频
销售 药厂 急需
有味 初学者 语音
工作 工资 毕业 大学 类型
文化 灾难 评书
习惯 民族 汉族 风俗
国家 政策 行业
发音 节奏感 歌词 歌曲 男子组 演唱会
波动 数值 国产 仪器 压力
大学 预科班 电力
专业 企业 大学生 毕业 韩语
视频 声音 格式
完整版 歌词 曲谱
选项 菜单 一球 自动 数据
经济 改革开放 书籍 变化
电话 企业 信息 企业 黄页 百度
主轴 尺寸 车床 工件
工资 待遇 父亲 级别
培训 软件 工程师 机构
色斑 扁平疣 元素
物流 专业 经济 管理 管理
过户 二手车 多长 时间 户主
人才 电子商务 工程 外贸
律师 事业单位 司法考试 工人
政策 优惠 公司
高手 改动 百度 模板
空间 百度 视频
经济 会计账 区分 业务 类型
现金 报表 附表 利润表 急需 资产 负债表 公司 贸易 流量表 分配 会计科目
钻石 歌词 黑色
塑料 变形 加工
桥式 市电 电流
经济 技术 合作 海事 经管 国际 指教 管理
刻字 厂家 电动工具 生产 设备
京剧 盒子 舞台
公积金 贷款 商业
试卷 数学 答案 单元
作文 民俗 民风
采购员 机械 材料 模具
工作 主管 木工
生活 地方 法律
读书 读书 笔记
逻辑 角度 哲学 悲剧
检查 医院 胰腺炎
机械工业 传感器 出版社 答案 原理 建平
草虫 村落 全文
体检表 转氨酶 检测
网站 视频 形式
女装 演唱会 视频
退伍军人 空虚 精神
电话 骂人 业务员 公司
旅馆 地址 价格
证书 家具 装饰 公司
后宫 皇妃 结局
现金 表格 公式 资产 负债表 流量表 自动 利润分配 利润表
汇编语言 程序设计 综合
分析 工作 营利性 管理者
结尾 网站 文件
经济 信息化 朋友 委员会 文件
中文 日文 手机 铃声
视频 地址 秘密
方式 网站 编辑 星光 大道
多边形 对角线 外角
图纸 机械 设计
手法 比喻 句子
手机 型号 头球 大地
清水 省略号 链接
专业 机构 培训
辅导 税款 增量 发票 纳税人
买家 合作 外贸 价格 客人
库存 菜鸟 商品 余额
疱疹 生殖器 医院
日语 视频 网站
视频 背景 名字
动画 音乐 名字 空间
表格 信息 学校 法律 咨询 放学
生产 水泥 机械
语言 编辑 粘贴
所得税 资产 账面 税务 价值 税基
分析 原理 管理学 案例
区别 小企业 企业
计算机 青鸟 基础 光谷 课程 校区
同行业 跳槽 协议
网页 假设 形式 表格 字段
曲子 弯刀 名字
外籍 条件 户口
视频 演唱会 家族
工资 病假 员工
程度 待遇 富士 工作 企业
格力 企业 行业
发票 餐费 餐厅
比喻 音乐 古人 文言文
补丁 足球 皇马
市场 效果 广告 模式
状态 运单 邮政 物流
读书 笔记 文章
空间 制作 百度
羚羊 态度 木雕 作者
家具 日子 承租人
储存 数据 电脑 数据库
数据库 程序 服务器 客户端
时代 背景 生平 文章
大学 艺术 学院
协议 毕业 工资 办法 时间 公司
出让金 会计处 印花税 税率 土地 契税
照片 名字 身份证
盗墓 笔记 石影 版本
培训 学校 家装
电子书 全集 盗墓 笔记
数字 个数 偶数
毕业 待遇 薪金 硕士
中考 体育 考试
医院 多长 学院 时间 职业
报表 年度 纳税人
编程 基础 软件
桌面 程序 应用程序
志愿者 竞选 发言稿
聚乙烯 材料 外皮 电缆
分析 案例 管理学
关系 线性 数据
芳烃 储罐 混合
候审 传播 电脑
证书 学生 机制 用处
二手房 弊端 贷款
贷款 公积金 户口
区别 水泵 柴油机
动画 电脑 制作
账号 数据库 密码
专业 研究生 政治学 院校 法律 社会学
同事 借条 诚信
家乡 音乐 主题 幻灯片 背景
气瓶 检测 研制 水压 检测 设备 公司
批处理 代码 按键
专业 问问 前辈 学院 物资
评书 精彩 影视剧
媒体 突发性 事件 企业
传媒 学院 校风
专业 管理 学校 旅游
代码 自动 邮件
仓库 鞋子 专卖店
乡镇 买房 县城 建房
曲子 初学者 口琴
经济 政治 网络小说
效果 差异 原因
鼠标 空格 光标
权益 负债 资产
辞典 环境 百科 页码
因素 工作 影响 公司
客户 系统 信息管理
女性 招工 性别 企业 男性
毕业 论文 英文 英语
视频 音乐 名字 背影
出售 商品房 重修 单位
京剧 行当 贵妃
印刷 彩色 规格 价格
继承人 公证 办法
外地 成绩 考试
经营范围 发展 汽车 有限公司 办理
调用 函数 汇编语言 角度
项目 技术 奶茶 免费 设备
酒店 价值 行业
高手 高分 姓名 制作
商业 名字 房子 贷款
计算机 地区 培训 学校
石油 石油化工 区分 天然气 集团 公司
社会 系统 报告 公安
勘测 水电 水利 设计 研究院
装置 压力表 标准
自学 培训班 计算机
电能 多长 消耗 工作 电灯 时间
室内设计 学校 培训 学校
旋律 法文 歌名
策划 专栏 公司
权利 顺序 监护人
外贸 大学 交通 英语
培训 机工 船员
姐姐 动画片 女孩
挑战 音乐 歌谣
乡村 医生 地域
工程师 网站 课程 考试
售后 游客 旅行社
倒影 文章 题目 小说 评析
环境工程 电力 大学 考研
地方 鼻翼 时会 红肿
记录 表里 单张
槽车 应急 设备
曲子 名字 通关
变动 订货 钢厂 政策 出厂价 制度 价格
空间 代码 皮肤
专业 科技 学院 食品 考研
方案 毕业生 委员会
加工 系统 梯形 指令 循环 螺纹
户口 法律 农业户
鼻子 大象 歇后语
专业 培训 学校 软件
网络 有限公司 公司
原理 微机 编程
时间 题目 听力 考试
专业 世界 大学 建筑学
功能 单片机 选型 串口
静脉 胆囊炎 药物 急性 患者 部位 途径
税务 销售 车辆
报警 低电压 模块
光源 总代理 型号
拘留所 见面 家属
经济 方式 买房 传统
国际 代理 答案 货运
鸡蛋 价格 行情
效果 家教 物理
号码 信息 身份证
代表 性能 材料 参数
年轻人 冰心 缺点 繁星
体系 人力资源 管理 能力
年度 所得税 申报
球面 树脂 防辐射
遗产 主题曲 插曲
前辈 空间 百度
费用 公司 员工
定义 过程 函数
真假 夫人 主题曲 电视剧
团委 竞选 口号
通讯 上位 地址
房价 买房 国人
汇编语言 指令 乘法
环氧 地坪 树脂 施工
权利 无故 公司
培训 名师 司法考试
空间 宣传 百度
文件 类型 设置 组件
循环 自动 控制线 设计 电动机 调试
培训 老师 家政
唱词 地址 秦腔
消费税 进口 关税 增值税
网管 网吧 老板
特产 质量 老粗 市场
初试 研究生 企业管理 书目
生产 黑板报 车间
专业 管理 毕业 旅游 工程学院
工程师 工资 青鸟 网络 企业
物业 供电 商铺 营业
遗产 父亲 继承权
音乐 网址 手机 免费
经济 女子 单身
社会 品质 不值钱
区分 价格 不锈钢板
发音 舞曲 节奏
情况 变压器 工地
咨询 家庭 法律 纠纷
分析 仪器 测试 材质
少女 电脑 字体 华康
文字 单位 工作
文化 形象 勇士 差异
税费 面积 专家 房子 二手房
电容 风华 电阻 工厂 生产 贴片
发展 前景 东风 待遇
变压 方法 电力
军人 榜样 作文
手工 方式 信息管理
培训 程序 企业 员工 礼仪 前景 公司
一程 用汇 语言
咨询 培训 心理 考试
社区 成员 委员会 专职 比例
石油 状况 资源
女人 罪名 男人
国家 序列 手机
动手 漫画 图片
情书 插曲 男子
新手 广告业 求教
职位 实验室 工资
企业法人 注册地 地址 办理
工商 总局 商标 涂料
货源 代理 淘宝
车祸 无力 赔偿金
地方 开发商 公司
护士 职称 区别
全站 高度 仪器
护士 工资待遇 医院
资格证书 工作 考试 办理
咨询 资源管理 公司
关系 工伤 条例 区别 人身 情形
汇编语言 教程 电子书 实例 例题
插件 百度 图片
动漫 加急 大学 话剧 时间
专业 性格 男生 内向
理智 毕业 嵌入式 前途
环氧 地坪 树脂 价格 人工
人才 方法 有效性 评估
风流 邮箱 格式
中文 补丁 足球 皇马
电工 零基 培训 学校
手机 歌曲 广告
空间 百度 图片
积蓄 月薪 贷款 房子
专业 培训 场所 车模
全本 小说 免费
机车 传动 液压 系统
物流 单号 邮政
管理 自学 企业
星愿 京剧 造型
主体 网页 颜色
地区 生产总值 生产总值
方式 界面 图形
协会 工作 计划
谎言 诚信 作文
疫苗 答案 工作
数据库 系统 概念
英文 女生 听的歌
光盘 计算机 杂志 刊物 软件 学术
中心 国际 演唱会
手法 亚历 名著
豆花 发给 图片
专业 毕业 技师 临床 检验
小说 全集 魔兽 世界
皮肤 缺水 牌子
视频 背景 音乐 网址
纳税 申报 报表 国税 地税 增值税
结石 胆囊 泥沙
电话 电缆 颜色
专业 职工 大学
户口 回家 小孩
税费 房屋 出售
脂肪 食物 蛋白质
旅行 少女 时代 音乐
内容 空间 百度
月份 发票 纳税人
答案 教育 方法 子路
女儿 父亲 公司 股份 办理
情况 戏曲 行当
方向 发展 仓库 管理
程序 货车 办理
工程 博士 毕业 电子 大学 交通 机械
财产 债务 担保人 纠纷 民事 法院
红帽 培训 费用
区别 区分 首席 总裁 董事长 三者
基础 课件 材料科学
专家 大哥 屏幕
压力 重力 约束力
经济学 案例 角度 公平 原因
关系 价值 价格
产地 出口 产品 区域性 优惠 申报
水电 情况 公司
专业 技校 前途
代理 优势 产品 公司
同行业 朋友 农业 指点
密码 空间 百度
结石 胆囊 石头
历史 珍藏版 内容
生活 作者 重生
名录 橡胶 企业 行业
水窖 母亲 活动
字符 程序 逆序
方案 企业 系统 邮件 设计
资讯 效果 平台 外贸 全球
保险费 费用 企业
信誉 二手房 贷款
原则 属地 犯罪行为
效果 纺织 全球
国家 电网 企业
好学 毕业生 电脑
关系 重组 企业
原因 下房 方法 房屋 漏水
商业 装箱单 内容 外贸 发票
主题 朋友 作文
人为 账号 类型 好友
完整版 格式 小说
园林 市政 企业
实验 小学 工程 网址 信息 大学
译音 中文 拼音
音乐 歌曲 问号
专业版 精灵 闪客
极品 流氓 全文
理论 特色 条件
户口 大学生 毕业
专业 医院 尖锐湿疣 金华
高手 指教 数据
财务 卡片 软件
实惠 卖家 市场 铁皮
月薪 人员 干部
工作 店长 团队 关键
声音 世界 音调
消费 生活 水平 总额 食物
教师 网址 数学
疙瘩 浮肿 坐月子
代码 数据源 数据库
神话 发给 手机 铃声
专业 技术 考试 资料
祖国 作文 变化
专业 工程 电子 信息 嵌入式 自学 兴趣
数据 服务端 客户端
水泥 电阻 绝缘
科技 林业 大学
空间 性别 百度
分辨率 实况 调整
信用卡 对公 贷款 影响 积金
培训 制作 影视
手机 铃声 神话
含泪 爱情 微笑
网页 形式 图片
材料 展厅 企业 科目
胳膊肘 膝盖 鹅掌风 手脚
建设 企业 文化
企业 员工 形象设计
面积 圆形 直径
信用卡 买房 按揭 办理
颜色 控件 字体
经济 孩子 企业
地址 球员 补丁 实况
校庆 女子 戏剧 学院
教育 高分 答案 企业 金融
消失 卖家 淘宝
中华 读书 全文
农村 用地 土地 建设
关系 手背 身体 女儿
曲子 钢琴曲 评价
朋友 软件 免费 仓库 管理
工业 产品 成本核算 核算 成本
错误 高手 类型
供应商 企业 欠款 总经理
门票 导游证 全国
构件 影响 混凝土 钢筋 混凝土
经营范围 开票 财务
生产 厂家 循环
文件 国家 所得税
学院 外国语 校区
商品房 现房 购房
玉器 工艺流程 设备
歌谣 大战 邮箱 完整版
分析 商家 报价
教教 空间 百度
视频 教程 电脑 手绘
中文 补丁 实况足球
员工 合法 公司
财务报表 资产 负债表 自动 利润表
专业 教育学 大学 学院 主修 预科
税务 事务所 业务员
店面 农村 银行 房子 货款
方式 二手房 交易
历年 工程 学院 分数线
爱人 高分 玫瑰 空间
言情 经典 感情
银行 名义 房屋 贷款
供水 铁皮 设备
工程 培训 学校 职业
心理 中考 调整
商品 方法 煤质
时代 少女 铃声
结石 胆囊 检查
橱柜 意见 工作
石油 工作 环境 地球 人员 测绘 公司 物理
空间 模块 图片
插曲 男声 卫视
代码 条件 游标 参数 过程
砂浆 测试 方法
地址 文章 邮箱
电话 按钮 大门 小区
红外线 工厂 工人
理发师 工作 男人
商标 特征 举例
月食 中文版 暮光 格式 暮色 小说 全集
试题 中考 急需 信息
同学 计量学 地址
咨询 遗产 房子
分析 专业 律师 债务 纠纷
落日 手法 大漠
语句 成绩 课程 学生 学期 方法
薪水 软件 测试 工程师
空间 地址 新歌
公式 数据 财务报表
麒麟 流光 桔子
技术 学院 新生 信息 网络 学院 人间 软件 职业
经济 政府 程度
价格 居民 水平
专业 大学 室内设计 学校
补丁 版本 硬盘
当地人 档案 毕业 公务员 新手
联赛 足球 大师
平面 好学 设计 毕业
视频 教学 力学
娱乐 节目 夫妻
全国 评书 京华 皇帝
音乐 品牌 生产 正品
时代 时代 全文
家教 大学生 集美
游戏 网站 被盗 软件 活动
专业 前辈 外贸 英语
效力 法律 所有权 办理
租房 玻璃 门面 承租人
机器 出口 配件
品牌 模式 盈利 能力 运动 店铺 评估 技能
男性 疙瘩 阴毛
方法 速度 服务器
加工 贸易 核销 手册
百度 游戏 测试 空间 好友
时代 青鸟 电脑
人物 足球 画面 调回 实况
学子 专业 建议 机会 合格 文化 大学 编导
经营 钢材 姓名 物流 贸易 公司
字节 字符集 单字
时代 信息化 资料
无情 春泥 化作
文理 大学 学院 分数线
歌名 高分 奖励 地址 歌曲
邮箱 大学 学生 密码
培训 职称 考试
水银 儿子 温度计 下巴
软件 职业 专业
村官 大学生 事业单位
大学 模具 设计
视频 地址 全集
空间 百度 文章
软膏 手指甲 积雪 疤痕
单位 财务 家属 管理
户口 交通事故 农村户口
少女 时代 歌谣 人气
事业单位 待遇 老干部 工作
法定 小时 加班费
程序 急需 单片机
农村 孩子 读书 学校
商店 人员 免费 公司
学校 美容 培训 美发
钻石 电话 世家
前景 教育 发展
颜色 柜子 白色 地板 卧室
民法 核心 法律
一卡通 消费 会员
娱乐 节目 情书
文件 功能 定义 寄存器
股权 基金 学经
司法解释 保险法 全文
商场 导购员 营运
内容 全文 青丝
代码 文章 图片
心目 作品 名言
对话框 二进制 文件 方法
工作 前辈 制药厂
信用卡 欠款 原因
所得税 年报 地址
视频 豫剧 系统 爸爸 聊天 戏迷 唱戏
朋友 部门 主管
语句 语法 错误
红豆 低价 内衣
视频 数字 图书馆 报告厅 学校 文件
右翼 网络版 天神
电子书 货币 银行学
价位 棉被 指点 老家 制作 设备
技校 机械 学生
视频 诺基亚 地址
医院 结石 内胆
代表 比赛 单片机 项目 学校 点子
错误 地方 代码
大专 毕业 临床
编号 出口 产品
发票 金额 申报 出口
机器 专家 屏幕
诗歌 音乐 急需 男生
资料 项目 管理科
补丁 国际 实况足球
官司 公司 员工
忠告 前辈 网络
专业 大学 空乘 分数线
要素 企业 经营 战略
培训 效果 实践性 网络 营销 电子商务 企业
专业 机械 工作
公积金 套房 贷款
单片机 指令 速度
性感 外貌 小说
月食 中文版 暮光 暮色
行业 汽车 政府 新能源 影响
投资 初学者 股票
读音 人物 汉语拼音
手机 广告词 三星
传记 作者 种树 寓言
仓库 探测器 面粉厂 烟草 火灾
协议书 生产 管理 素质
主题曲 歌手 歌曲 骑士 链接
项目 经理 能力 工作 物流 公司
蔷薇 人生 眼泪
专业 朋友 学技
电脑 火线 广告 设置
语言 网站 葡萄牙语 标准 西班牙语 版本
政府 土地 办理
全集 完整版 暮光
狐仙 背景 音乐 女友
历史 管理 理论 管理 人类 活动
专业 营销 数据库 信息管理 学生
记录 产品 矿用
专科 成绩 影响
大学生 策划 活动 学生会 技能
毕业 工作 原籍
专业 老师 优势
文件 广告公司 所得税 比例 国税
数字 水位 传感器
视频 音乐 歌曲 背景
公分 胆结石 婆婆
大虾 银行 模式 硅谷 可行性研究 金融
病人 白癜风 食品
设计院 工作 建筑
补丁 足球 小时
用房 钢材 税款 企业
世界 插曲 中心 完整版
管理 领导 决策 能力 个体 影响
铃声 待机 手机
爱子 故事 成语
补丁 邮箱 皇马
户口 毕业 大学 农业户
关系 泡沫 混凝土 标准
影响 用地 二手房
急需 补偿 资金
设置 空间 权限 百度
大人 西班牙语 译文 寓言
促销员 工作 电器 国美
工业 大学 暖通
费用 合法 进口 关税
素材 矢量 免费
电话 橡胶 有限公司
经济 因素 石油价格 原因
结尾 钢琴 弹唱
社会 企业 好事
网吧 会员 身份证 客人
大道 急需 中文名
培训 模具 设计
按揭 贷款 全家 证明 住房
句式 顺序 词语 语意 句子
有误 金额 冲销 单据 软件 科目
体系 资料 仓库 管理
全集 盗墓 笔记
中考 教教 数学 记忆力
菜单 数据库 动态
标准 用品 特种
定量 乙型肝炎 病毒
医生 大人 疖子 脓包
新风 吊顶 距离 空调
补丁 实况足球 邮箱
大学 交通 机械 科目
学科 化工 软件 设计 重点 制图
计提 主营业务 税金
人事局 劳动局 人员
比赛 音乐 集锦 制作 配乐
下学期 复习题 物理
办法 空调 身体
笔记 小说 同人
论文 账款 风险管理
外语 国际 大学 学院 外贸
人物 唱词 戏曲
网站 短信 求教
职工 抚恤金 员工 企业 家属
语文 中考 金华
报价 针织 面料
玻璃 社会 话题
足球 实况 游戏 经典
投资 算法 股份
生产 公司 管理制度
电子书 格式 免费
微观 经济学 名词 成本
营销 单位 内容
医疗 部门 油田 设备
工程师 课程 培训
国际 国际 关系 政治
空间 好友 百度
单位 银行 日记账
师范大学 照相馆 校区
货单 收件人 名字
男性 代表 女性 邮件
团队 效率 工作
前辈 前途 毕业生 机电 规划
联赛 实况足球 大师
运算 条件 单元
大学 汉语 情况
地方 建筑物 地名
系统 图书馆 管理
关系 责任 法律
声音 背景 音乐 空间
专业 经济 大学
经营 决策 煤矿 企业
教育 学院 网址 网络 大学 地质
电子书 格式 战国
设计 飞雪 网名 火星
车间 管理制度 单位 内设
初试 国家 电网 企业
数量 大学生 全国
题目 数学 测试 单元
重修 校园 学校 代课 原因
成员 玫瑰 英文 资料
报告 生化 胆红素 检察
信息 国税 纳税人
市场 暖气片 利润
症状 胆囊炎 病因 后果
机构 系统 软件 公司
分析 生命 信息系统 储运 企业 过程
代理 考试 顶尖 技巧
数字 电阻 电阻器 电路 种数 电压 电位器
一流 名校 世界 大学 交通
世界 足球 年龄 实况足球
中学 学期 分校 地理 学年度 试卷
空间 挂件 百度
中文 补丁 球员 足球
中考 水平 数学 测试 答案
运输 水果 条件
试题 东辰 语文 数学 考试 程度
情景剧 校园 剧本 礼仪
女性 公司 内衣
成人 朋友 做人
视频 名字 歌曲
疙瘩 总长 头发 头皮
预先 核准 名称 企业
资格证 幼师 毕业
大气 公司 合法
语言 电子版 程序设计
艺术 中考 考试
空间 百度 图片
土地 企业 使用权
生命 文章 主旨
财产 报警 损失
委托 银行 金额 本票 金属 加工费
分析 高手 电路图
建议 朋友 设备
征地 补偿 土地管理法
商业 角度 企业
黑色素 医院 白癜风 国医
标志 联赛 球衣 实况
金融机构 考题 教育
经销商 专利 被盗 公司
技术 学院 职业 建筑
湿疹 大人 方法
子女 落户 父母 夫妻
检查 医生 妈妈 报告单
核心 抗原 抗体 阴性 表面 乙肝 阳性
化工 消防 控制室 设置 企业
事业 奶牛 成语
报税 月份 所得税 发票 本年度
关系 学说 主权 主义
工伤 级别 公司
发展 前景 行业
短文 为题 言志
补丁 中文名 球员
资本 财务 验资 记账 资金
房间 全本 小说
关系 创作 文学 风格 个性
专业 数据库 软件
游戏 实况足球 画面
地址 中文版 实况足球
关系 管理系统 管理 客户 软件
音乐 广播 交通 戏曲
人才 物流 电子商务
平面 口碑 培训班 设计师
专业 培训 培训 学校
谷草 转氨酶 转氨酶
科技 声学 有限公司 干部 储备
企业 所得税 销售总额 所得税 税款 发票 增值税
手机 内容 信息
账簿 自动 公式 格式 财务报表
孩子 哭声 人流
试题 管理学 大学 原理
土地 补偿 房屋 使用证
制作 市场 报表
股权 区分 成本法 投资 权益法
背景 音乐 广告
费用 资产 负债表 现金 急需 损益表 流量表 自动 明细表 模板
星星 野花 作业本 眼睛
次方 定量 乙肝
会计师 律师 前途
效果 地址 软件 免费
技术 学院 工业园区 社团 校区 职业
少数民族 大学生 专科 技师
错误 身份证 公司
展销会 博览会 烟草
隶属于 体制 公司
生活 书信 大赛 为题
培训 住宿 装饰
不锈钢管 原因 不锈钢
买房 贷款 女友 名字 贷款 买房子
视频 会计师 时间 年报 免费 考试
施工单位 研究生 设计院 水利 建筑
金钱 联赛 实况 大师
网游 小说 经典
条文 手术 标准 国家 公务员 胆囊
太阳能 能干 电池板
名字 红楼梦 唱词
管理系 标榜 国际 学院
中考 方法 成绩
高手 数据库 分析器 指教
服务 机器 监听
权益 资本 公司
信用证 存款 考试 会计证
家乡 美景 作文 感情
饮料 计划 生产 行业 领班
运输 卖家 发货 物流
音乐 歌词 女歌手
翡翠 商场 妈妈 项链 礼物
网吧 补丁 国际 实况
机构 规范 培训
农民工 证据 老板
体系 经济学 马克思主义
经济 适用房 本市 高分
分析 高手 管理 管理学 结构图
管理人员 合格 能力
技术学校 老师 铁路 职业
跨国 名词 企业
同名 同姓 全国
买家 被盗 卖家 交易
束缚 柠檬 火焰
人事 员工 考核 传统 评估
足球 经理 中文 补丁
学校 动漫 制作 影视
誓言 题目 土地
视频 顶级 音乐 世界 内衣 名字 时尚
动感 影集 空间 制作 百度
用户名 空间 百度
身体 线路 建设
教师 工程 技术 学院 待遇
环境影响 评价 思想 制度 管理
专业 测试 培训 学校 软件
检测 气体 水分 设备
儿女 房子 父亲 母亲
网址 电子书 全集
财产 婚姻法 咨询 夫妻 分配
神经性 皮炎 乳房
音乐 名字 背景
地址 网络 电视 蚂蚁
网址 手机 小说
肝硬化 朋友 妈妈 艾滋病 肚子 腹水
大学校园 大学 网吧
定额 酒店 发票
电工 大学 实验报告
技巧 中考 解题 英语
用人 权利 单位
合格 协管 劳动 村级
诗词 情怀 悲秋
参观 领导 施工 大学 学校 名人
师范学院 商丘 艺术 设计 工学院
打麻将 心脏病 法律 麻将
补丁 格式 实况足球
地区 住宅 地理
文化 差异 校园
型号 含义 电磁
结论 比价 前提
服务 营销 业务 咨询 公司
编号 证件 学生证 营养师
障碍 牛皮癣 营养 病人
工资 劳动局 仲裁 资料 公司
网站 考试题 韩语 答案
纺织品 行业 加工
方法 现金 制作 流量表
控件 中文 电子书 动态
大学 培训中心 技能 人才
学校 护士 真人
程序 秒表 汇编程序
转氨酶 肝功能 尿酸 化验单
国家 成员 参加国 货币 基金
定量 村干部 退伍军人 补贴 定期
企业 客户 邮箱
经济 动向 讲座
线路板 电脑 电子 镀金 垃圾 电子元件 散件
空间 代码 装饰
网站 小说 粘贴
专业 毕业 学生 发电厂 电厂
大学 专科 待遇 建筑 专业
专业 院校 毕业生 机械
嘴巴 液体 痘痘 白头 下巴
油烟机 沙发 免费
煤炭 代理 开户
人才 数据库 设计
背景 音乐 情书
错误 检查 数据库 系统 网络 启动 服务器 软件
过户 登记证 机动车
利益 住房 公积金 比例 企业 影响
教师 细则 时间 市中区
照片 商品 目录 公司
声乐 中学 特长
直流 发电机 转子 线圈
工资 氧化铝 铝业
频道 京剧 视频 实况
社会 区别 定向
银行 按揭 中信
流程 镗床 参数 设计
初试 学校 外国语
摩托车 游艇 消费税 汽车 销项税额 进项税额 纳税人
税种 所得税 时间 营业税 企业
施工 企业 成本
谎言 地址 格式
图书馆 版本 数据
子女 父母 税费
指导 数学 思考题
志愿 成功率 中考
中文 语言 三星
服装 版本 区别
电子 专用 手写 地税
客户 产品 邮件
独生子 父母 农村户口 户口 土地 继承权
高手 竞赛 名学 数学 智力
磁性 材料 不锈钢 价格
网站 工业产品 生产
高压线 影响 小区
表格 管理 存货
小游戏 韩语 真人
管理制度 公司 家政
资格证 工作 证券
大豆 价格 走势
情况 势力 弹簧
房子 泡沫 买房子
个体 工商户 公司
咖啡 名字 演唱会
主题 学生 演讲稿
三菱 编程 软件
专业 学生 地址 动画
多长 时间 淘宝
服装 专业 技术 学院 纺织 营销 国际 学院 市场 职业
公文 助手 序列
音乐 背景 太小 尺寸 设置 空间 百度
艺术 生活 化妆 技术
公式 损益表 用友 资产
语文 中学 作业本 大地 化石 答案
报税 报表 记账 制单
律师 电子 杂志
区别 自动 公司
中文 风暴 实况
界面 语言 启动
专业 精英 动漫 工程学 设计
歌谣 发给 人气
数学 测试 习题 单元
现金 表格 流量表
专业 大人 证明 韩语
分析 管理学 案例 理论
棘手 事情 管理 人事 工厂 举例 行政
专业 研究生 英语
电子书 韩语 邮箱
空间 自动 百度
医疗 管理系统 调查 医院 问卷
买房 按揭 贷款
读书 笔记 管理
语文 中考 成绩
代码 网页 制作
账务 财务 法人
渠道 销售 商务 手机 电池
中文 完整版 月食 暮光 暮色 小说 全集
工作 感觉 学校
专业 动向 韩语 考研
买房 产权 绿卡
续约 公司 高分 赔偿金
机构 网络 营销 客户
分析 企业 过程 建筑 成本
月份 假设 法律
民族 汉族 回族
大学生 协议书 单位
程序员 大哥 情况
价钱 数字 示波器
声音 短信 手机
视频 歌名 前辈 网址
套房 买房 贷款
专业 技校 热门
步骤 买房 住房 贷款
歌词 少女 时代
专业 国家 动物 医学
建设 渠道 情况 企业
舞台 少女 时代
花样 专辑 男子
电视 天线 信号 部位
地址 合金弹头 绿色
纯水 市场 设备
集团 办事处 电话
变压器 铝线 用电量 距离 电缆
专业 水电 学院 水利 机械
语文 试题 答案
专业 大学 地质 校区
专业 大学 科技 机械
服装 地方 质量
项目 劳动局 补贴
石油 主页 大学生 中心
姐姐 经验 中考
中学 中考 分数线
全国 优惠 集装箱
事故 乡政府 集资房
建华 水箱 有限公司 机械
总裁 通讯录 企业管理
代表 手动 中压 截止阀
经济 工业 企业 指标 增值税
法语 都行 德语
业余 培训 学校
专利 产品 商标 生产 公司
印花 纯棉 信誉
管理 管理者 信服 员工
外资 财务 助理
养殖 科技 电话 科学 松鼠 致富经
视频 空间 土豆 百度
专业 服装设计 大学 电路 汽车
现金 表格 流量表 自动 邮箱 方法
仲裁 委员会 区别
习题集 数据结构 答案 语言
户口 中心 毕业 指导 学校
措施 毕业 研究 论文 营销 出口 汽车
门市 可行性 调研
韩语 培训 大使馆 免费
民办 学历 专科 办学
高尚 情操 寓言 形容 故事
首钢 矿业 岗位 土木 公司
栏杆 厂家 阳台
数据库 引擎 优化
问问 青鸟 活动
费用 住宅 房屋 商用
本科生 电信 员工
专业 大专 美术 毕业 工作 教育
视频 网站 方法
工作 高分 求教 进展
姓氏 族谱 满族
方法 白癜风 疗效 过程
检测 乙肝 病毒
分析 经济 发展 条件 水平 国际 部门 角度 经济 发展
经营 外文 茶叶 产业化
按键 实况足球 任意球
外貌 人物 成语
企业 环境 理念
语文 布置 老师 作业 名字 古人
经历 多指 时间 意志 誓言 形容
长虹 彩电 型号
中文 政府 序列
电脑 歌曲 空间
体系 质量 途径 企业
文字 代码 网页
小说 三星 手机
语句 数据库 优化
思念 家乡 古诗
功能 首饰 保值 黄金
表格 朋友 资产 负债表 空白 油箱
进展 砒霜 农夫山泉 回事儿 事件
结点 孩子 二叉树 条件 线索
语句 总数 记录 字段
空间 内容 百度 百度
商品 发票 增值税
软件 高端 产品 管理
销售 药店 产品
锅炉 事故 管制
电焊工 条件 合格
方式 对象 应用程序 面向
中考 试卷 答案
户口 农村 荒地
一带 形式 唱段 戏曲 种类
电路 感性 无线 大师
背景 音乐 韩语 空间
花钱 管理 老师 软件 模板
号码 身份证 办理
城管 门店 街道
店长 工作 待遇 时间
家乡 景物 句子
盈余 公积金 企业 分配 净利润 利润
权利 买卖合同 二手房 卖方
会计学 基础 有奖
程序 债务 法律
工作 培训 毕业
朋友 软件 野火
土豆 红豆 韩语
总额 利息 年度 企业 利润
学生 毕业生 土木
日语 情景剧 校园 剧本
郎酒 价格 红花
急需 叶轮 风机
专业 理论 设计 机械
阵容 实况 球员 设置 足球
机构 培训 经理
英语 数学 中考
作文 桃花源 手法
高手 视频 名字 歌曲
意义 生产 企业
要素 资本 假设 规模 劳动 生产 企业 数量
检查 笔录 证据
工作 纺织 公司
歌曲 名字 流星花园
全会 主题 形势
工程学院 档案 学生 成绩
视频 金曲 亲友
账号 代理 货物
建房 宅基地 农村
读书 故事 名人
分析 微观 经济学 产量 价格 变化 市场
实况 高手 补丁 皇马
上学 青鸟 学生
大陆 纠纷 耐克 劳工 公司
酒店 服务 人物 准则 客户
培训 员工 企业
发音 中文 音译
专业 野马 网络 学校 多长 时间
药师 材料 执业 辅导 考试
物流 企业 方式 成本 管理
高手 继电器 型号
凭证 收据 收款
师范大学 文化 艺术类
视频 论据 革新 技术 辩词 辩论赛
免费版 软件 迅雷 工具
证书 序列 手机
经济 来源 经济学家
人力资源 客户 企业 外包
顶层 商品房 对面 房屋 楼梯 单元
成人 语音 故事
直播 仪式 电视
人力资源 证书 劳动 管理 物流
学校 动画 影视
工资 加班费 公司
二手货 程序 高分 车辆 交易 办理
所有人 空间 百度
阿拉伯语 内容 版本
进口 物流 核销 园区
字符 语言 用汇
协议 效力 法律
报税 纳税人 公司
复印件 权利 身份证 商家
次方 函数 正比例
价格 房间 宾馆
协议 档案 高手 违约金 法律
培训 广告 平面 设计师
颜色 代码 背景 百度
公积金 贷款 办理
艺术 学院 设计
现金 表格 流量表
地址 帝国时代 单机
仓库 监控 方法
研究生 计算机 工业 大学 学院 导师
空间 视频 百度
酒店 管理 性格 外向 女孩 好学
评分 中考 体育
诗句 成就 心情 形容
白癜风 调查 医院
现金 损益表 流量表 年资 广告业 负债表
计提 办公 家具
实验 中学 大学
字段 记录 赋值
体系 发给 质量 管理 标准
程序 用户 表里
企业 发展 理念 精神 经营 战略 服务 宗旨 管理 理念
权益 现金 利润表 资产 负债表 流量表 格式 财务报表
宏观经济 商品 销售额 状况 零售业
社会 先进性 工人阶级
标准 住宅 间距
保镖 人物 图片
关系 劳动 证明
极品 公子 对头
列表 会计科目 科目
学费 技师 学校 汽车
静态 利用 发电 空气
爵士舞 视频 教学
工资 现象 工厂
大学生 共产党员 名优
武器 杀人 犯罪分子 用电
专业 发展 方向 设计 机械
地址 完整版 单机
外形 进料 尺寸 机子
工作 软件 工程师 学校 培训
服装 代理 品牌 鞋子 免费
费用 冲销 预提 调整
牙齿 北影 影响 考试
百度 空间 制作 模板
经济 管理 体系 办公 秩序 企业 效率 成本
区别 管理 出口 配额
条件 营业厅 电信 办理
图标 名牌 世界
大学 节目 晚会
理科 大学 专业
名字 韩语 资料
现状 论文 标准化 物流 对策
高手 数据库 乱码 格式
视频 背景 音乐 地址 名字
分析 数据 会计科目
原则 工程 管理 程序 建设 监理
主角 小孩 和亲 小说 病毒
服务 短信 代理 业务 服务商 手机 公司
专业 本科生 工作 名学 机械
检查 网络 空间 图片
男声 歌词 电子 英文
空间 标签 百度
全国 图书馆 地址
空间 动态 百度
买房 次数 公积金 贷款 影响
事业单位 考试 工勤 前辈 单位 地级
非主流 字体 百度
全国 出口 蔬菜 企业
库房 用房 区别 营业
加工 产品 直径 车床
专业 计算机 公司
教程 免费 视频
仓库 测算 数量 货品
关系 浮力 密度
高手 机器 注册表 信息 高高手
不锈钢 出口 进口
集团公司 待遇 电子 科技 研究所 钳工
太阳能 热水器 顶楼
歌词 中文 译音
生产 优势 公司
转氨酶 检验 参考值 抗原 乙肝 表面 阳性
高手 版本 序列 手机
补丁 实况 皇马
视频 孩子 生病 大师
电话 铃声 韩语
消失 蚊子 自动 浑身
豆花 完整版 舞男
专业 计算机 学生
广场 粒粒 旋风 摩尔
补丁 中文 实况足球
球员 实况 图片 都行 数据
音乐 开场 男生 手机 铃声
财务 升级 软件
班级 金额 中学
动画 调用 底层 图片
韩语 免费 网址
高手 韩语 文章
签名档 空间 百度 图片
视频 土豆 百度
字符 密码 国家 公务员 考试 位数
背景 音乐 设置 空间 格式
关系 高压 电网 配电 规划
过户 出让金 土地 办理
好心人 管理 硕士 物流
虚线 模块 百度
专业 老师 海天 考研
税种 营业税 申报
网站 设计 平面
档案 原籍 毕业生
技术 学院 外语系 校区 职业
借方 企业 所得税 贷方 科目
前程 工作 方法 人才 市场
校区 中学 地址
视频 宣传 背景 音乐
权利 区别 规范 法律 关系 内容 法律 义务
中文 地址 韩语
经典 背景 现实
合法性 凭证 原始凭证 理性
身体 青春痘 发育
专业 工业 大学 建筑设计
定义 元素 方法
外形 高温 保险丝 汽车保险 变形
条码 国家 香烟
工作 油田 胜利
销售 系统 信息管理 课程 设计
账号 密码 空间
培训费 网站 培训
网站 代码 地址 空间
教授 航空 大学 方式
补丁 中文版 实况足球
背景 音乐 用户
技术 学院 农业 学院 职业
体育 计分 中考
文具 商务 树德
住房 工作 公积金 套房 贷款 利率
商业 企业 纳税人
谷草 转氨酶 转氨酶 肽酶
朋友 美女 朋友
手抄 发展 祖国
连锁 企业管理 餐饮 软件
背景 音乐 韩语
分析 股票 走势 楼市 软件
系数 加工 材料
三相 电机 接线 交流
专业 毕业 室内设计
住房 余额 公积金
进出口 公司 时间 手续费 企业管理 办理 备案
电话 经营 总裁 商道 研修班
柜台 公积金 身份证 办理
经验 朗讯 职位
官方 魔兽 世界
借款 证明 权属 抵押
人才 培训 模具
客户 企业 资源
数据库 中统 数据
乡愁 题目 意义
餐饮业 大学生 政策 优惠 创业 税收
载荷 能量 车辆
二手房 漏水 屋顶
标志 英文字 世界 文字 企业
大师 实况足球 联赛
低值易耗品 存货 待摊费用
知情人 专科 毕业生
生活 产品 老外
资料 系统 设计 元件 液压
传染 尖锐湿疣 途径
租房 员工 公司
开票 笔记本 电脑 发票 单价 增值税
音乐 空间 百度
点点 视频 蘑菇
歌谣 出场 人气
培训 机构 心理 性价比 咨询
错误 代码 新手
时间 基本工资 技术 加班费 工厂 人员 小时 合法
理由 办法 小区
发电 大唐 国际 公司
拖拉机 配件 橡胶
薪酬 公平性 设计
桃花源 景物 句子
地区 走势 房价
工业用 生产 设备
梦幻 序列 网吧 速度
葬花 意境 话剧表演
单位 方案 职业病
日语 大学 专业
国家 发展 全民 现代化 素质 教育 基石
视频 背景 音乐
科技 有限公司 时代 通讯
企业 通关 办理 区域
咨询 律师 个案
插曲 日记 吸血鬼
歌曲 速度 链接
冰箱 原价 销售 盈利
空间 花园 百度
劳动法 补偿 试用期
银行 纠纷案 国际 大厦 集团 贷款 公司
智能 平台 英语
女友 机器人 插曲
热熔 管道 工业
电子产品 调查报告 出口
本科生 全国 大学 就业率 数据 图标
方式 甲类 乙类 优点 功率
职业 交通 技术 学院
美容 前景 学校
公安部 诚信 质量 企业 协会
信誉 公司 生产 太阳能 发电 设备
教师 时间 考试
电机 阻值 挖掘机
租房 急需 纠纷
房款 小产 开发商
用纸 生活 工厂 供货 公道 价格
参观 实验 中学
文化 产业 前途 行业
幼儿 能力 关键
文件 管理 程序 手册 个体
医生 一针 手术 医院 胆结石 母亲
试题 财经 大学 考试
视频 专家 屏幕
视频 声音 新浪 土豆
图纸 学历 工学 普通车 模具
负债 资产 差异 税基 账面 差额 纳税 价值 利润
速度 特色 理想
管理 仓库 工厂 发货 软件
背景 音乐 空间
环氧 树脂 生产 行业 绝缘子
公积金 贷款 购房 原因
音乐 地址 空间 链接
发展 前景 电子商务 浅析
户口 家庭 农村户口
日语 水平 工作 待遇
工程 区别 项目管理 答案 企业管理
财产 事业单位 农民
打人 正义 媒体 民警
高手 标准版 产品
现金 方式 保值
频率 电机 特性 曲线 力矩
插曲 女孩 绯闻
经济 根源 影响 金融危机
工程 制药 质量 食品
买房 公积金 贷款
词句 论语 都行
毕业 大学 英语
汇总表 电子表 账户 资产 负债表 损益表 自动 科目
试卷 数学 答案
政府 补偿 私人
砌块 厂家 混凝土 设备
凭证 管理费用 应收款 现金 库存
合格证 证券 成绩 考试
毕业 员工 公司
婚礼 主持人 培训
工作 乙肝 病毒
培训 学校 形象设计
工作 情况 营销部
糖果 七喜 全集
学院 理科 专业 烟台 大学
分数 溶质 盐酸 溶液 质量 氢氧化钠
卫视 背景 音乐 广告
专业 工业 大学 营销 市场
电容 高度 电解
塑料 过程 模具 制作
小说 红尘 天生
权益 消费者 保护法
关系 学院 民警
现金 流量表 方法 考试
胆囊 息肉 胆囊炎
外贸 邮箱 企业
经营 个体 装饰 公司
国家 世界 饮用水 免费
钢结构 防腐 方案
急需 作文 小时
检索 大厅 书籍 科技 大学 图书馆 林业
化学 数学 物理
方式 办理 贷款
证明 外地 无业 集体户 夫妻 办理
黄色 湿疹 脓水
经济 消费 中用 总收入
牧场 畜牧 奶牛
电机 复式 永磁 刹车
施工 规划 光纤
用人 经济 损失 单位 劳动者 原因
物流 公司 淘宝
电脑 苹果 版本 格式
社区 待遇 劳动 工作人员 情况
一球 模式 球员 中文名 实况足球
校本 微电子 寝室 学院 电子科 男生
调控 宏观 领域 金融危机
专业 医院 白癜风
证书 工作 韩语
结石 肝胆 临床
少女 时代 铃声
收费 中学 标准
物流 运输 公司 大车
意义 电导率 薄膜 太阳能 电池
日语 歌词 高分
惩罚 平台 冲突 法律 百度
商品房 商铺 楼盘 年限
制品 吸塑 有限公司
语文 试卷 数学
贷款 买房子 女朋友
乳膏 皮炎 嘴唇
实况 联赛 冠军 大师
中文 歌词 拼音
公职 薪资 行业
专业 人力资源 管理
网页 空间 百度
风流 小说 全本
主观 语文 试题
委托书 效果 不公
专业 服装设计 大学 文化课
空间 百度 图片
发展 意义 态度 谈谈 人生
高分 地址 种子 迅雷 邮件
工作 法律 法规
平面 电脑 设计
中央 戏剧 舞蹈 戏曲 学院
批量 地方 价格 山药
现金 表格 发给 急需 流量表 自动 邮箱 方法
三星 热键 驱动
毕业 中央 学生 北影 职业高中 戏剧
特色 外语系 活动
豫剧 网站 格式
仪表 校验 智能
天籁 纸鸢 豆花
青鸟 培训 毕业 测试 软件 校区
分公司 总公司 外地 纳税人
视频 音乐 歌曲
专业 课程 急需 汽车
关系 主板 举例 情况 创业板
风月 大陆 全集
现金 贷款 买房 套房
学生 小学 教师资格
成绩 业绩 国有企业 汇报 政府 企业
支架 跳舞毯 无线
视频 音乐 电脑 百度
争议 工会 事项 企业 企业管理
文章 空间 百度
日工 流程 主管 工作
汇率 贸易顺差 人民币
政治 终生 老师 所学 学生 爸爸
妇女 下阕 出游
勇士 铠甲 土豆 全集
补丁 足球 邮箱 皇马
肝硬化 人士 血小板 父亲 腹水 专业
社会 密码 邀请函
编码 中文 表单 乱码 页面
专卖店 代理 小家电
医院 白癜风 效果
中文 中文版 急需 实况 皇马
管理 理论 管理 世纪
违法 财产权 行政
传动 待遇 车工
手机 正义 铃声 伙伴
遗产 子女 父亲 房屋
发给 地址 足球
权益 女方 买房 名字 母亲 男方
制品 宣传 广告语 石膏 公司
国际 关系 国际 学院 专业 经济
电脑 机电 数据
有神 时间 完整版
高手 模块 空间 图片
餐厅 商品 客人
地理 考试 检讨书
毕业 学员 青鸟
背景 音乐 头像 空间 百度
信息 单位 国家 公务员 岗位 考试
劳动法 时间 加班费
消费 广场 大学
乘客 违章 出租车 有权 肇事
选题 政治经济学 作业 学期
优势 产品 生产 公司
皇马 补丁 实况足球
大学 学生 手机
淘宝 格式 链接 图片
工作 地方 水平
渎职 法官 时间 犯罪
协议 附带 鉴证
实验室 项目 检测 检验 烟草
工作 突破 资源
分析 做操 集体 货运 代理 流程 公司
分析 案例 专家
工厂 电动 生产 牙刷
时代 生物 有限公司
住房 租房 公积金
房东 不公 店铺
文章 爱心 活动 大学生
技术学校 职业 烟台
背景 音乐 幻灯片
会计工作 费用 公司
业务 产品 工厂
专家 皮肤 蚊虫
户口 火化 发票
住房 公积金 贷款额度
外汇储备 外汇 货币 储备 黄金
解码 屏幕 专家
曲线图 形式 曲线 矩阵 时间 数据
电子商务 工作 毕业生
小猪 走势 价格
资产 负债表 急需
野马 网络 课程
税票 建安 开票 单位 情况 地税
电话 热线 航空
用人 违法 单位 劳动 时限
中学 测试 化学 答案 学年度 评估
物流 发展 现状
工资 诉讼 总裁 劳动 公司
专业 研究生 金融 理工科 经济学 原理
检测 设备 生产 医用 橡胶制品 设备
语句 定义 分店 数据库 记录 编号
肝硬化 手术 爸爸 副作用
现金 资产 负债表 收支
汇编语言 单片机 子程序 乘法
人士 石油 销售业务 行业
平台 网络 交易
公馆 期房 房子
生产 工作 调度 职责
系统 启动 电脑
国际 大学 学院 东华 设计 情况
界面 设计 差异
系统 电子商务 计划书
中文 歌名 歌词
整理 全集 盗墓 笔记
红袖 收费 小说
方式 管理 管理学 学者 科学管理 企业 员工
度数 电能表 单相 电子
租房 报警 合租
思念 诗歌 奇迹
螺母 滚珠 字母表 型号 丝杠
历史 表格 括号
完整版 春光 猪八戒
证件 身份证 办理
急需 收银 软件 企业 餐饮
旧货 防盗门 锁具 市场
背景 节目 诗歌
培训 课程 时间
中考 学生 好学
案例 应急 预案
主营业务 出口 税金
朋友 铝合金 网站 行业 车轮
网址 纺织 链接
大工 学生 职业 教育
文件 地名 原地
音乐 女歌手 空间 风云
费用 行政 单位 房屋 会计科目
成就 改革 经济体制 改革
户口 中心 服务 园区
网站 电影 格式
语言 商务 谈判
工业 大学 课程
发展 潜力 行业
文件 用户 系统 信息 会员
网游 小说 书名
设计 社团 汽车 管理
高手 经验 前辈 指点 初学者
面貌 祖国 图片
收汇 核销 出口
空间 宠物 百度
题材 电影 家政
背景 音乐 电视 诺基亚 广告
语文 化学 数学 辅导书 物理
外贸 经营范围 公司
补丁 实况 球员 英文
中学 广场 铁西
肝硬化 酒精 病人 多长 时间
服装 京剧 脸谱 样式 着色 特色 方法
专业 计算机 职务
专业 音乐 传媒 大学
视频 声道 歌曲
品德 思想 答案
分析 管理 内容
培训 心理学 信息 课程 学学
专业 研究生 学校 理论 经济学 大学 交通
运输 朋友 货柜 集装箱
答案 专家 法律
专业 网站 暖通
团队 举例 合作
物流 圆通 学院 涉外经济
空间 模板 百度
关机 风扇 故障 自动
单片机 通讯 计算机
钢化玻璃 高层 厚度 阳台 规范 标准 法律
官方 屏保 重金
汇编语言 字符 动画
字符 功能 函数
分析 游戏 电脑 实况
网页 设计 天气预报
歌词 拼音 韩语
征文 散文 红袖 活动
外国人 地方 英文
中文 家族 邮箱
电子 先锋 地磅 价格
标志 世界 和平
机构 律师 劳动
视频 软件 地址 编辑
市场 利率 法定
分类 资产 负债表 帐款 余额 帐款 贷方
分类 工作 原理 变频
日文 名字 舞曲
企业 所得税 办法 罚款 申报
费用 手术 医院 胆结石
视频 背景 音乐 日文
文字 图纸 十字绣 设计
进出口 规模 比重 行业 结构
资本 发展 专用发票 原材料 公司 增值税
文章 空间 百度
文学史 制作 词人
人力资源 意义 管理
大纲 公路 材料 试验 资料 检测 考试
生活费 房子 夫妻 按揭 贷款 买房子
灰色 照片 工具 百度
服装 货源 实体 外贸
大学 汽车 交通 电动
视频 地址 百度
商务 活动 宾馆
网站 魔术 道具
中考 科学 过程
导线 电源 个位 公式
集团 产品 副产品
漆包线 运算 工艺
设备 管理 管理 材料 调度 工作 计划 人员 生产
关系 移民 农村 债务 套房 购房
专业 中心 企业 燃气
公式 账款 周转率 净额
题目 人物 外貌 文章 佳句
商品 消费税 会计分录 计提
航海 技术 学院 分数线 职业
青鸟 学生 教学 兴趣
人力资源 管理 信息技术 活动
财务 前辈 小弟 人员
补丁 系统 实况 地址
主持人 社团 章程
中文版 答案 编程
理科 文科 专业 毕业 经济系
视频 密码 土豆
背景 音乐 空间 免费
大学 样子 药科
栏目 标签 正文 内容 文章
语文 病句 方法
毕业 地区 学生 会计师
计算机 设计 培训 学校 平面
金融机构 保险公司 储蓄
现金 自动 表格 流量表
调度 车辆 管理
教师 专科 普通话 毕业生 教师资格 行业 技能
房屋 树枝 风能
定量 乙肝 检查
研究生 学校 宿舍 考核
浏览器 错误 代码
单片机 程序 二极管
师范大学 专业 博士
词汇 汉语 现代汉语 陌生 词典
管理 考试 供应
律师 小说书 名字 题材
权利 大学生 农村 户籍 所在地 学期 上学
少女 时代 格式
青鸟 电脑 学校
号码 错误 校验 身份证
人力资源 金蝶 板块
生产 工厂 壳牌
尖锐湿疣 会通 大学
国家 女儿 优惠 下岗工人 政策 丈夫 独生子女 户口 农村户口
服务 公司 办理
借款 资本 银行 会计分录 企业
创业 实例 基地
货架 商品 条件
服装 建议 发展 前辈 方向 外贸 资深
货运 责任 公司 货物
厂商 竞争 汽车厂 产品 定价
动画 发展 环境 产业 建设 投资
电阻 电源 阻值 条件 电流
语气 姑娘 工作
螺丝 样式 颜色
价格 产品 生产工艺
电机 规格 绕组 漆包线
化工 支票 材料 技术 配方 研究所
政治 农学 学院 英语 生物 技术
视频 概念 语音
暮光 版本 系列小说
日语 自学 培训班
淋病 检查 性交
原理 乘数 宏观 经济学
植物 土壤 温度
柴油 管理制度 油类 公司 液压
财产 小孩 男方
所得税 会计分录 调整
专业 技能 管理
中文 补丁 实况足球
会计分录 凭证 借贷
经济 适用房 政府 开发商 分配
结尾 动力 兴趣
经销商 策略 商务 谈判
导体 发电机 特性 中心线 角度 影响 直流
运动鞋 地方 鞋材 鞋底 市场
皮肤病 名字 大虾 方法
经济 意见 餐饮
概念 系统 总线 朋友 参数
名字 资料 空间
声音 女生 急需 晚会 视频
升级 补丁 实况足球
软件 工程师 培训 学校
分析 人力资源 附带 案例
照片 女郎 资料 新浪
单位 脾脏 脂肪肝
专业 农村 前途
表现手法 手法 区别
语病 语文 句子
网站 视频 迅雷
工程师 电气 职称
计算机 成绩 考试
传媒 大学 电视 编导 考试
微机 系统 答案 报告
光盘 研究 基础 单片机
数据 企业 所得税 离线 远程 申报
工作 部门 物流 公司
人员 素质 水厂 条件
测试 软件 行业
课堂 语文 答案
发票 地税 房屋
教授 二者 区别
格式 石影 盗墓 笔记
费用 邻居家 使用权
橡塑 五金制品 有限公司 老板
职业 司法考试 律师
面积 耕地 土地 房屋
用人 月工资 单位
咨询 培训 学校 心理
产品 股市 楼市 价值 投资 价格
背景 代码 音乐
房价 面积 房子
电气 监控 系统 火灾
工业 差距 船舶
大陆 市场 劳务 公司
地点 管理 人力资源 考试
经济 适用房 户口 小孩 父母 房子
计算机 基础 电脑 教会
公德 社会 大学生 调查 状况
双层 区分 单层
油漆 荷叶 特色
货款 单位 发票
专业 管理 大学 旅游
预测 销售 影响
生产 物流 设备 条码
分析 经济 案例
效力 训练 儿子 学校 名字 小说
地址 投稿 中学
体会 地方 同志
计算机 网站 科技 微笑 有限公司 行业
畸形 小眼 原因
财产 房子 名字 夫妻
学会 基础 多长 时间
歌曲 女声 名字
专业 专科 有色金属 院校
沼气 机构 检测 发电机 润滑油
培训 学校 软件
联赛 实况足球 大师
藏族 中学 学院
老师 产品 卖点
培训 服务 技术 数码相机
疫苗 流程 乙肝
流浪 歌手 酒吧
分析 句子 效果
电线 电缆 销售
培训 毕业 学校 韩语 条件
管用 方法 狐臭
投稿 时间 花火
流程 课程 待遇 新东方
技术 计量 大学 仪器 测试
编号 自动 记录
进出口 贸易 进口 突破 配额
抵押 外地人 贷款
叔叔 肝病 姐姐
国家 商贸 毕业证书 管理学
百度 设置 文章
工资 老板 厂房 欠款 公司
中学 英语 考试
培训 计算机 辅导 职称 考试
头像 空间 人数 百度
医生 临床 途径 胆囊 背静
姐姐 文化 的哥 国美
发给 骗子 空间 骂人
户籍 用户 证明 身份证 考试
爷爷 文字 父亲
管理程序 数据库 管理 程序 用户 管理员 信息 后台
学费 辩论 父母
历史 消费 报告 改革开放
唱词 开篇 三国演义
步骤 照片 空间 百度
柱子 建房 钢筋 跨度 框架结构
教程 小弟 好友
排队 大厅 交易
关系 离子 电子 金属 中子
管理 朋友 资材
社会 发展 法制宣传 教育 服务 经济
语法 英文 英文
空间 百度 分段
网络 技术 插画
政治 公司 机构
珍藏版 英文 单曲
消费品 管理 交流 零售业
订单 加工 信息 手袋 宣传
视频 音乐 背景
块钱 酒精 时间 脂肪肝
专业 中心 广告 设计 公司
农场 种子 好友
导电 导线 电路 情况 原因
工程 补贴 企业
改革 专业 人士 管理学 案例 公司 图书
酒店 管理 软件 价格
茉莉花 专辑 歌曲 牧野 完整版
现金 新会 准则 资产 负债表 损益表 流量表 自动 公式
视频 电脑 屏幕 电视
网络安全 课程 培训
单片机 现状 行业
知情 中考 好心人
文字 样式 速度 属性
事故 粉煤灰 电厂
艺术 大学 理科生 民族
专业 大专 国防 人民武装 大学 学院 经济 管理
汽车 西工 校区
研究生 化工 工作 理工 方向
电信 档案学 就业率
中文 补丁 球员 实况足球
等额 优惠 本金 贷款
装饰 材料 不锈钢
型号 电动工具 碳刷
个数 学生 盲文
高手 能耐 管理系统 网站 后台
机构 视频 培训
变压器 区别 信号 母线
代码 精灵 按键
跳槽 例子 企业 成本
政府 商品 供给 曲线 生产 补贴 企业 影响
委托 二手房 卖方 交易
分数 体积 质量 密度 硫酸
中学 辅导 地区 物理
单片机 论文 智能 监控 设计 煤气
发展 项目管理 背景
步骤 销售员 套房
轴承 圆柱 前置 滚子 代号
账款 税金 预提
视频 显示图 字幕 电视 影碟机
加工 世界 齿轮
完整版 暮光 中英文
节约 倡议书 作文
中文 补丁 英文 实况足球 游戏
考试 上机 网络 技术
教务 文献 综述 管理系统
商家 购物 异地 淘宝 发票
太阳能 热水器 销售
小心 胳膊 小金
背书 信用证 交易 收货人
外资 资本金 企业
出售 厂房 公司
大陆 人间 中央 唱戏
引擎 百度 空间 百度
二手房 高手 契税
狙击手 地址 评论
大学 专科 韩语
烟雾 办公室 经理
分析 名称 家政
人身 店里 消费者 威胁 打人 律师
关系 马克思主义 成果
花钱 会计师 事务所 制度 公司
译文 三国志 高手
营业执照 字号 个体 工商户 名称
碱性 磷酸酶 年龄
少女 歌词 中文 早安 公主
音乐 银行 音乐 节目
发给 补丁 实况
景观 园林 设计 规划
区别 矿泉水 纯净水 饮用水
单相 电机 部件 运作 结构
网站 代理 地址 设置
网络 培训 学校 职业
指点 冲击 液压
华语 节奏 歌曲 女歌手 动感
职业 大学生 格式
补丁 球员 经典
技术 按钮 性别
阅览室 图书 管理
大话 水浒 买房子
信息 商务 产品 企业
点球 守门员 按键 实况足球
目标 管理 机构 模式 宗旨 科技 企业 文化 企业 动态
方式 买房 贷款
咨询 法律 纠纷
电动车 控制器 电机
文件 建筑业 营业税 设备
网站 汽车 视频
国家 国际 旅行社 旅游 产品 情况
职业资格 国家 营养师
理由 学员 登记表 积极分子 入党 情况 培训班
惩罚 报告 员工 小弟 走人 情况 公司
体系 关系 质量 管理 检验 质量
作文 火速 母亲
造船厂 房子 建设 乳山
档案 中心 单位 情况
候审 保证金 信阳
铭牌 标牌 有限公司 信赖
少女 时代 上学
视频 官方 地址 妖精
英语 诗歌 祖国
分数 待遇 工作 无机 材料 考研
高手 文件 软件
人员 员工 销售
科技 网线 大学 学院
咨询 贷款 买房
煤矿 电控 提升机
分公司 工程 设计院 有限公司 核电
微观 经济学 求教
电脑 卡通 主题
加工 办法 工程师
机电 有限公司 五金
爱情 诗歌 类型 女朋友
泰坦尼克号 动作 视频 地址 经典
上司 游戏 日子
山谷 管理 环境 形容词
发展 人力资源 工程
词汇 日本语 交流 标准 循环 速记
球衣 补丁 国际 球场 实况
金子 老师 待遇 学校
农村 宅基地 土地 使用权
密码 邮箱 全集
名字 美女 图片
中文 学历 资料 考试
时间 辅导班 教育
管理 执业 医院 人员 医师
专业 计算机 客服 原因
插播 对抗赛 视频
证明 地产 权属
专业 工程 同济 大学 医学 生物 目录 考研
课程 中学 小学 软件
美容 美体 培训 学校
医治 纤维化 答案
大学 财经 网络
效力 毕业 协议
信誉 免费 淘宝
电子版 秘密 地址 免费 公司
二进制 答案 过程
专科 学院 财金 校区
用友 结账 管理系统
理论 弹性 含义
程序 环境 过程
社会 诈骗罪 处分 法制
高手 电算 题目
营销 英文 总经理
吸血鬼 十字架 名字
外蒙 信息 产品
软件 行业 测试 热门
改革 影响 经济
早安 少女 电视剧
小孩 流动人口 小学 学位
实况足球 补丁 英文
信息 网址 链接
医院 时间 白癜风 国医
医生 执业 乡村 医学 医师 助理
成语 道理 比喻
专科 医学 影像 条件
护栏 管工 专用 知名品牌
手表 高价 市场
示例 考核 管理 员工
血流 边界 信号
发展 装饰 空间 设计
台阶 测试 中考 技巧
金额 劳务 报酬
地址 有限公司 重机
工程 技术 新生 学院 职业
事业单位 任命 公务员 干部
文化 大道 观音
发电机 汽油 市场
经济 例子 情况 形势
樱井 主页 音乐 姓名 资料 动态
效果 干扰素 用药
内容 红花 名字
运作 模式 行业
费用 生病 工地
负数 利润表 净利润
京剧 脸谱 丑角
培训 学校 文化 区别
网站 口碑 培训班
医生 疫苗 手脚 孩子 情况 乙肝 脱皮
单位 营业 开发票
机器 朋友 设备
酒店 客房 制度
关系 经济 价格 原材料
声音 声速 传播 频率 空气 过程
毕业 女生 技术 前途 皮毛 电子商务
路程 回家 放学
教师 小学 英语 考试
中文 补丁 一球
汇总表 资产 负债表 自动 利润表 科目
文学 傻子 世界
专业 景观 大学 建筑
教材 信息 考试 营养师
货币 市场 政策 效应
语句 子句 列表
物料 营业员 管理 前途 物流
人事 管理 人为 公司
管理 海天 有限公司
标题 百度 设置 空间 模板
少女 时代 歌曲 版本 清音
孩子 义务 女朋友
小说 仙界 神界
连锁 有限公司 电器
教程 游戏 网站 官方 软件园
视频 百度 土豆
金额 坏帐 备案
乘务员 工作 公交 职责
产量 水稻 全国
数据 补丁 球员 足球
用品 销售 生产 国营企业
单相 线路 零序 电流 方向
煤矿 经验 教训
故事 品牌 例子 产品
货运 技巧 出口
证明 住房 二手房 公积金 异地
文化 论文 企业管理 家族
变压器 机器 启动 用电 时机
计算机 汉字 内码 方法
公安机关 户口 妈妈
户口 国际 旅游
状态 蓝色 球员
历程 发展 现代戏
中学 基地 大学
网站 二手房 信息
竞赛题 诗歌 答案
网站 链接 性质
教师 中学 制度 津贴
试题 中考 物化 方法
教师 工作 公办 试用期
导线 用电器 情况
建议 办案 规则 行政 民事 法院
电子书 中文版 风声 小说
白癜风 评估 效果
国际 球员 补丁 实况足球
历史 中考 资料
价格 波动 门窗
球员 实况足球 状态
视频 空间 图片
高分 地址 种子 图片
文件 数据库 链接
高手 指教 序列
数字 方法 调制
语句 格式 时间
培训 学校 摩尔
专业 酒店 管理 水电 学院 水利
辅助 论文 电子 线路 设计
网址 号码 身份证
经济 用品 前景 母婴 形势 行业
物流 设施 设备
年鉴 行政 管理 财政
农场 百度 好友
营销 运作 多元化 事项 企业
发给 补丁 邮箱
过户 费用 房子
专家 房子 纠纷 法律
控制器 补丁 足球
环境影响 评价 培训
生产 类别 厂房
前景 艺术类 毕业生
银行 新房 按揭
进口 进料 料件
链接 空间 地址 歌曲
小说 皇朝 全本 秘史
硕士生 社会 质量
器材 股份 有限公司 公司
毕业 工作 视觉
中学 高分 名字
住房 公积金 证件
全国 工商 名录 企业 老板
发电机 发电量 原因
心理 渔家 中表 报国 将士 句子
拳头 玻璃 拆线 原因
身体 酒精 影响 危害
代码 编辑 百度 空间
专业 纹身 学校 技术培训
地址 网页 木马
曲子 后人 新世界
考核 领导 通宵 夜班
出售 二手房 税金
专业 收文 学校 医学 影像
单元 答案 标语 综合
研究 系统 风险管理
行情 苹果 出口
记忆 好心 赛尔
香蕉 读音 面包 电脑 韩语 蛋糕 椅子
物流 宣传 专线 公司
三水 外语 大学 外贸 校区
公务员 考试 检查 总站 测试 边防
分析 心理学 论文 文艺 角度 作品
专业 人力资源 管理 学生 培训 自学
背景 音乐 牧场 百度
运输 负责人 驾驶员
国家 服务 合法 情况 营业厅
依法 违法 孩子 生育
课堂 原创 答案 数学
销项税额 制度 含义 规模 财政收入 收支 专用发票 进项税额
理科 高分 专科
住房 农民 农村
头孢 胶囊 磺胺 复方
稽查 文化 大队 市场
文件 声音 视频 声音 土豆 百度
演唱者 歌曲 名称 链接 页面
代表处 机构 服务 申报
专用发票 罚款 增值税
国防 情况 收费
歌词 少女 时代
房子 产权 贷款 车位
服装 软件 免费
栏杆 铁艺 管理制度
代表 证据 法律
种子 经典 运动 美女
人力资源 资格证 时间
视频 声音 土豆
细则 计量 标准 企业
动物 故事 感人
错位 画面 感觉 实况
进程 高分 发展
语句 表格 标签
体系 原则 危机 老师 管理
网页 教室 学院 设计
邻家 歌曲 链接
分数 分子 分母
专业 毕业 网站 对口 工作 物流
选题 考题 金融资产
少女 时代 韩语
按揭 风险 房子
发给 盗墓 笔记
背景 音乐 空间 免费
网页 地址 表情
等额 借贷 本金 利率
数据库 字段 信息
体会 管理 能力 班组长
具体内容 设计 布线 综合
不锈钢 电梯 型号
经验 大学生 毕业 前辈 意向
电力部门 专业 电气 待遇 发展前途 医院 毕业生
标志 白字 实况 屏幕
少女 时代 钢琴曲
生命 动物 故事
传媒 大学 远程
问问 科技 朋友 网络 有限公司
高手 语言 区别 单片机
老百姓 状况 经济社会
读音 意义 生字
网游 小说 经典
广告 完整版 啤酒
列表 会员 页面
比赛 视频 过程
符号 笔记本 用途 键盘
班级 管理 纪律
数据库 信息管理 软件
价值 土地 房屋 所有权 商业 使用权
专业 信息管理 信息系统 毕业
疱疹 生殖器 饮食
读后感 文学 思路 著作
时间 自动 数据
效果 问问 外用药
发展 管理 前景 咨询 行业
肌肤 全诗 东风
酒店 祈福 通宵 花园
优惠 疱疹 医院 专业 生殖器
流程 销售 市场
事业 正义 英语
职位 环球 设置 资源
标准 试用期 企业
现金 资产 负债表 损益表 流量表 自动 利润表
变相 产品 电信
房子 业务员 业主 公司
百强 世界 差距 企业
分析 论文 发展 理论 基础 职业 兴趣
中文 补丁 实况足球
视频 加速器 服务器
程序 汇编语言 课程 设计 时钟
基础 教程 文字
发展 前景 企业
极品 魔法师 全集
网站 地址 官方
品牌 工厂 机房 电池
序列 大话 老朋友
专业 电气 证书 市政 建筑
车间 区别 生产
泰拳 插曲 争霸赛 画面 名字
专业 学校 艺术类
待遇 义乌 公司
格式 视频 工厂
猎人 小说 同人
补丁 实况足球 皇马
模拟信号 总线 传输
全校 中学 学生 计划 在校生
发展 产业 互联网
产品 杂志 机床
管理 菜谱 食堂
视频 地址 万王 链接
股长 生物 原版
颜色 背景 图片
发给 大虾 内容 小人 天地 邮箱
现金 电子表 企业 所得税 流量表 申报表
轻工业 学院 轻工 职业
文字 高手 链接
平面 自学 设计
艺术 学院 文凭
责任 手机 老板
函数 编程 整数 数值 编程序 阶乘
荨麻疹 色素性 症状
乳膏 阴囊 根治
音效 视频 土豆
工业 公司 设备
故障 歌词 心脏
厂规 经验 制度 前辈
要素 账户 变化 情况 设置 格式 分类 会计科目
足球 日语 高分
急需 地址 免费
网游 螃蟹 全书
论文 学期 数学
样式 音频 高分 土豆
设计 培训 学校 平面
分析 思想 诗歌 意境 作者 内容 代表作 感情
水暖 品牌 设备
语言 茶馆 茱丽
高分 薪资 公司
声音 网络 歌手
发给 新娘 血族
学生 体质 数据
地址 人力资源 社会保障
专业 企业管理 口才
培训 网页 机构
派出所 罚款 公司
神话 邮箱 原版 手机 铃声
答案 实务 过程
代码 地方 程序
出口 生产 农产品 基地
电算 主管 区别
产品 成本核算 夹具
人事 工资 应聘者 公司
硫酸 氢氧化钠 硫酸铵
待遇 销售 科技 集团 涂料
税务 系统 信息
新生 大学 生活 规划
浴盆 前景 市场
恋人 歌词 任性 海豚 日文
语言 系统 频率 软件
视频 音乐 文件
水浒传 地址 好汉
名字 歌曲 特辑
出口 时间 申报
人群 浴盆 用电
材料 大学 无机 分数线
背景 国货 音乐
语句 高手 程序 指教
娱乐 中文 网站
电子厂 工作 事项
球衣 补丁 球员 足球
尖锐湿疣 时间 多长
姓名 号码 身份证
中学 历年 分数线
方案 班组 考核 叉车
管理 技术 政工
日语 专业 研究生 大学 意见
公共课 专业课 理工 成绩
谎言 名言 名句 写作文
用人 情形 单位 劳动者
地方 金属 公司
贴现率 政府 本息 银行 利息率
专业 工程师 品质
中文 调用 程序
管理 角度 计划 公司
游戏 代理 责任 法律 公司
专业 发展 过来人 模具 方向 机械
京剧 论文 调查
乐队 音质 完整版 演唱会
结石 方法 内胆
护士 资格证 在校生
女儿 高手 儿子 名字
概念 数据库 模型
积极性 调动 管理人员 基层
中文 补丁 聊天 实况
网站 韩语 自学
商品 荧光 编码
地址 中文版 链接
语文 试卷 单元
飞机 音乐 背景 末尾
生产 企业 过程 财务管理
背景 幻灯片 图片
批量 网络 公司
孩子 上学 户口
文件 小弟 朋友
专业 毕业 资格 监理 工程师 考试
全站 电子 气泡
工程量 记录 甲方 技术员
面料 急需 针织
船员 劳动 纠纷 有权 劳务 仲裁 委员会
书籍 管理 建筑
题目 作业本 科学
金钱 概念 时间
语言 嵌入式 单片机 自学
曙光 外贸 店铺 市场
幻想 骑士 全文
国际 学员 标榜
经济 适用房 小区
培训 时间 证书 运动 培训班
关系 项目 指点 橡胶 有限公司
文化 学校 校园 品牌 作文
视频 网站 方法
经验 大专 毕业 朋友 工作 学历 途径
费用 会计分录 举例
职校 知情者 油田 校区
插曲 回家 女友
至亲 多长 时间 笔记
疙瘩 羽绒服 商家 不平
大学 交通 旅顺
知识点 孩子 网校
补丁 足球 邮箱
居民 影响 下水道
无线 联通 产品
中文 专业版 地址 链接
孩子 电脑 网校 时间
入户 人口普查 罚款
传奇 大师 联赛
磨机 配件 企业 行业
方案 铝型材 海运 主意 公司
网站 会员 窗帘
工业园区 公积金 台资 企业
汇总表 总账 科目
补丁 版本 实况足球
指甲 伤口 脑袋
专业 建议 技术 毕业生
招商引资 企业 平度
学子 大学 作品
空间 皮肤 情侣
编程 设计 数据
空间 事件 访问量 百度
培训 学校 广告 设计
文化 差异 现实 网络
工程师 机构 电气
厨房 营业执照 出口 外贸 公司
三相 发电机 供电 断路器 塑料 外壳
变压器 容量 电压
少女 时代 成员 名字
电子书 黑道 生活
曲线 经济学 中表
事务所 老师 指教 前辈
销量 商品 多长 时间
护士 资格 考试
金额 数字 大写
手段 照片 色情 法律
大哥 邮箱 天正 建筑
高手 数据库 企业管理
快刀 主题 电脑
高压 系统 直流
网站 律师 事务所
调用 地址 堆栈 指针 断点 子程序
论文 英文 软件
皮肤 白点 身体
功能 存货 成本
改革 事业单位 制度 管理制度 薪酬 研修班
商品房 土地 使用证
不锈钢管 锅炉 生产
土豆 地址 视频
学校 诗歌 英文
项目 分类 招标 电厂 设备
女人 空间 男人 百度
计算机 编程 培训 学校
技术 数字 电子
房价 套房 清水 顶楼
思念 家乡 文章
关系 信用证 汇票
程序 单片机 计算器
工作 影响 地下室
餐饮业 服务 人事 经理 管理 营销 技术 竞争 谈谈 计划 质量 企业 企业管理
诗歌 主题 故乡
日语 学校 话剧 剧本
柜子 规格 集装箱
热电偶 导线 补偿
要素 心理 调查 人生
高层 总监 公司
评分 实况 模式
口罩 生产厂家 无纺布
专业 生产厂家 无纺布
中文 补丁 电脑 球员 实况足球
语言 效果 工作 培训 学校 培训
方法 评测 营销 病毒
指导 中心 大学 校区
专业 学校 前途
观后感 老爸 话剧
养猪 养鸡 技术
培训 学校 化妆
总医院 皮炎 空军
专业 酒店 管理
环境 主题 世界
训练 实况 角球
电脑 学校 课程 新华
教案 政治 顺境 逆境 求教 单元
高手 背景 音乐 空间 链接 百度
朋友 面积 设计图 房屋 平面
年份 函数 数据库 电脑 时间
论文 全过程 职称
现金 表格 急需 流量表 自动 邮箱 方法
前途 编程 自动
疙瘩 孩子 热身
小时候 记忆 录像带
胆囊 影响 寿命
员工 单位 地址 个人电脑
专业 学校 大学 硕士 分数 平均分
培训 管理 教材
历史 发展 优点 缺点 趋势
总帐 记录 单位 设置 建筑
商店 高分 对联
工作 离校 档案 回家
高手 朋友 计算机系 拜师
夫妻 购房 定金
背景 音乐 地址 文章 空间 百度
单位 发票 代理
二胡 神话 话剧 爱情
话剧 剧本 大学生 心理
时间 畜产品 资金
培训 机构 教学 质量
关系 权益 变动表 分配 股东 公司 资金
高手 例程 指教
区别 材料 玻璃钢
营业税 纳税人 税法
工作 培训 前程
经验 调剂 工业 大学 交流 机械
动力 工程 水电 学院 水利 热能
账号 劳动力 论文 影响 珠三角 金融危机
柴油 指教 发票
档案 号码 身份证
证明书 号码 身份证
建设 学院 中学
主页 空间 百度
文科 电子 大学
中考 语法 资料 英语
品质 工程 工作
专业 计算机 高职
舞台 专业 音响
韩语 学院 计划书
专业 口罩 厂家 生产 有限公司 塑料制品
联赛 交易 球员 价格 实况足球 大师
工作 毕业 大学
盈余 分配 公积 企业 股东
国家 工程 技术 勘查 大学
圆柱 运输机 齿轮 设计 减速器 带式
管理 行政 管理 区别
人才 企业 储备 成本
透镜 设计 方法
视频 声音 女声 日文
店长 专卖店 表现形式
饮水 歌名 电影 背景 有情
责任 司机 交通事故
物业 钥匙 新房
文件 专辑 单曲
专业 女生 计算机 工程师 数据库 测试 方向 软件
交流 线圈 直流
事务所 犯罪 记录 高分 地址
电话 科学家 地址
知识点 整理 物理
管理系统 网站 数据库 会员
节目 学校 强力 目录
效果 射门 实况 方向
新浪 体育 音乐 背景
报告 质量 答案 企业 评估
视频 名字 歌曲
电脑 普及版 系统 收银 店铺
科研 塑料 单位 知识产权 企业 光纤
佳人 背景 音乐 链接 歌曲 空间 格式
遗产 名字 结尾
检查 肝功能 报告
抵押 法院 房子 有权
西式 学校 新东方
球鞋 脸型 球衣 实况足球 发型
视频 网站 地址
平面 培训 学校 设计
艺术 学院 合格证
性格 测试 完整版 职业
技巧 情商 好书 方法
信息港 信息 房屋
专业 工程 技术 勘查 地球 物理
建议 定量 检测 医生 乙肝
机器 专家 屏幕
地区 电脑 学校
监狱 眼睑 公务员
套装 小孩 湿疹 阴囊 乳膏
大学 传媒 语种
省略 对象 属性
数学 中考 答案
学生 学业 考试
责任 错乱 情况
例句 格式 句子
常务委员会 大会 性质
剑侠 评书 区别 大明
检查 成员 照片 寝室 学生会
进项 辅导 纳税人
情况 大学 宿舍 校区
电子表 公式 资产 负债表 损益表 流量表 自动 利润表
群星 朋友 手拉手 方法
答案 建筑 结构 习题
工作 地点 调剂
空间 访问量 百度
人力资源 运作 方法
歌名 音乐 法语 风云
运输 业务 渠道 物流
音乐节目 地方 格式
建筑商 定义 开发商
宿舍 有空 大学生
中心 分析法 物流 选址
计算机 意见 学校
威胁 国家 制度 形势
报表 数据 会计处 公司 利润 方法 合理性
过敏性 湿疹 皮炎
立案 借条 法院
刀片 合金 市面上
方式 记录 后台 方法
主题曲 剧场 圣斗士 歌词
彩涂 销售 代理
女生 白色 歌曲 裙子
买房 办公 贷款 积金
酒店 培训 工作
错觉 爱情 空间 格式
培训 学校 含金量 西班牙语
京剧 元素 照片 传统
男主角 世界 广告
音乐 技术 师范学院 学院
岗位 销售 工作
教师 市级 教育局 职业 学校 教育 技工学校
风格 戏曲 水墨
专业 厂家 销售
数学 试卷 中考
联赛 球员 实况足球 大师
分数 分子 分母
单位 资产 行政 事业 报表
国际 差距 原因
膝盖 疼痛 跑步 楼梯 力量 原因
青鸟 课程 软件
图片 广告 重要性 企业 摄影
优惠 买房 全额
结尾 和平 人间
面积 三角形 平分
语言 字符 自学
代理 牌子 电瓶车
资质 建筑 公司
补丁 实况 球员 邮箱
补丁 足球 实况足球
方式 发电机 名字 厂家 公司
产业 火热 汽车
高手 菜鸟 单片机 新手
视频 教程 广联达
轻音 圆珠笔 少女 地址 完整版
网址 空间 电子邮件 百度
证明 探究 方法
高手 学业 水平 数学 考试
语言 编程 高分 答案 计算机
方式 物流 购物 内地 货物
专业 技术 前途
任意球 技巧 实况足球 射门
按揭 贷款 货币贬值 利率
商务 咨询 有限公司
复习题 地理 答案
分析 专业 清华
东华 医院 皮肤科
利率 形容 公式
工程学 电子 信息 课程
毕业 医生 乡村 世家 医药 途径 原因
学年 中学 学期 评价 单元
少女 时代 世界
典故 战国 成语
急需 奖励 作文
示波器 格式 图片
学科 名气 科技 学校 电子 大学 优势
实况 补丁 好心人
不文 网站 党员 法律
直流电 电感 交流
章节 高手 流氓
国家 财政 影响 购买力
账户 账款 余额 总分 企业
朋友 作文 韩语
手术 胆囊 息肉
辞典 农场 补丁 汉语 软件
钢筋 直径 钢筋 混凝土 重力
数据 国家 宏观经济
年份 月份 数据库 为题 数据
蝴蝶 地方 地址
成年人 公积金 贷款 上房
酒精 患者 纤维化
中文 好心人 补丁 实况足球
变压器 电力 计提
腹水 尿液 腹腔
招待所 技术 学院 轻工 校区 职业
经济 补偿金 工龄 工厂 单位 工作 劳动者 公司
爱情 人类 吸血鬼
高手 单位 医学 肝脏
时间 旅游 类型 活动 影响
答案 中心 医院 空间 百度
部队 结石 当兵 胆管
接收器 升级 电脑
学校 性价比 韩语
二进制 单片机 实验
歌剧 时期 创作
大学 英语 培训
高手 韩语 词尾
信息系统 企业 餐饮
视频 好心人 讲座
路政 违法 部门
车间 胶带 胶水 科目
学校 毕业 幼师
话剧 剧本 原创
网站 考学 机构
地方 新生 大学 地址 营养学 校区 合资
倒数 数据库 个数
培训 游戏 指教 制作 兴趣
大唐 小说 驸马
定罪 案件 证据 有罪 被告人 量刑
因素 实力 实例 供应商
脸部 产品 脱皮
句式 茅屋 通假
生活 名词 比重 总收入 形容
社区 声音 视频
典型 商业 模式
影响 含义 群体
冲击 知识产权 电子商务
球员 实况足球 国家
培训 网校 内容
违法 国家 烟草 回家 法律 香烟
广联达 前景 软件 股份 有限公司 待遇
功率 柴油机 启动
情况 单号 邮政
耕地 父母 有权
家教 地址 全集
资产 负债表 电子版
视频 发展 前景 格式
发电机 电压 绕组
知识点 出版社 科学技术 物理
药物 手术 白癜风
语言 汇编语言 病毒
工作 能力 思想
中考 精神 办法
咨询 工程师 考试
人才 工作 工程师 网站 水泥
文体 区别 传记 文传
生命 内涵 力量
视频 音乐 背景
工作 管理 人力资源 助理
灌装 价位 纸盒
案件 房屋 拆迁户
读后感 战争 故事
工资 消失 公司
歌曲 头球 大地
生产商 电器 建筑
背景 图片 门派
区别 线材 监控
调理 身体 体质
检测 水泥 质量
大地 头球 链接
营业执照 工商 税务 企业
网页 空间 百度
方式 消失 电脑 网络 宽带 图标
科技 电路 有限公司
男团 大战 字幕 歌谣
花朵 红色 句子
现金 金蝶 流量表
语文 寒假 答案 专版
缺水 地球 循环
日语 自学 韩语 发音
出境 英文 货物
批量 数据库 速度
风景 散文 美文 文章
塑料 工资 销售 行业
过户 公证 房子
二进制 符号 显示屏
网站 程序 高价
销售部 酒店 工作
买房 单位 公积金 贷款
写文章 百度 空间 模板
话剧 台词 经典
利润表 资产 负债表
图纸 符号 电气
债务 纠纷 借条 法院
指点 房子 小区 风水
大学生 先进性 党员
服装 自动 软件 行业
囊肿 手术 小儿 胆管 先天性
天子 软件 餐饮 管理
直角 象限 平面 坐标系
粉丝 食品类 人员
集团公司 旗下 公司
电阻 电源 二极管 电路
批处理 内容 文本
国际 商务 学院
区别 培训 学校
视频 音乐 速度 背景
天然气 副产品 过程
专业 管理 人力资源 大学
公安机关 立案 案件 刑事诉讼法
分析 案例 民事 诉讼法
坏事 能干 身份证
控件 表单 命令
免费 网络 硬盘
运输 金额 营业税 税费 资格 发票 开票 公司 企业 所得税
航空 工程系 航天
银行 发票 纳税人
病故 父亲 火化
入学 军校 条件
账款 营业税 主营业务 调整
发展 水平 员工 主管 公司
农场 系统 礼包 小时
背景 方法 空间 百度
良药 拖鞋 脚气
工作 酒吧 酒店
朋友 工资 单位 工作 试用期
青鸟 基础 学校
子女 户口 证件 办理
视频 高分 背景
数字 符号 化合价 元素 氢气
家居 管理制度 公司
肉体 资料 神仙
改革 影响 经营 旅行社
培训 机构 学校 就业率
运费 会计科目 建筑 公司
凭证 办公 公司
坏处 美容 疤痕
对口 职业 学校 毕业生
门票 旅游 景点 免费
分析 语法 英文 结构
国家 学历 学风
委托 买房 证明 贷款
技术 学院 条件 住宿 交通 工程 校区 职业
作文 班级 价值
滤清器 名录 企业 方式
时代 少女 完整版 演唱会
国际 设计 地方 学校
工艺 报告 钢结构 建筑
故乡 见闻 线索
艺术 语言 诗歌 特色
专业 历史 资格证
酒水 管理制度 销售 食品
名字 地址 轻音乐
法律 车主 运营
名字 学院 校区
文件 批处理 个数 内容
外国人 工作 总经理
财政部门 单位 罚金
电工 培训 学校
情操 名言 总理
联通 优惠 用户 政策
空间 电脑 百度
胆固醇 转氨酶 甘油 原因
形式 内容 对联 黄花
京剧 故事 名人
报警 指令 车床
定价 妈妈 广告
试卷 高分 原因 考试
独资 机构 检验 实验室
公务员 书记员 法院
背景 音乐 经典
测量 电流表 电流
急需 作文 习作
人才 效果 网站 物流
教案 免费 全文
合作 经营 鞋业
学校 营养师 培训 学校
思想 煤矿 建设 作风 企业
运动鞋 商家 货源 品牌
研究生 医学院 技术 学院 学校 大学 医学 学生 职业 口腔
检索 国家 专利 页面
手套 乳胶 生产
生命 软件 影响
服装 货源 外贸
培训 地区 软件
朋友 音频 名字
储罐 天然气 管道 压力 温度
师范大学 师范学院 学院 远程
变动 程度 投机 斜率 货币 曲线 利率
趋势 发展 行业 家具
演讲稿 祖国 结尾
技术 大学 影视
代理 品牌 太阳能
犯罪 效果 工作人员 行政 机关
电功率 消耗 灯泡 工作
冰心 天空 母亲
扳手 开口 英制
本科生 专科生 区别 学校
关系 城区 政府 市政府
信息 人才 市场
鼠标 条件 边框
人事 立案 仲裁 争议 法院
户口 亲戚家 条件
父子 父亲 儿子
汽轮机 火电厂 调试
项目部 发展前途 工作 待遇
鬼影 电影 成本
电子版 编程 嵌入式 好书
考试 计算机 资料
大众 用电 锅炉 淋浴
赔款 工伤 司法
按揭 买房 利息
歌曲 男子 格式 铃声
公务员 地级 事业
专项 培训 答案 管理 志愿者 测试 综合 园区
抵押 风险 朋友 名义 贷款 公司
影响 脂肪肝 啤酒
皇室 婚纱照 婚纱 摄影
电话 测绘 研究所 办公室
进口 汽车 企业 外资
经济 货币 整体 国家
工种 水电 研修生 工资标准 房租
调用 字段 表里
职业 工作 介绍所
总体 研究生院 大学 感觉
建筑设计 研究生 大学
补丁 足球 皇马
水疱 阴茎 性病
分析 手指 手背 颗粒 红肿 对策
人力资源 管理 差异 战略 企业
试卷 学校 外国语 金华
生活 剧本 校园
现金 电子表 流量表
视频 网站 经济学
全国 淘宝 价格 店铺
毕业 论文 工作
视频 分辨率 电脑 情况 土豆
咖啡 调酒师 培训
题目 毕业 老师 论文 管理 都行 管理
热电偶 温控 温度
门户 商品 手机
溶液 试验 设计 氢氧化钠 方法 盐酸
医学院 学院 条件
地区 全身 红色
发票 购房 办理
力气 另类 小说
中文 下学 音译 歌词
单位 工作 办学
琴谱 钢琴 链接
抗旱 救灾 公司
时限 检察院 证据
物业管理 别墅 系统 智能
企管 复旦 大学 经验 企业管理
黑人 皮肤 白种人 印度人
专人 电费 水费 优惠 学校 暖气
进口 核销 表格 预付
行情 行业 灯饰
专业 室内设计 学校
专业 老师 标点 韩语 外教
电机 工作 交流电
泰拳 频道 视频 网站 对抗赛 争霸赛 直播 时间
题目 作文 单元
专业 人力资源 管理 前景
程序 基本知识 入党
监狱 工作 地点 职位 技术 生产
角色 工作 例子
定位 平台 管理 手机
国家 农业 全世界 产业
违法 网络 活动 影响
奇数 偶数 行星
情歌 前奏 歌曲 声音
家庭 建设 圆圆
政策 优惠 年度 养猪
竞赛 全国 数学 成绩 周报
中文 地址 硬盘
朋友 工艺品 公司
疙瘩 上半身 小米
太阳能 电池板 企业 热水
网站 原因 页面
插画 设计 平面 培训班
足球 升级 补丁 版本
主角 生活 铁匠 网游 小说 职业
建筑工程 基础 设计 自学
运营 技术 管理
价格 电化 烫金
数据库 乱码 数据
关系 社会 上司 朋友 利益
著作 管理学 三国演义
选题 指教 高手
经销商 管理 门店 商品 原则
声音 内置 短信
卫士 玻璃 车用
分数 溶质 盐酸 质量 密度
费用 施工 营业税 企业 机械
网站 专项 经营性 备案
文化 管理 校园 建设
数字 工作 图像
急需 规章制度 公司
论文 客房 宾馆 管理系统
措施 国家 房价 调控 楼价 变化
球员 补丁 实况足球
视频 音乐 名字
论语 句子 笔记 读书
单片机 电源 电阻
水塔 会计分录 宿舍
人才 垃圾 管理
国际 中心 个展
账号 朋友 程序
血管 外科 医院
草木 含义 群鸟
违法 欠条 大学生 报警
情况 京东方 物流
数据库 原理 图片
外表 形式 优缺点
计算机 青鸟 水平 课程
培训 技校 电脑
发给 客栈 全集
搜狗 皮肤 好友
单位 前提 法律 工人 用工
测试 文理 救命 大学 学院
会计分录 货币 公司 资金
监管 措施 进口 食品
高手 指导 程序
空间 名字 流年
高端 课程 校区
地址 歌曲 背景 空间
情景剧 主题 校园 心理
效果 写景 视觉
进口 半成品 加工
套房 抵押 贷款
视频 教程 语言 字母 编程 程序 大写 单片机
高手 电机 指点 机械 设备
用人 外资 公司
游戏 女士 剧本
疱疹病毒 抗体 阳性
房价 小区 大公
技艺 文章 民间
作者 情况 小说
音乐 模块 空间
作家 脖子 速度 全文
大神 软件 小说 起点
编程 交流 论坛
高手 指点 内容
大专 分配 学校
技校 老师 数学
歌名 歌手 资料
管理 专科 学院 物流 物资
帐户 股本 账务 溢价 资金
管理 销售 会员 小商店 软件 免费
笔记 内容 读书 赏析
皮肤 医院 方法
数据库 编辑 传值
成型 塑料杯 方式
实况足球 中文 补丁
管理 能力 提升机
答案 中考 试题
补丁 球员 实况足球
公学 青鸟 住宿 条件
联赛 实况 小弟 传奇 大师
代码 屏蔽 百度 空间 好友
樱花 日语 培训 国际
仓库 机构 设置
代表 字母 系统
工作 富士 龙华
费用 经营 程序 备案
电子书 手机 坏蛋
小型企业 管理系统 计划书 项目 结构
故障 圆锥 方法
符号 淘宝 空间 图片
电视台 待遇 文职
设计图 系统 信息管理 设计
担保费 二手房 中介费
广告费用 定价 广告
补丁 球员 足球
诺基亚 电子书 电脑
货架 公司 设计
借款 利息 预提
录音 音质 广告 珍宝 洗衣服
职业资格 时间 考试 科目
无人 开机 动车
基金 计提 事业单位 职工福利
男生 话剧 英语
账号 百度 空间 邮箱
期限 买房 贷款
待遇 企业 军工
角色 娘娘 剧中
公用 管道 法律 咨询 面积
费用 公司 财产保险
买家 银行 二手房 卖家 贷款 过程
英雄传 韩语 求教
工业 大学 小区
按揭 贷款 买房 利息
文件 数据库 程序
空间 音乐 百度
书信 题目 祖国
专业 答题 制作
工资 矿工 天会
前景 事业 发展
专业 网页 高校
电压 电脑 电源 监控
酒精 全身 病状
多长 时间 水泡
抗日 政策 优惠 烈士
培训 学校 平面 设计师
分公司 待遇 员工 咨询 公司
师范大学 艺术 分文
技校 普兰店 文凭 车床
规格 用电 型号 电路
会同 法官 笔迹 高分
视频 空间 百度
关系 劳务 劳动 区别
销售 前景 形势 建材
背景 音乐 大本营
三相 度数 电能表 互感器 计量
视频 礼仪 急需 护士
业绩 领导 能力 误会
白色 玻璃 歌曲
树脂 聚氨酯 区别
关系 城市规划 土地
身份证 学业 水平 学生 测试 号码
手机 影院 智能
数据库 内容 数据
乙肝 母乳 母亲 病毒
单位 进口 专用 影响 增值税
论文 字数 大学生
二手房 办理 交易
章节 小说 格式 苍穹
中心 公众 公民 管理
学院 资格 职业
中文 补丁 大哥
分析 专业 社会保障 劳动
产品 市面上 牌子
企业 资产 负债表 申报
语文 小学 句子
工作 部门 委员会 关心
空间 音乐 百度
客户端 程序 结构
网址 歌曲 问问
电流 充电器 电压
结石 胆囊 方法
发展 设计 趋势 平面 行业
电脑 单片机 串口
球衣 实况 号码
电能 三相 磁场 电动机
学校 对象 科技 学院 毕业生 武装 登记表 职业
京剧 状元 地址
文具 发展 树德 历程
人才 社会 计算机网络
心理 芦花 鬼子
高手 户口 公司
销售 合法 手机 公司
管理 普及版 收费 软件
右翼 结局 天神
足球 球衣 补丁
风管 面积 铁皮 镀锌 空调 型号
汇编语言 执行程序 单片机 内容 单元
完整版 桌面 女郎
函数 中用 页面
高分 升级 数码 航天
卡片 魔法 空间
名字 歌曲 女子组
现金 模板 流量表
产业链 价值 医药
设计 网页 工作
名言 中考 作文 句子
医疗 器械 产品
孩子 父母 小孩子
手工 合作 加工 地方 技术 公司 资金
有限公司 蛇口 轮船
视频 中学 大赛 新民
加工 大蒜 制作 酒精 设备
消费 事件 维权
高分 地址 狙击手 软件 远程
华侨 关系 大通 集团 社团 九鼎
户口 亲戚 住所 隐患
网页 电脑 工资
字符 数据库 数量
风格 男女 市场
高分 老歌 小品 都行 戏曲
地方 举例 免费
专业 培训 学校
分析 报告 市场
财经 产业 经济 大学
视频 历险记 真人 小时候 电视剧
相貌 补丁 球员 实况
动画 开场 空间 代码
女声 抒情 节奏感
工作 概况 市场 助理
月食 系列小说 中文版 暮光 暮色
电工 培训 学校
电话 矿泉水 市场部
赠品 普及版 软件
运输 季度 营业税 企业 所得税 年度 公司 利润
中央 平台 领导 家宝 渠道 内容 总理 心声
价格 商品房 政策 基金 调整
升级 补丁 官方
行政管理学 试题 答案
西语 歌曲 原文
酒店 收银员 人员
丝竹 故乡情 芭蕉
凭证 影响 申报 地税 利润
专业 工作 毕业生
外语 大学 外贸
冷藏 冷库 商用 设备
三相 接线 下线
整人 高分 程序
评价 家长 中考
联赛 评论 大师
几率 全国 监理 工程师 考试
姐夫 肝硬化 腹水
女孩 肚脐 原因
大学 卖场 建筑
分析 医生 肝功能 检查
专科 电子 毕业生 关键
代码 搜索引擎 综合
朋友家 注音 做客 韩语
视频 这歌 名字 街舞
期房 售楼 贷款
账务 财政 过程
微观 经济学 理论 英文版
传媒 文化 欠条
翡翠 工程 棚户区
天籁 纸鸢 贵族
管理 电子 商店
控件 程序 方法 消息
销售 网络 专家
想象 时代 少女
视频 背景 音乐
红十字 账号 总会
流程 工商 开店 公司
研制 生产 区别
房租 计提 会计分录
电容 字样 电容量
专业 艺术 大学 文化课 设计
办案 刑事案件 期限
政法 经济 学院 大学 指教
体系 国民收入 货币 价值 核算
公务员 概论 制度
培训 学校 职业 技能
过户 协议 私下 父母 房子 法律
材质 密封圈 白色
疙瘩 疥疮 阴囊 良方 硫磺 结节 软膏
高手 财务 现值
独资 发票 企业 纳税人 增值税
艺术 电脑 设计 字母
小孩 朋友 户口 影响
帝国 歌词 妖精
假性 急性 尖锐湿疣 息肉
赠品 财务 销售 软件
石油 混合 树脂
薪资 软件 测试 工程师
方案 急需 物流 企业
体系 结构 薪酬 设置 猎头公司
行业 研究 报告
泡泡 七彩 桌面 软件
配电 电流 公司
企业 纳税人 办理
住房 公积金 条件
管理 国际 互联网
经典 版本 实况足球
公积金 余额 账户
高手 出口商 装箱单 信息 发票
背景 名字 广告 花絮
背景 物价 金融危机
学校 图书馆 宣传
账户 损益 分配
教师 笔试 年青 时间 成绩 考试
发给 天正 图库
京剧 八卦 脸谱
补丁 实况 名单 球员
音乐 按钮 空间 免费
全额 大学 奖学金
分析 财务 时间 情况 余额 人员
专业 学校 药学 药科
分析 流动 人员 企业
企业 报税 电子 管理系统
少女 时代 老外
房东 个体户 副本
企业 纳税 申报
角度 对角线 四边形
密码 系统 仓库 管理
电气 变压器 试题
股票 基础 炒股票 地址 软件 投资
培训中心 经纬 课程
板块 空间 百度
盗墓 盗墓 笔记 活动
经济 石油 发展
二手房 交易 税目 契税
教研 成果 刊物
中心 教育 技术 财经 国定 大学 大楼
国际 补丁 实况足球
义乌 员工 干部 储备
错误 汇编语言 程序 原因
工作制 世界 小时
国际 中文 补丁 实况足球
短片 高手 婚礼
妻子 演员 演技
中学 树德 考试 光华 校区
盗窃罪 儿子 朋友 摩托车 公安
原创 思想 水平 观点
背景 节目 现实
补丁 欧文 足球 皇马
经营 养殖业 花卉 计算机 基础 情况 项目 读书 资源 可行性 网络 作物
好学 青鸟 网络 校区
名义 买房 亲戚 套房 影响 利率
转氨酶 甘油 血清
语句 精彩 名著 笔下 篇名 赏析
培训 游戏 策划 培训 学校
磁铁 中心 规格 磁场 性能 方块
职业 铁路 技术 学院
个体 工商户 时会
滤波器 边界 频率
双语 急需 毕业生 模板
大虾 客户 发票
时间 阴囊 湿疹
问问 警校 军校
远程 设置 服务器
过户 公证 房子 单位 二手房 贷款 家属
账户 核算 总账 设置 科目
工程师 天佑 事例 课文
真空 塑胶 电镀
酒店 网管 概念 大面积
好心人 小说 全本 邮箱
年度 餐饮 公司 报告
专业 学生 法语
时间 总部 公司
汇编语言 语言 寄存器
档案 户口 毕业 工作 考研
区别 现实 网络 优势
题目 电子 电力
行政 职能 英文 助理
银行 印花税 存款 利息 企业
软件 免费 普通话
脚本 高手 挑战
培训 营养师 基地
费用 培训 报关员 考试
调动 工作 胜任 单位 工作
脸部 皮肤 眼袋 原因
违法 工资 公司
经济 世界 角色 期货 地位
月食 系列小说 中文版 暮光 邮箱 暮色
画面 内存 免费
专业 辅修 电子 信息
高手 照片 空间 百度
大学 校区 培训班
过户 风险 买卖合同 公证 房屋 定金
毕业 当兵 大学 补贴 大学
筹划 税务 出口 贸易 企业
批量 方法 家具 成本计算 生产 行业
故事 发给 电子 小说
科技 地址 大学
战术 自动 实况
手机 铃声 神话 电视剧
过户 儿子 父亲 证件
网站 钢材 管件 国际贸易
用人 招聘会 校园 单位
使用证 私房 土地
宣传 中学 校庆
代表 医药 工作 计划
前景 质量 管理 汽车 生产 行业
专业 经验 过来人 前景 技术 烟台 计算机网络 学院 职业
价格 设备 供水
损益表 资产 负债表 网吧
人员 销售 技术
犯罪 意义 研究
直线 分段 程序
和歌 歌词 名字 格式
经验 交流 设计 软件 平面
高手 中文 韩语
视频 教程 空白 原因 免费
国家 文化遗产 法律 法规 文物
联赛 球员 数据 大师
货柜 玻璃 封顶 方法
启动 程序 模块
月薪 工作 研究所
内心 名气 小说
大学 艺术 编导 机会
语句 语文 故事 精彩 趣味 同类 单元
电子商务 网站 作业 制作 市场
劳保 全国 批发市场 用品
黑道 校园 小说
专业 技术 学院 信息 职业
学校 医师 执业 助理
电工 培训 学校
毕业 身份证 学生证
视频 背景 音乐
商务 培训 单证
评书 大会 评理
档案 犯罪 记录 证明 情况 办理
毕业 待遇 技术 学院 当兵 复员 学校 职业 商业
分析 案例 企业 公共关系
图解 棒针 花样 编织
学校 色彩 化妆 专业
产品 网站 机电 公司
庭审 律师 文书
买房 贷款 外地人
物体 生活 圆锥
英文 这歌 名字
宏昌 名字 爱情 对联 女朋友
视频 空间 百度
大专 毕业 机会 飞行员
经济 形势 专业
主管 机构 产品认证
评论 空间 百度
空间 模块 管理
加工 材料 机加工 初学 刀具 工件
空间 百度 头像
液体 压力 原理
专业 毕业 电子 证件 机械
头像 空间 百度
网校 数学 成绩 档次
营业税 发票 增值税
专业 交通 大学
效果 软件 图片
报告 乙肝 检查
高校 协议书 毕业生
胆总管 囊肿 方案 先天性
经营 营业执照 年限 土地 期限 税法 使用权
工商 外语 大学 学院 韩语 课程表
教师 时间 考试
现金 知者 资产 负债表 损益表 流量表 自动 邮箱
命令 信息 利用 文件 约束
时针 方向 原理 电动机
职位 发电厂 书籍
直径 单晶 半导体 领域
专业 计算机 水平 技术 资格 软件 考试
宠物 领养 空间 百度
教材 音像 京剧
发给 爹爹 全文
好心人 表格 管理 发给 邮箱 财务报表
实况足球 球衣 补丁
皇妃 小说 特工
国家 公务员 工资待遇
危机 情节 小人 游记
教工 运动员 趣味
医院 牛皮癣 方案
咨询 维权 劳动法
实况 脸型 球衣 补丁 发型
语言 基础 数据结构
劳动法 工人工资 罚款
骏马 歌名 轻风
校训 职业 技术 学院
专业 大学 生产 电池
专业 工作 农学 毕业生
企业 金融 教育
因素 经济学 影响
教程 建筑 制图
高手 二手车 行业 指教 税率 国税 地税
汇编语言 因子 比例
乡愁 好心人 日文 语言 英语 课文
校服 花絮 广告
写作文 世博会 日子
药膏 激素 湿疹 阴囊
孩子 网校 感觉
师范大学 经济 学院 职业
农民 土地 补偿
发给 实况足球 补丁
资产 公司 法律
文具 晨光 代理
音乐 背景 格式
脸部 起皮 皮肤
大奖 精彩 出游 名额 奖项 活动 月光宝盒
经验 工程师 岗位 项目 薪资
酒精 患者 纤维化
分析 高手 纳税 申报 所得税 业务 纳税 表里 年度 跨年度 调整 广告费
程序 数据 用汇
事业单位 毕业 工作
专业 毕业 工作 汽车 模具 公司
设计 吊顶 软件
鼻子 嘴巴 隐形
谐音 歌词 日文版
仓库 管理 收货
加工 表面 过程
调用 函数 中子
关系 分析 举例 过程
主角 发给 网王 小说
高手 转氨酶 脂肪肝
设计 培训中心 工业
发票 商业 建筑 工程
开办费 银行 初学者 资金
买房 住房 贷款
家乡 论文 变化
运动服 商贸 代理 网站 淘宝
美女 全本 姐妹
豆花 娃娃 皇帝
专业 海事 大学
中文 补丁 球员
运输 集装箱 氧化铝
球员 实况 指点
介绍所 工作 部门 职业
买家 利益 外贸 定金
关系 派出所 民警
热电偶 检测 补偿 电路
菜单 网页 制作
子弟 当兵 铁路
全文 邮箱 狩猎
接线 方法 电机
单号 急需 邮政
租房 咨询 民事 法律
责任 能源 公司
主角 电视剧 牌子
升级 实况足球 版本
农副产品 特产 活动 市场
农村 标准分 纯收入 居民
中考 地理 重点
销售 商厦 增值税
负数 现金 日记
创业 高校 程序 毕业生 贷款
单人 房子 师范学院 校区
守候 卫视 节目 名字 爱情
音频 电台 剪辑 特辑 百度
作家 分析 作品 时期
公积金 贷款 购房
军队 个体 私人 宾馆 招待所
背景 音乐 地址 时间 空间 百度
圆柱 齿轮 说明书 设计 装配图 减速器
生产 醋酸 乙烯
字符 空间 格式
高手 数据库 目标 小弟 大哥
结石 胆囊 胆囊炎
全世界 营销 网络 案例 时间 黄页
插曲 大战 名字 变形金刚
女生 暴力 校园 责任 法律
流程 散货 出口
技术 公司 设备
区别 权责 方法
动力 发展 企业
技术学校 教书 学生 职业 教师资格
行政处罚 罚款 后果
漂流记 读书 笔记
物业管理 调查 小区 法律
工资 薪金 账务 企业 建筑
神经性 皮炎 根治
家庭 影响 小孩子
社会 计算机 人员 合格证书
视频 照片 文章
图纸 设计 住宅
感觉 摄影 工作室
人才 调查 物流 问卷
视频 图库 天正 建筑
执业 医院 医疗机构
补偿金 培训 机构 政策
语文 中学 考试
笔记 读书 钢铁
物流 大学 方向 专业
文化 意义 人类
症状 肚子痛 身体 肝癌
小产 户口 办理
电子钟 实验 设计 数字
专家 考古 对联
子程序 未定义 函数
专业 设备 型煤
加工 信誉度 有限公司 国际贸易
建设 企业 团队 核心
电脑 培训 学校
室内设计 地方 考试
出口 客户 授权书 产品 知名品牌
核心 计划 人力资源
董事 复旦 生活费 孩子 网络 弃子 公司
好心人 目标 工作 职业
专业 发展 系统 嵌入式
野马 学校 多长 时间 广告
权利 负债 资产 流动
论文 兽医 畜牧
专业 工学院 计算机
发票 增值税 报表
刻画 小说 中心
辅修 矿业 大学 学院
大专 毕业 药学 药师 药店
螺母 精度 丝杠 机床
灰姑娘 日语 歌词
日剧 主题曲 插曲
关系 管理 客户 软件
造型 培训 学校
白癜风 传染 遗传
方式 网站 编辑
高手 作业 程序
现金 流量 余额 数据 科目
科技 水平 国际 竞争
历年 中考 数学 压轴
专业 上线 调配
专业 国际金融 贸易
文章 百度 编辑
专业 分校 艺术 设计
背景 音乐 空间 百度
字体 空间 百度
空间 自动 百度
蓄水池 标准 国家
绿化 素材 绿色
市值 百事 公司
行业 管道 水泥
视频 地址 同伴
写景 手法 作者
人才 国际 信息化 资格
工作 稳压器 原理
肝功能 专家 乙肝 报告单
单价 运费 日元 增值税 货物 关税
艺术 游戏 狙击手
单号 邮包 邮政
制度 中心 技术 规章制度 企业 模板
服装 专业 工程 朋友 书籍 营销 生产 管理 学生 兴趣
语文 训练 急需 能力 答案
实验 中学 知名度
系统 自动 空间 百度
第二产业 分配 第三产业
专业 技术 学院 汽车 培训 职业
志愿者 世博会 考试
试卷 电路 考试
责任 人员 社会 企业管理
托辊 输送机 用途
金钱 联赛 实况 大师
专业 水果 网站 信息 外贸 业务员 花卉 蔬菜 园艺
律师 客户 供应
专业 信息系统 区别 会计学 信息管理 财务管理
女生 节奏感 英文 类型 法文
数据库 机制 记录
培训 学校 价格 通过率
钢构 效益 工作 设计部
试用期 情况 工作
体系 评价 质量 管理
分辨率 实况 画面 画质 原因
少女 时代 世界
备件 出售 液压
字样 情诗 规则
政府 贸易逆差 赤字
视频 音乐 背景
监测 企业 广告 意义
分数 经济 学院 计算机
汽车 发展 电动
服务业 罚款 空白 遗失 发票
钢管 重量 型号
汇总表 现金 会计凭证 汇总 资产 负债表 流量表 自动 报表 格式 利润表 科目
规格 方钢 含义
青鸟 课程 校区
艺术 繁体字 字体
音乐 格式 和歌
男主角 名字 女主角 灰姑娘 小说
俱乐部 友情 家族 世家
经济 意义 下水道 块钱
皮球 制作 材料
行政 培训 经理
分类 百度 文章
评书 矿山 内容 风云
学校 酒店 西点
农村 复印件 身份证 户口本
歌词 文字 新歌
国土资源 国土 流程 办理
同学 短文 英文 成绩 中学生
专业 工程 大学 课程 制图
地线 插座 电压 火线
联机 实况 中文名 球员 设置
京剧 节目 小时候
大学 工业 工程
文字 语言 全国
证书 机构 内资 代码 工商 企业
高校 速度 分数线
项目 经理 技术 施工 企业
方式 调节 压力
软件 企业 岗位
住房 工作 公积金 园区
作曲 作词 乐队 这歌
囊肿 胆囊炎 专业
大学 学生 纪律 规划
化妆师 影楼 月工资
培训 学校 软件 管理
商业 发票 企业 手写
警官 公安 学院 职业
企业 所得税 年报 数据
工学院 知名度 全国
意义 坏账 贷方
大学 音乐 专修
都行 剧本 速度
寝室 大赛 文化
人民警察 代表 公司法
球员 补丁 实况足球
户口 毕业 单位 大学
仪器 产品 生产 实验
照片 空间 百度
顺序 史记 三国志 名家
电费 财务 专用发票
期货 企业 外资
非主流 曲子 名字 模块
经营 活动 利用 证明 餐饮 食品
大学 技术 电子 科技
数据库 字段 属性
住房 贷款 年限
账号 汉语 教室
胶合板 地税 生产 行业 公司
电子书 中文版 暮光 邮箱 格式 完整版
教学 资格证 汉语
空间 音乐 百度
百度 文章 空间 图片
垃圾 空间 百度
时间 多长 培训
汇总表 电子表 资产 负债表 自动 邮箱 利润表 科目
中考 具体内容 体育 年金
发给 全文 海龙
金融 政策性 领域
经验 销售 工作
物流 公司 五金
权益 女方 买房 名字 夫妻 贷款 影响 男方
人才 企业 发展 储备 战略
花园 地址 免费 农夫
直角 长方形 坐标系
技术 学院 农业 职业
低谷 用电 设备 工业
手术 白癜风 细胞
公分 等离子 小时 钢板
个性 歌曲 晚会
分析 锦纶 纺织 规格 字数
话剧 剧本 英语
字符 个性 网名
消防 水泵 系统 管网 压力 共用 校核 水池
院校 中心 全国 学校
现场 地址 西装
网站 粮食 价格
名义 土地 所有权 股份公司
俱乐部 空间 百度
近义词 专项 中学 语文 教学 资源
显示屏 汇编程序 汉字 单片机 指令
区别 部件 组件 机械
空间 兴趣 百度
理念 中华 广告 牙膏 营销
计算机 全国 成绩 考试
公安 犯人 法院
违法 小学校 口袋
采购部 战术 原则 分类 计划 事项
关系 总公司 子公司 股东
图纸 电气 电动机
电脑 电算化 技能
内径 主轴 研磨 加工 中心
日语 京剧 歌舞伎 资料
碳纤维 制品 树脂
机器人 歌曲 配音 女朋友
输入法 评论 百度
铁道 道路 工程 大学
红色警戒 网址 全能
数据库 中文 汉字 问号
医院 腹腔镜 手术
高手 经验 商业 实例 前辈
原理 万能 钥匙
金钱 联赛 大师
动画 英豪 游戏 质量 教育
实况足球 球衣 补丁
纸张 过程 印刷
高手 户口 指点 老家
环境 发展 人口 战略 形势 资源
商品名称 单价 商品
进项 气体 经营 公司
乳膏 乳房 湿疹
招聘会 泰达 人才 市场
足球 补丁 球员
视频 背景 音乐
晶体管 集电极 原理
习性 玩乐 宠物 作文
专业 学校 工作 大哥 害人
辣椒 动画 资料
专线 公交车 电视
设计 电梯 机械
出师表 背景 文章
年度 纳税 附表 企业 所得税
专用发票 存根 商业 企业 发票 手写
汇总表 凭证 表格 自动 财务报表 科目
全球 聊天 视频
人事 教教 职场
少女 时代 专辑 歌曲 格式
新人 前辈 职场 求教
韩语 过程 制作 泡菜
夫妻 子女 公务员
鼠标 单词 地址 软件 英语
咨询 网站 中信 法律
联赛 大师 实况
数字 个数 文本
协议 名字 父亲 产权 法律
发给 倾城 全文
教师 专科 时间
资产 企业 评估 原因
电影 汽车 韩剧
销售 客户 质量
高手 社区 链接
视频 定义 文件 格式 软件
用具 义乌 卖家 市场
区别 公关 服务生
危机 经济 管理
出售 责任 装船 卖方 货物
房子 银行 条件
伤疤 医院 痘痘
网站 开源 模板
专业 学校 地区 学会 职业高中
水电 电机 工作 启动 原理
动画 背景 音乐 空间 时刻
公分 房子 套房
石棉 垫圈 运输
序列 编组 产品
含义 号码 身份证
青鸟 前门 校区
小说 双胞胎 夜色
婴儿 湿疹 医生
电话 学校 地址 外国语 咨询
数据库 错误 命令
企业 所得税 报表
经济性 营利性 企业 经营性
工艺 身体 制药
朋友 救命 皮肤 疖子 美容 毛囊炎
空间 相片 百度
大丰 商务 学院 校区 职业
物流 大学 交通
政治 体育 总分 英语 传统 综合
培训 学校 服务行业
语法 语文 基础
凶手 副本 监护人
形式 书面 工资 公司
专业 电子商务 技术
分析 网络 营销 淘宝 方法
语文 手册 答案 评价
外观 语言 区别 朝鲜人
亏损 笔记本 电池
财务 管理 流程 零售 企业
小车 增值税 办公
幻想 同桌 高分 资源
出售 仓库 货物
曲线 扭矩 时间
中文 补丁 球员
工作 自动 加班费
基准 年利率 利率
经历 实验 中学 国际
间隔 汽车 考试 技工
网站 视频 学术
颜色 顺序 色彩
背景 音乐 名字 邮箱
剧本 双语 中英文
声音 花儿 爸爸 鞭子
补偿 情况 公司
聊天室 发展 建议 建设
方式 管理 杂志 人力资源
小说 将军 骑士
销售 劳动 仲裁
寄宿制 中学 海门
主角 法师 小说
眼睛 红色 毛细血管
封包 药物 灰指甲 方法
背景 牧场 百度 灰色
大法 大学 学历
村官 前途 女孩
视频 影音 土豆
报表 工程施工 存货
地区 二手房 三环 价格
娱乐 现场 视频 广告
骗人 国际 学校 皮毛
形容词 韩语 动词 情况
音乐 名字 插曲
领导 情况 工作 工伤
大学 九龙 医院 校区
音乐 系统 空间 百度
档案 人事局 毕业
物业 钥匙 业主 有权 公司
外贸 流程 业务员
报税 纳税人 发票
电容 电压 电位 电流
二手房 质量 评估
大学生 律师 个体 私人 老板
指环王 电子书 版本
上机 高分 技术 试验 微机 软件 原理
分析 月度 财务 报表
乡镇 管理 权力 罚款
标签 水平 单元 属性
朋友 汉语拼音 音译
伤感 网络 歌曲
实验员 岗位 职责
高手 小弟 三国演义
趋势 发展 数据库 范式
企业 钢铁 产量
发展 互联网 影响 地位
汇编语言 程序设计 秒表
交管 学校 自行车 学校
文化 跳槽 体育 骗子 保证金 试用期 公司
西华 校区 大学
铣床 不锈钢 制作 工艺品
中考 时间 考试
肝脏 手术 患者 爱滋病
服装 高手 库存 表格 管理 仓库
老师 流氓 全本
艺术 技术 大学 影视 考试
专业 发展 能力 大学
条例 互联网 管理
文件 编程 环境 驱动
肝功能 检查 胆红素
服装 高手 表格 管理
分析 案例 财务
全日制 大专 毕业
视频 黑色 聊天
容量 代码 服务器
演员 花样 男子
国际 案例 分析 货物
新闻 传播 地址 文章
专业 戏剧 文学 影视
教堂 歌曲 名称
工作 女孩子 夜场
文本 表格 密码
规划 工作 毕业生 人生 方向 机械
计算机 网络 软件
戏剧 电影 配角
句子 铁路 工人
犯罪 案底 被盗 身份证
对华 调查 数量
酒店 开源节流 运营 企业 成本
信息 网站 热点 装饰
白色 字样 机场 上衣
监管 论文 创业板
培训 电脑 视觉
中文 版本 补丁 名字 球员 邮箱 英文
硬件 企业 发展 条件
法语 世纪 歌曲
保障性 电脑 学校 新华
平台 供应 信息 产品 免费 公司
空间 文章 百度
视频 背景 音乐
大虾 阳台 小弟 天台
中考 指导 书生 答案
升级 补丁 高分 队服
小弟 模拟器 舞台灯光
业务员 外贸 邮箱
医院 医生 荨麻疹
教育局 车子 少年宫
女生 世界 版本
土木 论坛 结构
专业 政治 人才 国际 咨询业
全国 砂轮 市场 资金
科技 大学 培训班 建筑
网络 教学 网址 设计 平面
用友 财务 软件
国家 教育局 老师 考试
网站 工艺 礼品 行业
服用 避孕药 黄褐 颧骨
金融业 服务业 行业
国际 期货 影响 金融危机
过户 省钱 方式 父子 房屋
语句 数据库 触发器
欠条 记录 朋友 官司
检查 转氨酶 丙肝 母亲 咨询 阴性
项目 论文 风险管理
疙瘩 精油 皮肤 胳膊
大学 学院 矿业
住房 公积金 套房 贷款
间隔 框架 边框
专辑 歌名 听的歌
发音 日文 主题曲 会长 女仆
地方 黑点 脚底
专业 知名度 产品质量 生产 企业 紧固件
代理 优势 产品 公司
道路 马克思主义 特色 真理 建设 社会
水电费 软件 管理
诗句 诗词 女子
空间 平台 百度
价格 彩钢 方式
经济 政府 消费者 机构 角度 企业 单元 事业单位
网站 程序 免费
房子 开发商 区分
酒店 机票 渠道 订房
银行 买房 贷款 利率
合作 技术 节电
中文 发给 好心 邮箱
计算机软件 能力 临时工 都行 生计
金钱 大师 实况足球
关机 彩电 电网 电压 原因
住宅 指点 公寓 单身
专业 职务 技术
表格 公式 商业 企业 成本核算 公司
读后感 商人 魔鬼
乡村 小路 长笛 曲谱 回家
外贸 义乌 公司
培训 品质 意志
报税 税务 专用发票 证明 复印件 客户 发票 增值税
岗位 测量 职责
背景 音乐 购物
培训 网站 帖子 职业
级别 外星人 升级 星球
专用发票 销售 业务 增值税
彩虹 大道 花园
新浪 体育 名字
功能 集体 系统 区别
立体 宣传 教法
补丁 实况 地址
方针 国家 政策 整体 珠宝
资产 负债表 表格 方法 电子 损益表 流量表
公章 机构 代码 域名
大学生 经济 规划 国际 谈谈 形势 职业
电话 负责人 全国 高分 地址 软件园
经济 主题 兴趣 学经 书籍
风险 销售 开发商 定金
专业 计算机 技术
执业 期限 药师
改革开放 政策 财政政策 情况 货币 变化
空间 名字 歌曲
行路 路途 形容
电子版 射频 电路 设计
患者 胆结石 碎石
号码 住址 姓名 户主
结婚登记 婚姻法 部门 办理 婚姻登记
地线 指教 铺设
名字 男女 舞曲
无量 作者 共和
原料 空间 电视 市场
丘疹 中药 荨麻疹
违约金 单位 协议书 损失
研究生 诉讼法 政法
症状 激素 皮炎 依赖性 痘痘
网站 中文 发音
诉讼时效 法律 工资 农民工
水泵 大虾 厂家 汽车
主体 大楼 办公 利润
完整版 大叔 全文
职业 技术 学院
网号 网络 字段
中文 时代 纪念 特刊 版本
戏剧 模型 基础
高手 网络 法律 问道 交易
专业 研究生 管理 大学 旅游
待遇 信息 科技 有限公司
蝴蝶 纳兰 全文
密度 公式 质量 物理
朋友 白癜风 传染
庭院 名字 装饰品
艺术 视觉 方向 设计 手绘
交税 独资 企业
客服 话务员 热线
方钢 厚度 指点 兄弟 密度 重量
区别 电脑 广告 视觉 设计 制作 功底
笔记本 爱好者 旅游
春水 含义 题目 繁星
星空 钢琴曲 财富 中央
电子商务 管理 网站 系统 运营
经济 国际 商业 机会 影响 评估
中文 吸血鬼 日记
投稿 流程 热处理 金属 杂志
字节 字符 数据处理 数据
农林 大学生 科技 学院
社会 管理 规范 影响
标准 中文版 图书
息肉 实质 密集 胆囊
经验 毕业 工作 学历 物流
网页 名单 公司 企业 财务报表
体系 质量 管理
插曲 花样 男子
企业 报税 电子 管理系统
网络 办法 铁通
营业执照 登报 公司
专业 劳动 社会保障
房价 买房 贷款
品牌 公司 管理
论文 企业管理 毕业
利用 时间 制作 时钟
证据 欠款 证明
系统 计算机 汉字
包子 培训 学校
外界 商务 技术类
内容 民事 诉讼法 答案
新闻 工作者 风险 法律
文件 内容 程序
培训 会计师 烟台
国际 服装城 农贸市场
路程 工程师 机械
同学 高手 古诗
教师 名单 人员
高手 竞赛题 物理
火气 感觉 嘴唇 水泡
人才 凭证 金蝶 制单
实质 插值 函数
试用期 专卖店 成绩
振动 因素 水轮 发电机
经济 市场经济 传统
高分 积极分子 党员 入党 时期
分析 案例 劳动
外省 户口 借读费 成绩 费用
嵌套 答案 思路
机构 证书 资格 种类
贸易 公司 酒类
视频 网站 局域网 土豆
资质 二手车 方式 评估
高手 实况 技巧
工作 新手 培训班 结构
户口本 身份证 科目
储存 音乐 空间
数字 原因 证明 单位 税款 纳税人
发展 计算机 基础 技术
子公司 投资 母公司 利润
人力资源 乡镇 管理 社会保障 单位 公务员
学校 光明 东华
原则 企业管理 统一
发展 客服 系统 客户
高层 顶楼 阁楼
用户 空间 百度
单片机 电子秤 程序
作者 原型 事件
行业 金融 财神爷 老师
效力 时间 空间
泰拳 视频 对抗赛 免费
高层 住宅 水箱
事业单位 全额 差额
生产 企业 外包
档案 工业 大学 毕业生 成绩
日文 歌词 气球
事业单位 工资 本质
电子 软件 设备
视频 管理 大师
管理科学 工程 经管
视频 韩语 名称
语言 理由 事例 地震 感人
体系 关系 环境 管理 质量 管理
现金 资产 负债表 损益表 自动 流量表 模板
系统 家庭 牌子
水平 价格 利率
公共事业 培训 管理 系统 艺术类
代理商 经销商 网络
电机 转矩 频率 变频 变化
账号 诚信 资料 图片
药膏 股癣 效果 牛皮癣
数据库 系统论 财务管理
语法 编辑 循环
人间 格式 全集
思想 诗人 感情
工作 测试 电容器
方案 中考 志愿
股份 有限公司 英文
工程 销售 铝合金 头绪
视频 大本营 地址 全集
高分 人工 工具
医疗 测温 红外线 器械
全集 小说 暮光 完整版
聊斋 三水 官场 史书
习题 电力 答案
企事业 管理人员 培训 管理 试卷 危机 专业 技术人员 单位
经济 增长速度 指标
分析 柜台 销售 特产 市场
论据 发展 精神 中华 论点 市场经济
领导 名字 文章
管理 工资 单位
代表 态度 毕业
市场 价格 汽车 音响
中心 管理 学校
飞机 音乐 孕妇
视频 传统 红色 经典
补丁 实况 版本
流利 嘴巴 销售 感觉
管壁 实质 管道 结构
联赛 大师 实况
高手 电脑 关系
修路 新人 制药
调用 变量 页面
娱乐 资讯 电影 国际 集团 有限公司
老婆 房子 名字 产权 影响 性质
经济学 牛奶 版本
摩托车 汽车 轮子 停车场
膝盖 专长 疹子
日语 培训 新世界
空间 歌曲 百度
饰品 校园 代理
钢管 销售 指教 会计分录 商品流通 新手 企业 增值税
空间 好友 百度
工业 设计 兴趣
权益 损失 利润
补丁 中文名 国际 球员 足球
活动 优惠 胆结石 强磁 药物
联赛 豪门 大师
烟台 大学 地址 校区
豆花 音乐 背景 视频
系统 外贸 企业 数据 申报 出口
直角 梯形 平面 坐标系
老师 数学 辅导
酒店 旅馆 家庭 公寓 宾馆
遗产 艺术 物质 文化 中华 名录 剪纸
国家 银行 调控 宏观 目标
理想 闹钟 黄金
收汇 核销 金额 美金
电能 电压 谐波 工作 质量 原理 方法 电流 测试仪
方式 培训 电算化
腹腔镜 胆结石 手术
数据库 初学者 求教
试卷 内容 评价
专业 前景 电子 信息
系统 教学 医学院
工作 网络 电信
营业员 朋友 经理 出纳员 司机 规章制度 业务员 人员
代码 武器 流星 通关
技术学校 大专 职业
报关单 业务员 核销 环节 报价 单证
公司 磁砖 有限公司
系数 劳动 弹性
租金 厂房 会计科目
老师 剧情 母女
代理 洗衣粉 备案
球衣 补丁 方法 实况足球
视频 中文 歌词 韩语
关系 地租 调查 地理 设计 问卷
发展 物流 现状 企业
政府 住宅 土地 补偿
因素 管理者 公司 手机 全球 市场
账户 工资 单位
滋味 微笑 作文
管理制度 机构 设置 矿山 企业
企业 考验 零售 渠道 传统
症状 肋骨 走路 胆囊炎
作家 儿童 作品
用法 韩语 词尾
老舍 苹果 作品
三相 两用 电机
模式 大师 实况足球 资金
挑战 音乐 背景 特辑
出场 免费 公司
服务业 利润表 资产 负债表 现金 流量表
研究生 师范学院 教育学
手机 免费 软件
中文 中文版 补丁 升级 实况足球
员工 生产线 考核
京剧 区别 西皮
分类 行业 国家标准
成员 档案 学生会
中文 朋友 补丁 球员 实况足球 邮箱
专业 机械 软件
教师 考试题 地理 专业课
问问 青鸟 学校 小区
动画 学院 综合
和歌 歌名 名字 英文
专业 学院 陶瓷
专业 培训班 证券
专业 俄语 导游证 学生
电机 直流电 直流
职业 培训 学校
疙瘩 会长 红色
戏剧 艺术 电影 区别
分销商 软件 设备
分析 管理学 原理
关系 环境保护 科学 研究所
数据库 数据 代码
流量 流速 气流
权力 义务 原因
人才 招聘会 护士 职场
外伤 手术 胰腺
朋友 身份证 性别 年龄
围巾 帽子 饰品 生产厂家 外贸
风云 频道 音乐
学校 语文 毕业
附件 企业 成本 商品流通
同学 文化 飞天 建设
中考 成绩 英语
地址 科技 学院 学校
内容 文章 百度
公安机关 信息 犯罪 嫌疑人 条件
酒店 餐饮 管理
文化 传播 骗人
发展 经济 商品经济 动因 公共关系
结局 奇缘 完整版
联赛 年龄 大师
网站 编程 论坛
增益 利益 政策 企业 传统
网站 程序 后台 趋势 语言
利用 科学 资料
文件 大碟 群星
肝硬化 专家 国医 大学
研究生 戏剧 方向 戏曲
程序 高分 用汇 回文
陶瓷 价格 水剂
在校生 大学 支教
汇总表 现金 资产 负债表 损益表 流量表 利润表 科目
内勤 销售 汽车 内容
真空 材料 包装袋
工作 汽车厂 技校生
情景 皇帝 场面 官员 骗子 神态
程序 函数 乘积
人物 例子 戏曲
经营权 土地 所有权 农村
肿块 青春痘 皮下
技巧 电气 检修 线路 故障 实例 设备
公司 工程 咨询 设计 规划
牛奶 密度 磨损
少女 时代 头发
精彩 小说 故事
微观 经济学 宏观 经济学
形容 企业 资源
游戏 补丁 足球 完整版
犯罪 发给 公家 私人
军区 白癜风 疗效 总医院
动力 待遇 内容 工作
仓库 工商 个体 发票
电力 潮流 系统
故事 系统 照片
现金 管理费用 公司 过节费
全集 飞雪 小说
外事 毕业证 经济 技术 大学 学院
抵押 贷款 姥姥 房子
背景 模块 图片
网站 网址 诈骗
少女 时代 世界
设计 钣金 书籍
裂口 小心 冻疮
钢结构 价位 厂房 轻工
过程 核算 供应
高手 布局 绿色 指教 自动 元件
员工 单位 工作 做人 企业 办理
化学式 个例 方法
柜台 工作 客户 公司
材料 住房 公积金 办理
经济 劳动法 补偿 赔偿金 公司
科技 学院 校区 职业
现金 意图 老板
全运会 小调 地址 开幕式
疙瘩 蚊子 小眼
发给 标准 格式
定位 高端 心理 热水器 价格 消费者
收割机 农业 补贴
视频 教程 语言 地址 全集
培训 电脑 学校 职业
报告 大会 员工 公司 总经理
费用 人力资源 管理
文学 语文 常识
西班牙语 学院 外语
培训 网络 营销
团队 制作 补丁 实况
补丁 足球 邮箱 皇马
融资 账款 案例
教师 小学 英语
故事 内容 剧本
价格 醋酸 复方
评剧 小金 艺人
资本 区别 公司 税收
品质 行业标准 制品
传感器 光栅 光纤
招兵 对象 毕业生
气瓶 仪器 烧杯 试管
价值尺度 职能 人民币
经济 资产 权益 业务 总额
凭证 报表 汇总 制作
培训 内审 师资
百事 论坛 高音
时风 球磨机 影响
名言 作者 古诗 成语
静态 动态 网页
政策性 银行 基层 考试
文学 流派 意义
经济 时代 危机 影响
政府 起征点 调整
总数 加工 工人 数量
视频 音乐 背静
走人 老师 培训班
电工 学校 培训
联赛 错误 大师
目的 作文 为题
骨折 车祸 线索
游戏 动漫 情况 培训 定向
小班 英语 课程
皮草 方式 原料
集团 医疗 待遇
责任 员工 管理
活动 月光 优惠 月份
女王 结局 精灵
对象 财政 分配
遗产 过户 房屋
协议书 中用 国有企业 单位 毕业生
管理 商品 记账 软件 免费 店铺
钢铁 网站 走势 价格
富士 人才 市场
腹腔镜 专家 手术 伤口 胆囊 发炎
计算机 汇编语言 原理
资源 小说 免费 迅雷
教师 语文 中学
企业 新会 准则
微观 经济学 函数 计算题 供给 厂商
少女 时代 格式
专业 大学 全国
东风 科技 技术
疱疹 生殖 带状疱疹
石油 企业 机械
房子 大学 小区 民族
背景 音乐 地址 资源
拼音 名字 通讯录 排序
铣床 铣刀 材质
账本 土地 地税
故事 民俗 文章
韩语 中文 高分
学费 学科 毕业 夜校
老师 英语 美术
插曲 强心 静音 表情
专业 机电 机械
花园 评价 生态
标准 配件 模具
工艺流程 产品 五金
音乐系 传媒 大学
大专 电脑 学院 新华
歌曲 英语 歌手
发展 建设 空军
名字 公积金 贷款 购房
报告 化验 乙肝
人寿 公司 骗子
节水 主题 世界
效果 政策 宏观经济 内容 评价 原因
中英文 网站 企业
处分 领导 警告 公司
好心人 机构 工资 培训
信誉 质量 生产厂家 阀门
新浪 视频 音乐 背景
宣传 企业 口号
客户 资料 写字楼
热情 草原 同胞
过户 高手 农村 流程 指点 房屋
工作 水泥厂 车间
记录 通话 手机
距离 演员 韩剧 双眼皮
经理 业务 毕业生 团体
争议 国际 数据 焦点 原因
机器 成绩 考场 驾驶员 影响 考试 科目
管理 企业 经营
语句 数据库 信息 资源
中学 效果 家教 教育
编程 个数 单元
研究生 学院 大学 广播 影视 分数线
日文 约束 火花
空间 百度 视频
价格 高压 合金
抵押 贷款 费用 房屋
疙瘩 蚊子 原因
户口 集体户 老家
电话 大厅 公主岭
大学 节目 毕业生 晚会
总价 按揭 房屋
急需 作文 动物
视频 方法 制作
汇总表 资产 负债表 不平 科目
同济 考分 医科大学
杂志 净化 心灵
光盘 教学 冷库
视频 讲座 高分 地址 作者
学校 管理 部门 资助
学院 总理 家宝
小学 对口 中学
情景 思想 意义 诗歌 感情 意向
基础 网络 工程
地点 大专 律师 学历
依存度 论文 高分
空间 好友 百度 设置
风月 小说 胭脂
中考 试卷 高分 数学
指教 景区 投资
项目 学生 学校 韩语
红斑 醋酸 复方
儿女 房子 法律 热线
舞动 乐团 精灵
劳动 纠纷 人为 争议 临时工 老板
好心人 论文 论坛 机械
方式 工程 管理 资料 运营 公司 公司
音乐 神童 演唱会
女生 朋友 诗人
语文 测试 单元
买方 图样 加工 贸易 所有权
工作 变频 原理
工资 小孩 小学 父母 外债
现金 资产 比例 评价 企业
核定 汽车 计算所 公司
季风 乡村 种子 公司
手指 溃疡 办法 患者
印刷 地方 塑料袋
餐饮 现金 公式 财务报表 资产 负债表 流量表 行业 自动 格式 利润表
研究生 毕业生 情况
专业 韩语 工作
专业 同济 老师 大学 人员
行政 管理 自治区 行政 级别
背景 音乐 热身
文化 体育 专用发票 服务业 娱乐业 发票 增值税
现金 红包 年货 大礼包
大话西游 天工 序列 大话
专业 文化 动画
关系 增长率 基数
电脑 学校 新华
白癜风 药物 方法
大众 泡沫 购买力
私下 营业税 房屋
股权 所得税 收益 损失 年度 投资 影响 权益法
档案 大学生 人才 市场
论文 宏观 经济学
大学 学生 意义 活动
谚语 诗句 时间
空间 百度 背景
公安机关 事情 证明
人身 时效 案件
专业 理科生 编导
中药 荨麻疹 服用 原因
遗产 房屋 纠纷
素质 营销 房地 策划
空间 写文章 百度
电话 中央 集团
财务 软件 价格
分析 案例 管理 公司 战略
专业 经济师 经验 营销
教授 方式 地球 学院
软件 工程师 外包
记录 重量 电脑 传输 系统 全自动
题目 论文 设计 密码锁
音乐 答案 空间
视频 名字 背景
班组 方法 中心 管理
螺杆 用途 结构
背景 音乐 酒吧 英文
外地 住房 公积金 贷款
面积 伤口 办法
计算机 财经 机电
年龄 资源 做人
教程 基础 游标
经济 合作 项目 政法 财经 国际 大学 不值 贸易 前景
分析 准则 论文 利弊
内行 剪板 讲台 货架 钢制 办公 产品 钢板 设备
专业 研究生 新闻 大学 校区
国际 单位 研究院 科学
花样 心情 男子 链接
现场 视频 少女 时代
绿色 战地 链接
发票 胶合板 私人
意义 企业 董事会
公积金 售楼 套房 贷款
空间 背景 个性
文员 招工 公办
现金 流量表 自动 邮箱 格式
政策 目标 货币
疤痕 疱疹 大片
中文 分号 英文
管理系统 分销 集团 软件
中等职业 学校 教师资格
地址 空间 链接 百度 图片
专业 网站 空调 工作 暖通
光盘 乱码 格式
反义词 哲理 空虚
分数 专科 学院 办法 广播
外行 系统 时间 自学 建筑
协议 农村 宅基地
手术 胆管 感觉 胆囊
大学 图书馆 读者
样本 格式 企业 财务报表
生产 船用 阀门 厂家
原则 步骤 进料 检验 流程
单位 试用期 女性
依法 仲裁 委员会
消毒 酒精 皮肤
日语 韩语 考试
中文 歌词 资料
数据库 工具 结构
机床 毕业 专科 绘图 模具 设计
系统 网校 教材 名校
前途 销售 公司
符号 单片机 指令
蛋白质 胆结石 手术
语文 答案 测试 集训 单元
监督 委员会 管理
财产 儿子 夫妻 名字 房子
外销 发票 申报
京剧 唱段 经典 男声
网易 代码 空间
建议 经验 同志 工作
电机 公式 电路图 电流
年份 一程 编程 程序 天数
视频 音乐 背景
高手 报表 指点 软件 财务
关系 发展 农民 农村 农业 全局
厂商 销售 螺旋
实况 联赛 大师
语言 网站 自学
制作 免费 公章 软件
专业 律师 工作
技巧 工作 人工 职位 老板
联赛 实况足球 大师
球衣 补丁 实况足球
事务 律师 公司
财产 公证 购房 办理
冰心 方法 读书
美景 外地 风光 典型 产物
电视 百货公司 歌曲 广告
外文 日文 英文
空间 网站 百度
程序 循环 图形
短文 韩语 高分 中文
市场 调查 问卷
曲线 可能性 生产 经济体
公差 螺纹 综合
触发器 脉冲 区别
年度 会计报表 小企业
时间 多长 大学 韩语 学会
表格 内容 设置
单位 关系 职称 人事
试题 考试 答案
教育 大学 学院
精神病 老人 人身
百强 年报 私营企业 国有企业 企业
晶体管 电场 影响 特性
语法 冰封王座 错误
厚度 不锈钢 设备
迅雷 种子 关系
文化 工商 大学 艺术类
语句 数据库 软件 数据
视频 音乐 名字
空间 人数 百度
空间 背景 图片
师范学院 经济 学费 国际 贸易
计算机 汇编语言 系统 电子 时间 屏幕 时钟
师范学院 工程 毕业 电子 信息 工作 形象 人员
员工 公司 家政
宏基 手机 铃声
专科生 护理 医院
汇编语言 原理 微机
电子钟 单片机 自动
中心 研究 待遇 舰船 设计
失灵 遥控 投影
朋友 谈谈 感觉
界面 代码 密码
钓鱼 程序 淘宝
专业 有机 培训 英语 结构
户口 所在地 证明 住房
文件 曲子 录音 链接
系统 用友 收银 软件
管理 网吧 计费 软件 免费
职业 建筑 技术 学院
企业 股份 有限公司 万科
凭证 报表 月份 申报
土地 二手房 房子
航空 电话 公司
寄语 朋友 孩子
宣传 网站 企业
信誉 骗人 质量
电气 专业 培训
培训费 酒店 保安
厂家 地址 生态
转氨酶 谷草 转氨酶 乙肝 抗体
视频 网络 名字
网站 培训 学校
诗句 美女 形象
空间 软件 百度
漂流记 含义 句子
发给 急需 邮箱 利润表 模板
试用期 劳动 合法
房子 住户 顶楼
传奇 实况 模式
培训 程序 条件 培训 学校 公司
培训 学校 设计 平面
研究生 师范学院 计算机系 男生
行政部门 服务期 医院 毕业生
经济 产品 全球
谜底 山谷 压力
中文版 足球 经理 地址
情况 机械 设备
试验 检测 工程师 诚信 单位
文化 民俗 地域 工作 体验 机会
音译 女人 歌词
字符 后缀 批处理 内容
手术 胆结石 饮食 胆囊 事项
海大 朋友 韩语 上学
科技 智能 有限公司
程序 存储器 单片机
皇家 戏剧 学院
高手 单位 房屋
工业 企业 资产 负债表 格式 利润表
发冷 酸痛 身体 全身 颈部 无力
营业额 世界 公司
工资 电火花 车床
企业 管理 职能 活动
职业资格 国家 地区 营养师
犯罪 房价 原因
聋哑人 盲人 治安管理
行业 家居 市场 装饰品
生产 厂家 二极管
优质 公司 生产 价格
名字 空间 设计
变频 电容 原因
专业 计算机科学 技术 科技 学院 职业
房价 物价 五金 黄金
公分 症状 胆囊炎 朋友
培训 学校 技术
额头 幼儿 疤痕 影响
合金 炼钢 公式
鼠标 空间 设计 百度
师范大学 时间表 考试
证书 工商 密码 管理
大学 计算机 专业
言情 大片 都行 小说
小腿 酸痛 原因
手臂 红疹 艾滋病
公积金 条件 贷款
酒店 骗子 国际 旅游 管理 学院
父亲 男孩 名字 母亲 辈分
邮箱 全集 太监
师范大学 报告厅 图书馆
会计学 坏账 计提
专业 研究生 游戏 创作 传媒 大学 设计
发展 企业 企业管理
专业 建议 毕业 朋友 大学 论文 秘书 情况
小班 幼儿 学期
大腿 视频 瑜伽
开发区 户口 条件
中文 网站 大哥 公司
联赛 中文名 球员 大师
电工 准考证 工作
网站 流量 意见
现场 后街 男孩 地址 赛车
案例 理论 管理学
开学 时间 职业 技术 学院
村民 房租 价格
货款 损失 会计分录 公司 法院
农场 百度 空间 好友
文件 矢量 制作 图片
地坪 专业 厂房
平面 直角 坐标系 原点
餐饮业 经营 金融危机
销售 地板 建材 市场
外销 产品 市场
培训 机构 外贸
控件 代码 程序 事件 属性
同事 距离 部门 级别
经济 适用房 研究 成果 文献
资本 资产 亏损 总计 企业
落户 企业 食品
记录 商品 库存 物品 情况 入库
空间 照片 百度
空间 音乐 免费 背景
协议 资质 地方 官司
限额 百度 空间 好友
文化 思想 科学
金额 发票 纳税人 增值税
培训 工作 多长 时间
经验 工作 个体户 学历
管理 物业 地产 软件
复旦 前辈 考试
贷款 买房 乡镇 老家
供电 待遇 东营市 公司
汇编语言 程序 目标
服务 农机 中心
情况 税金 增值税
补丁 国际 足球
朋友 皮肤 肚子
表面 抗体 乙肝
文件 批处理 数据
爵士舞 教练 培训
区别 社会 国家 管理
胆囊 影响 息肉
会计学 区别 计量 模式 价值 成本
经验 朋友 合同法 出版社 案例 税法
校园 主人公 小说
中文 歌词 读法
胆红素 乙肝 阳性
无极限 娱乐 视频
天籁 纸鸢 小说
调教 极品 家丁
金属丝 剪切 信息
世博会 场馆 酒店
机器 系统 序列
声音 磁性 歌曲 歌星
改革 区别 新政 本质 市场经济
螺母 螺钉 垫圈 走势 螺丝 铆钉 价格
销售 季度 生产 企业 原因
管理者 名家 楼层
紫色 舌头 红色
经验 报告 朋友 检查 肝脏
预期 会议 管理
空间 乱码 地址 百度
字符 调用 汇编语言 键盘 地址 内存 屏幕
液晶显示 天地 木头 纠纷 发货 物流
经济 单位 补偿
区别 地产 住宅楼
事务 待遇 管理局 机关
管理 作业 案例 成本
热血 帐号 世界 剑侠 新传 英豪 彩虹
答案 急需 数学 习题
视频 世界 组团 拳王 挑战
大学 地址 邮编
大学 多长 时间 卷子 考试
大学生 大学 志愿 活动
机制 传导 货币 条件
水电 公司 设备
产后 手指 脱皮
数据库 服务器 链接
工作 工作量 天才
经济 区别 诉讼 仲裁
将头 空白 内容
事业单位 企业化 管理
财务 资本金 公司
人工 注意力 形容 成语
中考 实验学校 资料
视频 男人 过程
大学 高教 园区
资产 服务业 规模
大学 机场 校区
关系 市场经济 经济学
专业 轮机 技校
符号 爱心 资料
人事部 回家 电脑 测试 短信
学院 广播 影视 编导
生产 步骤 水剂
中学 中考 分数线
项目管理 区别 作业 管理
区域 举例 旅游 经济社会 影响
视频 高分 背景 街舞
文件 补丁 实况
毕业 农业 工作 生物 技术
联机 系统 实况
宣传 歌曲 演唱会
会计学 内容 财务
剪纸 书法 卡片 刺绣 脸谱
视频 名字 音乐 教学
分析 餐饮 行业 竞争
进出口 贸易 突破
骑士 小说 和龙
被告人 孩子 开庭
宣传 税务 辩论 行政处罚
买房 按揭 贷款
历史 农产品 小麦 世界 国家 粮食 价格 援助
音频 波形 信号
微观 中文版 宏观 经济学 原理 答案
球员 经典 联赛 大师
阿拉伯语 伊斯兰教 协会 回族
编辑 全国 学校 影视 培训 函授
经营 营销 网络 工具
工作 事业 名教 机会
用户名 检测 代码 密码
服务 征文 商场 工作 题目 微笑 营业员
搜狐 补偿 公司
生产 冷库 聚氨酯 设备
用地 企业 补偿
全国 标准 交通事故
设备 部门 电厂
官方 补丁 实况
商业 公积金 贷款
军事 医学 科学院 网址
外资 报告 年鉴
贷款 公积金 资料
知情人 住房 公积金
大学 毕业生 户口
症状 后背 胆囊
女子 专科 中华 学院 播音
品位 求教 铁矿
装备 产业链 状况 企业 制造业
跳舞毯 状元 软件
急需 大方 空白
作文 理想 公益 律师
地方 劳动 仲裁 委员会
视频 时代 互通
旅行社 旅游 工业
网站 老外 钢材 英文版 价格
中心 办理 学历
锐角 多边形 钝角 直角 外角
设计 工业 装潢
文献 发展 综述 产业
竞赛 全国 电子产品 调试 技能
调用 网站 文章
服务 差距 感觉
人力资源 辅导班 前景
青年干部 广场 问问 管理 学院
代表 垃圾桶 垃圾 黄色
软件 定单 管理
艺术 戏剧 舞台 综合
不公 民事 一审
中学 学校 对口
抵押 贷款 商品房
朋友 软件 企业管理
程序 循环 按钮
进项 发电 增值税
户口 原籍 办理
发展 家装 情况 公司
软件 编程 机械加工
状态 网页 错误
店长 思考问题 管理工作
政府 事业单位 档案 机关
运输 证书 协会 物流 含金量
长虹 感觉 手机
诗句 急需 伤感 爱情
大学 物理学 量子
数据库 答案 网络
高手 微观 经济学
仓库 配件 工厂 管理
浮动 网页 菜单 设计
皇马 补丁 实况足球
中文 绿色 精简
时代 媳妇 完整版 全集
会计分录 制作 公司
正史 魔兽 官方 小说
国家 领导 材料
重油 产业 原料
企业 财务报表 建筑
视频 背景 音乐 地址 名称
工程 理论 经济 物理学 物理
协议 效力 名字 法律
东华 大学 服装设计
网站 画面 壁纸
帅气 木偶 图片
症状 胶囊 服用 唇炎
交易税 二手房 园区
清华 主楼 大学 设计
政府 题目 汽车 私家 数量
心理学 好学 金融
面包 西点 督导 公司
电动车 朋友 电路图 二极管 型号
百草 书屋 解析
皮肤 季节性 办法
网址 电站 链接
学院 校区 公司
动画 培训 设计
补贴 政策 机动车
微观 经济学 经济学 宏观 经济学 书目
经济 比重 财政收入
单价 销售 余额
工资 服装厂 格式
商业 方法 成本核算
大学 金融 语言
银行 业务 准备金 公开市场
金星 速度 电流
弱智 天气 女孩 短裙
原则 制度 薪酬
函数 文件 定义
汇总表 现金 制度 资产 负债表 损益表 新会 自动 流量表 模板 科目
农村 标准 补偿 房屋
魔兽 官方 小说
视频 俱乐部 大学 音频
高手 企业 单向 客户 产品 生产 情况 权限
类人 水平 能力 测试 教学 教师资格
电脑 音响 情况 耳麦
本科生 集团公司 前景 待遇
专业 艺术 学院 大学 方向
石棉 垫片 橡胶
章节 格式 凡人
肝炎 爸爸 检查
小说 书名 爱情
银行 保证金 客户 投标 汇票
派出所 前科 保安
企业 论文 意义 变革
数学 答案 习题
剧本 骑马 泡菜
魔法 小说 求仙
国家 外交 前景 战略 实质
百度 音乐 空间 格式
教师 待遇 学院 职业
航空 表面 学院 旅游
婚生子 情况 继承权
国货 外汇储备 数量
影响 状况 收支
销售 器械 医疗
语文 答案 评价 资源
音乐 背景 诗歌 集体
发给 音乐 广告 手机
民间艺术 商业 产业 模式
球衣 补丁 球员 球队
美术 学校 设计 专业
电话 地址 批发市场 记事本
思想 工作 汇报 入党
信誉 合法 公司
小将 大兵 完整版
设计 课程 钻床 机械 原理
生产 专用 工厂
商业 模式 合作
专业 毕业 财经 薪金 大学 后主 水平 行业 财务管理
中考 成绩 英语
文学 诗句 作家
服装 专卖店 定价 品牌 产品
生产 公司 优势
专业 景观 大学 设计
打印机 指教 驱动
毕业 仪式 典礼 学士 学位
老师 青鸟 大校
号码 身份证 姓名
声音 机械 汽车 喇叭
秸秆 生产 原理 设备
联赛 实况 大师
语种 英语 前途
网页 韩语 工具
亲兄弟 房屋 法律
专业 营销 学历 市场
电子书 皇妃 全文
教程 补丁 队服 实况 软件
静态 动态 测试 区别
内容 光华 管理学
变压器 环形 磁芯
视频 音乐 背景
毕业 朋友 多长 交流 大学 好学 时间 教材 韩语
收费 物业 小区
街市 全诗 小节 想象 课文
游玩 古诗 作者
照片 搜狐 新浪
地址 歌名 歌曲
全集 作品 目录
客户 发票 增值税
电磁阀 接线 电缆 型号
加工 程序 配件 企业
皮肤 挂号 研究所
经济 补偿 劳动法 条款
货源 宠物 用品
球衣 补丁 大哥 实况足球
税务 人员 纳税人
培训 多长 时间 影视
指南 现场 音乐 电视
水库 责任 承包方 成年人
好心人 效果 医院 淋病
全称 行业 液压
发电机 单相 交流
电源 电路 元器件 驱动
技术 工作 网站 技术 煤矿 同志
梦想 主题 题目 祖国
教程 数据库 电子版
软件 企业 成本
语言 程序 利用 循环 指令 用汇
视频 名字 歌曲 中音
月份 企业 所得税 业务 装潢 装饰 公司
百度 空间 工作室 厨房
经济 环境 科学
住房 公积金 贷款 办理
空间 流量 百度
校风 校训 办学 宗旨
样板 纸箱 纸板
青鸟 培训 软件 工程师
梦想 街市 诗歌 校园 创作
专业 工程 学校
毕业 管理 物流
办公室 单位 企业
高手 直流电 交流电 电路
肝功能 疼痛 感觉 部位
国际 公寓 万科
服装 软件 管理
外贸 报价 样本
工资 分配 公司
监狱 妹妹 流氓
抵押 贷款 银行 用房
程序 房屋 套房 收费 办理
资料 发票 增值税
地点 普通话 时间 考试
企业 所得税 工资
一带 厂家 客户 陶瓷 制作 杯子
视频 背景 音乐
花钱 女儿 工作 待遇
指点 测量 能力 工作
高手 代码 序列
时间 数据 数据
系统 矩阵 汇编程序 键盘 数码管
地方 歌曲 空间 格式 百度
档案 急需 土地
项目管理 生产 管理
硬性 研究生 问问 航天 英语
户口 档案 办理
接线 单相 电机
大学 传媒 标准 学院 阶段
社会 公务员 话题
汇编语言 单片机 倒数 程序
机构 家教 办学
科技 学院 毕业生
高手 素材 资料
瓜子 突围 市场
结尾 情书 歌曲
人才 天宝 市场
韩语 菜鸟 自学
骗子 有限公司 科技
网站 信用 旅游 实惠 订房
文字 零分 大写 小写
大腿 红色 环状
网站 编程 产品
函数 表格 桌面上
脚本 高手 代码 网站
指教 经营 烟草 证件 办理
三菱 变频 原因
剧本 活动 情景剧
上家 代理 数据
视频 曲子 背景
研究生院 大学 科技 校区
实验室 学生 学校 生物 重点
变压 治疗仪 红外线 电位 能量 变频
国际 实况 比利
同济 大学 校区
钢琴 曲子 时间 多长
专业 大专 工作 公司
体系 国家 金融
区别 管理 本质 会展 设计师
图纸 剪板 弯管机 冲床
外贸 服装 渠道
空间 草稿 百度
项目 服务器 企业管理
危机 电脑 孤岛
纹身 工作 小时
土地 权力 使用权 高价 低价
大专 成人 学历 名教
薪水 专业 医学
机电 大学 生活 考学 学校 毕业生
代码 指点 高手
样貌 球员 补丁 实况足球
外文 大虾 出口 整车 文献
羽翼 流年 韶华 全文
诗歌 时间 人心
汽轮机 标牌 含义
日记账 现金 银行 电子版
专辑 封面 账号
影响 电梯 裂缝 墙体 结构
租房 部门 物业 小区 办理
对象 技术 面向 要点
文件 批处理 循环 属性
路线 朋友 妈妈 礼物
生产厂家 建筑用 线材
肝硬化 细胞 乙肝 消化道
期房 价格 现房 楼盘 市政
模型 方程式 自行车 数学 价格
打印机 材料 印刷 印机 切纸机 设备
网址 空间 百度 图片
宿舍 技术 学院 工程
高手 鞭炮 责任
微观 经济学 急需 宏观 答案
欠条 管理 助手 客户 汽配 软件 欠款
发票 危害 增值税
小品 话剧 仪器 剧本
检察院 数额 多长 时间 量刑 法院
住房 抵押 贷款 银行 贷款 买房
视频 百度 空间 粘贴
主题曲 电影 毕业生 女歌手
工作 营销 市场
上司 财富 美女
化验单 乙肝 数据
地区 工伤 金额
转型 经济社会 理论 时期
丞相 写景 句子
客户 中央 外地 用友
空间 防盗 图片
供给 曲线 边际 成本
设计 设备 机械 手册 非标
火星人 好心人 全集 风暴
发展 论文 战略
费用 财经 大学 宿舍
原发性 现象 体重 肝癌
交差 价格 口头
皇马 补丁 实况足球
专业 工业 大学 学院 贸易 国际金融
距离 传输 设计
石油化工 培训 企业
航空 书面 收货人 货物
塑料 垃圾桶 价格
财务 类别 软件
关系 供给 信息 统一
教师 学年 数学 答案
夫妇 学校 大学
圆通 发货 单号
主角 医生 老婆
零售价 商品 利润率
出口 绣花 工厂 公司
官方 小说 魔兽 世界
现金 写本 借方 日记账 余额 合计 贷方
案例 继承法 家庭 婚姻
信号 脉冲 程序 流量 电磁
电脑 学校 广告 设计 平面
户口 好心人 孩子 指点 单亲 妈妈
房子 家具 装潢 用品 公司
设计 封面 小说
批发市场 发货 动物园
动感 电脑 空间 百度
大学 分数线 外国语
成人 学校 财会
学院 麒麟 游戏
企业 发展 历程
拆迁房 小区 优惠
电子书 软件 制作
班车 实验 中学
区别 大学 原籍 身份证 集体户
中文版 地址 原版
动画 马路 歌曲 空间 男人
框架 网页 邮件 页面
软件 地址 免费
店里 责任 糖尿病
中考 专科 工作 学历 助理 工程师
白癜风 家属 患者
藏戏 京剧 历史 文化 国粹 艺术
经济 辅助 哲学
物流 电脑 公司
青鸟 急需 教材
网址 模板 淘宝 免费
单号 物流 情况
酒吧 外文 歌曲
视频 发音 音乐 广告
访问量 空间 模板
数字 目的 字母 分类 程序 计数 字符
经济 学院 职业
日语 标准 课程 免费
专业 毕业 技术
分类 名称 空间
手柄 补丁 设置
关系 摩托车 开发票
韩语 培训 寒假
照片 写作文 故事
电机 芯片 程序 单片机 驱动
国家 计划 强制措施
地价 法定 用途 基准 用地
补偿 条约 农村
生产 代表 数字
连锁 意向 经营 管理
高手 频率 单片机 信号
视频 结尾 钢琴曲
看守所 多长 时间
秘书 前辈 行业
会计制度 自动 企业 财务报表 小企业 模板
白色 粉末 炼钢
租房 住房 公积金
作业 散文 家庭
物业 公司 事宜
通讯 进口 关税 设备
高手 网页 指点
时间 交易 房子
歌名 网页 和歌 键入
妻子 丈夫 高利贷 义务
全国 物流 连锁 公司
程序 重点 刑事诉讼法
衣服 单人 进口 黄金
工龄 企业 事业单位
衣服 蓝色 字母 品牌
所在地 户口 人口
塑胶 钢材 冲压
档案 毕业 代理 大学 办理
分析 案例 培训 人力资源 管理
凭证 电脑 公司
专业 工业 设计
朋友 单号 邮政
实况 补丁 商店
插曲 大地 格式 头球
淘宝 组团 旅游
专业 资格证 毕业生 幼师
补丁 急需 实况
小儿 中成药 湿疹
主角 外号 小说
圆柱形 钢材 半径 体积
计算机 数据库 技术 考试
足球 国际 补丁
专业 调查 商圈 建材 市场
经济 业务 原始凭证 企业
知名企业 营销 案例 市场
本科生 毕业 人员 硕士 光华 管理 学院
小鸡 歌曲 广告 食品
原始凭证 人员 合法
人力资源 精神 政策 员工 活动
百草 手法 书屋
国家 学生 学院
方案 流程 电镀
使用权 土地 农村
高手 指点 数据
视频 宣传 音乐 全球
原则 语言 文案
协议 回老家 档案
文化 发展 产业 规模 一致性 公司
职业 学校 校友 金融
朋友 出口 蜂胶 贸易
政府 工作 消防
汽修厂 全民 银行 农村户口 利息
机器 网通 机房
网站 青鸟 公学
生产 指教 合法
贷款 银行 买房子
代码 流量 空间 百度
生产线 报告 可行性
边界 入室 伤人 纠纷
课件 会计师 税法 考试
转氨酶 乙肝 病毒
借款 公司 账务
管理学 计划 内容
图片 模板 淘宝
同学 分数 汇编语言 编程 成绩 英语
专业 模具 竞争力
短信 广告 发票 手机
工作 销售 状态
地方 新华 工厂
体育 论坛 女性
部门 人员 分工
大学 毕业生 当兵
价格 十字绣 真品
装置 检测 信息 湿度
法律 大学生 律师 劳动者
培训 课程 免费
毕业 月工资 大学 考研
补丁 情况 足球 邮箱
协议 财产 合伙 开店
企业 所得税 方法 申报表
酒店 人力资源 经理 管理 知情人 资格证书 资格
动态 荷花 句子
高校 博士 省属
工作 设计 设计师 培训班
能力 单片机 型号 驱动
台词 主持人 主题 班会
补丁 名单 球队 足球
工作 调动 公司
空间 代码 歌曲
教师 模式 教学 学生 测试 软件 培训中心 校区
发展 文化 传统
故事 娘家 全集
白头 全本 格式
人身 故障 设备
信息管理 模式 概念
财务 区别 业务
吊顶 材料 装潢
汇编语言 形式 二进制 寄存器 屏幕
价格 设备 加工
调用 数据库 视图
学号 学生 成绩
中文 急需 杯酒
房主 住宅 资料 影响 公司
塑料 齿轮 模具 设计
市场 小区 卖点 成本
计算机 产品 软件
起重机 汽车 毛病
朋友 皮肤 小腿 医治 感觉
平均值 程序 整数 设计
功能 函数 参数 属性
模板 空间 百度
胶囊 抗生素 红霉素 服用
日语 儿童 培训
物流 女生 事情 公司
零售 企业 纳税人 公司
工程师 青鸟 网络 优势
教师 高校 培训
帖子 好心 空间 百度
网址 大虾 免费 全文
方式 细则 税款 税收
进出口 货运 证明
数据库 资料 数据
夫人 培训班 费用
平面 待遇 网页 设计
现金 资产 损益表 流量表 企业
试试 孩子 教学 网校 家长
中华 海门 工作
测量 电路板 师父 指点 电子元件
艺术 学校 艺术
背景 音乐 名字 剧中 音乐剧
结局 西厢记 喜剧
专业 学法 学校 大学
条例 办法 补偿
计算机 英文 系统 用户 信息 电子邮件 数据 单元
保险费 单位 企业 员工 员工
微观 经济学 答案 经济学 原理
专业 工程 管理 管理 经营 管理 学院 学期 课表 大学 建设 工程造价
施工 有效期 部位 水泥
外传 大宝 轩辕
专业 电力 热电 资质 行业
商贸 企业 高新技术
结石 手术 胆总管
视频 土豆 迅雷
外贸 单证 考试
运输 时间段 发票
字样 名称 企业 公司
文件 嵌套 路径 程序
校园 岗位 销售 内行人 前景
改革 文件 新农
工人 建设 新政
矿业 大学 学院
结婚证 生育 罚款
咨询 姐夫 律师
肝病 阳性 病毒
指纹 身份证 公民 办理
英语 国人 汉语
户口 政法 考试
套房 价格 房子
语言 符号 用汇
专科 学院 校区
专业 学校 韩语 方向 考研
地方 寒假 工资
思想 汇报 党员
直升机 翅膀 玩具
形式 附件 邮件
大唐 化验 国际 待遇
价格 硫磺 变化
规划 职业 大学生
制度 万宝 待遇
培训 学校 电脑
生产者 比例 图形 税收
套房 名字 买房
空间 点击率 百度
流程 业务 地产 下房
全能 收音机 手机
手机 区别 谐振器
借方 账户 坏账 余额
房子 朋友 开发商
物流 培训 管理
债务 诉讼费 标的 纠纷
学校 前景 动漫 设计 朋友
劳务 工人工资 公司
函数 平台 内存
中学 学校 转学 民族
楼房 商铺 高楼
效果 急性 乳膏 中药 皮炎
汇编语言 命令 程序
发展 销售 工作 状况
技术 学院 女子 职业 百货
证明 记录 犯罪
环境 散步 赏析
艺术 学院 大学 影视
心态 调整 考试
弟弟 精神 上学 亲兄弟 小时候 书名
检查 结石 胆囊
香蕉 痕迹 皮肤
水泥 有限公司 网址
分析 因素 准则 课题 影响
残疾人 岗位 记账 补贴
培训 设计 美术 电脑 广告
网站 地址 版本 土豆
工程师 优化 无线 网络
学院 珠宝 职业 教育
所得税 核定 纳税人
正文 歌曲 对话
房子 经纪人 房源
管理工作 理论 模式
视频 背景 音乐
错误 孩子 梦幻 格式
封箱 公寓 胶带
工程 网络 行业
合作 加工 模具 氩弧焊
门市 前景 烟酒
重组 家庭 关系
建议 报告 意见
歌词 急需 女王
发给 程序 检验
京剧 全本 台词
公演 歌曲 版本
日语 视频 这歌 名字 歌曲
原文 桃花 桃花源
设计 皇马 阵型 实况
专业 青鸟 课程
学号 学生 职业 技术 学院
网王 小说 同人
轴承 加工 技工 钢球 加工费 生产 质量
拼音 故事 歌词
文具 品牌 树德
经济 经营 贸易
火车站 多长 时间
分析 关系 物价 变化 人民币
研究生 学校 宿舍 男生 条件
公式 资产 负债表 格式 邮箱 利润表
子女 父母 感情
传奇 秘籍 补丁
高手 原料 塑胶 薄膜
百度 按钮 编辑 空间 模板
好孩子 标准 例子 反方
网页 制作 菜单
邮箱 企业 全世界
营业额 餐饮业 人员 税务 发票
错乱 红尘 全本
水平 物价 原因
规划 专业 职业
水晶 影视 环球 数码
电子书 中文版 出版社 文学 全集
红楼 光盘 职场
活动 广场 策划
工资 证明 工伤
动漫 培训 学校
岗位 员工 谈谈 现象 事件 违纪
文字 白色 空间 变样 定义
国民 生产总值 人民币
专业 领域 法律
青鸟 学校 骗子 嘉华
内容 车工 工艺
学院 铁道 校区
改革 动静 的士 官制
刑法 车费 司机 案例
女生 韩语 抒情 歌曲
汇编语言 程序 试用
资产 负债表 邮箱 格式
艺术 事情 地坪
结石 生命 胆囊炎
音频 汽车 邮箱 完整版
企业 大会 战略 论坛
经验 工作 店里
经验 财富 实习生 百度
时事 新闻 评论
设备 废铁 资金
材料 不锈钢 门窗 氩弧焊
京剧 新闻 名字
少女 时代 地址
拉力 小车 水平 质量 方向 运动
计算机 考试题 英语 答案
名字 鞭子 演唱会
仓库 商铺 用途
中文 女生 韩语
革命 感人 故事
节约 能源 标语
影响 毛囊炎 对公
中学 音乐 课间
客户 系统 信息管理 管理系统
门卫 船厂 金属
主持人 结束语 祖国
管理 渠道 冲突 设计 原因
信誉 直通车 办法 淘宝 群发
成人 专业 大专
政府 发展 企业
外资 企业 出资 期限 企业
颜色 字体 设置
电脑 软件 免费
待遇 文员 网络 能源
灾区 志愿者 渠道 义工
中文 数据库 资料
元素 混合气体 质量
民法 人权 国际 内容
线路 内置 系统 技术 详细分析 智能 机芯 测试 老化 安全阀 电池
小心 电子 龙游 集团 骗子 有限公司
频道 歌曲 记录
停车场 世博会 专用
企业 程序 记录
国际 管理 人力资源 助理
错误 语法 子句
程序设计 答案 语言
专业 汇编语言 机器语言 语言
独资 工商 程序
地区 技术 咨询 公司
药膏 湿疹 寄生虫 阴囊
违法 视频 出售 原创
文具 树德 公司
音乐 研修 学院
咨询 学校 培训 心理
毕业 处分 毕业证书 学校
辅导 教育 效果
大学 学院 经贸
背景 素材 图片
生产 饮料 产地 瓶子
电子书 经济学 原理 邮箱
急需 格式 财务报表
故事 励志 名人
学徒 有限公司 电脑 技术
单片机 自动 语言
建筑业 单位 管道 发票 地税
电话 广播 学院 影视 教务处 工学院
时限 多长 时间 仲裁 劳动
婴儿 灰指甲 皮肤
设计 中学 程序 网络
企业 文化 企业
艺术 学院 职业
突发事件 物流 公司
社区 苹果 房子
遗产 股份 农村
系统 中文 韩语
类型 失业 状况
专业 培训 机构 装饰
声音 直播 电视
插曲 记忆 链接
调节 白癜风 心理
地方 经纪人 资格证
含义 拼音 中心
小企业 工艺 财务报表
生活 工伤 智力 自理
补丁 实况 足球
出售 情报 面板
视频 暴力 技师 名字 土豆
字符 搜索引擎 淘宝
阴茎 阴囊 小豆
员工 食堂 管理
三相 双层 算法 电动机
总数 版块 帖子 论坛
黑色 人才 网站 官方
磨床 工件 精度
日语 视频 新编 疑难
视频 短片 营销 优势 病毒
豆花 情人 格式
丰田 销售 数据
空间 代码 百度
晚班 培训 学技
语文 救急 读书 笔记
经济 业务 冲销 名称 公司
案例 人力资源 分析
师范大学 技术 学院 韩语
项目 教学 学校 设计 平面
少女 时代 歌曲
中央 大学 资料 艺术系
辅导 俄语 学校
朋友 韩语 图片
高手 车间 管理 管理制度 玻璃 质量
培训 青鸟 软件
骑士 世界 终端
手臂 白点 皮肤
经济 适用房 户口 老婆 孩子
样式 电子书 布局 网页
变压器 出线 母线
测试 软件 行业
分析 考试题 公司 利润表 负债表
区别 实践性 经济法
生活 现实 情况 开发票 购买方
成品油 出口 进口
批发市场 汽车 用品
过程 急需 工艺
球员 球队 经典 邮箱
发给 补丁 实况足球
水浒传 读书 笔记
经济 国家 指标
员工 公司 年老
专业 大学 酒店 管理
对面 影响 生面
外观 培训 管理 工作 企业
新人 学员 名字 成绩
球员 球队 经典
科技 有限公司 网络
班级 管理 干部
动漫 工具 设备 产业
软件 工程师 效果
分值 套房 情况
文人 例子 古人
国际 设计 专业 学校
大学 专科 建筑工程
背景 音乐 淘宝 店铺 天使
广场 房子 置地
社会 证书 学历 管理 学院
分数 论文 毕业
教材 勘测 道路 设计
公证 专家 遗嘱
胆囊炎 胆结石 泥沙 方法
游戏 中文 客户端
管理 供应 模式 竞争 谈谈 优势
函电 态度 交货
补丁 球员 版本 实况足球
联赛 球员 经典 实况足球 大师
落户 押金 孩子
神经性 皮炎 精神
工作 继电器 原理
世界 耕地 人口
租金 房屋 科目
对象 观点 管理
出售 土特产 瓜果
典故 作客 悲秋
调节 模板 图片
代表 法律 法人
案例 语言 能力
电脑 进学 电工 起点
术语 责任 客户 装箱 货物
天气 商品 期货 影响
机电产品 工作 技能
专业 工业 大学
职责 筹资 业务 会计制度 分工 设计 目标
名句 京剧 歌词 例子
专业 工程师 网络 大学 银河
微观经济 竞争 市场
流氓 风行 软件
生育 合法 罚款 工作人员 当事人 计生
多长 时间 继承权
吊孝 戏词 豫剧 全集
医院 效果 白癜风
机制 企业 理论
国际 经济 前途 贸易
会议 优点 制度 公司
交叉 管理 弹性 价格
材料 证明 企业 建筑
建筑业 工程款 发票
电话 工程 老师 技术 大学 理学院
关系 质子 电子 中子 数量
女儿 中考 心理 压力
工资 工作 保安
视频 出品 邮箱 周年纪念
培训 大学生 电厂
外省 师范学院 大学 南通
实况 键盘 高手 按键
现实 存货 计价 方法
秘密 登月 事件
语文 毕业 考试 学校 答案
晶体管 因素 影响
试验 厂家 恒温
公安机关 证明 情况
区别 身份证 真假
石油化工 寝室 大学 理学院
纪念品 意义 长辈
管理 员工 软件 老板
音乐 网站 背景 进球 球迷
电话 有意者 公关
钢铁 用户 冶金 变频
继电器 固态 单片机 信号 功率 驱动
职业 网站 免费
日语 读音 韩语
邮箱 版本 结局
企业 所得税 申报表 申报 页面
星星 歌词 少女 时代
中学 外地 读书
工作 磁力 事项
编程 网络 实例
程序 条例 地方 单行
信息 姓名 学生 过程
轮流 继电器 交流 时间 设计 循环
读音 中文 歌词 高分 附带
空间 读物 百度
中文 补丁 实况足球
志愿书 表格 入党
过户 房主 房子
办法 鞋底 发票
马蹄 垫片 螺帽 螺丝 尺寸 水龙头
登记证 化学品 单位 生产 遗失
生活 疱疹 女朋友
电话 时代 成果 科技 工业
核定 企业 增值税
传奇 工资 实况足球
消费者 态度 原因
视频 前奏 名字
培训 手机游戏 学校 制作
三星 电子书 软件
语言 动作 心理 作文
抵押 贷款 流程 房屋
民族 学院 特色 专业
学校 类型 合肥
世界 时间 人类
报税 申报 综合 公司
加工 成品 记账 原材料
视频 大学生 资料 图片
加工 铝矿 朋友
作者 色彩 佳句
概念 不合格品 变化
账户 总额 利润
高手 系统 邮箱 考试
过户 二手房 契税
爱心 人物 成语
短语 现代汉语 词典
中文 朋友 补丁
进项 账务 增值税
资料 企业 培训 管理
完整版 邮递员 原版
螺母 镀镍 标准 螺栓
出题 中考 老师
政府 农民 宅基地 小吃 土地 房子
主页 音乐 空间
负责人 大学 文理 学院 旅游 社团
联赛 成功率 实况 频率 交易 大师
私营企业 员工 主管
发展 潜力 餐饮
过房 销售 房子 朋友 客户 地产
空间 百度 理由
诗歌 祖国 歌唱
曲线 经济学 弹性 劳动
关系 内能 温度
空间 模块 定义 百度
列车 工作 时间
木质 特性 结构
标志 管理 统一 行政
电子书 完整版 暮光 中英文
教师 研究生 待遇 科技 学院 职业
字符 颜色 汇编语言
专业 工程 大学 工程学院 教材 船舶
措施 政府 政策 国民收入 调整
股东 公司 财务
成份 镀镍 电镀
语文 作业本 答案 单元
跨国 理论 基础 经营
古诗 名字 成语
全国 名录 产品 农药 企业 展览会 交流会
专业 光盘 人士 新人 方法 行业
肝硬化 腹水 偏方
姐姐 热心 新人 小弟 地产
少女 故事 时代
视频 办法 电脑
落户 档案 集体户
工作 学会 失业
大学 空乘 航空
游戏 补丁 实况
钉子 价格 报表
视频 音乐 名字 背景
肝功能 检查 间隔 时间
代表 单词 韩语 面料
国际贸易 方式 纠纷
物种 白种人 黄种人
运输 事项 货物 公司
责任 医院 胆结石
变压器 功率 企业
视频 少女 时代 歌曲
心事 纳兰 题诗 家家 饮水 求教
黑人 女孩 冠军
结局 公子 纨绔 大唐
泡沫 全集 全文
磁性 磁场 铁氧体
危机 公关 事件
中文 插曲 歌词 歌手 韩剧
国美 干部 储备
会计学 前景 经济学
外资 环境 投资
类型 数据库 约束
人寿 利益 客户
设计 空间 图片
硕士生 专业 经济学 学院
所得税 计提 年度
国际 物流 服务 中心 人才
专业 财经类 学生 学校 金融 考研
情况 建议 职业
俱乐部 联赛 人数 球迷 实况足球 大师
管理系统 程序 学生 成绩
幅度 钢材 价格
视频 网站 聊天
关系 消费 指数 房价 价格
现金 资产 负债表 流量表 自动 邮箱 利润表
工作 待遇 环境 微电子
子女 职工 专业 毕业 硕士 油田 机械
妇女 工作 学历
工程师 青鸟 网络 软件 工程师
账务 条件 纳税人
三星 数据线 用法
贸易 有限公司 公司
老师 公民 学生 人格
男模 帅气 图片
经济 单位 补偿
旅行社 企业 文化
专业 研究生 东华 企业管理
分数线 艺术类 工学院
复旦 大学 学院 情况 软件
玻璃 科技 有限公司 机械
投资 成本 调整
收益 平台 模式 盈利 运营
管理 百度 空间 好友
前景 网络 工程
故乡 作者 过程
韩语 考试 成绩单
视频 教程 电气 声音 天正
分析 语言 芯片 程序 单片机 时钟
弟弟 地方 网络 公司
要点 存货 计量
房子 事业 风水
交货 贸易 汇款
学业 答案 考试 语文学
违法 复印件 身份证
农村 政策 变化
高手 题目 建模 数学 附带
音乐 背景 视频
地址 全集 后街 男孩
金额 发票 价格 影响
管理系统 论文 程序 客户 设计
登记表 干部 学生
专业 区别 公安
物流 管理 供应
学校 大学 学历 海员
地址 仲裁 委员会
国家 政策 村官
分析 实务 国际贸易 案例
胶带 正品 珠三角 价格
生产 要素 区分 分配
效果 总队 医院 肝硬化
拼音 和歌 链接
经营范围 国税 地税 办理
经理 商业 资格证书 职业
直播 人民网 信号 新浪
进料加工 核销 系统 手册 出口
费用 买家 房子
规划 电子商务 毕业 职业 大学
中表 约束 完整性 规则
空间 百度 名字
高手 曲子 钢琴曲
试题 中考 统一 考试 全省 统一
空间 学校 名字
老师 日记 世博会 数学 资料
视频 名字 速度 链接
抵押 贷款 银行 单位 集资房
少女 时代 现场
软件 工具 免费 画皮
书法 教学 模块
软化 锅炉 设备
全额 记账 发票
传媒 骗子 编辑
广场 行宫 大学 新世纪
区别 人事 女生 人力资源 材料 资源 做人
兄弟 姐妹 爱情
封面 校园 小说
步骤 音乐 空间 百度
方案 评价 幼儿
发票 客户 报税
野火 地址 小弟 大哥 日子
标准 劣质 电梯 评测
论语 散文 语录
前景 系统 嵌入式 待遇
大学 研究生 全日制 学费
背景 音乐 设置 百度
医院 空间 配方 百度
本币 生殖 商品 价格 影响
地方 维护费 营业税 印花税 教育 建设
视频 曲子 剪辑 电视剧 配乐
肝功能 检查 专家
高手 定义 管理系统 字段 客户
传媒 女王 全文
结构 循环 汇编程序 分支
高手 补丁 原版
要素 模型 竞争力
名誉权 证据 单位 男女
注音 歌词 股长
视频 背景 音乐 名字
专业 前景 旅游 管理
变压器 参数 技术
宣传 记忆 广告
社会学 技术 前景
生产 基础 工作
空间 外表 制作 百度
集体 土地 法律
视频 空间 百度 硬盘
企业 所得税 会计报表 年度 客户端
日语 专业 培训班
人力资源 管理 书籍
卫视 演唱会 诺基亚
流程 买方 贷款 卖方 交易
国际 域名 英文
专业 韩语 考研
气瓶 液化 石油气 情况
专业 美术 学校 文化课
发展 瓶颈 突破 格式
物价局 物价 种地
人力资源 网站 论坛
指点 学生 工作 汽车 设计
胆囊 胶管 胆管
钢琴曲 喷泉 级别
调用 网站 软件 页面
成就 沙漠 玫瑰
人手 工作 公司
专业 学校 设计 平面
章程 法律 公司 效力
高层 专业 主管 企业
帐户 官司 传票 法院
文字 文件 字段
民众 农村 底层
枭雄 战记 急需 网址
工作 销售 门店 月饼
协和 医院 中学 实验 操场
时间 报表 神舟
商店 工具 管理
民法 行政法 系统 刑法 统一
培训 学校 计划
律师 执业 大学 证书 学历
单位 管理 能力 设备 素质
外资 仓库 学会 系统 办法 工作 企业
壁纸 少女 时代
密钥 产品 序列
戏剧 大学 影视 表演系
坛子 建设 市场
成绩 影响 毕业
征地 步骤 建厂
智力 儿子 工作 残疾
现金 资产 负债表 损益表 自动 软件 流量表
容器 压力 运动 过程
背景 音乐 编辑 空间 百度
热转印 材料 杯子
指南 美女 月份 电视
公务员 考试 培训班
评价 素质 综合
电影 资料 空间
政策 优势 合资
命名 消失 后人 人类
视频 房间 公告
视频 方法 影像
信用证 买方 卖方
咨询 国际 物流 公司
钢结构 公司 建筑
姐妹 双胞胎 情节
定义 隐私权 争议
背景 音乐 空间
白癜风 医院 方法
结局 盗墓 笔记
小鸟 语文 笼子
服装 管理 品牌 客户
标准 公司 违纪
分公司 材料 建设 公司
补丁 升级 足球
视频 网站 美人鱼 下水道
代扣 会计分录 税收
电脑 教学 质量 培训 学校
煤矿 管道 生产 公司
货款 责任 无力 交通事故
数字 代理 网站 产品 编号
地址 链接 步伐
关系 区别 会计核算 核算 国民经济
中文 队员 发给 补丁 实况 日文
煤炭 企业 行业
汇编语言 字符 循环
医药 世界 企业
控制器 补偿 电压 电流
体系 文件 职责 质量 管理 部门 调整
咨询 能源 公司 发展前途
消失 照片 空间
容器 研究 压力 软件 变化 温度
湿疹 护理 产品
歌名 地址 歌曲
视频 文件 地址 月亮 格式
分析 检查 数值 乙肝 报告单
弹性 商品 供给
分数 分子 分母
辅导 资料 合肥
知名度 大丰 奶粉 情况 销售
成套设备 销售 变压器 光纤 案例 工业品 光缆
买卖合同 货款 标的 卖方 所有权
专业 电脑 工作
名言 抒情 结尾
损失 物价 投资者
专业 研究生 好心人 工业 大学 桥梁 关键 情况
建议 朋友 设计 平面
模式 劳务 盈利 建筑 公司
设计 机械 大赛
工程师 电气 事宜
新编 国际金融 区别
全集 盗墓 笔记
工程 专科 学生 监理 建筑
借款 货款 总额 利息
女生 同济 大学 上学
通讯 代理商 电子 指点 业务 手机 有限公司
测力计 塑料袋 烧杯
大虾 咨询服务 公司
煤矿 王家 事故 作文
高手 日文 汉字
水费 二手房 业主
定义 初学者 标签 程度
医疗保险 权利 钢铁 社会保险 有限公司
饭馆 废油 政府
进出口 贸易顺差 论文 世界 急需 比重 规模
信号 交流 频率 直流
车模 手机 礼仪
蝶阀 系统 燃油 材质
时代 数字 答案
美容 宠物 学校
鼠标 代码 空间
费用 企业 所得税 管理费用 营业 成本
能力 薪水 学历
培训费 教育 集团 骗人
电脑 学校 技术培训 条件
指甲 黑线 右手
经验 水泥厂 化验室 技术员 配料
女儿 户口 保定市
厂商 网络 企业级 性价比 产品 无线
电感 保险丝 电阻 保护器 电器 产品 贴片 静电 元件
土元 养殖 经济效益
工作 途径 市场
体系 文件 管理 公司
批量 电池 碱性
视频 加工 软件
游戏 网吧 实况足球 硬盘
营业执照 电脑 办理
文化 女人 影响
公式 图形 表面积
诗句 作者 句子
建筑 装饰 工程
宠物 情况 空间 百度
生产 纺织厂 制度
西药 中药 皮炎
版块 宗旨 百度
房子 发票 购房
语文 中考 名著
地板 卖地 名字
学号 学生 课程
代码 表单 按钮
高分 作文 结构
网站 技术 网页 制作 动态 制作
建议 毕业 前途
锦涛 对话 内容 航天员
视频 文本 插播 屏幕
文化 中英文 少年宫
机构 代码 企业
经济 事例 公有制 非公有制 经济 管理
结婚证 复印件 二手房 资料
歌词 月光 汉语
培训班 音乐 电脑
歌名 时间 英语
方式 正品 网址 货物
关系 收益 总额 广告 市场
集体 农村 土地 使用证 办理
地址 游艺 名字 公司
费用 收费 办理
医院 内容 考试
现金 表格 流量表 自动 邮箱 主表 方法
区分 材料 纸板 线路板
意义 出产 产业
文化 业余 员工
软件 工程师 机构 培训
农民工 宿舍 工伤 建筑商 小时
专业 管理学 经济学 学校 环境 科学 考研
时针 信息 传媒
诉讼 立案 被告人
套房 政府 知情人 房价 工作
生产 软件 计划 免费
诗意 羽毛 句子
增值税 纳税人 科目
数据库 表单 空白
奖励 物质 看守所 人员 情况
汽车 仪表 电机
出口商品 程序 输送带 出口 代理
视频 名字 歌曲
校花 歌曲 大合唱
风水先生 邮箱 全集
实况足球 中文 补丁
电子商务 管理系统 客户 模块
专业 学校 硕士 学费
轴承 企业 电子邮箱
政策 贸易 原因
教学 汉语 网络
老师 家庭 指点 计划 婚姻
学校 犯法 技校 学生
订单 情况 物流
动力 培训 学校 制作 公司
软件 企业管理 区域
生活 角色 学校
教师 急需 韩语 咨询 培训班 正宗
视频 用纸 柜子
酒店 能力 前台
专业 中考 引体
专业 野马 工程 网络 学校
地区 学校 课程 韩语
网站 网址 纯水 生产厂家
融资 形式 企业
经济 商品 态势
金山毒霸 免费 序列
搜狗 输入法 拼音
政府 临时工 自理 机关
协议 农户 气化 急需 土地 合法
梦游 仙境 诗歌
理论 差异 管理
用户 公司 广告
中文 补丁 足球
制药 软件 企业
所得税 资产 负债表 申报
专业 时间 冲突 英语 考试
免费 原版 小说 英语
政法 地址 大学 校区 邮编
碳酸钙 方法 物理
大学 企业管理 考研
体系 大学生 核心 目标 人生 价值
平面 房屋 设计图 农村
关系 名字 身份证 学生
女儿 农村户口 户口 年龄
同学 作文 戏剧 内容
化工 技术 学院 分数线 职业
肝功能 眼睛 脸色 手脚
监狱 劳教 系统 公安 答案 解析 考试
分析 高手 走势 国际 答案 油价 原因
空间 动态 百度 图片
作业 宽度 小时
走势 电烙铁 电焊 价格
毕业 专科 重修 学期
运动鞋 品牌 服装
磁铁 线圈 物理
出口 进口 总代理 空运 公司
视频 高校 名字 成果 研究所 机械手 鸡蛋
用人 文书 单位 法律
质数 面积 直角
研究 文献 综述
品质 墙体 公司
区别 所有权 债权
制度 仓库 成品 辅料 生产 兽药 企业 仓库 管理
威信 好心人 领导
部门 区别 船舶
中年人 指甲 原因
分校 体育 大学
大学生 工作 时间 业余
责任 雇工 劳动法
戏剧 军艺 表演系 内容
借款 银行 存款 利息
职工 住房 企业
练习题 逻辑 法律
专辑 歌迷 格式
短信 手机 空间 百度
论文 资料 文献 贸易 影响 金融危机
产品 专利 产品
税务 材料 自查
补丁 实况足球 市场
新政 二手房 楼市
视频 音乐 地址 名字 背景
小说 暮光 电子
专业 方式 老师 政法 大学 学院
发展 挑战 行业
视频 背景 音乐 地址 名字
指点 生涯 职业
分数 程序 序列
发票 佣金 格式 出口
温度 程序 报警
家用 工作 触点
专业 法学 医学 法律
大野 地址 原唱 仓木麻衣
发电 发电机 型号 柴油机
研究生 大学 同济 企业管理 专业
公务员 考试 培训
网页 按钮 内容
小孩 全身 疹子
弟弟 朋友 身份证
总数 销量 消费量
外贸 服装 水果
实力 毕业 新人
研究生 待遇 核电 机械 公司 设备
蝴蝶 公墓 邮箱 小说 全集 复活
工资 劳动局 说明书
专业 护理 医科大学 专科
品种 商品 增值税
症状 鼻子 脖子 血丝
免费版 软件 仓库 管理
京剧 国粹 歌曲 晚会
酒店 销售 红酒
商品 发票 入库
检测 内容 记事本
变压器 摄氏度 交流 试验 耐压 温度
专业 法学 双学位 大学 投资 财政
培训 地址 老太 小吃
状态 待机 电脑 小时 耗电量
发给 公式 格式 财务报表
目的 资本 调控 宏观 运作
权利 职责 领导 行使 政治权利 中学生
信用 机构 评级
铃声 短信 讲话
激光 医院 皮肤科
朋友 源码 毛病
非主流 地址 图片
分析 高手 数据库 语句
团体 网址 公司
单片机 时钟 数字 设计
女友 发布会 手机 图片
高分子 材料 工程 专业
代码 绿色 病毒
专业 专科生 二局 答案
学费 青鸟 网络
号码 名字 身份证
财产 男友 父母 买房 名字 贷款
关系 经济社会 能源 发展 利用 经济 发展 资源 环境保护
视频 联机 实况
专业 资格 大专 机械
网页 编程 软件 制作
管理 待遇 企业
钢结构 行业 牌子 空心
犯罪 指教 大哥
字符 汇编语言 程序 数据
读音 草字头 结构
学校 播音 艺术类
微观 经济学 计算题 效应 价格
固态 液态 燃料 长征
专业 体育 高校
高手 知名企业 名单
补丁 实况 阵型
分数 中考 地理 生物
网站 销售 业务
题目 管理 论文 发展
视频 制作 培训班 编辑
京剧 音频 水表
专业 公共事业 艺术 院校 管理 传媒 综合
生产 地址 车间
待遇 工作 空间
性病 淋病 区别
数字 字符 字母 编程 键盘 区分
定义 未定义 用户 类型
实况 设置 手柄
有色 成分 原版
费用 运费 公司
通行证 好心人 密码
白族 习惯 风俗
圆柱 齿轮 锥齿轮 说明书 设计 装配图 减速器
政策 降息 货币 影响
作者 母亲 祖国
经营权 营运 出租车 区别
违约金 商品房 全额 房子 比例
全场 少女 时代 舞台 高分
异地 生育 基金
因素 影响 刚体
分销商 代理 淘宝
主题 工作 谈谈 科学 方法
企业 办法 管理
培训 日语 韩语
物业 电费 账务 公司
中文 歌词 歌曲
工作 信息 原理
中心 软件 贸易 公司
现金 影响 资产 负债表 管理费用 流量表
外资 外汇 收支 企业
豫剧 曲剧 格式
客服 文员 前台 公司
技术 学院 职业
会计处 汽车 流程 科目
服装 戏剧 区别 影视
仙子 狐狸 小说
花火 星空 拼音
管理 青鸟 工作 课程 对数
背景 百度 设置
住房 本息 本金 等额
电工 习题 电位
国家 职责 法定 部门 办理
补偿 房屋 残疾人
专业 成人 国际贸易
盗墓 笔记 全集
诗歌 祖国 名人
实况 地址 种子 邮箱 速度
中文 答案 微观 经济学 原理 邮箱 宏观 经济学
经济 适用房 信用卡 押金 过程 办理
视频 音速 官方 小子
租房 网站 开发区 信息 房源
文件 联赛 球衣
立户 户口簿 农村
手机 型号 神童
外贸 邮箱 客户 诀窍
建材 家居 模式
软件 财务 工厂
疱疹病毒 抗体 后果 阳性 原因
档案 大学 考试 学位证
文献 历史背景 杂志 资料 市场
钢筋 价格 月份
工资 软件 制图
咨询 律师 婚姻
检测 锥度 方法 螺纹
施工 税率 建筑工程
语句 函数 合计
风险 社会 经济 竞争 多元化 投资 企业
政府 措施 金融危机
肽酶 转氨酶 甘油 乙肝 抗体
邮政 快件 物流
战略 名单 咨询 企业管理 公司
对面 青鸟 光谷 校区
文件 墨盒 增值税
控制器 频率 电路 单片机 信号
急需 特辑 资源
报告 管理 设施 设备
音乐 流行音乐 风云
省区 工作 经理 厂家 省会
歌词 中文 音译
培训 设计 平面
收汇 出口 系统 企业 核销
诗句 思想 故乡 作者
本科生 工资 待遇 核工程 奖金 有限公司
角色 供应 管理 企业 地位
协同 管理系统 办公 企业
物流 公司 收费
实况 画面 声音
电话 人事 主管 人寿
专业 经验 品牌 策划 企业 公司
竞争 寡头 市场 区别
息肉 专家 胆囊
中文版 补丁 国际 足球
遗产 韩语 国语 全集
公德 社会 作文
城管 笔录 违章 户主 建筑 条款
责任 诉讼 伤口 自行车
待遇 研磨 光学
铃声 短信 花样 男子
高手 酒店 管理
配件 一带 机床
基础 实况足球 程序
物业 小区 公司
销售 证件 警用 设备
数据库 环境 应用程序
小说 中文版 暮光
非主流 名字 音乐
商场 管理 方法 购物 员工 纪律
中考 化学 英语 方法
条件 酒店 管理
物流 工作 仓库 管理
风雨 豫剧 选段 行宫
视频 地址 月球 免费
好运 电力 公司
接收机 设置 锅盖 机子
产品 税目 印花税 试验
背景 音乐 事迹 英语
实力 培训 动漫 课程 培训中心
猴子 缘故 动物
分类 岗位 信息
房价 原理 原因
症状 臀部 痘痘 红色
全场 视频 地址
专业 建议 学历 工作
学徒 蛋糕 兴趣
夫妻 按揭 过户
发给 哥们 题库
语句 作业 类型
学期 水平 数学 报纸 测试
日文 消失 歌词
证明 出口 熏蒸 货物
高压 原因 管理
挑战 平台 外贸
世博会 视频 论坛
月份 现金 外贸 报名费 考试
工作 店长 店员
化学品 名录 生产 条例
研究 唱法 唱腔 民族
管理 人员 广告 综合
方案 业务 流程 考核 员工 公司
标号 价格 牌子 水泥
京剧 京胡 网址 名字 视频
空间 百度 空白
装置 轨道 传动 电动 生产
大学生 毕业 企业
实力 发展 国际 关系 大学 学院 研究院
发给 音频 地址
服装 国际 订单 指教 外贸
管理 行政部门 评审 工作
年度 行业 水泥 报告
补丁 球队 实况足球
恋空 铃声 手机 女主角
报税 进项 软件
局域网 企业 员工
文章 字数 百度
情况 市场 调研
经济 适用房 户口 办理
密码 基本知识 求教 摩斯
作文 公园 景色
专业 大专 学校 编程 电脑 大学
京剧 印象 群众
经济师 文本 材料 系统 评审 建设
经济学 理论 电子商务 基础
电气 有限公司 产品
整容 大本营 百度 图片
行政 单位 企事业 单位
研究生 材料 医学 生物 方向
红灯记 地址 选段
抵押 经济 适用房
论文 培训 计算机 职称
学校 商品 代理
电子书 暮光 格式 暮色 完整版
研究生 财经 大学 国际贸易
名称 律师 事务所
住宅 产权 办公
科学计算 功能 编程
依法 活动 诉讼 被害人
菜单 高手 形式 表单
空间 音乐 百度
剪辑 影视 软件 制作
微机 试题 中考
球员 球队 经典 足球
离岸 代付 后果 公司 性质
改革 公司制 股份制 国有企业
好运 电子 有限公司 设备
专业 论文 材料 毕业设计 工业 设计
中考 试验 内容
大明 地址 纪录片
走势 离心机 价格 设备
表格 仓库 邮箱 皮具
师范大学 电话 公寓 学生
顺序 中表 窗体 记录
管理 资料 企业
朋友 韩语 乱码
环节 进口 增值税
饭堂 青菜 蜘蛛
二极管 线圈 直流
建筑 大学 分数线
复合材料 技术 保温 研究所 设备
分析 专业 市场 调查 证书 全国 技能
原理 权限 设置 论坛
用户 空间 磁盘 配额
库存 玻璃 汽车
芳香 培训 学校
资产 负债表 科目
打人 犯罪 人士 骨折 法律 鼻骨
中考 名额 比例 配额
视频 壮士 大明
单位 房子 女友 宿舍
经历 学会 挫折 句子
木板 检验 产品
网站 程序 高分
谐音 中文 歌词
煤矿 王家 事故
实况足球 办法 设置 按键
现金 财务 表格 资产 负债表 损益表 自动 流量表
管理 活动 公司
培训 环氧 技术 树脂 地坪
妻子 外遇 证据 丈夫 法院
铁矿石 品位 价值
成教 电子 机械
中文 歌词 大冒险
董事长 部门 总经理
疙瘩 医生 头发 咨询 毛囊炎
经济 书籍 经营学
时代 老小 偶像 恋人
法学 营业员 毕业生 店长 储备
三相 指导 接线 绝缘 电阻
领导 员工 原因
分析 呼叫器 前景
语句 流水号 部门 人员 编号 末尾
政府 网站 招商
野马 学校 广告 装饰
待遇 电子 有限公司 机械
分数 溶质 盐酸 混合 紫色 溶液 质量 氢氧化钠
螺母 螺栓 垫圈 走势 螺丝 铆钉 价格
职工 室内装饰 效果图 软件 设计师 制作
信用 正品 平台 销售 网络 家用电器
因素 经济学 收支 平衡点
号码 网站 身份证
电脑 实况 球员 都行
世界 电子 杂志
摩托车 销售 发票 式打印机 统一
毕业 论文 程序
过户 产权 房屋
格式 教材 天正 文本 建筑
建筑工程 材料 会计科目
管理 供应商 规范
专业 白癜风 医院
实力 全世界 大学 环境 科学
生产 知名品牌 运动装 面料
单片机 汇编程序 出租车
整体 形象 营业 设计
铸铁 直径 实心 半圆
工人 干部 身份
落户 档案 毕业生
发货 金额 结账 公司
分析 模具 大虾 设计
父子 全文 暗香
商业 住房 公积金 计划 利息 贷款
工程 大学 学校 科技
组分 水泥 含量 步骤
小时候 百草 书屋
高手 背景 音乐 电子 杂志
教程 家装 全能 设计师
中心 办理 学历
仓库 供应商 态度
梦想 作文 名人
行情 水稻 动向 价格
专业 烟台 大学 全省 机械
球员 补丁 实况足球
软件 工程师 培训 学校
方法 印刷厂 节约
好心人 订单号 信息 订单 物流
主体 制度 商事
西游记 笔记 读书
韩语 时间 英语
专业 毕业 发展前途 工程造价 公司
师范大学 专业 管理 旅游
数字 手柄 实况足球 键盘
作文 赏析 中考
培训 教育 分配 学院 管理 学院
幕墙 建筑 公司
经验 双眼皮 朋友
人才 素质 酒店 人力资源
机芯 长虹 彩电
服装 学院 身份证
主管 建设 单位 楼盘
套管 高压 厂家 型号 母线 绝缘子
人物 实况足球 经典
测验 大学 考试
扑克 面具 这歌
效果 医院 女性
专业 工程 信息技术 电气 计算机科学 电子 技术 前途 课程
歌名 歌词 强心 表情
现金 表格 资产 负债表 流量表 空白 利润表
汇总表 凭证 电子表 发给 邮箱
艺术 语言 思想 诗经 表现手法 情感 赏析
唱段 戏迷 经典
专业 石油 女生 毕业 学院
电子商务 高端 专家 网络 礼品 口碑 求教
医疗 家用 器械 行业
物业 业主 地板 责任 地漏 公司
货运 代理 国际 发票
新房 基金 契税
铁芯 形状 设计 直径
标志 文化 火炬 道理
承包工程 建筑 管理
培训 机构 资源 考试
京剧 脸谱 颜色
大学 技术 工程
大灰狼 翅膀 作品
音乐 电脑 空间 百度
网页 数据库 倒序
联赛 实况 球员 大师
权益 资产 数额
影视 作品 书籍
培训 学校 电脑
角化 根治 流汗 毛囊
完整版 豆花 全文
政策 优惠 预计 交会
软件 企业 资料
部位 红色 鸡眼
设计 化纤 高分子 材料 工厂
分类 网站 信息 企业
工厂 团队 新华
视频 代码 自动
比率 意义 财政赤字
数字 百度 账号
过户 房屋 法律
能力 名优 企业家
笑颜 汉字 日文
味道 地址 男女
语言 矩阵 用汇 乘法
音乐 装机 电脑 版式 背景
足球 补丁 种子
网站 企业 管理系统
专辑 格式 铃声
主演 电影 电视剧 资料 图片
学徒 厂家 模具 设计
总统 公司 年收入 主席 董事会
专业 毕业 专科
调用 区别 汇编语言 指令 子程序
名字 鬼魂 小说
样品 流程 食品
专科 技术 科技 学院
地方 青鸟 收费
皮肤 医生 尖锐湿疣
服装 培训 外贸 英语
设备 管理 好心人 代码 毕业设计 都行 企业
影响 数据库 数据
钢材 公司 融资
行业 人士 不锈钢 专业
员工 厨房 管理
文件 数据文件 后缀 次数
工程师 网络 考试 营销
环境 客户 陷阱
真空 短路 断电 断路器
水平 韩语 英语
管理 版本 软件
学生 朝鲜族 汉族
培训 学校 计算机 老师
快餐 连锁店 制度
专业 教育 学院 幼教 校区
考试 历城 答案
测试题 免费 职业
方式 方式 进口
感性 视频 演唱会 理性
服务 地址 目录
作业 经济学 高手
线段 直角 平面 坐标系
百事 广告 完整版 免费
蝶阀 压缩空气 球阀 薄膜 管道
空间 阳台 全文
化妆 国际 美容 培训中心
变压器 厂家 企业
专业 数学 技术 学院 水利 职业
集体 工资 人员 企业
员工 责任 工作 过程 公司
序列 文件 管理
字段 关键 设置
老师 话题 作文 思路
农场 朋友 百度
待遇 出版社 编辑 光明日报 图书
姑姑 费用 乡镇 程序 房子 建房
机器 大虾 专家 屏幕
政府 利率 税收
代码 产品 图片
乙肝 效果 病毒
主页 头像 空间 百度
具体内容 管理制度 食品 加工
发展 化工 篇幅 企业
中文 实况 字样
市场 价格 弹性 市场
电视 购物 广告 傻子
视频 模块 空间
空间 会长 百度
电话 科技 学院 教务处 职业
商店 数据库 论文 商品 设计
心目 领导 素质 形象
监狱 警官 中央 学院
定位 字段 内容
辅导员 大学生 网络 兴趣
客户 加工 不锈钢管
星星 少女 时代 原版
好心人 电气 天正
园林 风格 建筑
材质 不锈钢 区别
音乐 排行榜 风云
机组 冷库 调试
职业 技术 学院
技术 学院 信息 职业
平面 培训 设计
毕业 论文 营销 速度 企业
体系 条件 森林
名单 公司 老板
公证处 公证费 财产继承 办理
芯片 举例 速度 精度
布料 现象 绣花
水果 机器 信息 制作
用友 设置 软件 权限
司机 夫人 小品
教育 京师 校区
咨询 律师 法律
出资 宅基地 父母 房子 产权 夫妻
电脑 用电 试验 开机
中学 学期 分校 数学 学年度 试卷
好心人 补丁 实况 版本
县城 地址 中学
调查 学校 记者
系统管理 物流 软件 公司
大学 英语 成绩
专业 设计 培训 学校 平面
字符 个数 参数 过程
偏差 检测 传感器 湿度 贴片 温度
乐业 赏析 敬业 造句
会计分录 发票 求教
高手 化验单 肝功能
网站 肝病 咨询
国家 发展 规划 生态 经济
格式 话剧 剧本
关系 胆结石 手术 甲亢
派出所 毕业生 档案
专业 前景 财经 大学 金融
分析 资讯 企业 爱国者
周记 校园 急需
文件 内容 赋值 变量
块钱 价格 市场 差价
合法 工厂 合法 加班费
韩语 感觉 心情
文字 形象 事物 韩语 用语
豆花 竞争力 宣传 标语 新意
视频 世情 结局 全集
网管 软件 摇钱树
试题 答案 电学 物理
肝脏 状况 形态
插曲 电影 出口
插曲 英文 风暴
发展 毕业 论文 网络 利用 旅游业
文字 间距 太小 空间 百度
信息技术 宿舍 大学 学院 经贸
后街 男孩 歌曲
网王 全文 清音
房子 孕妇 甲醛
高手 电路图 电工
西游记 读书 笔记
芯线 电热 设备
视频 朋友 地址
空间 百度 图片
专项 银行 贷款
衣服 店里 合格证
工业 大学 财经 大学 分校 政法
流程 学校 自动 老家 户口
业主 年限 土地
加工 杏仁 价格
合伙 企业 合伙 区别
项目部 工程 总公司 集团 有限公司
农村 建房 条件
故事 资料 作品
工作 静态 电路
毕业 资格 专利 代理人 理工科 考试
环境工程 市政工程 资格证 硕士
软件 工程师 培训
专业 研究生 方式 马克思主义 国际 关系 大学 学院
关系 单位 房屋 开发商 设计 三者
视频 结尾处 链接
营销学 答案 市场
纤维 经纬 有限公司
进口 淀粉 成本核算
专业 管理 大学 专业课 规划
档案学 大学 课程 专业课
报告 工资 合法 领工
培训 朋友 培训 学校
单位 辣椒 结构
程序 数据库 驱动
好心人 程序 串口 调试
原理 电网 供电
语法 辅导 英语 资料
视频 围城 土豆
网络 法律 法规
专业 研究生 工业 大学 信号系统 大学 合肥
培训 指南针 司法考试
息肉 姐妹 兄弟 动手术 胆囊
等额 方式 本息 本金
电工 短路 探测器 图片
空间 代码 背景
大学 课程 韩语
高手 思路 页面
劳动法 律师 民办 公办 咨询 幼师
空间 百度 杂音
劳动局 职业 事业单位 证书
歌词 歌曲 圆舞曲 冠军
语句 数据库 过程
高手 编程 英语
视频 背景 歌手 名字 歌曲
区别 材料 软陶
海报 车间 生产 消防 管理 标语 公司
合作 工程 餐饮 部门 内容 客房 保安
形象 讲师 培训
经营 活动 经营 单位 生产
中文 好心人 补丁
扰民 住宅 工商 遗留 商用 公司
高手 测试 事件 产品 压力 公司 结构
高手 音乐 名字
视频 音乐 背景
视频 孩子 事件 儿童
经济 法制 市场经济
姓名 牧场 小时
财经 大学 金融学院 导师
培训 机构 资格证
老师 散文集 名字 为题 文章 时期
经济 适用房 质量 开发商 业主 维权
生肖 性格 韩语
会计分录 报税 税款
名录 汽车 水泵 生产厂
劳务工 合法 块钱 油田
管理 领导 资格
教师 应付 老师 学生 测试 培训 学校 软件 培训中心 校区
价值 酒店 含义
名字 歌曲 链接
销售 视同 货物
专业 报告 毕业 论文 营销 内容 命题 市场
答案 考试 高压电
沙漏 发给 爱情 类型 小说
财务 登记表 设置 企业 账本
关系 合作 工厂 外贸 公司
代理 指点 头绪
激光 专家 峰值 模式 功率 公司 设备
中心 白癜风 医院 效果 红十字会
酱油 答案 空间
前途 学徒 模具
粘度 水分 方法
钢管 自动 太阳能
中学 小学 学生
标题 空间 百度
记录 聊天 欠款
地区 不锈钢管 价格
划痕 皮肤 症状
物流 论文 邮政 大纲
主人 化验 指纹
地区 宾馆 开房
仓库 损耗 会计人员 企业 原材料 原因
学习班 寒假 韩语
办公室 员工 单位 公务员
服务 错误 启动 进程
视频 编辑 字幕
生产 前景 市场 无纺布 可行性
理论 创作 文学
胆结石 患者 胰腺炎
专利 生产 传感器
设置 阵型 实况足球
短信 平台 工作 试用 免费
鼠标 变色 时会 链接
客服 电话 热线
平地 耕地 园地
低温 技术 杂志 建筑
转氨酶 乙肝 胆红素
学院 外国语 答案 情况
仓库 主管 建材 工作 报告
权利 销售 手机
工作 空虚 事业
语言 大虾 用汇
手机 信息 视频
背书 私章 支票
中文版 暮光 邮箱 格式 小说
程度 费用 项目
过程 房屋 地址 视频
修路 地区 土地 标准
政策 民生 国家 职工
传媒 专业 国际 广告 平面
汇编语言 实验 内存 数据 单元
商品名称 产品 农药
京剧 唱法 驸马 快板 西皮 唱段 唱词
部门 系统 公安
大学 条件 校区
疙瘩 阴囊 梅毒
阿拉伯数字 共用 页码
消毒 餐具 公司
名字 身份证 办理
人员 服刑 口粮田
结节 肝硬化 专家
科技 学校 信息 大学
成型 注塑机 技术
关系 企业 所得税 核定 企业 利润
单词 韩语 高手
管理 资料 企业管理 综合
违法 法律 传单 法规 行政 人员
动力 工作 姐妹 兄弟 小妹
监狱 劳动 犯人
职业 学校 铁道
屋子 设计图 农村
专业 建筑 毕业
价格 大衣 貂皮 图片
花卉 销售 温室 大棚
消息 空间 动态
手机 电子书 三星
民房 标准 建设
新娘 街道 黄金
电子书 暮光 地址
电影 学生 法律
学校 重点 院校
读后感 社会 瀑布
目标 运营 过程
中药 根治 乳膏 阴囊 脱皮
汇编语言 机器语言 本质 区别
老师 用书 犯法 学生
编组 产品 序列
大学 电子 名字 科技 学院 校长
专业 调剂 硕士 学位 考研
检查 制度 车辆
豪门 绿荫 传奇
自动 技能 实况足球
机票 脚本语言 航空 管理系统 课程 设计
疼痛 胆囊炎 胆囊
背景 主题曲 音乐 飞车
语言 课程 设计
权利 月工资 法律 厂方
电脑 质量 培训 学校 家教
因素 源泉 经济
消防 电源线 电梯 信号
三相 铜线 铝线 电动机 区分
宏观 经济学 高分 求教
钢琴 模块 空间 百度
平房 框架 区别 房顶 砖混 土木
小学 大学 数学题 影响
演艺 机构 技术 协会 设备
买房 工作 存款 贷款
生产 企业 化工
中学 口语 中考 新会 体育 总成绩 经纶 英语
好友 总动员 百度
单位 监督 职权
分析 财务 报告 企业
代表 数字 定向
协议 法律 生效
物流 运输 影响 关系
生产 企业 晶闸管
研究生 文理 学费 学院 学位
财产 父母 分配
单位 父亲 精神病 用工
源码 好心人 邮件
二手房 按揭 贷款
户口 保税区 中学
肉牛 花生 尿素
计提 债券 利息 金融资产 交易
汇总表 表格 会计科目
检测 三极管 质量 可控硅
职位 能力 时间 大学 生活
视频 道学 时装
语言 电脑 培训 学校
食品 豆制品 垃圾
关系 生活 校园 环境 谈谈 行政 管理 行政
培训 出版社 入党 教材
空间 百度 发帖
大豆 价格 涨价
文学 体裁 红楼梦
气楼 插曲 格式
库存 管理 软件 仓库 管理
邮箱 补丁 实况
公司法 代表 区别 公司 老板 总经理
国家 征文 税收
措施 硬化 水泥
颈部 口子 酒瓶
现金 表格 利润表 资产 负债表 流量表 自动 公式 三者
网站 小妹 桃花
实验 中学 考试
代表 个数 设置 空间
管理 标准 部门 收费 市场
邮局 块钱 卖家
库存 账务 外贸 企业
免费 网页 聊天 视频
原创 设置 图片
淘宝 百度 图片
技术 计算机 电子
文章 空间 百度
古风 高分 图片
培训 技巧 考试
区分 内容 名称 股东会 董事会 公司
历史 发展 复合材料 前景 性能
银行 贷款 利率
优缺点 方式 资源
少女 时代 邮箱 铃声
产品 网络 市场
音乐 变形金刚 爵士
专业 工作 机械
规划 职业 专业
天地 物流 公司
银行 按揭 资料
名录 出售 企业 地区
三相 启动 电机 电表 电流
功能 补丁 实况
财产 夫妻 名字 购房
现金 银行 账单
专业 行政 管理 学长
服药 胆红素 乙肝 阳性
情况 分数线 考试
前景 汽车 产业
师范大学 分析 学校 大学
高压 走势 蒸汽 卧式 价格
历史 中学 学期 分校 学年度 试卷
青鸟 校区 优势 形势
主角 名字 小说
专业 编辑 大学
工业 工程 专业
征收率 税目 五金 商品 配件 生产 税率 公司 增值税
学校 护理学 医科大学
研究 教育 杂志
商务 课程 韩语 培训 口语
地坪 优势 工程
动漫 迅雷 模式
资讯 网站 织带
小家电 全国性 机构
产品 高分 发电机组 市场
费用 金额 发票
章节 网游 植物
检测 遥控器 陶瓷
号码 信息 身份证
传奇 实况 绿荫 自动
责任 生命 关键词 环境 行道树
时代 电机 研发部 指点 水轮机 设计
中学 中用 作文
分数 专业 清华
日记账 存款 银行
方案 考核 公司
有限公司 国际贸易 信息
婴儿 湿疹 环状
发展 前景 混凝土
软件 仓库 管理
根治 过敏性 鼻炎 办法
小车 公司 设备
销售 人员 胎儿 农药 影响
生长 特征 体育 学生 学校 男女
白板 电子 产品认证
身体 胆囊 危害
度数 规律 外角 平分
建议 中考 辅导班
视频 背景 音乐
舞曲 音乐 名字
情况 转氨酶 甘油 蛋白
中心 五粮液 产品 股份公司
视频 名字 歌曲
微笑 中学 作文
机器 飞雪 版本 桌面
色彩 桃花 桃花源 句子
股权 收益 销售 投资
中学 质量 教学
文件 定义 未定义 用户 类型
经济学 宏观 答案
杂志 小说 报纸
费用 插件 加工 设备
宏观 经济学 课本
培训 全国 建设 资格 工程造价 教材 考试
环境 旅游 景点
一体 产品 生产 公司
抵押 按揭 区别
月份 劳动 仲裁 公司
海大 学堂 负责人
理念 背景 办公 产品 设计 设计师
低温 高温 混合 温度
剪切 视频 土豆
金钱 故事 电脑 情节 生动 剪刀 图书
错误 项目 调试 图片
企业 加工 棉花 公证 体制 检验 年度 数据
要素 企业 影响 凝聚力
情况 历年 动感 金曲
意见 工作 课程 设计 平面
胜任 工作 公司
人员 管理 销售
工作 经验 指导
软件 免费 十字绣
体育 管理学 市场
网页 内容 数据库
网站 专辑 广告
标准 工时 公司
职校 老师 电脑
电路 自动 电源
外贸 高手 英语
朋友 房间 父母 包装袋
寿命 样子 图片
词语 轮船 船长
人气 空间 音乐 美女
朋友 木雕 挂件 好心 工艺品
大学 科技 校区
视频 教学 韩语
春水 繁星 赏析
家族 早安 演唱会
专业 动画 设计
项目 电算化 总账 核算
记录 经典 实况 球员
发给 至亲 笔记
剪辑 影片 按钮
本店 铂金 商品
职业 信阳 技术 学院
后缀 音乐 地址 歌曲 新华
施工单位 建筑 公司
历代 实况足球 作品
中学 实验班 国际 考试
模板 幻灯片 图片
右翼 全本 天神
好心人 考试 教育
学费 青鸟 全国
歌词 世界 公主
视频 讲义 报关员
院校 高职 毕业 老师
院校 富士 信息 国际 学校
曲轴 螺丝 空压机 原因
酒店 餐饮部 客人
生产 电焊条 效果 设备
分数 好心人 学技 学校
视频 教程 研究 出版社 大学 教材
地方 使用量 机主 行业
交通肇事 公安 有权 检察院 事实 法院
星空 风景 词语 括号
资产 化妆品 企业 生产
商场 合法 专卖店 抵押金
咖啡 牛奶 空间 链接
三相 电机 方法 接线
施工 泥土 地铁
关系 区别 人事
信息技术 有限公司 公司
电磁场 过程 程序
发展 行业 趋势 铁矿
电子书 集锦 戏曲
危机 影响 金融危机
欺诈 商家 价值
手癣 管用 灰指甲
现状 动物 世界
经济 消费信贷 影响
书记 大奖 经济区
大酒店 地址 法院
培训 机构 青鸟 优势
专业 学校 室内设计
账户 会计分录 余额 贷方 利润
发给 流年 完整版
汇总表 现金 报表 制度 新会 资产 负债表 流量表 格式 利润表 科目
直流电 电机 高分 电压 零点 驱动 端子
小孩 法庭 开庭 抚养权
分子 话剧 剧本
接线 方法 电机
办法 看守所 检察
候审 发票 法院
轴承 方案 型号
经营 目标 连锁
股票 软件 公司
系统 企业 数据 申报 出口
公安机关 权利 嫌疑人 证据 条件 小时
机器 局域网 服务器
指导 中心 培训 学校 设计
升级 偶数 年龄
动画 功能 程序
女鞋 代理 实惠 价格
高手 错误 程序
音乐 地址 百度
少女 时代 演唱会
物质 硫酸 电子
贴膜 汽车 生产厂家
单片机 动态 矩阵
视频 档案 手机 土豆
白癜风 分院 医院
家乡 变化 调查报告 急需
数据库 自动 数据
编程 脚本语言 语言
补丁 邮件 实况
封面 校园 急需 设计 小说
零售价 市场 水手
培训 机构 前辈 培训中心
词组 短语 单词 记忆 英语
视频 钢琴曲 名字
政府 楼房 年限 政策
分析 特色 艺术
关系 物业 法律 合格
工商 职业 技术 学院
项目 企业 所得税 纳税
后背 小点 白色 皮肤
曲子 节奏 名字
口才 毕业生 培训班
背景 音乐 实况足球
单片机 曲线 数据 温度
空间 免费 百度 图片
培训 韩语 业余
股市 中央 调控 手段
七律 长征 资料
财富 形式 地租 政府 开发商 价格
爱情 诗句 意味
运动服 销售 外贸 公司
专业 航空 大学 航天 校区
信息技术 基础 出版社 教育
补丁 球员 经典 实况足球
专业 经验 工程 毕业 工作 硕士 考研
职责 工程 助理
条件 人力资源 管理
尺寸 规格 货运
影视 多长 时间 制作
发展 员工 企业 老板
电子 有限公司 待遇
管理 税收 机关
客户 指导 工作 人寿
检查 寝室 传染性 学校 乙肝 阳性
区分 公寓 小户
西式 培训 学校 面点
华侨 研究生院 大学 金融学
区别 搅拌机 混凝土 型号
交税 例子 核定 开发票 税金 企业
电子书 单词 韩语
房屋 质量 维权
学院 入学 保送生
补习班 孩子 辅导
工业 大学 学生 合肥
专业 逻辑 人士 大学 答案
企业 证书 出口 外贸 生产 原产地 办理
现金 财务报表 存款 调整
暗红色 输液 鼻梁
建设 电力工程 监理 咨询 公司
医药费 高手 管理人员 车间
专业 师范学院 文化
女方 孩子 爱滋病 男方
胆囊 手术 息肉
文件 格式 软件
等额 方式 本金 贷款
乳膏 阴囊 根治
专业版 精灵 闪客
序列 智能 影院
行政 工作 毕业 高校 公务员 硕士
发展 事例 材料 科学
编辑 数据结构 语言
乡愁 中分 阶段
口号 班级 主题
语句 标签 页面
背景 音乐 空间 百度
亏本 成家 谈判 生产商 物价 公司 手机 成本
春风 中文版 地址
题目 策略 消费 心理 营销 网络
措施 财务 人寿保险 公司
口头 遗嘱 奶奶 房子
直属 事业单位 部门 自治区
问问 自动 公司
试用期 大学生 工资
小说 官方 魔兽 世界 全集
官方 迅雷 花絮
贷款 名字 产权 父母 房子
品管 审查 内审
物业 人员 态度
脸部 皮肤 化妆品
经营范围 管理 商务 部门 事项 企业 办理
教程 书籍 语言
调查 朋友 候审 派出所 纠纷
物流 购物 网络
语言 程序 倒计时 单片机 用汇
语言 单片机 设置
女声 歌曲 西班牙语
师范大学 教育 室内设计 学院 课程
题目 制度 论文 集团 企业
大队 竞选 海报
教授 游戏 大学 制作
出口商品 电子 格式 发票 统一
单子 销售 业务 客户 咨询 企业管理 公司
专业 影视 编导
升学 高分 考试
背景 音乐 杂志 重点
数据库 字段 自动 编号 数据
品质 报警 系统 火灾 公司
关节 四肢 疼痛 疹子 原因
童装 免费 代理
电气焊 检验 设备
胆结石 肝硬化 腹水
中考 学校 分数线
艺术 教育 人士 大学 学院 设计 建筑
升级 总值 游艺
自动 编号 过程
信誉 成功率 国际 婚姻
沙发 专卖店 公司
视频 音乐 背景
实况 能力 妖人
木业 经理 陶瓷 销售 地板 渠道 区域
候审 证据 私家车 作案
原因 牧场 百度
政治 答题 考试
语言 网站 地址
字符 格内 自动 单元
试题 答案 烟草 考试 技能
中心 传动 能力
诗文 答案 文言
新机 功能 手机 小说
甲鱼 人群 消费 生态
经营 资源 免费 成本
网址 网络 出版社
形象 门店 建设 企业 文化 地位
电阻 测量 电源 万用表
职业 交通 技术 学院
视频 音乐 歌名 背景
中文 补丁 球员 足球
同学 大学 照片
酒店 旅游 网站 订票 旅游
大虾 电算 话题 答案
垃圾 空间 百度
直角 坐标系 长方形
中文 角色 日文 歌词 家庭教师
视频 屏幕 专家
飞动 设计 毕业
专业 工作 网络游戏
友情 兄弟 素材
锥度 场合 负荷 皮带轮 工作 半圆
待遇 环境 监察
工人 情况 劳务 企业 劳资
补丁 中文名 球员
经验 培训 大学生 消防 地方 警官 情况 基地
关系 形象 小妹 意蕴 民间
视频 文件 地址
消费 投资 利率
衷心 地址 标准版
主角 名字 内容
工作 开关柜 原理
文件 空间 物理
费用 工程师 青鸟 网络 课程
消防 工作 时间 专职
专业 职业资格 工程 认证书 制药
日语 培训班 条件
电工 培训 学校
核心 市场 机制 资源
幽灵 格式 礼物
设施 含义 旅游 工业 设计 生态
计提 申报 商业 辅导 纳税 附加税 进项 公司
工业园区 农村户口 公积金
年限 预计 投资 设备
产妇 高手 浮肿
管理 股票 经营 政府部门 模式
工商 大学 校区
责任 朋友家 被盗
产业 文本 规划
商务 代表 工作
艺术 学校 大人
企业 刊物 名称
招聘会 内需 司机 消息 公司
能力 考试 听力
医生 方法 真菌 手感
高音 女声 英文
分析 天平 机械
消费 国民收入 贡献 投资
费用 操作员 电子 办理
内容 行政 运动
合同制 消防员 内勤
中文版 补丁 人员 实况足球
转氨酶 谷草 转氨酶
图片 发给 钟表
动漫 培训 学校 电视
男装 中央 背景 音乐 广告
新科 结石 技术 医院 胆结石
中文 数据 问号
谈论 调控 理论 目的 宏观 政策
大学 英语 话剧
大专 院校 高职 质量 办学
二手房 优惠 房价 营业税 影响
故事 领土 敌人
库存 货款 商品 公司
机电 技能 专业
题目 急需 内容 体育 课堂
视频 选段 晚会 戏曲
花粉 区分 流感
支架 钢材 液压
影集 制作 动感 百度
插曲 女歌手 比利
管理 咨询 生产 企业
农村 住宅 水道 距离 多长
生命 教育 对联
社会制度 评价 标准
作业 考试 语言
研究生 政府 毕业 大学 管理 学院
名片 耗材 金属
分析 案例 小班
作文 苹果树 绿色
作家 代表 成就 戏曲
国际 信息 信息网 设备
管理 社区 和服 劳动
平面 技校 设计
钢丝 规格 断线 种类
经济学 银行 货币 书籍
公司 咨询 管理
毕业 文秘 工作
企业 质量 协会
补丁 中文名 球员 邮箱
错误 服务器 数据 架设
专业 艺术 大学 设计
前景 网络 工程师
中学 公交车 职校
集体 宅基地 农村
调查 资信 公司
历史 发展 基础 大陆 建设 电站 核电
管理 仓库 软件
瓦楞纸 设计 印刷
建议 工作 业务
顶层 楼房 影响 良机
专业 医院 金华 梅毒
高手 错误 程序 指教
论语 读后感 弟子
上家 图片 代理 淘宝
基本工资 奖金 工资 基数 加班费
压力 装置 空调
电话 购物 名字 时尚
待遇 地产 工程造价 估价师
压力 管理 情绪
中文 歌词 译音
妹妹 格式 小说
歌曲 名字 视频
强度 路面 高速公路 名称 厚度
外文 文献 过程
调和 检验 食用
网游 小说 名字
所在地 邮政 编号
中学 实验 中学
硬化 纤维 点状
格式 财务报表 企业
文本 戏曲 角色
文件 路径 批处理
经管 英文 原文
数字信号 电路 时间
合金 高速钢 铣刀 不锈钢 走势 车刀 螺丝 钨钢 价格 螺栓
电子商务 农民 论文 销售 个体户 产品
租户 铺面 街道 网友
进项 物品 合计 纳税人 公司
空间 人数 百度 访问量
经济社会 消费 函数
文件 特工 秘密
视频 上学 网络
剧种 代表作 驸马
服装 地区 批发市场
经济 合法性 审查 对象 业务 监督 会计人员 合理性
版本 补丁 升级 足球
楼房 走势 房价
电力 量具 有限公司 设备
谈论 同事 回事儿 计划
拷贝 文件 时间
培训 学校 西餐
斑点 紫色 原本 红色
单元 表里 数据
师范大学 专业 考古 博物馆 情况
生产 资料 管理
外观 电阻 区别
单相 启动 发电机组
国际 货款 纠纷
枭雄 个性 特色
凭证 资产 设置 科目
毕业生 当兵 坦克
教育 质量 所学 小学
面积 楼层 楼梯 同房 分摊
性爱 传染 梅毒
结石 急需 胆囊
空间 表情 百度 图标
价值 区别 资产 汇总 整体 企业 评估
社会 现状 目标 责任 行业 食品
视频 插曲 男孩 名字
成教 高职 艺术 学院
代码 机构 资料 办理
现金 凭证 项目 流量 数据
活力 地方 流水
培训 人力资源 管理
世纪 精灵 地址
软膏 药物 伤口 红霉素
工资 医生 网络 空间 百度
责任 研究 背景
地方 腾讯 空间 百度 图片
灰色 汽油 管道
补丁 球员 实况足球
地方 短信 群发
品牌 电梯 专用 型号 变频
法人 单位 科技 学院 洞庭
彩虹 烫金 用途 区别
表格 经理 样本 计划 生产
电脑 字体 发票 国税
原理 液体 密度
因素 模数 过程
投资 对子 母公司 公司
效果 线路板 电路板 途径
肝炎 转氨酶 检测
措施 惩罚 犯罪率
建议 中考 体育
新浪 网友 聊天
电气 技师 工程师 大专 监理
培训 工作 培训班
专业 财经 大学
褐色 斑点 手背 会长
技校 中考 报告
字符 程序 应用程序 屏幕 图形
地址 风云 免费
大学生 前辈 指点 工作
代表 要素 收益 曲线 边际 产品 市场
传输 数据 原理
专业 能源 前景
桥梁 技术 客运 混凝土 条件 专线 免费
版本 同伴 演唱会
视频 背景 音乐
被动 事情 秘书 经验 老板
弟弟 房子 公积金 亲兄弟
过户 费用 节省 父亲
同学 声音 耳朵 角度 物理
实业 有限公司 产品 生产
高分 配乐 散文诗
工资 员工 企业
地址 女佣 总裁 夫人 小说 免费 全文
电子 元器件 出口
学业 水平 测试 成绩
农场 牧场 同感 百度
皮肤科 门诊 医院
阴茎 痘痘 红色
犯罪 纪录 指纹 手印
人力资源 原则 管理
钢琴 妹妹 英语
油田 待遇 公司
光盘 造型 曲面 设计
定义 符号 正数 变量
施工 电缆 用电
专业 考试题 护师 技能
过户 房主 个子 买房
电子商务 网站 销售商 会员 免费
人名 红楼梦 女性
管理员 老板 个体
视频 网站 大师
高手 桃花源 答案
金额 商品 成本
女友 房子 名字
借款 凭证 借方 账款 记账 贷方 公司 科目
战士 公安 参军
证书 办公 软件
经济 课表 考研
视频 地址 迅雷
文件 资料 标准
视频 名字 链接
分析 经济 财政政策 形势
功能 网页 图标 动态
建设 单位 责任人 单位 生产 监理
用户名 服务 错误 启动 密码
触发器 记录 数据库
房屋 银行 贷款
化验单 肝功能 项目
定额 营业税 税金
白斑 阴部 急需 答案
大学 成绩 考试
栏目 投稿 流程
名字 歌曲 地址
笔录 程序 开庭 法院
中考 毕业 考试
专业 艺术 学院 动画
痕迹 消失 消肿 双眼皮
地区 系统 公司
联通 经理 客户 内容
活动 国美 电器
律师 犯罪 嫌疑人 被告人
财产 信用 女方 名义 买房 夫妻 贷款 男方
文具 服务 树德 宗旨
木制品 熏蒸 出口 海运
背景 音乐 名字
同济 大学 专业
空间 经验 百度 写文章
电话 服务 热线
效果 白癜风 医院
天数 资料 空间
平面 软件 设计
会议 气体 谈谈 新能源 温室
学校 技术 电焊
大学生 商业 大学 伙食
当家 发信 韩语
外文 准则 文献
汇编语言 程序设计 教程 视频
客户 人力资源 合作
概念 私房 农村
担保费 监管 资金
全世界 事故 人数 职业病
小数点 幻灯片 教案
小路 故乡 句子
出口商品 委托 公司
邮箱 标准 韩语 资料
改革 历史 论文 主题
资质 主管 人员 会计师 会计师 公司
藏语 朝鲜语 民族 语言
塑料 材料 食品
节奏 旋律 歌词 女生
区别 戏剧 面具
改革 大学 英语
社会 过程 转型 家庭 变化
语句 数字 成文
纸箱 男友 妖孽 全文
肝硬化 事项 腹水
工作 阶段 企业 重点
少女 时代 版本
答案 资本 市场
好心 网站 软件
声音 答案 土地
湿疹 中成药 妈妈 母乳
文科 学院 经济 管理 干部 分数线
风流 大法师 全集
顺序 沙漠 全集
因素 答题 管理学 影响
专业 技术 学院 工业 职业
白癜风 效果 药品
经验 下文 容量 迅雷
国家 秸秆 政策
用途 钛白粉 用量
氧气 氮气 检测
学期 等腰三角 习题
网络 营销 电子商务
自学者 初学 韩语 教材
职业 学校 旅游 分数线
费用 政府 收益 补偿 企业 科目
教师 教育 考试
中文 英文 暮光 格式 手机 小说 全集
句式 分号 方法 空白 内容
外资 机械 企业
高手 脂肪肝 医学
财产 父母 房子 夫妻
阵容 补丁 足球
高手 韩语 软件
毕业 培训 学校
国家 公务员 时间 考试
师范学校 集宁 专业
销售 产品 情况 公司
训练 手册 答案 评价
官司 劳动 仲裁
待遇 有限公司 供电
标准 企业 资源配置
纪念版 补丁 国际 球员 足球
排气 太子 价格 风暴
门槛 汽车 销售
汇编语言 原理 微机
天然气 太阳能 热水器
专业 酒店 管理 学校 合肥
大虾 店名 韩语
空间 邮箱 链接
现金 资产 负债表 损益表 流量表
职业 学校 轻工
忍者 小鬼 大战
分析 经济 波动
对象 数据库 约束
住房 公积金 贷款
效果 腋臭 医院 优惠
分数 技术学校 经济 贸易 职业
定义 字母 程序
键盘 运算 个数 计算器
乡愁 家乡 家人 诗人
发票 农产品 纳税人
分数 溶质 质量 密度
地区 批发市场 饰品
区别 广电 集团
中心 电脑 系统 空间
场景 话剧 音效
中文 字母 韩语
检查 隐患 企业 重点
专业 服装设计 业内人士
勘测 有限公司 设计 测绘 规划
中文 补丁 升级 足球
实验 电学 物理
症状 疱疹 生殖器 胎儿 孕妇
信息 国际 软件 服务
公证 公证处 继承人
试题 医学 生面 技巧
大学 内容 人间
课程 培训 学费
汇总表 凭证 资产 负债表 自动 记账 利润表 科目
经济 管理 职业 学院
房子 业主 漏水
项目 急需 人员 保安
本市 店主 店铺
黄鼠狼 养殖 价格 成本
表格 考核制度 家具厂
护士 护理 学校 培训班
幻想 三国志 机子
语句 关系 数据库
作品集 桃花 公子
交通肇事 金额 法院
作文 中考 预测
违法 视频 网站
日语 酒井法子 歌词 笑颜
探究 语文学 答案
专业 大学 金融
溶剂 有机 丙酮 塑料
名字 男主角 倾城
骨折 大拇指 右手 父亲 粉碎性
夫人 全文 网游
商铺 优惠 贷款 商业 利率
租房 经济 开发区
医院 根治 牛皮癣
平面 直角 坐标系 象限
字符 语言 符号 字母
住房 公积金 公司
程序 时间 前台 新闻 后台 设计 多长
计算机 程序 考试
作弊 地图 考试 方法
文员 工作 内容 公司
颜色 空间 链接 百度
国语 韩语 原版
专业 阀门 管道 设备 软件 建筑
经济 原则 管理学
所得税 调整 报告
百度 空间 模板
培训 韩语 观音
谎言 反方 诚信
二手房 买房 费用 交易
标准 工作 部门
歌词 歌名 男人
理科 人力资源 文科 管理
经历 谈谈 旅游
师范大学 营口 大厦 校区
住宅 距离 工厂 法律 居民
词牌 高手 格式
前景 工作 会计师 求教 性质
视频 帐号 论坛 邮箱 机械
平面 工作 设计
单片机 编程 软件
咨询 购物 法律
昵称 头像 百度 空间
检察机关 国家 多长 人员 时间
实况 人员 样貌 补丁
外行 唱戏 才艺
营业税 家具店 增值税
男女 邮箱 全集
专业 色彩 服饰
发展 世纪 责任 培训 学校 教育 公司
高手 网页 文件 内容 动态
韩语 主角 剧中
大学生 毕业 村官 工作 医学 方向 途径
专业 仪器 测控 技术
船用 英文字 商标 灯具 漏电
股权 法律 公司
变量 时间 赋值
招聘会 效果 报告
用户名 文本 页面
作文 社会 为题 中学生
政治 经济 大学 学院 管理 管理 学院
投稿 电子邮箱 天使
毕业 电脑 工作 学院 新华
彩虹 乐队 伴奏带
区别 丝网 印刷 图形
液晶 代表 英文字母 电视机 型号
青鸟 光谷 校区
学费 学校 技校
麻花 钻孔 标准
文件 函数 软件
写作文 生活 为题
营业 企业 成本 申报表
颜色 蓝色 裤子 上衣
工作 含量 技术
网站 信息 定期 邮箱
广告 设计 培训 学校 平面
依法 职工 事业单位 补偿
经济 政府 大学生 主题 要员
成本计算 不锈钢 公式
系统 资料 维权
卫校 大专 毕业生
中文 补丁 足球 邮箱
印象 联通 心目 国人
散货船 进口 条款
水泥厂 设计 机械 书籍
剧场 女佣 写字
技术 学院 环境 生物 职业
高分 策划 企业
企业 股份 有限公司 性质
建筑面积 面积 房子
语句 记录 图书馆
空间 歌名 歌曲 百度
版本 经济学 原理
房屋 开店 地税局
选项 权利 政府 供应商
重生 小说 爱情
不锈钢 硝酸 氩气 氧气 生产 科目
校园 广播 频率
黑人 歌手 地铁
空间 视频 百度
一流 地方 家庭 大学
字符 函数 逆序
京剧 写作文 原因
背景 空间 百度
数据 黏贴 方法 记事本
专业 大学 太阳能
待遇 环球 数码 公司
电子版 英制 手册 公制 标准 螺纹
父辈 孩子 叶酸 软胶 孕妇 营养素
咨询 律师 法律
手机 影院 智能
号码 地址 身份证
集锦 娱乐 节目
责任 党员 民警
照片 百度 属性
工程师 青鸟 网络 课程 内容
中学 考试 大路
管理 英文 成本
能力 考点 会计师 测试 职业 综合
大理石 销售 渠道
体系 因素 民事
时间 英语 中考 听力
语文 答案 周报
分析 电子商务 价值 辅助 活动 系统 企业
几率 情况 胜诉
神话 小节 化石
燃气 热水器 代理
单位 定金 分房
书籍 人力资源 管理
代码 计时器 空间 正数
检验证 国家 进口 装船 货物
大学 质量 教学
歌名 情调 歌曲
费用 房子 单位
国际 商贸城 义乌 橡皮筋
音乐 发展 戏曲
声音 用水 灌水
视频 历史 歌曲
基本知识 策划 营销
协议 住房 出租房 文章
现金 表格 自动 流量表 方法
黑道 小说 全本
中文 韩语 计划书
分析 整数 灵敏度 规划
耦合 运算 交流
历史 宣传 游客
女生 台面 易学
前途 汽车 美容
企业 报告 财政
电话 国家 小剧场 订票 票价 剧院
信号 天线 质量
设计 原创 民族 服装
咨询 律师 法律
价格 方式 货运
仓库 条形码 系统 招标
高手 桌面 飞雪 版本 机器
疙瘩 婴儿 阴囊
电线 隔墙 身体 直径 影响
部队 军校 分数线
检察机关 案件 情形
电脑 视频 土豆
淡化 疤痕 缝针
文字 少数民族 户口 语言 身份证 汉族
买房 证明 年收入 贷款
戏剧 指点 英文
视频 名字 战车
刻字 成本 雕刻
景物 人物 蕴涵 感情 活动
专业 朋友 造型 中央 基础
所得税 计提 会计分录
毕业 销售 汽车
标准 产品 表面
高手 产业 经济 求教
空间 素材 有空
距离 房屋 高楼
专业 研究生 发展 管理 前景 大学 形势 药科
国际 代表 货运
现金 备用金 方式 公司 法规 人民币
材料力学 指导 书名
设计 研究性 菜市场 教室
比赛 高手 螃蟹 公司
制裁 法律 尸体
发给 补丁 国际
空间 地址 链接
返回值 调用 窗体
档案 工作 地点 毕业 户籍 学校
编码 邮政编码 规则
交税 指点 小弟 二手房 交易
专业 计算机 人士 通讯 公司
事业单位 待遇 管理局 事业 社会保险
工业 大学 分数线
案例 布置 设施 制造业
空间 百度 图片
试题 实验 中学
监狱 应付 责任 监管部门
电子 寝室 学院
战争 诗歌 国家 和平 资料
后患 名字 夫妻
感人 文章 繁体字
行政 管理 管理
键盘 单片机 位数
管理系统 系统 智能 公司
管理 服装设计 大学 酒店
父母 房子 儿子
滤波器 优势 电力
财务 金蝶 软件 财务报表
专业 个数 工作
现场 舞曲 名字
风流 大法师 全集
小说 格式 经典
水晶 配件 饰品
房价 中央 房子 花园
历史 目标 起点
关系 直线 坐标系 交点
公积金 父母 买房
木业 管理 规章制度 公司
日记本 元素 供应
工程 叶轮 涂料 风机 陶瓷 公司
题目 经济学 答案
补丁 欧文 球员 皇马 数据
语言 汇编语言 智能
合法 学校 私人
实木 使用寿命 复合门
空间 技术 国家
文化课 分数线 艺术类
视频 网络 链接
纳税 申报 亏损 盈利
公积金 贷款 建房
职业 食品 技术 学院
社区 大学生 战略 特色 事业
发给 暮光 英文版
编程 方法 弯管机
软件 费用 金蝶
成绩 学院 广播 影视 艺术类
动力 邮箱 企业 邮件
成人 景观 条件 设计
档案 户口 人才 市场
服务 命令 数据库 启动
案例 管理学 答案
发动机 程序 工作 屏保 原理
报表 考勤 邮箱 员工
专业 包子 生产厂家
实况 编辑 球员
纸袋 机器 生产
分析 建议 题目 毕业 论文 断路器 原因
程序 不锈钢 厨具 公司 产品 生产 办理
专业 白癜风 医院
有限公司 咨询 教育
格格 插曲 名称
学校 方法 整人 愚人节
利息 商业 银行 贷款 套房 贷款 购房
中文 高分 中文 英文
证书 序列 邮箱
无权 税款 税务 资料 司法机关 纳税 纳税人 机关
计算机 网站 科技 有限公司 行业
歌词 中文版 英文版
理由 孩子 家长
手术 颈部 淡化 疤痕
大众 发展 校园 待遇
牧野 地址 茉莉花
同学 宣传 大学 和歌 歌名 科技 演唱会
电脑 学院 新华
做操 歌词 歌曲
少女 时代 专辑 头发
幽灵 主题曲 歌曲 魔兽 世界
丙氨酸 胆红素 情况 基转移酶 蛋白
冰心 散文诗 奶奶
专业 丝印 油墨 密封胶 玻璃 瓶子 公司
视频 少女 时代
艺术 女生 学院
目的 圆钢 构件 半圆 钢筋 混凝土
文字 主页 白色 背景 混合 空间
思想 感情 诗人
外贸 工作 流程
教师 角色 工作
企业 所得税 企业
设计图 别墅 农村
网站 曝光 负面 垃圾
学生证 毕业证 身份证 影响 学位证
借方 账户 记录 贷方
高手 错误 影响 数量 货物
文具 树德 产品
酒店 经营 教学 案例 课程 餐厅 管理 学校
运动 电流 电子 定向
腹腔镜 技术 医院 胆囊
宅基地 房子 奶奶
中信 岗位 秘书 业务
改革 市场化 体制 计划 计划经济
工作 原理 结构
职业 技术 学院
花园 秘密 视频
过敏症 盐酸 消炎药 氧氟沙星
皮肤 大蒜 瘊子 水泡
球衣 补丁 实况足球
论文 大学生 毕业
中文 歌词 大丈夫
盈余 投资 贸易逆差 宏观 经济学
好心人 检查 天正
中文 拉丁文 梵文
网站 行业 食品
补丁 足球 邮箱
三菱 代码 故障
选项 主页 列表 空间 百度
代码 淘宝 模块 链接
贷款 买房 咨询
高手 数据库 指教
会计工作 经理 单位 主管 设置
影响 原子 电流
工程 管理 工程师 全国 条件 监理
材料 专用发票 增值税
管理 朋友 商品 软件
肝硬化 症状 病人
观点 人为 产物
培训费 壁纸 液体
新科 结石 医院 胆结石
电子书 全集 男女
帖子 演唱会 图片
专业 木地板 人士 水泡
物业 用房 商业 土地 公寓 性质
建议 研究生 本科生 院校 高手 外语 学院 军事
视频 小说 娱乐 网站 电影 农夫
软件 企业管理 财务管理
网络 薪酬 编辑 新东方
中考 科学 过程
经历 工作 骗子 公司
户口 毕业 高分
买卖合同 所在地 纠纷 格式 条款
左脚 脚趾 红肿
坏账 账款 计提 表里
照相馆 大学 合肥
软件 待遇 公司
优惠 棚户区 政策 林业
集体 使用证 土地
服装 专业 学校 东华 学院
刷卡 交易 中心 契税
房东 诉讼 噪音 房子
作文 为题 原创
电话 副食 地址 批发市场
管理 部门 信息化 建设 政治 学院
法律 关系 诉讼时效
项目 单位 条件 申报
飞船 荣成市 有限公司
费用 法律 摩托车 手段 办证 办理
文理 大学 学院
视频 背景 音乐
好心人 单号 圆通
程序 电影 空间
文件 程序 错误 地方 个数 单词
材料 线圈 电阻器
印象 好友 符号
业务 代理 交费 开户
客人 外贸 公司
中岛美雪 歌词 速度
国语 地址 全集
所得税 亏损 亏损
游戏 家用 假设 公司
荔枝 产量 价格
骨折 大腿 股骨 小腿 粉碎性
系统 商品 公司 同类
视频 房主 美女
廉租房 户口 外地
权益 经济 项目 业务
国家 造船 技术 顶尖
语言 错误 地方 语法 结构
回音 手术 胆结石 咨询
中文版 补丁 实况
咨询 戏剧 文学 常识 初试
容器 厚度 塑料瓶 测量
销售 袋装 证件
电影 名字 韩语
补丁 皇马 实况足球
秘密 全文 小米
货品 速度 软件
网易 曲子 主页 地址
利弊 银行业 规模
软件 工程师 培训中心
犯罪 贷款人 担保人 责任 信用社
区分 个数 内容
培训 信誉 经营 管理 单位
例子 发展 公司
金蝶 代理商 公司
意境 模块 空间
女生 工作 单位 男生
血清 代表 乙肝 检测 病毒
诈骗罪 政治权利 故意伤害
总部 设备 型煤
格言 名言 句子 成语
角度 文章 类型
责任 集团 煤业 公司
歌词 主题曲 死神
工作 过人 市场
农村 面积 地方 罚款
方式 补偿 方法
涂层 走势 进口 钨钢 刀具 附件 价格 夹具
孩子 家庭 原本 感人 母亲
早安 少女 演唱会
学生证 优惠 票价 峡谷
藏药 厂家 设备
发给 补丁 球员 实况 皇马
知名企业 例子 新手
威信 文化 功能
待遇 工作 部门 大学生
抵押 贷款 夫妻
过来人 数据库 方向 求教
大学生 劳动节 晚会 主意 公司
营销 旅行社 渠道
消防 支队 大队 保税区 中队
男生 文集 作者
单片机 电压 工作
实验 生物 中考
经济 适用房 高层 家园
专业 行业 兔子 人士
硬度 磨损 橡胶
短语 大学 英语
机制 物业 应急 突发事件
读后感 水浒传 速度
月份 外语 标点 学校 考试
现场 混凝土 调整
电脑 空间 百度
生产 烧纸 造纸厂
专业 技术 学院 技术 计算机网络 铁道 就业率
诗歌 急需 答案
低值易耗品 会计分录 生产 原材料
上学 女孩 鼻梁
分析 因素 信息系统 建设 关键 企业
用友 免费版 软件
网站 建设 政府
胆囊炎 检查 网络 指教 专家 医院 胆结石 好心
右翼 全本 天神
计算机 汇编语言 原理 习题 答案
网站 数据库 链接
领导 指点 公司
高手 手动 原因
分数 区别 军校 文化课
手提袋 编织 实习生 价格
中文 补丁 实况足球
教材 自学 韩语
中文 球员 补丁 实况
短路 交流 小心 放炮 情况 电动机
信息系统 工程师 管理 考试
音乐 花样 男子
背景 音乐 大本营 舞蹈
机票 问问 团体
机器 袜子 市场 价格 名称
批量 空间 百度
残疾人 条件 工作 残联 机关
证明 公司 老板
编码 社区 信息 地址 房屋
房子 按揭 购房
记录 影响 参军
科研 工程师 待遇 跨国 检测 仪器 品牌 薪资
技术 学院 途径 职业
服装 社会 价值 意义
情景剧 校园 作品 剧本
工程 电子 信息 大学
发展 产业 状况
重工 车间 利用 企业
青鸟 课程 理论
视频 雅虎 聊天
正宗 技术培训 精武
地方 产地 陶瓷
大学生 社长 能力 社团
货运 物品 价格
专业 院校 材料 工艺
误导 维权 开发商 业主
下货 司机 派出所 水泥 工地
三相 空气 电动机
竞争 优势 市场
田地 答案 祖国
话剧 英文 剧本
账户 借贷 余额 记账 贷方
科技 电子 大学
钢结构 南通 船舶
二手房 多长 时间 卖方 园区
界面 编程 语言学 可视化 软件
书面 经理 公司
办事 毕业生 公司
过房 买房 套房
行政 职责 助理
正文 作品 小说 起点
消失 抗体 乙肝 疫苗
培训 韩语 教育学
户口 农村户口 后生
管理制度 宿舍 员工
移民 房屋 所有权 影响
岗位 区别 工作
班组 强化班 员工 管理
视频 音乐 名字
体力 招工 学生 煤矿 测试 企业 劳动法
机器 电荷 地线 混用 运转
经销商 代理商 利润
源代码 案例 程序 课件 汇编语言 解析
发展 前景 业务 外贸 大公
救援 地震 市场 用处 液压
答案 书香 父亲 单元
龟头 性行为 表皮
玩家 职业 实况足球
国家 外流 地方 政府
空间 视频 电脑
街舞 地址 全美
纪念 经典 剧目
作业 税法 增值税
管理 连锁 营业
强度 大锅 质量 信号
题目 内容 文言文
大宝 轩辕 传奇
试题 中考 数学 答案
大赛 主题曲 全美
专业 人士 齿轮 生产 企业
工厂 学校 公司
派出所 身份证 办理
外资 机构 企业 分支
社区 两用 洗衣店 用电量 小区
脸部 乳膏 皮炎
转型 企业 事业单位
户口 原籍 农转非
住房 公积金 中心 管理
表现手法 文章 内容 倾城 母亲 谎言
培训 学校 课程 模具 设计
朋友 中文版 视频 网址
出口 进口 产品
文件 错误 赋值
补丁 实况 皇马
背景 空间 百度 图片
效果 假体 脂肪
专辑 女子 金星 歌曲 男子 火星
竞赛 试题 年度 漫游 成语
歌名 音乐 韩语
高手 屏幕 专家
有神 歌手 邮箱 铃声
房东 房子 公司 土地 使用证
分类 军队 全过程
买房 住房 公积金 贷款
收益 曲线 含义
发票 国税 地税
外地 学校 在校生 学籍
制作 名字 免费 姓名
结石 胆囊 直径
区别 中心 篮球 事业 管理 主席
课余 时间 大学生
世界 巨头 物流
建议 经验 网校
分数 专业 农业 工程 历年 研究生
关系 家庭 小企业
研究生 国家 学校 生活费 大学 奖学金
函数 电路 信号 时钟
专业 大学 英语 国际贸易 文学
发展 药物 全国 皮肤 科技 招商 有限公司 测试仪
现状 供应 企业 趋势
装置 电源 说明书
性能 合金 差异 金属
功能 端口 程序
结点 单链 个数 算法 设计
企业 民族 百度
毕业 营销 住宿 工作 市场
地址 风声 骗人
信用证 票据 关键 答案 企业
息肉 疼痛 胆囊
分析 案例 金融
指甲 原料 做菜 化工厂 化工
音乐 时尚 歌名
管理费用 员工 公司
峰会 首脑 度假区
工资 老板 公司
发展 诗歌 散文 科技 祖国
插曲 大地 头球 爱情 链接
汽车 生产厂家 装饰品
存货 软件 模板 利润
阴茎 疙瘩 梅毒
能源 待遇 公司
毕业 影响 工作 方法 银屑病
家用 用地 地线 电路
五星 世界杯 歌曲
危害 电厂 身体 工作 保温
方法 木材 体积 整车
日语 女生 计算机 编程 工作 英语
发展 中心 科技 专利 规划
单位 工作 学历
背景 音乐 空间 格式
高手 管理制度 销售 指点 手机
权益 中心 单位 企业 性质
小学 班级 特色 名称
补偿 司机 家属 出租车 公司
物业 奖项 公司
谷草 转氨酶 转氨酶 肽酶
户口 朋友 联系人 买房 复印件 按揭 身份证 房屋 公司
风雨 大作 赏析
气楼 小说 全集
青鸟 课程 学历 软件
违法 记账 代理
信号 载波 调制
科室 生活 工资 工作 检验科 检验 奖金
军官 博士 毕业 研究所 调动
新浪 视频 启动
社会 发展 农村 空间
复查 专业 人士 乙肝
分析 人力资源 管理 职位
程序 整数 位数
教育部 直属 大学
监禁 网址 单机游戏
美术 建设 学院 文化课 分数线
程序 汇编程序 计数器 实验 秒表
实质 圆形 密度
毕业 工程师 参加国 技术 学工 监理 考试
编辑 音乐 空间 百度
背景 名字 歌曲 仪式
钻机 宣化 性价比
球员 补丁 实况
工作 计划 工作
模式 经销 国际 汽配 连锁
分数 建筑系 大学
皮肤病 身体 温度
机械工业 待遇 研究所
目的 作文 为题
前景 行业 电子 化妆品
权利 住宅 法律
大专 电脑 学校 学历
责任 航空 标准件 国营 工业 公司
单词 发音 韩语
现金 资产 负债表 损益表 流量表 方法 模板
管理 数据库 订单 教材 帐目
入学 户口 小孩 地区
出口权 客户 发货
行政 职能 事业单位
白字 黑底 英文 手机
软件 企业管理 核心
公学 专业 学费 青鸟 软件
项目 远程 大学
曲子 同志 毕业 典礼
分数 分子 分母
功能 系统 模块 企业
视频 地址 瑜伽
分数 专业 理工 成绩 试卷
号码 信息 身份证
测试 性能 行家 传感器 过程
运动 中考 标准
控制器 游戏 实况 设置 双人
空间 百度 图片
培训 代理商 待遇 销售 生分
舞曲 女声 高分 英文
国际 补丁 实况 邮箱
代表 项目部 办公室 核工程 设计 有限公司
月薪 待遇 司机
螺杆 风机 区别
装潢 会议 优惠 建筑 劳务费 广告 发票 商业
著名品牌 途径 申报
语句 过程 数据库
拳打 水浒传 句子
火影 小说 同人
极品 公子 版本
速度 浮力 中考 物理
胸部 皮肤 颈部
经纪人 资料 培训班 讲义 考试
中学 名单 毕业生
关系 设计 形式 网页 内容
变压器 变电站 箱式 区别
外贸 新手 公司
医院 空间 百度
技术学校 软件 职业
社会 世纪 气象
分析 大纲 论文 营销 战略 汽车 企业
生产 用语 工厂
档案 户口 中心 交流 单位 工作
星级 方法 酒店
户籍 证明 身份证
结石 情况 胆结石 颗粒
中学 管理 宿舍
中心 中华 辅导 个性化
工伤 岗位 调动
高手 财务 资产 企业
发展 产业结构 趋势 能源
学校 地方 全国
日文 希腊文 英文
培训 学校 技能
建设 岗位 门店 工作 谈谈 店长 团队
策略 工厂 金融危机
头顶 头皮 疼痛
专业 毕业生 企业
学费 培训 汉语
专业 文化 师范学院 美术 科技
数据 语句 表里
学院 环境 科学 男女 比例 地理
爱情 小说 内容 喜剧
容量 记录 电工
英文 智能 影院 手机
丑女 插曲 末尾
电脑 文章 空间
物流 发货 货运
开票 系统 航天 开发票 数据 防伪
实力 营销 策划 公司
计算机 青鸟 学校 课程
套装 皮炎 中药 乳膏 嘴唇
分数 历年 考试
比喻 手法 拟人
职务 技术 职称
生活 宏观 经济学
地方 学生 出去玩
音乐 感情 色彩
电影 名字 歌曲
实验 浮力 测力计 弹簧
数学 答案 习题
电话 行业 销售
百姓 过分 机关
第二产业 产业 第三产业
制度 基本工资 水电 工程局 福利待遇 水利
国际 经济 贸易
企业 员工 单位 职工 活动
专业 大专 毕业 学校 时间
有权 权利 机关
抵押 贷款 房屋 人士 专业
封面 背景 说明书 古人 产品 字画
新浪 空间 百度
艺术 工业 大学 学院 设计 平面
进出口 商品 义务
企业 国际 交易
体系 原则 质量 管理
分析 城市化 模式 角度 机制
语文 题目 中考 答案 考试
实况 地址 种子
视频 西单 女孩
发票 国税 增值税
语文 试卷 中考
文件 字符 数据库
专用发票 销售 面粉 增值税
难题 编辑 图片
题目 中考 加试
技术 学院 铁路 职业
设计 艺人 学校
直属 事业单位 乡镇
子公司 母公司 企业
背景 音乐 空间 链接
税收 汽车 公司
培训 计算机 基础
费用 卫视 合作 节目
混合气体 标准 状况 密度
白癜风 医院 活动 优惠
神经性 皮炎 因素
高手 全世界 太空 旅行
教程 经验 经典
府谷 故乡 图册
头像 按钮 空间 百度
现金 表格 自动 邮箱 流量表
改革 市场经济 原因
美味 厨具 食物
研究 论文 欲求
手机号 工作 百度
爱好者 技术 电子
中考 资料 方法
调节 银行 余额 存款 公司
脸部 外表 皮肤 原因
塔吊 老板 工地 公司 工伤事故
苹果 公司 营销
证书 指导 办理 助理
过户 公证 房子
真空 结石 玻璃 原因 过程
金融资产 收益 交易 投资
具体内容 军人 家属
疙瘩 手臂 皮肤 手背
疙瘩 救命 手术 疤痕 方法
有限公司 机械 研究所
代表 英语 发言稿
太阳能 电路 设计
自卑 学校 狐臭
优惠 学生 世博会 门票 毕业生
学院 行政 级别
企业 形象 策划 骗子 有限公司
工作 自行车 程序
空间 模板 百度
视频 名字 英文
照片 韩语 韩语
评价 外贸 参考资料
学校 时间 成绩
名字 空间 百度
专业 卫校 名学 大专 毕业 护理 学校
数据 发票 软件
空间 模块 定义 百度
专业 学校 垃圾 志愿
家用 费用 燃气
背景 音乐 开场 节目
天然气 液化 石油气 管道
鼠标 大人 小说 小弟 邮箱
历史 发展 手套 现状 针织
伤口 疤痕 缝针
微观 作者 版权
语句 效果 原因
音乐 背景 蔬菜 家族
物流 报价 园区
问问 纠纷案 时间
培训 嵌入式 培训 学校
现金 资产 负债表 流量表 投资 利润表 公司
补丁 国际 球员 实况足球
空间 建议 百度
图版 工具 电子 模块
边际 变动 经济学
原理 汽车 电磁 刹车
区别 决策 战略 企业 经营性
网址 房子 设计
语句 代码 数据库
颜色 标准 布线
格式 暮光 全集
儿子 礼物 大师
反比例 数学 日记
辩论 学校 社团
小猪 母猪 成本
宣传 背景 音乐
专业 强度 信号 人士
代码 按钮 运动
贸易 汽车 有限公司
投稿 征文 大赛
转学 科技 大学
补丁 球员 经典
工作 二手房 公司
分析 高手 急需 谈判 对策
设计 价格 灯箱
分析 专业 经营 地产 前景 评估
玩具厂 龙岗区 五金
老师 经销商 培训
疙瘩 手臂 大腿
函数 对象 成员
所学 广告 设计 培训
彩色 说明文 肖像 油画 课本 画像
仓库 表格 物资 管理
晚会 好汉 公司
大专 毕业证 学校
牛奶 地方 公司
仓库 五金 主管 建材 工作 计划
魔术 衣服 香烟
特效药 中药 根治 秘方
高手 百度 图片
空间 个性 百度 图片
激素 青春痘 服用 身体 影响
大学校园 生活 剧本 英语
管理 软件 免费
房地 管理制度 公司
学校 水利 水电
大专 电脑 学校 新华
炼化 炼油厂 能力
总额 负数 所得税 盈利 申报 利润
管理 管理者 性格
网页 作业 小时 图片 链接
营业执照 凭证 年检费
房款 开发商 办理
师范大学 地方 浴池
抗日战争 领导 战役 胜利
行程 客户 公司
皮衣 报告 市场 调研
思想 形式 内容 春水 繁星
法定 孩子 法律 年龄 未婚先孕
社区 工资 编程 住户
患者 保健品 胆囊
班组 口号 队名 建设 行业
区别 消费税 增值税
正负极 电路图 二极管
考试 计算机 全国
经济 物价 现象
网站 程序 时间 论坛
价格 历年 电石
专业 电脑 技术 职高
实况 补丁 球衣
日语 世博会 字幕
神经性 皮炎 头部
文化 学校 特长 表演系 考试
诗句 编辑 爱意
实况 局域网 大哥 路由器
分析 曲线 画图
实验室 检测 系统 热泵 仪器 设备
文言 句子 长辈
财务 发给 格式 报表
程度 镀锌 型号 情况 碳钢 设备
佳音 青鸟 哥们 旗舰
区别 个数 公司
胆囊 手术 息肉
抵押 贷款 银行 房子
世界 粮食 价格 市场
名下 产权 公房
潜力 女装 市场
水稻 管理 原则 本田
电脑 程序 软件
棉花 网站 价格
白癜风 孝感 医院
版本 补丁 球员 实况足球 方法
语句 大写 小写 数据
中学 实验 中学
中学 父母 入学
手术 传统 狐臭
咨询 遗产 法律
高手 数据库 指点 步骤
部队 档案 因公
补丁 实况足球 皇马
区位 计算机 内码 汉字
印象 新浪 评价 好友
高温 能耐 螺栓
语句 学生 字段 年龄
运费 发票 出售
货款 现金 投资者
中学 税务 学院
调用 信息 商品 百度
佳音 学校 旗舰
学费 专业 家具 设计
中文 补丁 英文 实况足球
艺术 印刷 学院 设计
财务 表格 邮箱 电子 软件 公司
毕业证 学校 编导
设计 结构 月饼 方案
论文 企业 财务管理
视频 专辑 演唱会
视频 直播 性质
半成品 制作 柑桔 粒粒
专业 规划局 人士 城管 间隔 建房
制作 办学 量刑
视频 广告 内衣
颜色 连线 空间 三角形
服装 贸易壁垒 绿色 出口
专业 毕业 富士 级别 待遇
国际收支 影响 人民币
一球 上场 死机
电力 人事 代理
专业 人才 电气
动画 传媒 大学 设计 工具
好心人 人间 完整版
专业 高分 乙肝 用药
词语 将军 沙场
数据 餐饮业 地产
字段 表里 数据
进场 音乐 男生
理由 管理 解析
辅导 学校 资料 学生
空间 手机 百度
外贸 软件 管理
出口 进口 贸易 逆差
区别 分类 流向 物流 市场
工作 说明书 职位
学费 名师 技术
负数 资产 负债表 原材料 资金
动画 背景 音乐 名字 空间
钩子 弹簧 步骤
关系 油脂 集团
照片 空间 百度
作者 小说 对话
女王 作者 同人
外形 动物 学期 速度 语文
读音 单词 英文
品牌 世家 调查
视频 编辑 剪切
单位 概念 负责人 代表 法人
投资 运动 盈利 天生 贵人
季度 所得税 营业 公司
外阴 乳膏 湿疹
思想 心灵 原因
文具 企业 邮政
收费 公司 标准
号码 地区 身份证 证件
妈妈 标点符号 句子
肝功能 当兵 传染 乙肝 政策
外地人 贷款 购房
关系 资本 时代 物质 投资 收益率
小学 类型 试卷
电气 测量 电量 原因
发电机 交流 标准 转子
国家 气枪 销售
工种 房价 工资 工作 公司
杂志社 工作 条件 时尚
警戒 犯罪 职务 道路 格言 职场
工资 金额 薪金 税收
报告 商业 企业
白色 右手 寓意
出售 生活 家用电器 电器 电吹风
制造厂 磨床 产品质量
批量 方法 照片 空间 百度
专业 体育 学院 文化课 播音 成绩
专业 文科 大学 编导
视频 名字 歌曲
读数 液体 气体
客家 区别 傣族 竹楼
视频 主页 设置 空间 百度
学生 协会 活动
错误 社会 言论
电话 朋友 公司
类型 网游 小说 头盔 名字
抗原 抗体 表面 乙肝 阳性
环境 设计 前景 发展 专业
抵抗 方法 店面
人力资源 管理 水平 员工
面积 高层 建筑面积
语言 代码 制作
企业 意义 研究 理论 价值
回民 时间 营业
文化 管理 产业 文秘
爸爸 软件 贸易 免费 群发
团队 新华 工厂
联赛 梦幻 实况 球队
经营 特种 行业 办理
农业 管理 学院 学经
行业 地板 培训
情况 危机 专家 管理
小孩 湿疹 起皮 皮肤
实况 补丁 版本
视频 英语 手机
图案 衣服 加工
网站 学会 编程 制作
顶级 世界 珠宝
服务 社区 中心
空间 网址 百度
权益 骨折 左脚 大拇指 粉碎性
股市 泡沫 政府
高手 朋友 女声 手机
城市规划 同济 大学 学院 建筑
容量 高度 直径
背景 名字 音乐 英文
企业 金融 会计科目
电容 电压 互感器
客观 调控 水平 药品 主观 价格
专业 西餐 职业中专 课程
学会 业余 旅顺 培训 学校
主题 论文 数学
国学 全集 讲座 大师
专业 读数 学校
网站 代码 环境 广告
培训 学历 条件
帝国 歌词 妖精
旋律 钢琴 情况
主人公 异能 小说 力量
底薪 工作 业务员
工伤 证人 证言
发展 机械 方向 行业
编程 好学 车工 感觉 软件
大学 学院 科技 电力
制度 管理制度 网吧
艺术 学院 学院 烟台
文字 代表 方式 动物
颜色 代表 含义
数据 电子 纳税 申报 企业 所得税 年度 软件 企业 申报
报告 肝功能 检查
政策 宏观经济 压力
科技 有限公司 信用
待遇 电子 薪资
责任 分公司 待遇 设计院 规划 公司
成人 学校 导游
水印 编辑器 图片
国家 行业 方便面
网站 天涯 论坛
人士 房子 换房
格式 高分 小说
视频 演唱者 名字 歌曲
原创 数学 答案 课堂
经济 适用房 商品房
繁体字 名字 女孩
销售 系统 企业
专业 计算机 能力 工作
空城计 刻画 方法
日文 短诗 英文
单片机 程序 分析 电机
检验 报告单 肝功能
工作 石油 钻井
航空 隶属于 公司
囚鸟 豆花 完整版
前景 断路器 市场
美人鱼 策划 初学 资料 免费
集体 发展 距离 土地 县城 租金 空闲
责任人 责任 交通事故
商业 机密 犯罪
中文 实况 油箱 足球
面积 建筑面积 商品房
变压器 铜排 容量 高压 高压电
民法 枪支 法律
房屋 发票 购房 交易 办理
银行 用友 存款
权益 负债 账户 资产 三者
网站 图片 名称 公司
电话 房子 售楼
邮箱 地址 资源
计算机 含金量 考试
企业 货款 模具 转让费
段落 场景 战争
大学 设计 机械
粘度 指标 运动 液压
中文 剧本 小说 女孩 绯闻 英文 都行
电子书 世界 童话
连锁 花店 管理
软件 管理 会员
培训中心 培训 外语 效果
调剂 大学 工科
历年 能力 考题 韩语 答案 考试
设备 质量 型煤
销售 论文 钢材
影响力 广告 奖项
音乐 作文 劳动 魅力
诗句 编辑 内涵
趋势 理论 发展 质量 管理
学费 青鸟 多长 时间
孩子 习惯 老师 注意力
残疾人 保障金 企业
毕业 条件 大学 公司 助理 工程师 申报
人事 管理系统 企业
印象 韩语 好友
球衣 补丁 足球
直属 屠宰场 单位 管理
劳动力 条件 生产 作物
补丁 实况 球员
沙发 企业管理 制度
吊顶 价钱 工艺 机械
皮革 印刷 复膜
经济 适用房 责任 法律
工作 课程 培训 学校
拼音 汉字 区别
文化 研究生 管理 工商 产业 学校 学院 专业
流光 杂志 电子
电力 系统 发电厂 专业课 学学
运输 快运 货物 过程
电话 地区 号码 公司
服务 供应商 厂家 邮箱 企业
机构 电脑 培训
偏方 小孩 过敏性 紫癜 医院
医疗费 干部 待遇
人士 人力资源 管理
经历 社会 工作
消费者 钢笔 边际 单位 效用
星星 玻璃 主题曲 飞速 日剧 链接 金币 地址 格式
货运 货物 码头
文言文 答案 中考
财产 名下 儿子 存款 老人
题目 园林 答案
大学 哲学 博士
培训 学校 面点
入学考试 中学 时间
照片 空间 百度
专业 大专 园林 时间 资格证 学园
经济 学生 家长
编辑 文艺 传媒 大学 电视 编导
娱乐业 财务报表 餐饮
烟雾 厂商 燃料
内衣 销售额 市场
方式 工业 大学 导师
专业 工程 电气 工作 电厂
专业 工程 电子 信息 大学 校区
校门 话题 作文
发音 歌词 这歌
表格 空白 邮箱
小说 起点 分类
协议 毕业生 档案
错误 网站 源码
空间 名字 百度
视频 音乐 背景
桌球 视频 魔术 百度
足球 视频 插曲
经济学 效应 计算题
过户 多长 房屋 时间 办理
压力 标准 容器
文件 小说 皇朝 秘史 同类
地址 免费 软件
电话 航空 咨询 免费 公司
车站 市场 木雕
项目 面积 报告 成果 测绘 规划
时尚 生活 话题
歌词 音译 鼻子
中文 补丁 球员 实况足球
分析 特色 艺术
主题 主题 祖国
中学 学生 分数线 标准分
网页 执行程序 界面
国家 正方 辩词 保护环
状态 怪物 猎人
视频 女星 白色 头发 嘴唇
人身 方法 尖锐湿疣 影响
纺织 道家 小区
信息 工作 软件园
专业 工程师 建筑 装饰
单片机 有节 方式
计算机 毕业 青鸟 校区
动作 精灵 按键 后台
趋势 专业 前景 发展 计算机
报刊 玻璃 房屋
用户名 系统 空间 权限 百度
机构 培训 金融 财会
进口 资格 拖拉机 企业 机械 农用 叉车
小说 小说 起点
规律 电子 运动
沼气池 建设 国家
段落 高手 韩语
培训 设置 学校 课程 设计 平面
大学 论文 题目
电影 地址 迅雷
研究 存货 企业
白癜风 医院 红十字会
外省 艺术 建筑工程 学院 分数线 艺术类
教育 学院 复旦 网络 模式
毕业 电脑 博学 青鸟
丈夫 情人 有权 残疾
作家 网络 故事
鼠标 地址 空间 百度
民间 方式 戏曲 民歌
酒店 手册 员工
继电器 企业 机械
石油 溶剂 企业
朋友 办事处 程序 贸易 办理
回忆录 少女 都行 全文
产业 信息 食品
保质期 卫生间 漏水
资本 房屋 企业
作业 调查 祖国 学校 亲戚
圆通 流程 检查
分数 加减法 分母 原因
图片 分类 淘宝
电脑 技术 培训 学校 力量
的哥 职业 铁路 技术 学院
交税 纳税 增值税
速度 编导 理工
身体 皮肤 小女孩 疙瘩 小腿
管理 证券业 规则 人员 协会 自律 职业
租房 地方 写字楼 地址 鼓楼区
清洁工 字数 句子
视频 歌曲 儿童
封面 校园 小说
制度 工资 合法 公司
补丁 足球 邮箱
滤芯 有机 地方 空气
大学 专科 专业
过户 办理 身份证
工商 学院 义乌 市区
黑点 白点 盲文
习题 数据结构 答案
社会 国家 发展 信息 公众 债权人 投资者 资本 市场 影响 管理者 公司
版本 淘宝 交易
用人 单位 条件
意识 资料 辩论赛 技能
球衣 补丁 实况
中文 补丁 球员 足球
经营 管理 专业
课程 数学 工程
私人 烟草 企业
交税 使用证 土地
软件 酒店 管理
视频 国家 感觉
格式 年资 负债表
评论 女孩 句子
课堂 青鸟 笔记
语言 程序 单片机
客户 内容 邮件
静态 生殖器 男孩
旅行 插曲 律师
视频 歌曲 背景
财务 待遇 集团 人员
发展 软件 职业 培训
插曲 大本营 韩语 开场
培训 机构 职称 考试
专业 管理 流程 信息技术 大学
网站 信息 公司
视频 音乐 背景
二手房 流程 按揭 贷款
手法 赏析 句子
丝印 优势 产品 生产 公司
作曲 歌词 作词
研究 谚语 动物 现状
视频 主题曲 地址 火影 双子 格式 流星
生活 品位 灯饰
社区服务 工资 利润
师范大学 专业 外语 课本
管理系统 工资 数据库 员工
彩虹 关系 玩偶 净化
公积金 房屋 按揭 办理
音乐 电脑 空间
专业 高手 药学 指教 学校 食品
声音 生命 散文
工作 生涯 职业
赔偿金 员工 薪酬 部门 单方面 公司
课堂 作文 笑声
待遇 员工 责任 集团 公司
经济 网站 论坛
定义 数据库 类型 数据
天涯 通讯录 空间
同学 学号 数据库 命令 成绩
中文 网络 韩语 词典
职工 股票 系统 供销社
软件 农场 手机
关系 职务 管理 员工 客户
锅炉 启动 热水 循环 自动
会计分录 新手 高手
学校 合法 农场 农村
结婚证 名字 证件 买房子
教程 答案 程序设计 习题
行情 高温 蘑菇 市场
报表 大会计 自动 邮箱 模板
设计 单片 微机 电路 时钟
空间 百度 图片
专业 信息系统 毕业 建筑
微电子 工业园 公司
行政 管理 书籍
社区 办事处 街道
所得税 稽查 年限
血压 中药 药方 母亲 大夫
伤感 景色 句子
区别 人事部 工厂
发展 企业 手段
企业 宣传 部门 名称
师范学院 毕业 学士 专业
社会 名牌 企业 原因
社会 货币 货币 流通
小学 学校 老师 数据 数量
编程 微电子 工作
高分 场面 古诗 恋人
轴承 工作 管理
系数 扭矩 规范 试验 螺栓 壳牌
富士 技术 成型
政府 管理 工厂 企业
考试 学业 毕业生
服务 人力资源 中心 机构
头盔 自行车 报价 模具
补丁 邮箱 实况足球
中文 补丁 球员 足球 邮箱 皇马
用户名 空间 百度
区位 汉字 对照表
物流 管理学 师范学院
发展 策略 论文 成本会计 天涯
流年 韶华 全文
警官 市北区 乘车 培训中心
相片 百度 图片
体会 经历 学校
脸型 球员 补丁 实况
费用 价值 公司
汽油 销售 单位 一体 汽车 新车
小说 特务 特工
顺序 空间 算法 线性 结构
话剧 原创 大学生
设计 设计师 公司 法律
梦想 系统 空间 外贸
名单 企业 陶瓷
中学 精英 重点
泰达 住房 公积金
院校 技术类 职业
银行 单位 开户 公司
大厦 数码 有限公司
精粉 预测 走势 月份
桥梁 队伍 模板 公司
领导 主意 公司
建议 科技 能力
模型 利用 参数
历史 梦想 伟人
气体 涡轮 智能 数据 远程
发展 意义 人生
培训 地址 公务员
效果 环球 扣板 公司 外贸 装饰 材料 资源
培训 教师 机构 学生 汉语
会计核算 机制 小企业 制造业
危害 含量 肝脏 人体 蛋白质
软件 工业 大学 编程 专业
函数 单片机 利用 信号 设计
方法 蛇胆 后遗症 神经痛
肝功能 检查 胆红素
表格 区别 概算
借款 领导 意见 员工 责任
证券 待遇 广发
外地 孩子 中考
组织部 竞选 副部长 演讲稿 学生会
施工 标准 资质
作家 散文 作品
教师 考点 旅顺 考试
费用 合法 公司
大学 地址 职工
负责人 名字 学院 经贸 院长 学生会
学校 工作 证明 公司
食用油 企业 生产 转基因
音乐 插曲 背景 空间 百度
新手 校园 小说
毕业 销售 工作 前途
关系 价格 消费 食品
卫视 法语 歌曲
丈夫 户口 小孩
格子 佳能 时会
经验 仓库 管理
网站 实验 中学
物理化学 中考 视频 实验 加试
财务 记账 软件 小企业
记录 中表 格式
产权 公证书 房屋 委托
政府 农民工 珠三角 新生代 措施 过程
学校 培训 学校
毕业 证书 学院 英语
田心 咖哩 小说 七喜 糖果
单位 用友 软件
房价 信贷 数据
芙蓉 情话 天籁
父母 名字 男朋友 套房 契税
眼睛 爸爸 服务器
大学 民族 协议
移民 老婆 法律 男人
智能 大哥 影院 序列
专业 动漫 学院 影视
宿舍 小说 女生
现金 表格 公式 资产 负债表 流量表 自动 利润表
分析 单价 定额
指数 彩色 图像 对数
软膏 疥疮 药物
印花 无纺布 卡通
档案 毕业 身份证 集体户 公司
视频 眼镜 格式 手机
背景 音乐 地址 设置 空间 百度
机器 编码 电机
网王 生命 全文
贷款 公务员 买房
内容 表里 对数
主题曲 韩语 韩语 新娘
球员 补丁 实况
曲子 大学 校区
生产 工作 食品 部长
校区 医学院 旅馆
小说 代号 人物
劳动法 电子 工作 招工 工资
工程师 教学 质量 培训 学校
词语 分析 词类
日语 视频 名字 歌曲
房价 关系 流动性 人口
高手 错误 下程 程序 答案
原创 诗歌 祖国
扫墓 英语 周记
企业 流程 保税
辅导员 人力资源 管理 大学 民族
塑料 待遇 技术员
工厂 责任 法律
女生 英文 插曲
专业 学校 命题 护理
系统 信息 公司
疥疮 药都 秘方
工资 工作 老板
文化 传播学 文艺
加工 有限公司 宏博 方式 国际贸易
词语 零落 造句
助理 工程师 机械
启动 学位 申报
关系 专业 视力 手术 军校
控制器 发电 电路 原理 太阳能
京剧 视频 电影
事业 脂肪肝 转氨酶
商品 库存 源码
制作 程序 视频
法官 开庭 名字 合法
变动 对公 工资 单方面 公司
地区 耕地 高压 电缆
供应商 考核 目的 管理
财经 技术 学院 学生 知情者 职业
电费 办法 过程 功率因数 调整
分子 效果 激光 白癜风
工程 技术 大学
美景 祥瑞 仙子
专业 技术 学院 职业 商务 农工商 英语
策划 晚会 意义
天正 建筑 柱子
专业 专科生 全国 高校 计算机 考试
国际 公司 和龙
环境 绿洲 花园
功能 网站 新闻 站点
资质 工程 工伤 责任 管理人员 装饰 公司
素材 地址 机主 图片
网站 后台 动态
特征 概念 盗窃罪
名学 成绩 考试
网页 学费 学校 设计 野马 培训
谷草 转氨酶 转氨酶 胆汁 肽酶
房子 物业 空间
年限 专利权 价值 公司
边缘 大学 重点
大学 学校 学院 人生 设计 教育
风云 音乐 音乐
专业 培训 课程 所学
房租 软件 管理
预防针 体质 流感
二手房 产权 按揭 贷款 办理
节约 电费 小时
专业 网管 计费 软件
章节 流氓 天尊 文章
报告 老师 学分 软件
公式 钢结构 设计 原理
学校 专业 国际贸易
语文 答案 竞赛题
网页 程序 自动
小说 男主角 女主角
证明 单身 贷款 房子
眼睛 兔子 发炎
初试 专业 工程 石油 大学 科目
专业 服务行业 全职 毕业 岗位 学生 公司
视频 电影 地址
商业 秘密 工作 企业
小说 中文版 暮光 格式
字符 变量 内容 赋值
工作 店长 连锁
补贴 房屋 国道
球衣 脸型 补丁 实况
管理 资产 流程 公司
语句 诗句 爱情
国际 汉语 教师资格
专业 单位 工程 制药
贴子 空间 百度
电子书 完整版 暮光
肝病 肝功能 多长 时间
销售 厂家 客户 产品 生产
症状 牛皮 样子
照片 图片 百度
进口 企业 资质
利用 原理 电磁 电池
地址 韩语 绯闻
世博会 汽车 百度
房子 大学 交通
软件 工程师 地区 口碑 培训班
用人 急需 企业 影响
草木 社区 账号
囊肿 腱鞘 地方 手背 大拇指 手腕
同学 做操 人数
朋友 外籍 多长 时间 测试 汉语 水平
开场 歌曲 演唱会
流程 采购员 天工
区别 劳动 劳动法 社会保障
尖锐湿疣 激光 手术
房子 单位 名字 证明 方法
待遇 考试 前途
歌曲 网络 感人
管理 条例 化学品 生产
视频 制作 开场
地段 民生 海门 小区
国际法 研究生 前景
高手 韩语 歌曲
液晶 报告 模块 市场 调研
资产 程序 公司 评估
专业 事业单位 岗位 笔试 考试
意义 管理 样本 模式 行业
政策 宏观 财政政策 货币 评价
工程 施工 发票 企业
规划 职业 会计师
圆柱 减速器 设计 齿轮
矩阵 用汇 语言
销售 代理 插座 牌子
技术 学院 租房子 职业
汇总表 电子表 资产 负债表 自动 利润表 科目
电子表 公式 资产 负债表 格式 利润表
大学生 合格 参军
土豆 文件 视频
视频 名字 英语
序号 实验 中学
经营 国税 地税 店铺
二手房 公积金 贷款
网站 数据库 测试
专业 术语 现金 财务
天气 双手 原因
工资 合同制 事业单位 员工
三相 电动机 继电器 时间
协议书 大学 毕业生
职责 销售 主管 置业
国家 中心 调查 工商 品牌 质量 管理 诈骗 企业 总局
分类 条件 方向 助理 工程师 船舶
花样 地址 住户
工作 价值 导游 经济
数据库 记录 中表
补贴 汽车 纠纷
房子 爷爷 情况 继承权
单相 电动机 磁场 方法
指点 营销 市场
诗句 文人 形容
视频 名字 歌曲
发票 国税 增值税
读书 笔记 三国演义
现金 利润表 资产 负债表 邮箱 流量表 自动 格式 财务报表
国家 政策 汽车 购置税
私下 出售 商品房
疱疹 生殖器 检查
世界 公平 事件
应收款 单位 公司
房子 时间 数额
同济 类型 中学
全诗 品味 诗人
政府 房价 政策
学校 科技 学院 工学院
黑色 电子 能力 照片 红色 背景 考试
中文 时代 注音 少女
字符 语言 汇编语言 用汇
实力 公安 大学 学院
豆花 秘密 玩具
汇编语言 程序设计 试题 高手
污染 环境保护 工作 系统 大战 部长
人气 空间 百度
酒店 意义 思想 员工 教育
设计 网页 目录
系统 单片机 超声波
政策 关系 货币 经济 发展
小说 暮光 英文版
高手 机构 区别
特性 施工 房屋 模板 工艺 质量 建筑 种类
分公司 办事处 咨询 企业
文章 空间 好心人
网址 歌曲 格式 百度
经验 岗位 胜任 工作 毕业生 公司
中学 时间 成绩单
菜鸟 代码 源码
影响 出口 欧元 企业
中文 补丁 实况
症状 土方 白癜风 偏方
应收款 纳税人 销售 核算 举例 内容 视同 税法 会计科目 增值税
派出所 户口 小孩 格式
液体 家庭 壁纸 传统
报关单 字节 品名
村官 待遇 高校 毕业生
外贸 流程 进出口 公司 申报 出口
面包 海报 蛋糕 设计
理论 平价 购买力
空间 皮肤 百度
视频 教学 讲师
军人 住房 补贴
条条 筷子 皮肤病
地区 规模 厂家
试卷 答案 科学
朋友 孩子 网校 家长
小说 主人公 星辰
高手 机器 专家 屏幕
户名 买房 小孩 名字
指标 急需 肝功能
区别 京剧 脸谱 淮剧
清风 豫剧 原唱
元素 方法 指针
系数 价格 弹性
毕业 老师 国际
开户行 企业 账号
经理 职位 产品
英语 宾语 状语
专辑 乐队 后裔
律师 案件 当事人
指点 软件 设计 兴趣
销售 密码 产品 商用 办理
作文 诗歌 英语
企划 条件 建筑 装饰 公司
读音 繁体字 办法 书本
视频 音乐 背景
工程 电气 大学 交通
住房 公积金 律师
服装 工作 福利待遇 老板 外贸 公司
长恨歌 爱情 贵妃
微观 经济学 高分 习题
酒店 管理 书籍
全集 小说 暮光
地方 集体户 流程
中标 项目 情况 风电
动画 开场 空间 百度
文化 广场 世纪 机场 工艺
分析 答题 宏观 经济学
培训 学校 红警
贴现率 变动 影响 市场
前景 珍珠 养殖
国际 补丁 实况
高手 财务 盈亏
汇编语言 存储器 类型 数据
发票 旅店 名称 公司
课题 研究 报告
中文 补丁 国际 实况足球
企业 电力 标准 工作 部门
工作 策划 类型 文案
额头 皮肤病 办法 医院 汗毛
单片机 赋值 变化
电容 交流 倍数 信号 耦合
专业 人力资源 管理 压力 行业
过程 化工 专业
皮肤病 疗法 医院 牛皮癣 金华
培训 财务 用友 软件
档案 大学生 单位 地址
动力 科技 生产 有限公司
候审 故意伤害 检察院 合法
标准 国家 覆膜 检验
学校 数据结构 程序
中药 荨麻疹 效果
用人 单位 权利 诉讼
协议 二手房 贷款 定金
电子书 制作 书签
社会 调查 题材
档案 设置 空间 百度
流氓 报警 公民
暴力 家庭 办法 法院
电力 大学 分数线 考试
高手 音乐 歌曲
原创 高分 剧本 英语
培训 学校 设计 平面 用法
职工 委员会 管理
前景 销售 渠道 红酒
艺人 老婆 医生 韩剧
分析 原理 管理学 案例
调皮 版本 全集
毕业证书 函授 办理
世界 主题 环境
情况 教师 校长
考试题 标准 过程
工程 青鸟 网络 地址 课程
成员 工房 血统
试卷 网址 页面
代表 培训 老师 世界 店长 经理
电脑 公司 生产 原因
信息 编号 物流
欺诈 汉方 代理商
房价 历年 人均收入
教师 待遇 育才
编号 变电站 设备
技术 学院 商业 寝室 职业
合法 部门 商标
资产 企业 核算
水泥路 马路 价格
体系 监管 金融
游戏 编辑 编辑器 球员 实况
档案 动感 头像 影集
费用 网络 域名 评论 有限公司 火速
视频 网站 全球
木制品 劳动力 价格
电路 分析 信号
战争 场面 用词
结局 发给 全文
奇偶 记录 序号 排序 性质
功能 鼠标 文本
情况 效益 国民经济
外观 专利 设计
技术 学院 志愿者 网站 协会 交通 工程 职业
女杰 音乐 特辑
视频 名字 朋友
重要性 群众 同人
定额 纳税人 纳税
中文版 模式 编辑 足球
分公司 外资 企业
违法 颜色 手机号 班主任 学生 学校 型号 牌子 手机
建议 读书 活动
职业资格 中华 认证书 人力资源
诗歌 作者 感情
名字 收费 亲友
国旗 讲话 学生 成绩
专业 工作 大学 影响
毕业 岗位 技术员 钣金
买房 空间 百度
作文 校园 祖国
金钱 观音 事业
编码 信息 地址 房屋 小区
发给 准则 员工 礼品
生产 厂家 冲天
风筝 答案 报纸
视频 挑战 音乐 名字 背景 耐克 公会
高手 网站 韩语
软件 免费版 仓库 管理
歌曲 网页 冒险岛
本息 等额 本金
违法 出售 香烟
刑事诉讼法 证据 内容
印花 计提 账本 会计科目
押金 商场 百货
电子秤 时间 顶尖
海派 甜心 视频
检测 电焊机 绝缘 电阻
分析 变量 利用 产业结构 数据
空间 百度 原因
仲裁 劳动 劳动者 法院
网站 公司 制药
发展 前景 行业
物体 测量 浮力 密度
培训 资格证 证券
热电偶 分类 材质
预测 金融危机 全球 经济学家
网页 代码 图片
传奇 地址 迅雷
发给 补丁 实况足球 皇马
营销 产品 橡胶 市场
商品 旗舰 销售
企业 财政收入 腾讯
酒店 车辆 消费 保管费
专业 研究生 商务 大学 英语 考试 科目
权益 股利 宣告 分配 变化 利润
卡片 联赛 训练 实况足球 大师
经济 状况 企业
物料 库存 设置 科目
作者 诗歌 代表作
商业 诚信 管理
政府 作人 素质
照片 空间 百度
商标 生产 公司
成绩 管理系统 学生
农场 牧场 百度
资格证 考试 导游
企业 影响 分工
铁路 效益 部门 待遇 公司 变电
密码 空间 邮箱 百度
高手 游戏 格式 迅雷 实况足球
味道 有味 妹妹 腋窝 狐臭
采购部 航空 飞机 食物 用品 公司
世纪 地址 星际争霸
视频 音乐 名字
专业 高分 国际贸易 模板
电路 数据 手册
雪花 员工 啤酒厂
风光 屏保 图片
早安 少女 故乡
资金 联赛 大师
咨询 风水 房子
技校 职校 能力 学生 综合
变化 税率 企业 纳税人
程序 迅雷 免费
历史 调教 经典 小说 极品 家丁
企业 外资 出口
方式 建设 水泥 工程
分析 财务 论文 指标 实例 企业 好心人
区别 负荷 电机
空间 地址 百度
结构 代码 循环
大虾 公司 出口 空运
同情 法官 被害人
现金 资产 负债表 损益表 急需 流量表
专业 学院 预科
视频 大神 音乐 名字 背景
电子 能带 工程学院
书籍 生产 管理
借款 企业 利息
护士 老师 寒暑假 时间 夜班 职业
人质 事件 纪录片
工作 环境 法官
偶像 军团 地址
计算机 毕业 销售
视频 音乐 电视剧 软件
国家 公务员 机密
论文 工程 工程师
酒店 中心 订房
地址 视频 工具
培训 游戏 测试
爸爸 新娘 全文
研究生 生活 情况 科学 林业 研究院
外资 电信 公司
制品 发展 前景 产业 玻璃
实况足球 版本 地址
谐音 中文 老婆 韩语
方式 买房 住房 公积金
专业 毕业 工作
艺术 学院 指点
一球 中文名 编辑 球员
纪念 国际 珍藏版 实况足球
酸痛 体温 症状 温度
大专 大学 生活 毕业生
背景 产业 冲击 影响
校规 产量 利润
视频 公益 广告
天籁 纸鸢 右翼 小说 天神
迅雷 补丁 旋风
视频 发电厂 垃圾
实验室 背光 生产线 核算 成本 设备
定位 广场 商务
设计 平面 主意
结局 绿茶 男主角 小说
银行 贷款 办理
语言 启动 程序 开机
文化 强势 弱势 属性
企业 影响 金融危机
期房 现房 主意
建议 对公 谈谈 行政
频率 音乐 高分 信号
刑法 论文 高分
发展 待遇 前景 有限公司
费用 宣传 广告 定金
物品 升级 小说 专家
公馆 熟人 酒店
法院 离婚证 办理
帐号 时间 消息 百度
考试题 职称 计算机
专业 土木 助理 工程师
分数 文化 中考 考试
人事 资深 公司
厂里 工作 部门
空姐 结局 全集 日子
成果 会计报表 企业 财务
背景 音乐 空间 百度
经济 影响 实体 金融 海啸
过户 流程 房屋
选题 题目 报刊 朋友 论文 学校 学术
日语 单位 外地 女孩
小孩 毕业 读书
住房 公积金 优惠
犯罪 部门 中老年人 团伙
矿业 工程 大学
科幻 小说 论坛
建议 意见 科学 活动
宅基地 土地 房子 使用证
玻璃 制品 销售 前途
工资 工作 公司
报税 开票 系统 防伪
专业 毕业 人事 工作 经验 教育 英语 考研
联赛 实况足球 大师
管理 工作 客户 资料
中学 好心人 思想 数据库 论文 教学
酒店 事情 文秘 客户
信息 网站 行业 市场
中文 音译 歌词 嘴唇
歌曲 插曲 名称
贵族 小心 少爷
补丁 实况足球 皇马
视频 小品 台词
高手 实况足球 游戏
牌号 钢材 类型
大专 能干 工作 学历 前途
目的地 目的 区别
管理 学校 方法
繁体字 尘封 记忆
形象 诗人 想象
头像 地址 狮子
职业资格 国家 证书
石油 化工 毕业 待遇 大学 毕业生 重点 参军
律师 好心 咨询
节约 能源 总量 人数 数量 比例
外贸 发帖 论坛
专业 毕业 护理 学历
管理系 教学 建设 手册
弟弟 财产 父亲 房子 名字 产权
大学生 毕业 彩色 模板
职业 校长 技术 学院
软件 地点 家庭 客服
歌曲 名字 高分
发展 语言 毕业 原因
箱子 柜子 规格 海运 机械
高手 宏观 经济学
主页 要点 空间
苍蝇 养鸡场 距离 臭味 法院
发展 管理 时间 免费
国税 所得税 季度 申报
文字 颜色 油漆 管道 自动
工商 资料 企业
车子 司机 保险公司
空间 非主流 地址 音乐
设置 空间 人数
网站 韩语 官方 万王
协议 财产 公证
作文 广告语 环境
文件 材料 指导 企业
师范学院 地铁站 技术 学院 地铁
劳动局 工作 分配
照片 评论 空间 好友
杉杉 倾城 全文
男孩 女孩 汉族 白族 爱意
进项税额 申报 专用发票 企业 货物 增值税
分数 话剧 观后感 烽火
社会 韩语 作文
价格 社会 影响 因素
视频 水印 文件
亲戚 频谱仪 胆结石
定义 数据库 类型 数据
财产 现金 损益 流量表 调整
公主 邮箱 全文
外向 性格 心理 疾病
弟弟 地址 作者
谐音 中文 歌词 完整版
权利 原则 知情 病人
语句 总数 平均数
步骤 收益 方法 评估 成本
大姐 外文 急需 大哥 产品 资料 毕业设计 设计 机械
背景 音乐 空间 链接
歌词 中文 歌曲 音译
毕业 毕业证 学院 考试
文章 读书 名人
过长 心情 内容 空间
银行 房子 货款 套房 借条
全集 官方 暮光
管理 基层 干部
平台 教育 制作
培训 职业 学校 管理员 技术员 培训班
管理 企业 库存
京剧 代表 秦腔 豫剧 剧种
英文 补丁 实况 名字 球员
传媒 经营 理念
学科 事务 法律
表格 空白 邮箱
系统 布线 模板 综合
买房 按揭 贷款
视觉 名字 歌曲 视频
国家 约束 钞票
环境工程 工程 废水 专项 乙级 设计
试题 数学 答案
师范大学 学院 艺术系
盘点 库存 表格
用户名 专家 屏幕
出售 原值 增值税
碱性 磷酸酶 转氨酶 谷草
空间 背景 设置
女方 避孕套 男友 传染 乙肝 机会 男方 病毒
发展 业务 挑战 影响 金融危机
网址 诗歌 论坛
开发区 企业 食品
经济 工业 大学 大学 学院 科学技术 校区 职业
房子 套房 手续费 法院
辅助 中考 网站
设计 前景 广告
家园 人才 市场
视频 歌名 歌曲
技术 学院 汽车 交通 校区 职业 专业
文化 艺术 学院 学历 时空
专业 信息系统 大学
费用 工资 员工 公司 林业 成本
语句 数据库 答案
戏剧 红楼梦 气氛 情节
政府 用地 计划书
能力 工作 经验 学历 企业
管理 电影 学院 广播 电视 干部
视频 教程 自学
历史 核心 主题 世博会
进口 水泥厂 设备
备案 国家 量子
职工 房子 公司
基本原理 重点 概论
专业 电脑 兴趣
宣传 业务 效果
空间 歌曲 链接
错误 枚举 服务器
专用 核销 收汇 出口
原料 销售 代理 进口
少女 时代 曲目
字体 网页 红色
书记 人大代表 市委
管理 教育 人力资源
工程 钢筋 混凝土 资料 结构
财务 工作 结帐 用友 检查
出口 外贸 过程 客人
改革 报告 工厂
戏剧 国家 故事
自学 编程 菜鸟
电子表 损益表 现金 自动 软件 年资 流量表 负债表
高手 女友 牌子
证书 学校 物流 职业 技能
格式 小说 魔兽 世界
起皮 嘴巴 医生 脱皮
保险丝 套管 电路板
学生 科技 毕业 大学
同学 新闻 专业
视频 女生 标题 日文
测量 单位 学工 市场
病情 化验单 指导 乙肝 专家
测绘 行业 领域
肥料 营养 空间
职责 管理 岗位 部门
电气 工程师 质量 管理
交税 招待费 所得税 标准 比例
经纪人 法律 法规
工人工资 煤矿 集团
帖子 猫扑 高分
视频 名师 数学
腹腔镜 手术 胆囊
报告 大学 物流 市场 调研
知识点 数学 单元
检测 报告 酸碱度
社会 发展 前景
空间 照片 手机
政府 分校 大学
情况 营业执照 办理
协和 医科大学 分数线
控件 中用 链接
特效药 偏方 脓包
肝功能 检查 阴性 阳性 肝部
校园 刊物 广告
朋友 服装店 图片
专业 大专 学校 学校 幼师
国家 地区 水资源
密码 名称 空间
能带 电脑 当兵
作息时间 中考 科学
权利 法人 新闻 本质 公民 主旨
电脑 学院 新华 信息
盛宴 补丁 实况 球员
电影 地址 格式
生物 制药 工业
中心 待遇 老师
程序 兽医 畜牧 行政
风险 体会 护理 临床 空间
陌生人 性格 计算机 能力 外向 优点 交际 朋友
现房 房子 钥匙
栏目 调用 列表
科技 地址 学校
购买者 买房 贷款
网站 源码 事情
电梯 毕业设计 邮箱 设计
服务 建筑 公司
价格 钢材 矿山
新会 准则 财务报表
视频 少女 时代 中心 音乐
视频 电脑 歌曲
技术 学院 工业 职业
商业 计划书 企业
物流 新手 公司
文件 游戏 头部
专业 美术 电脑 知名企业 设计师 行业
小说 视频 图片
对象 属性 数据 结构
户口 借读费 孩子
志愿 窍门 中考
视频 格式 土豆 影碟机
专业 环境 毕业证 学校
生产 损耗 材料 过程
名单 现任 老师
集团 干部 储备
地址 软件 免费
工作 协议 影响
公司 企业 所得税
电站 程序 出口 货物
暮光 地址 格式 暮色 完整版
故事 标题 作文 记忆
加工 柿子 企业
电容 单相 启动 电机 自动
搜狗 键盘 韩语
协议 房屋 分配 继承权
国际贸易 英文 法案
融资 发展 前景
学校 物流 管理 学院
语文 词语 盘点 单元
人身 凭证 结帐 软件 金蝶
遗传性 皮肤 疾病
上线 医院 美女
项目管理 软件 平台
方式 大唐 待遇 科技 冶金
代理 骗子 公司
管理 物流 软件 公司
电力 工作 电子 智能 行业
曲子 月光 课文
条码 商品 物流 单元
语文 测试题 小学 云雀 学年度 原文 单元
人才 档案 服务 中心 人事 代理 户口
英语 话剧 剧本 中学生
字母 汇编程序 大写 小写
退伍军人 月份 工作
文件 少女 时代
生活 环境 诗人
服务 大学生 计划 志愿
医院 垃圾 好友
题目 人力资源 答案 管理
滤波器 介质 模式 驱动
角度 汽车 质量 科学
研究生 学费 大学 医学院
建议 合作 朋友 系统 质量 经典 公司
收据 首付款 咨询 购房
国家 毕业 青鸟 合肥
效果 不干胶 粘贴
专业 国防 大学
通讯 电机 触摸屏
原理 微机 题目
金融机构 财务 费用 设置 科目
号码 记录 身份证
段落 作品 句子 经典 中外文
销售 外地 商品
合法 和亲 继母 继承权
资料 保护环 手抄
失业 手册 公司
重工 出厂 时间
档案 户口 调动
艺术 环境 教学 学校 学院 职业
补丁 版本 足球
医院 配方 地下室
经济 国家 国库 国债
备份 计划 数据库
档案 中心 交管 空白
会计学 原理 考试题
黑心 律师 老板 援助
管用 皮肤 药都 水泡
银行 买房 贷款
税号 法人 代码 机构 名称 企业 公司
背景 音乐 编辑 空间 百度
内置 单片机 影响 精度
分数 分子 分母
喷砂 走势 配件 除尘 价格 电镀 设备
喜剧 迅雷 地址
候审 对子 影响 参军
物流 行业 业务
标准 接线 方法 绞线
电视台 工作 感觉
专业 机构 培训
疙瘩 婴儿 脖子
方式 客户 电子邮件
生产 要素 决策 计算题
语句 视图 时间
专业 女生 工程 计算机科学 电气 专科 电子 技术
中心 咨询 教育 公司
库存 商品 公司
消费品 社会 总额 零售
亏损 企业 所得税 总额 利润
刀疤 配方 疗法 产后 肚子
利润表 资产 负债表 表格 空白
专业 经济 管理
佳期 文章 全文
碳酸钙 杂质 氧化铜
习题 答案 金融学
轴承 工程师 行业 公司
医药费 职工 劳动法 工作
文化 艺术 广场 学校 名字 建筑物 小区
户籍 户口 名下
九月份 补丁 实况足球
学院 广播 影视
中文 脸型 补丁 中文名 球员 发型
网站 韩语 方法
根部 颜色 皮肤
黑道 学生 天赋
意见 标准 真理
环境 大学 学院 校区 资源
世界 名表 牌子
电子书 网站 手机 格式
作文 英语 中考
小说 文笔 全本
国标 测试 用电
手术 指点 后遗症 狐臭
医院 住院 补贴 生病 老板
理论 青鸟 意见 大学 课程
阴茎 霉菌 男人
合同期 事情 精神病 患者 律师
社团 经验 管理
培训 银行 名义 学校 存款
足球 球场 英文
水产品 质量 检验
歌词 免费 地址
尿酸 感觉 运动 胆固醇
分数 高温 石灰石 质量 碳酸钙
误差 电子 血压计
网站 背景 音乐
白酒 报告 县城 市场 调研
地点 问问 学会 时间
大学 学院 光华
实验室 理工科 大学生
毕业证书 学费 重修 学分
形象 员工 企业 文化
时间 出场 歌会
租期 会计分录 房租费 公司
职工 执勤 检查 财物 保安
分析 高手 数值 乙肝 医师 病毒
背景 音乐 淘宝
经济 工程 高手
电话 生产 基地 地址 鞋业
专家 乙肝 病毒
密码 木马 后台
管理 教学 学院 职业
危害 毕业 论文 网络 对策
动画 循环 空间
笔记 至亲 兔子 傻瓜 手机 公主
收文 金融 专业
省略号 地址 链接
冰箱 销售 工作 纯水
小组 人员 工会
热水 循环 血液
补丁 实况 版本
艺术 分数线 专科
作业 网络 教育
关系 文件 地方 人事局
规章制度 公司 管理
县长 造纸厂 信箱
财务 淘宝 公司
驱动 声卡 软件
小说 风行 音频 驱动器 免费
厂家 贸易商 优势
专业 经济 管理 论文
设计 情侣 文人 姓名
哥们 话剧 台词
国标 信号 电话线 原因
新手 代理 淘宝
聚酯 模具 树脂
指数 经理 数据 行业
数据库 能力 管理员
视频 快照 项目 题目 百度
原因 发展 飞速
外资 内资 企业 员工 原因
朋友 工作 骗钱 小时
经理 销售 区域
模块 空间 图片
学校 专业 设计
美容院 软件 蓝色 管理
专业 大学 韩语
单号 发货 淘宝
公证 买房 夫妻 民事
补丁 球员 球队 经典 实况足球 大师
中心 信息 大哥 指教
肝硬化 代偿 消化道
汇总表 账户 自动 科目
状态 钢管 交货
权利 楼盘 市区
语文 技巧 方法 重点 数学 英语
视频 短片 原创 名字
宣传 法制 意见 群众 教育
美术 戏剧 艺术 学院 影视 设计
分数 学校 毕业生 大专
房租 水电费 工资 公司
外语 大学 旅店 外贸
电力 大学 准考证 学历
咨询 数据 公司
租金 单位 工房
背景 百度 设计 方法 模板 图片
科技 前景 大学
松下 例子 软件
桃花 全集 小妹
关系 经济 生活 行政 法规 法律 调整
底色 组件 线条
音乐 发给 邮箱
管理 汽修厂 模式
要点 方法 管理费用
电流 计量 互感器 影响
大学生 高分 地址 计划
地球 变形金刚 视频
大专 毕业 女兵
手机游戏 收费 类型 免费 游戏
暮光 网址 内容 小说
海大 校舍 管理学
师范大学 分析 研究生 音乐 作品
空间 定义 用户
程序 空间 邮件 页面
精英 完整版 骄阳 全文
国家 原告 法律 被告人 无力
咖啡 读者 文章
大专 电脑 学校 办学
合法 开发商 阁楼 办理
丈夫 情况 买房子
网通 影响 公司 金融危机
农林 经济 管理
报表 仓库 邮箱 格式 价格
高手 妖人 数据 实况足球
分析 案例 刑事诉讼法
成本价 用纸 生活
数据 实况足球 文件
医院 护理学 协和
链接 空间 后街 男孩
发给 杂志 电子
专业 检测 专科 营销 汽车
单曲 经典 金属
网站 代码 天气
政府 规划 产业 物流 全球
网址 断电 空间
指导 数学 丛书
积压 管理 经营 成本 物品 库房
会计年度 收益 本年度
技术 学院 农业 升学 职业
会计分录 入库 产品
发展 网络 前途 方向
风月 大陆 全本
主角 歌词 姊妹 诗歌 急需 弟兄 基督教
新农 合作医疗 方法
专业 理工大 工程 管理
空间 中心 信息
学年 学期 考试
视频 百度 图片
学校 户口 毕业证
语言 大学 留学生
婚纱照 夫妇 佳人
文件 多媒体 中用 组件 属性
银行 账务 定期 存款 货币 企业 资金
石油 待遇 高分 润滑油 情人
邮箱 企业 免费 试用
轮胎 标准 新车 折旧费
态度 主权 货币 储蓄
主体 结实 房子 水泥
电话 人才 招聘会 现场
大学 户口 毕业
网站 新闻 国际贸易
企业 流量表 资产 负债表 现金 自动 邮箱 有限公司 利润表 模板
出口 进口 自行车 检测 办理
视频 教程 网站 基础
培训 游戏 学院 动漫
作业本 答案 科学
通讯 仪表 指点 大虾 数据
学员 学校 野马 工作
能力 被执行人 法院
政府 用地 土地 楼层 证明 使用权
专业 培训 西餐 学校
培训班 人力资源 管理
肝功能 检查 专家
竞争力 毕业 社会 学生 学校 技校生
分析 哥们 试题 案例 单片机
信心 歌曲 感觉
研究生 师范学院 计算机系
网页 信息 后台
域名 空间 百度
视频 朋友 背景 音乐
资质 机构 证券 评估
技术 企业 管理
补偿 回家 医院 烧锅
资质 资格 自理 公司
文字 寄语 主人 空间
锅炉 走势 循环 价格 直流
压缩机 走势 活塞 自动 螺纹 车床 价格 设备
含义 生产 股份
家教 社区 中心
设计 大赛 电子
秒表 数字 图片
银行 劳动 纠纷
专业 管理 供应
网站 韩语 文章
通讯 错误 程序
受限制 保税区 内贸
分析 前景 养猪 市场
球衣 补丁 足球
费用 帐户 所得税 税金
经济 技术 学院 职业
世界 风筝 英文
复合门 木质 实木 木门 生产
大面积 脱皮 原因 脚心
豆花 小时 经典
味道 孕妇 影响
外资 政策 企业 税收
电脑 网络 有限公司
中文 歌词 日子
制品 销售 玻璃 市场
电工 功课 考试
全文 小说 绝色
人口 原因 时期
天正 图库 建筑 文件
头像 空间 百度
原材料 工作 成本核算
中考 影响 学籍
关系 石油化工 有限公司
金钱 事物 商务 成本
谷草 转氨酶 肝功能 转氨酶 检查 胆汁 肽酶
流程 办公用品 服务 例子
过户 二手房 手续费
专业 院校 服装设计
职工 工资 企业 总额
状态 弊端 时间 发电机组 功率因数
电脑 名字 空间 百度
中学 分校 校区
专业 工作 文秘 外贸 英语
资产 负债表 损益表 格式
业务 身份证 邮政 办理
服装 经验 朋友 批发商 指点
软件 测试 工作
优先 亏损 企业
针刺 皮肤 全身 感觉
空间 网络 红人
仙剑 小说 类型
硕士生 待遇 技术 航天 有限公司
小学 语文 试卷
续约 工作 公司
关系 少女 时代
师范大学 中学 校区
体系 质量 管理
运输 大学 工作 船长
农村 住房 朋友 设计 时尚
高压 紧固件 有限公司
导体 木材 玻璃 现象 温度
吊顶 友邦 质量
无缝钢管 套管 钢筋
海绵 流程 生产工艺
空间 音乐 背景
方程 周长 面积 长方形
网站 生产 企业
中文版 实况 地址 新手
等离子 气压 空气 钢板
至亲 笔记 手机
装置 后置 传动 变速箱 一体
古诗 曲子 情境
高手 密码 百度 空间
发展 规律 世界 城市化
分数线 中学 入学
网站 信息 学生 免费
院校 军事 分数线
鸽子 信鸽 血统
人员 劳务 公司
价格 密度 原料
女子 形容 红花
协议 房子 邻里
京剧 区别 脸谱
口语 韩语 听力
关系 事业单位 劳动
数学 答案 压轴
政府 发展 私营企业
坏账 新会 准则 计提 方法
外贸 平台 免费
叶酸 铁质 药店
死机 实况 传奇
疱疹 症状 生殖器 临床
变压器 角度 线圈
字母 程序 大写
毕业 工资 药厂 效益 大学生 集团
转产 煤炭 工程 租赁费 地面 煤矿 发展 企业 补偿费 基金 账务 设备
酒店 价格 蔬菜
销售 连锁店 指数
机组 工作 风电 原理
英语 全民 国家
视图 字段 数据
中心 机构 交流 国际
工业 工程 英语 答案 专业
立案 时间 多长 开庭
热心 记者 姐姐
劳务费 发票 地税局 纳税人
英语 文凭 韩语 证书
方案 销售 工资待遇 人员 贸易 公司
中文 俱乐部 补丁 球员
同济 大学 编导 专业
方式 支票 业务
成绩 合格 考试
所得税 资产 负债表 差额 不平
中文 补丁 实况足球
大学 重点 微电子 毕业
作文 新闻 班级
次数 空间 百度
空间 网友 百度
视频 现场 梦幻 国际 歌曲 顶尖
汇编语言 音乐 时间 闹钟
档案管理 劳务 公司
会员 产品 黄页 免费
租房 科技 校区 大学
管理 行政 管理
中文版 小说 暮光
分析 特征 性格 工作 工作人员 对策 管理
专业 大专 学校 模具 科目
合租 套餐 服务器
视频 网站 手机
工资 劳动 仲裁 争议 情况
权利 平房 工友 权利 父亲 产权 母亲 公房
公交 中学 校区
品质 供应商 科目
背景 音乐 名字 女孩 空间
厂家 活性炭 方式
大专 毕业 青鸟 待业
资产 负债表 表格
地址 邮箱 小说
著作权 产品 企业
空间 头像 百度
生产 汽车 工作
风云 黄易 系列小说
董事长 公司 总经理
法律 工资 公司
铣床 加工 步骤
变压器 干式 高手
工作 指导 网站
落户 户口 大哥
生产 大陆 扳手
团队 经营 管理 冲突 价值
合租 租房子 价格
财产 轮流 孩子
生活 岗位 工作
会计报表 商业 企业 小企业
空间 制作 幻灯片
消费者 投机 心理 对策
文化 系统 传播 公司
住房 公积金 按揭
新泰 意见 套房 风格 公司
全国 技术 竞赛 布线 培训班 网络综合
白色 肛门 皮肤
视频 网站 优化
滑动 变阻器 电阻
开发商 定金 买房子 涨价
知名度 代理 信誉 货物
税率 税费 发票
发展 建设 宣化
毕业 工作 大学 学历 辅导班
非主流 个性 英文
液晶 高端 企业
矿业 电力 工作 系统 大学 毕业生
现金 电子表 银行 记账 日记账 模板
标志 设计 迅雷 公司
经营 金额 历程 优惠
现金 权益 利润表 资产 负债表 损益表 流量表 格式 财务报表
服装 代理 代理商
药膏 痘痘 红肿
大学生 条件 机会
企业 资质 园林绿化
集体 高层 房子 风声
违法 罚款 生育
中文版 文学 全集
经验 服装 设计师
世博会 主题曲 主题
高手 电压 信号 电流
学费 国家 韩语 培训 学校 文凭
思想 政治 大学
官方 发文 经典
因素 影响 大学生
背景 音乐 空间 工号 链接 百度
补丁 足球 邮箱
电动车 厂家 防雨
消防 管理制度 经营
奇志 大兵 名字 内容
水电费 房主 流程 法律
大学 服务 中心
技巧 背景 音乐
电脑 网吧 服务员
厂家 台历 春联 用品 制作
首饰 白色 黄金
亲亲 发给 小说
价格 钢材 走势
学徒 五官 地方 住宿 工作 学历
设置 空间 百度
国家 证书 学校 海员
淘宝 高价 演唱会
电话 集团 录音
分析 现状 出口 电器 贸易 全文
网页 答案 空间 百度
书记 市委 公安局长 级别
培训 朋友 质量 家教 培训 学校
学校 丝路 科目
评估价 过户费 二手房
文字 程序 单片机
关系 人力资源 督导
经济 欠条 人质 持枪 定罪 纠纷 小时
专业 工程 大学 测绘
高手 编程 程序 大赛 世界 作品
钻石 文件 地址 歌曲
工作 价钱 经历
背景 音乐 设置 空间 格式 百度
空间 背景 百度 图片
风机 程序 启动
面积 直角 三角形 平分
地址 钢材 市场
系统 信息 文件
心理学 爱情 书籍
发音 歌词 中文版
专业 人员 水利 公司
邮包 物流 定单
管理器 工作 音效 温度计 原理
材料 监控 公司 设备
水电站 规模 概念 装机 总量
学生 外地 影视 培训中心
年限 轿车 公司
要点 化学 中考
学生 学校 辖区
会计分录 工资 财政
学校 收费 详细情况
资产 企业 名声
笔试 企业 建筑
歌词 少女 时代
身体 影响 胆结石 手术
培训 大专 单位
专业 人士 纠纷
稳压器 驱动 电流
分析 信息系统 项目管理 研究 物流 信息 信息管理 信息化 企业 方向
牛皮癣 患者 护士
春水 繁星 赏析
过户 房屋 户主
时间 歌名 歌曲
专业 考试 管理 野生动物 毕业 执业 资格 自然保护区
计量单位 会计核算 货币
电脑 政府 公司 业务
三相 变压器 容量 绕组
视频 音乐 歌曲 背景
年度 格式 财务报表
右手 法则 螺旋
合同期 关系 报告 劳动 老板
会计年度 报表 模板
电脑 学校 设计
电话 培训 公司
地方 二手房 地产 行业
营业额 月份 营业税 数学
培训 学校 方案
权益 变动表 表格
女生 工作 专业 工作
可行性 监测 土壤 方法
网站 电脑 官方 版本 手机
学生证 大学 科技 校区
多长 时间 驾车
外地 大学 毕业生
工作 内容 电器 国美 干事
韵味 名字 古诗
执法人员 行政 事项 过程
西式 快餐 培训
金融资产 评估 金融危机
水浒传 诗句 人物
厂家 生产 超声波 设备
试题 计算机 全国 数据库 笔试 答案 考试
上帝 所有人 文革
开场 音乐 玩偶
指教 自动 财务报表
俱乐部 球员 实况
字符 检测 代码
本息 房子 套房 本金 贷款
权益 朋友 公司 情况 限度 邮件
空格 文章 空间 百度
毕业 专科 论文 学院
分析 能力 目标 工作
前途 游戏机 技术员
一球 实况 模式 球员 特性 能力
租房 经济 适用房
网页 网站 成品 邮箱 设计 链接
国家 检疫 出口 木质 货物
印记 皮肤 牛皮癣
电话 产值 联系人 信息 高层 产品 公司
专业 经济 同济 大学 情况
现金 支票 日记账
方案 策划人 急需 品牌 策划
网页 路径 编辑器 图片
买房 房屋 贷款
后手 热水 小点 手背
情况 螺丝 不锈钢
社区 工作 救助 重点 综合
专科 年金 毕业生 时间 途径
曲子 节目 祖国
图纸 沼气池 高分 建设 建筑
名字 聊天 礼貌
责任 法律 新手 老板
信息 型号 产品 软件
电子书 管理学 课件
毕业 管理 学院 内幕 上学 建筑
网页 编辑 设置 显示图 图片
中文 补丁 实况足球
电子书 格式 手机
热电偶 时间 自动 温度
账务 项目 资金
空间 素材 装饰
高分 格式 甲骨 全文
父亲 母亲 房子
复印件 贷款 交款 客户 通知单 发票 购房
压韵 诗歌 姓名 制作
财经 大学 企业管理
散文 童话 女孩 内容 文章
魔鬼 训练 中考
过户 消息 遗嘱 老师
流程 业务员 管理
服务 中心 全国 人工 客服 热线 总部 统一
责任 高分 施工
白癜风 中药 方法
中考 系统 密码 毕业生 评价
驱动器 汽车 电动 电机
搅拌站 混凝土 全自动
男生 伤感 歌曲
虚词 通假 实词 词类
税金 建筑业 计提
专业 艺术 轻工业 学院
百度 空间 情况 好友
电子书 全集 暮光
电子版 现代化 免费
货款 预付 进口 货物
工作 条件 有限公司 核电
电话 养殖 技术 松鼠
剧照 海报 世情
财务 项目 公式 工资 软件 免费 定义
试用期 劳动法 办理
电路图 样子 节能灯
资产 负债表 格式 利润表
高手 表格 管理 仓库
服务 决策 产品 过程
工作 骗子 老板
检测 乙肝 病毒
用法 补丁 实况足球
损耗 工厂 柔性 电缆 市场 射频
帐户 个人版 服务器
师范大学 校区 研究生院
专家 屏幕 机械
空间 邮箱 百度 图片
指头 手指头 厂里
理科 公交 总站 学院 汽车 校区
进出口 公司 出口 进口 公司
例子 数字 分类 句子
培训 职业 技能
分析 文学 经典 昆虫
试题 工程师 网络 时间 考试
关系 机构 电视台
歌词 韩语 名字
师范大学 专业 校区
歌谣 大战 歌曲
软件 网吧 摇钱树 管理
湿疹 颈部 乳膏 孕妇 中药
数学 综合 中考
现场 检测 人员
买点 学校 宿舍 女朋友
表格 单位 父亲 职业
电脑 照片 百度
器械 白癜风 专科医院 紫外线
证书 宠物 兽医 出口 客户 食品
销路 水平 生产 价格 液压
专业 护理 学校
神话 地址 月光 链接
方法 真菌 手指
论文 导论 工程 水务
经济 专业 国际 资格证书 贸易 单证
互感器 电流 生产厂家
抵押 贷款 住房
资质 资料 企业 建筑
发言稿 主题 家园
身体 胆结石 影响
评书 主角 名字
政策 大学生 学费 对象 补偿 毕业生 登记表
技师 论文 急需
国际 博览会 小商品 义乌
改动 编辑 文章 链接
症状 肝功能 报告 检查
专业 学费 学校 大佬 新东方
空间 代码 免费
入团 小结 中学生
中心 宠物 网址 百度
事业单位 人员 机关
标准 视频 日本语
空间 百度 图片
企业 所得税 核定
直流电 区别 交流电
小孩 入学 小心 外地 证件
妹妹 名字 父母 房子 父亲
电子版 电力 行业标准
记录 意识 经典 实况 球员
款项 物业 借方 余额 公司
住房 单位 公积金
生产 齿轮 厂家
全站 坐标系 区别
结婚证 买房 公积金 贷款
小麦 水机 面粉厂
经济 适用房 权益 亲戚 名字 纠纷
老爸 老板 公司
访问量 空间 百度
音乐 背景 视频
眼角 职业 女性
姥姥 姥爷 遗嘱
农村 律师 土地 使用权
帐面 企业 库存 现金
现状 发展 国际贸易
经理 公关 手机
注塑机 太阳能 密封圈 加工
视频 革命 校园
专业 桥梁工程 技术 工作 道路
阀门 专家 蒸汽 价格
大学生 电脑 书籍
院校 专业 研究生 电子 法律 科目
动力 实力 朋友 资料 厂家 电池 设备
学费 课程 内容 播音
价格 连锁 酒店
解码 例子 图片
中心 例文 祖国
外形 联赛 编辑 球员 大师
空间 视频 粘贴 淘宝
主管 天然气 公分 符合规范
同学 专业 新生 经济 技术 学院 金融学
钛白粉 产品 行业
专业 培训 学校 软件
专业 情况 校区
大学 财经 理科生 专业
部队 大学 原因
视频 教学 二胡
惩罚 培训 制度 奖励 生产 教育
字符 编码 汉字
方式 宣传 市场
资产 铁路 集装箱
因素 行业 软件 影响 市场
行情 预测 走势 价格 废铁
空间 发文 百度
大腿 印记 红色
发展 前景 待遇
雅虎 调用 网页
理想 翅膀 想象
方式 坦克 吨位
软件 库房 管理
大学 住宿 条件
肝功能 病情 交流 兄弟
待遇 工作 人员
中学 美术 类型 特长 光明 考试
赔款 官司 漏水
囊肿 胰腺 行囊 假性
励志 人生 妖孽
机器 频率 单片机
工作 职责 统计员
市委 工作 农村
批处理 高手 代码
培训网 学校 美容
容器 设计院 压力 设计
工龄 合法 公司
账号 空间 百度
实验 中学 学校 优点 缺点
系统 专家 屏幕
痕迹 空间 好友
协议 公证 私下 效用 法律
措施 轴承 设计 减速器
经济 消费 物价
培训 学校 毕业
朋友 燃气灶 液体
分析 关系 股市 中技 层面
助手 小说 吸血鬼
步骤 程序 过程
美女 视频 三国演义
演艺 歌曲 开场
文件 用户名 机器 后缀 专家 屏幕
光盘 国际 广播
数码 相片 照片
危害 发电厂 垃圾
人力资源 社会保障 大学
物体 摩擦力 斜面 质量
电话 号码 地产
高压 出售 绝缘
实况 补丁 皇马
机构 地产 品牌 优势
外贸 报价 英文
二手房 交易 纠纷
流水账 现金 工作
财产 户口 母亲 感情
计算机 工作 女孩
计算机 岗位 专业
酒楼 角落 线索
开户 农产品 现货
启动 电脑 屏幕
孩子 监护权 抚养费
评书 兵器 样子 图片
整理 语文 文言文 实词
权利 处分 当事人 学校
三星 内容 广告
企业 涂料 信息 工业
表格 发给 资产 负债表 空白 利润表
进出口 洗衣 功能 视图 有限公司
绿化 小区 设计
高手 韩语 公司
顺序 函数 调用
培训 开发区 电脑
酒店 管理 世纪 工作 姐妹 兄弟 公司
老师 绘画 名字 文章
思想 论文 三个代表 概论
鞋业 公司 机电设备 名称
财产 孩子 情况 法院
经济 尖锐湿疣 实惠 方法
流水账 现房 按揭
分数 专业 烟台 学院
标语 规范 普通话
管工 项目 前景 工程师 系统 网络 潜力 发展
艺术 学校 大学
谎言 誓言 区别
大学 英语 话剧
大学 学院 外国语
基础 测量 密度
合作 团队 书名
视频 地址 阳台 种子
样品 进展 展位
宗法 现象 影响
复查 孩子 传染性
空间 人物 百度
中文 补丁 实况足球
咨询 律师 免费
谚语 诗句 成语
黑色 歌词 乐队
因素 影响 供给 弹性 产品 价格 金融
音乐 大本营 女孩 背景
滞纳金 年度 税金
元音 自学 韩语 辅音
按揭 贷款 贷款额度 期限 条件 办理
记事 古人 方法
皮带 输送机 报价
轻音 圆珠笔 少女
演讲稿 烟草 行业
手术 女性 脂肪
研究 瓜果 信息 机构 版本 情况 设计 价格 属性
财政 农村 党员
教育 水平 利用
工资 网页 制作 培训
物流 流程 高分 运营
地址 甜心 海派 铃声 免费
汽运 旅游 管理
赏析 句子 行道树
经济 论文 酒店 题目
一审 损失 车辆 法院
软件 天工 组态
国际 品牌 代理
产地 合格证 说明书 产品 证明 办理
教师 考试 职称
候审 哺乳期 赌场 办理
空间 封面 百度
龟头 地方 水泡
人才 经济 适用房 地区 条件
聊天室 免费 视频
中文版 绿色 免费
文化 画画 专业
效力 男友 法律 保证书
程序设计 初学 急需
思念 名字 情人
措施 国有企业 机制
选项 语言 泰语
抵押 贷款 房子
效果 协议书 法律
地方 物流 企业
抵押 公司 办理
故事 月亮 嫦娥
会员 聊天 记录
专业 论文 韩语 成文 毕业
老师 基层 军校 部队
数学 排序 颜色 原理
外观 国家 专利
专业 工作 外贸 英语
原因 医院 治疗仪 射频
方法 标定 分析仪
类型 情况 纳税人
矿井 学生 工作 毕业生
专业 义乌 市场 塑料制品
环境 营销 方法 市场
疱疹 生殖器 医院 金华
新人 员工 后台
网络 信息 传播
网站 工业 大学 信息 民办 实验班
视频 专业 制作
世界 耕地 人口 人口
编辑 网络 专业
条文 工伤 奖金
一流 朋友 理论 能力 单位 动手 垃圾 电工 考试
态度 记录 霸道 电信
大学 播音 分数线
厚度 指标 钢材 力学
电阻 电视机 消磁 影响
原则 公平 情况
中心 空间 痕迹
空间 设计 餐饮
培训 游戏 精英 课程
汇编语言 公式 证明
视频 高手 音乐 背景
商家 名牌 淘宝 耐克
工作 老板 工资
技术 氧化铝 生产 企业
收割机 性能 马力
地理 图册 答案
厂家 购物 无纺布 供应
客户 韩语 邮件
肝硬化 总队 医院
地址 内容 分配 单元
信用卡 名下 欠款
成本法 标准 成品 核算 成本
区别 保护主义 贸易
人才 市场 龙华
专业 研究生院 大学
营销 网络 客户 人员
热血 网站 商人
毕业 双鱼座 工作
学科 经济学 哲学 法学 学位
专业 工程 管理 网站 来源 资源
语句 次数 姓名
代码 服务端 网页
事务 个数 服务器 交易
专业 经验 大专 毕业 工作
原创 作文 为题
档案 中心 毕业 因公 公司
专业 网游 电影
编程 循环 阶乘
好心人 运单 圆通 单号
专业 毕业 园林设计 月薪
酒店 工作 管理员 图书
财务 金蝶 模块 软件
网站 歌曲 背景
互感器 信号 电流
全本 盗墓 笔记
事业单位 证书 工作 计算机
男性 疱疹 阳性
分析 条件 职业
关机 文件 批处理 自动
音乐 背景 歌词
军事 研究生 院校 司法
流程 高校 行政 人员
女朋友 内容 爱意
圆柱形 塑料瓶 食用油 密度
编码 总厂 分厂 成品 原材料
经济 分房 住房
现金 财务报表 资产 负债表 流量表 利润表 小企业
名字 免费 设计
电子书 网址 凉生
视频 歌曲 歌名
头像 资料 空间 百度
本币 外汇 压力
螺纹钢 钢铁 出厂价 调整 影响
设计 城市规划 总图
中文 小说 和歌 完整版
音速 业务 急需 种子
专业 空调 网站 暖通
电脑 学院 新华
金泰 名字 歌谣 大战
检测 工作 大师
原料 气味 成份
歌手 网络 网络 歌曲
背景 音乐 空间
耕地 土地 建设 用地
教师 中学 老师 学生 名字 课堂
空间 颜色 字体 百度
毕业 合作 项目 大学 大学
农民 小弟 价格
宿舍 温度计 学校
职工 合同制 考试
意义 科学 指代
进口 公司 办理 设备
手工 加工 义乌
急性 肝炎 眼睛
电话 航空 咨询 免费 公司
编程 语言 新生
中文 平台 网站 英文 外贸 公司
陌生 国际 客户 实况 原因
盈利 信用卡 模式 公司
流浪 歌手 猫扑
效果 营销 邮件
压力 刹车 气动 液压
主唱 广场 乐队 手拉手 金黄色 群众 头发
顶层 楼房 房顶 原因
户口 公司 人才 市场
中文 矢量 高分 起点
标志 热泵 热水器 空气
专业 制造商 头盔 自行车
孩子 领养 梦幻
背景 音乐 网站
结业 例文 经理 客户 人员 邮政 设计 企业
证书 技术 机电
专业 调酒 培训 学校 花式
会计分录 招待费 业务
粉色 脱皮 皮肤
福彩 中心 损失
室内设计 培训 学校
女声 女人 背景 音乐 咖啡厅 英文
生活 广告公司 精彩 作品
专业 功能 网络 版本
国家 资格 师职 物流 成绩 考试 助理
视频 电视剧 全集
月份 时间 成绩
补丁 实况 皇马
事业单位 工龄 临时工
韩语 培训 学校
集团 软件 有限公司 行业
报表 子公司 母公司
电气 平台 天正
电影 地址 免费
论文 发展 信息技术
电影 电视剧 歌曲
发展 员工 空间
新华 网络 技术
疙瘩 皮肤 红斑
语文 训练 能力 答案
地址 歌曲 韩剧
文献 颜色 急需 综述
发票 价格 入库
优势 国家 人力资源 管理
专科 合格证 大学 学院 播音 育才
加工 空心 车床 直径
教程 发给 小组
少女 旋风 全文
错误 海量 数据库 对数 原因 数据
软件 网吧 管理
纪录片 历史 经济
投稿 编辑 文章 类型 花火
过户 二手房 银行 抵押
技术 方法 邮箱
关系 网络 工作
分析 场效应 管控 试验 电容器
关系 区别 建模 后生
服务业 广告 性质
微观 经济学 宏观 经济学 经济学
英语 开学 考试 分级
视频 背景 歌曲
中心 商务 大厦 公司
加工 中心 方法 加工
视频 地址 直播
日记账 现金 总长
脸颊 胸部 白色 颈部 病状
外贸 公司 人民币
所得税 亏损 明细表
岗位 部门 协会 行业
高手 经济 指点 泡沫
危机 策略 管理
行业 出租车 规模
行政 事业 单位
民事 法律 关系
广告 生产厂家 吸塑 公司 设备
故事 剧本 贵妃
百度 空间 图片
发给 前辈 资产 负债表 邮箱
豆花 主题 图图
现场 现实 管理
情况 盖板 钢筋 混凝土
房子 住房 公积金 贷款
专业 艺术 学院 育才 学长
物理化学 发给 大学 答案 邮箱
工资 公司 货款
车间 文员 前台 发展
教师 电子版 用书 出版社 商务 英语
培训 人力资源 管理
空间 好友 百度 数量
权利 诉讼 辩护律师
文件 传真机 公司
编码 公章 中心
资本 总裁 运营 研修班
华天 计算机 技术 学院 技术 职业 专业
指点 总账 格式 合计
土方 试用版 软件 天正
风水 建筑 房屋 书籍
工程师 能力 职业
菜单 界面 界面 设置 权限
培训 意见 课程
题目 中考 高分 作文 主旨
急需 能力 韩语 答案 考试
通讯 资料 设备
女婿 儿子 农夫
工商 年检费 个体
空间 百度 调整
效益 资产 杠杆 回收率 利润
股权 现金 股利 投资 权益法
教师 小学 工资
网络安全 培训 地区
费用 妻子 房主 工龄 买房 房子 丈夫 夫妻
语言 概念 程序设计
空间 音乐 百度
发展 前景 信息 衣柜 行业
方式 产地 进口 贸易 原产地
会议 优惠 建筑 劳务费 广告 发票 装潢 商业
管理 换季 服装店
海报 车间 管理 品质 宣传 企业 文化 标语
校园 内容 考试
平面 培训班 广告 设计
团队 销售 管理
历史 现实 诗句 手法 时空
补丁 邮箱 实况足球
商品 条件 企业
物业 空调 业主 办公楼
歌名 歌词 感人 女声
车间 账户 仪表 修理费
专业 技术 造粒机 企业 力量
运费 玩偶 淘宝
干燥剂 生产厂家 原料
竞选 学生会 主席
国际 大厦 公司
世纪 联华 时间
厂家 鞋子 质量
身体 学校 公司
少女 时代 背景 音乐
舞台 流动 生产商
疙瘩 生殖器 包皮
高手 指点 单机游戏 实况足球
平衡表 现金 流量表 利润表 负债表
加速度 速度 分量
服务 单子 卡通 办理
男人 血色 歌谣
神话 舞曲 名字 电视剧
补丁 球员 足球
曲谱 红楼梦 钢琴
补丁 实况足球 邮箱
周刊 差异 时代 经济学
培训 信息 工程学院
菜鸟 数据库 意见 设计
职工 工作 自动 生效
高手 网络 营销 人员
奇幻 小说 感情
账号 资料 论坛 机械
电力 毕业 学院
专业 技术 学院 职业
投票 空间 百度
空间 百度 百度
正太 金色 脚印
荨麻疹 大人 小孩子
销售 客户 人员
软件 工程师 胜任 工作
表面 钢材 质量
专业 毕业 技术
素材 空间 百度
订单 厂家 情况 发货
启动 方式 电机
高分 竞选 演讲稿 团员
韩语 汉语 名字
阵容 补丁 大哥 实况
联赛 球员 大师
物业管理 住户 外墙 公司
培训 机构 教育 资源
作文 朋友 目的 为题
网站 邮政 公司
天然气 水费 小区
流程 电缆 生产工艺
谐音 中文 音译 歌词
账务 货物 发票 办理 增值税
权利 营业执照 部门 检查
毕业 条件 实验员 工地
市北区 政府 事业单位
网站 按钮 工具 链接
师范大学 专业 经济 学院 学生 企业管理
报关单 比例 收汇
免费 报表 财务
体育 音乐 名字 集锦 新浪 背景
加工 工作 效率
金额 资产 负债表 负债
权益 现金 变动表 资产 负债表 流量表 空白 格式 利润表
版本 意义 系统 免费 仓库 管理
校门 流程 学生
主人公 男孩 小说 代号
代码 怪物 猎人
女人 结婚登记 户口 男方
开庭 法律 三者 男方
射门 过人 实况足球
朋友 作文 动物
企业 大学 创业 私人
人间 歌词 拼音
野马 参观 学校 过程 公司
角化 湿疹 办法
工程 网址 外事 信息 大学 学院
淘宝 店铺 模板
电话 真空 商标 压力
黄金价格 经济 影响 波动
大学 情况 艺术类
时装秀 背景 音乐
管道 家装 品牌
声音 小品 动画
政府 供应 财政支出 货币
学校 劳动 挖掘机
图图 背景 空间 百度
格式 网址 手机 免费
工程 实例 行业 设备
参加国 职称 文凭 性质
合格证 子公司 生产 母公司 防疫
企业 所得税 申报表
教育 学院 软件
顺序 名字 工房
图纸 京剧 好心人 十字绣
劳改 朋友 教育
经济 消费 总收入 余额 消费信贷 数据
机构 办理 分支
专业 学校 科学 食品
地址 软件 工具 英语 听力
单片机 编程 制作
户口 小孩 地方
网站 老师 地址
专员 试试 行政
资质 合作 大学 学历 办学
中考 数学 资料
发给 经济学 英文版
附带 歌词 英文版
中文 补丁 球员 实况足球
大学 工作 毕业
高手 策划 话剧
小说 暮光 中英文
花样 魔方 公式 字母 小弟 大虾
文学作品 小说 名字
方向 动漫 设计师
网站 犯罪人 信息 题材 教育
研究生院 理论 建筑设计 大学 考试 科目
管理人员 人员 储备 管理
新闻 工作 新闻 工作者 建设 媒介
音乐 空间 链接 百度
功能 水印 组件 图片
考点 学校 证券 资格证
人才 印刷 工作
材料 锂离子 电池
言情 网址 小说 英语
车载 空气净化 市场 车用
背景 音乐 名字 老爸 珠宝
体系 桥梁 预应力
邮局 工作 朋友 邮件
学科 工作 编辑
大学 教育学 模具 设计
借款 职工 会计分录 差旅费
服务费 网络 发票 公司
指甲 皮肤 发作 原因
工伤 开庭 劳动
名字 歌词 歌曲 男孩
培训 学校 设计 平面
咨询 产权 家庭 法律
专业 英语 护理 专科 毕业 途径
毛病 粘液 嘴唇
外商 检验 订单 合格 人员 产品 差旅费 外贸
文化 程度 学问
戏剧 大虾 特色 民族
中考 区别 习题
链接 储存 店铺
经济 书店 旧书 价格 企业管理 考研
财税 学院 培训班 专科
艺术 中考 特长 加试 考试
专业 旅游 管理 学院
语文 试卷 单元
世纪 电子 集团 软件
户口 系统 信息 公安 身份
诺基亚 程序 手机
习题 财会 答案
视频 网络 链接
辞职信 职位 工作 公司
销售部 生产 企业 原材料 增值税
措施 消费水平 金融危机
补丁 邮箱 皇马
散文 笔记 读书 速度 春水 篇名 繁星
日程 西单 大厦 图书
京剧 资料 戏曲
家用 销售 制氧机
入室 管道 求教
资讯 负责人 火焰
区别 传感器 原理
酒店 录音 经典
车间 啤酒 企业
大叔 谎言 坏处 实例
办法 玻璃 生产 卡纸
社区 发展 英文
视频 短剧 发给
地方 红花 价格
少女 时代 地址 上学
院校 美术 学校
传媒 新闻 专业 大学
零分 地方 括号 考试
节目 名字 视频
前景 产业 大豆 服饰 纤维 蛋白
软件 配件 摩托车 管理
运动 木地板 品牌
液体 棉花 过滤器
法则 经商 犹太人
文件 供应商 范本 管理
出资 原则 公司
策划 规划 旅游 区别
脸部 小孩 化妆
局部 白斑 白癜风
电影 影视 学院 制作
场景 演员 节目 主题 观众 设计 厕所
弊端 关灯 小时 全球
视频 文件 磁盘
编号 错误 身份证
宏观经济 走势 软件 数据
毕业 执业 医师
专业 艺术 工业 大学 环境 用书
工程 技术 研究院
伟业 保税区 贸易 有限公司 设备
话剧 剧本 形式 小剧场
经历 犯罪分子 当兵 工作 祖国
独资 企业 营业税
少女 时代 背景 音乐 炸鸡
月份 升级 密码
盐酸 氢氧化钠 方法
分析 试题 考试
概念 技术学校 专业
经济 情况 小说
创业 朋友 电工 电焊工 机械
少数民族 顺序 自治区
效力 政府 文件 地方 法律 财政
集团公司 实业 公司 区别
朋友 法律 专家
名气 策划 大学 社团 活动
误差 开发商 面积 证明 时机
文具 展览会 树德
写景 大奖 作文 小时
工程师 辅导班 咨询 考试
疱疹 方法 生殖器
尾款 二手房 购房
花样 音译 男子
宣传 企业 配音
题目 作文 作者
有益 树木 人类
空间 地址 百度
媒体 传媒 大学
视频 楼梯 事件
塑料 薄膜 包装袋 生产 价位 设备
世贸 运河 学区 中学
发展 科研 果树 人员 事业
歌曲 类型 高手
硅铁 港口 出口
工程 待遇 集团 有限公司
背景 音乐 方法
中考 身体 状况 生病 免疫力
管理 领导 单位
空间 违规 百度 链接
调配 工作 组织部 干部
工伤 单位 食指
商业 管理 系统 海信
关系 进口 贸易 术语 出口 客户
京剧 名字 开幕式
免费 代理 淘宝
孩子 寄语 家长
买卖合同 二手房 手印 字体
散步 院子 想象
经典 生化 电影
师范大学 文理 学院 法学
生活 智谋 中用 作文
关系 女人 利益
年报 所得税 季报 期限 申报
场景 人物描写 骆驼
待遇 公司 燃气
协议 营业税 国税 地税 公司
街市 现实 想象 句子
补丁 升级 足球
服务 平台 网络 新农 建设
板块 银行 影响
文件 视频 飞速 秘密 地址
软件 免费 仓库 管理
公产 二手房 产权
房租 准则 待摊费用 会计科目
中考 实验班 入校 考试
危机 预测 财务
编程 整数 最大公约数 方法
问候 手机 格式
专业 服装设计 大学
客户 中心 资料
航空 工程 技术 国际 网址 资料 有限公司 公司
外国人 外语 贸易
照片 源码 评论
书写 方法 曲谱
变压器 容量 功率因数
单价 销售 反比例 总量 正比例
教师 待遇 发展
押金 办法 骗人
网站 代码 购物
专业 研究生 语言 新闻 指教 学生 大学 方向
制品 全国 汇总 不锈钢 批发市场
号码 运单 物流 邮政 编号
生产 地方 饮水 管线
情况 硫酸 板式 换热器 工业
纪录 视频 魔方
地区 地方 名称 企业
前景 人力资源 管理
词语 句子 答案
演讲稿 新生 学生会
分析 寡头 市场
企业 所得税 优惠 备案 项目
黑道 家族 地址 全集
音乐 地址 空间
开元 实业 电子 有限公司
三星 分辨率 显示器 实况
节目 列表 月份
销售 代理 药品 业务员
师范大学 西华 公司
蒸汽锅炉 蒸发量 工作 压力
中文 专辑 日文 歌词
问问 政法 考试
物业 海景 房价 景色
视频 圈圈 写字
遥控 舰船 制作
分数 中学 中考 历年
主题 亲情 班会
空间 总动员 百度
吸血鬼 电子书 重生
代码 文本 网页
所得税 费用 营业税
照片 模块 空间 百度
职位 前辈 职称 咨询 建筑
专用发票 销售 公司 发票 纳税人 货物 增值税
专业 培训 学校 动漫
专业 法律 法学 公司
住房 套房 贷款
住宅 博览会 产品
样品 溶液 测试 水分 聚乙烯醇
地区 手术 医院
三菱 变频 价格
优质 钢管 钢厂 生产
视频 宣传 花样 男子
中学 实验 课堂 物理
宿舍 方块 大学
专业 工程 毕业 地方 制药 优势 法律 兴趣
师范大学 专业 分数线 幼师
高手 工程 乘车 路线 大学 流芳 校区
工作 软件 行业
供应量 月度 基准 宏观 货币 数据 利率
足球 球员 补丁
免费 代理 女装
汇编语言 电脑 命令
装饰 培训 学校
高压 负荷 断路器 熔断器
区别 收据 发票
变动 记录 字段
高度 螺距 螺纹 螺栓
名字 歌曲 一家人
费用 二手房 标准 收费 公司 义务
销售 电子 公司
工具 客户 气动 目标
发给 补丁 皇马
视频 插曲 歌名 百度
开票 系统 南通
电脑 球员 实况足球
关系 单位 工作 用工
夫妻 贷款 购房
经济 国家 政治 人文 科技
小弟 错误 汇编程序
专家 乙肝 病毒
支路 下水管 指点
经济 报文 金融 详细分析
有限公司 发展 矿业
步步 电子书 格式
语言 人学 韩语 旅游
电机 物体 能带
球员 实况 经典
重量 理论 求教
大学 本科生 银行
类别 代码 分类 行业 国民经济
符号 格式 文本
电话 学校 客服
专业 车库 人士 二手房 产权 小区
技术 学院 管理系 生物 机电 职业
石油 建设 单位 地址 公司
中文 歌词 译音
国家 合作 犹太人 二战
经济学 优惠 话费 角度 活动
域名 空间 百度
语言 程序 售货 自动
生产 工业产品 全国
睾丸 皮肤 疙瘩 小腹
专业 专科生 工程 工资 待遇 测量 单位 工作
海派 全集 甜心
身份证 姓名 公司
速度 建筑 句子
状元 数学 答案
中文 大虾 输入法
电子 资产 负债表 会计报表 格式 月度 利润
天正 建筑 试用版
财产 房子 供楼 丈夫 夫妻 贷款
信誉 论文 毕业
女子 指点 员工 无力 犯法 老板
词汇 团队 形容
动画 培训 机构
章程 修正案 区别
消费 比例 利率
师范大学 研究生 情况 住宿
纸厂 信息 招工
专业 学院 职业 幼师
地区 中学 时间 放学
补丁 欧文 足球 邮箱 皇马
进展 片区 计划 剧院
电话 地点 学院 时间
工商 大学 分数线
油箱 游记 全集
竞争 例子 媒介 寡头
股民 信息 资源
品牌 混用 朋友 润肤
租房 工作 义乌
坦克 部队 合格 当兵
企业法人 亏损 利息 投资者 情况 股东 公司
接收器 强度 质量 信号
技术 领域 集团 新能源 领先
汇编语言 单片机 程序设计
关系 命运 民族
管理 特征 动态 过程
贸易 公司 金融危机
名字 女朋友 情人节
艺术 学院 意见
高职 学校 船舶
语言 课程 设计 源代码
国家 调控 行业
地区 水平 物价 商品 价格
住宅 住宅楼 面积 电梯 机房 分摊
单片机 编程 语言
中学 题目 作文 入学考试
科技 调剂 电子 大学 数学系
服装 有限公司 老板
升级 版本 实况足球
消费 集团 酒店
工程 销售 地板 部门
视频 音乐 宣传 死神 海贼王
冰心 情感 母亲
纳税 申报 辅导 纳税人 增值税
平台 钢铁 市场 交流
观后感 现场 实况
间隔 疫苗 乙肝
管理制度 考核制度 燃气 公司 设备
地址 空间 百度
主角 高手 世家 小说
专业 能干 医学
高速钢 钻头 区别 硬质合金 材质
调剂 专科 专业
装置 营业税 公司
考试卷 答案 物流
租房 租金 开发票
老师 题目 话题
水电 电工学 出版社 答案 水利 习题
照片 空间 百度
户口 材料 套房 阁楼
语言 程序 小游戏 用汇
地球 完整版 角色
总帐 电子版 公式 格式 财务报表
童装 经营 实体 规模 经典
行政处罚 调查 情况 机关
神经性 皮炎 脸部
责任 大工 机械 公司
货款 有效期 信用卡 姓名 万事
违约金 高手 服务员 规则
工作 区别 工作
交货 工厂 出口
员工 辩论赛 职业
定义 帝国 标签 属性 模板
空间 新手 百度
单位 压力 圆柱体 工具
专业 学校 电脑
含义 师资 力量
孩子 大学 办理
物业 生活 业主 住户 影响
中文 歌词 发音
影响力 手工 刺绣 市场
前途 工厂 感觉
工作 所在地 户口
教师 毕业生 考试
论文 小弟 奖励
外贸 朋友 梦想 英文
程序 小心 企业管理
综合性 语文 中考
语言 音乐 用汇
中文 日文 歌词 生物 完整版 萤火虫 股长
矿业 中心 待遇 紫金
工作 广告 影视 投资 公司
电气 系统 定义
生产 散件 设备
全集 中文 暮光
培训 资质 机构 营养师
路灯 生产 企业
语句 功能 命令
地区 发动机 经济
毕业 人生 方向
序列 手机 管理器
消费品 小商品 方式 生产 企业
时时 王者 合法
租房 科技 大学
专业 代表 大学
职工 工伤 待遇
施工 国家 发展 工程 电网 线路 建设 单位 变电
衣服 补丁 头像 实况足球 皇马
视频 结尾处 歌曲 游戏
名字 头文字 名子
软件 工程师 青鸟 学费
现状 管理 强制性 兴趣 标准 行业标准 代号 所感 名称
效果 标题 文章 句子
精神 医院 家人 化验单 维权
中心 检测 圆形 图像
经济学 地址 高分
数学 作业本 题目
行政 工作 时间
动漫 加工 游戏机
收汇 核销 系统 业务 出口 客户端
视频 歌曲 时装秀
物业 角色 邻里
音乐 空间 百度
费用 韩语 考试
喷粉 资料 设备
小学 小区 居民
滑板 电动 类别
论文 系统 单片机 交通 设计
客服 急需 工作
凭证 票据 管理费用
病情 核心 抗原 乙肝 表面 阴性 阳性 抗体
柔性 铸铁 用途
声道 文件 音频 电影
系统 战鼓 职业
公章 代码 机构 域名
项目部 工程 项目 总公司 集团 骗子 有限公司
加工 中心 电脑
经理 客户 酒吧
形势 政策 大学 成绩
服务质量 员工 货物
损失 甲方 乙方 方法 法院
空间 背景 音乐 免费 设置
繁花 锦绣 全文
小说 日文 原版 格式 恋空
错误 矢量 图像 图形
医院 湿疹 小孩
数据 发电量 全国
曲调 音符 对偶
散文诗 散文 急需
档案 政策 大学 毕业生
小区 开发商 绿化
专业 女生 工作 烟草
照片 视频 链接
语言 用汇 单片机 子程序
培训 高端 机构
酒店 单价 原材料
志愿者 经历 工作 含金量
动机 手法 人民币
前景 人员 方向 测绘 待遇
少女 时代 新歌
代码 按钮 界面
网络 营销 内容
房价 趋势 发展
补丁 实况 皇马
胆囊炎 胰腺炎 饮食
专业 戏剧 中央 办法 戏文 学院 方向
神话 歌手 名字 铃声
物流 软件 公司
插曲 检察官 地方 公主 完整版
工程 信息 大学 学院 多长 时间 机场
文化 商厦 骗子 公司
保证金 劳动法 押金 员工 单位
运输 经营 道路
管家 软件 五金店 管理
至亲 笔记 视频
语句 数据库 字段
建议 大虾 二手房
程度 公众 存款
电动车 马路 责任
不锈钢管 脉冲 氩气 参数
单件 管理费用 办公用品
地方 建筑 论坛
现金 资产 负债表 损益表 自动 余额 流量表 科目
语文 电子书 目录
区别 网站 同类
空间 背景 音乐 定义 百度
印花税 资本金 新手
职责 部门 业务 浪潮 集团 运营
师范大学 老校 学生 宿舍
培训 模具 设计
招工 工资 朋友 家具厂
管理 系统 营销 市场
毛囊炎 根治 方法
动漫 培训 学校
主题 电脑 图片
服务 大唐 机构 客户
计算机 职业 学校
软件 工程师 培训班
设备 管理 软件
振动 机组 风力 发电 品牌 传感器 风速 情况 市场
区域 经济学 特征 区域 变化
岗位 共产党员 上体 价值 时期
买房 名字 办理
春水 比喻 繁星
皮肤 多长 时间
地址 空间 模板
舞蹈 咒文 教学 视频
螺钉 合金 走势 车刀 螺丝 价格
思维 能力 想象力 空间 书籍
分析 方案 营销学 利用 原理 企业
代表 前途 医药
行业 广告 广告 策划
文字 语言 交流 信息 人类
网游 植物 全本
管理 条例 次数
科技 网络 长虹 真实性
代表 会计师 法人 税务 优惠 代理 资格 记账 公司
大学生 创业 法律 机制
新闻 形式 系统 标题 循环 代码
普及版 用友 余额 科目
新生 住宿 大学 学院 艺术
美容 毕业 学校 美发 文凭
虚词 语文 实词 封顶
工程 大学 机会
图书馆 文学 学生
名字 红色 空间
大学 信息 科技 时间
楼板 管径 钢管
语句 字母 大写 小写
视频 聊天 答案
中心 全国 岗位 信息 监控 待遇
环氧 材料 地坪
大专 下学 毕业 经济 文凭 建筑
专业 新闻 经济学 工作 单位 工作
补丁 国际 实况足球
专业 毕业 学生 参军
间距 广场 万达 日照
名录 工商 企业
尿酸 转氨酶 胆红素 阳性
状态 直观 销售 周转率 方法
劳动 法律 争议
女人 罪名 男人
服务 水平 质量
轮胎 地区 代理
投资 概念 货币 资金
贡献 社会 企业
背景 音乐 空间 曲目 百度
生产 考核 办法 矿山
分数 学生 利用 人数
营业员 收费 办理
船用 润滑油 船级社
二手车 时间 营业 市场
财务 年金 利息 储蓄
背景 音乐 法语
方式 学生 地方 文职
手脚 名字 女儿
账务 溢价 债券
电气 机电 机械
流程 账务 学校 餐饮 食堂 公司
西华 工业 设计 大学
外国语 历城 考试
材料 发票 合计 入库
协议书 效应 法律
专业 金融 自学 工科 兴趣
计划 中考 学生
高分 数值 乙肝
戏剧 背景 电影 题材 悲剧
点点 全集 蘑菇
好书 中心 管理
废料 厂家 贵金属
事情 工作 风电
文学 体裁 寓言
因素 制约 货币 经济 发展
试题 工程师 测试 软件 计算机
国际 市场 论文
蔷薇 发音 角色 水晶
培训 学会 浪潮
独资 企业 区别 个体 有限公司
高分 列表 百度
出口 图案 厂家 书包
户口 农村 急需 父亲
主演 主题曲 网络
视频 聊天室 网站 妹妹 网址 聊天 免费
电热 功率 温度
地址 约束 字段 表里
生产 书本 会计科目 公司
高层 多长 电梯 时间
变奏曲 曲谱 二胡
兄弟 姐妹 网友
静态 设置 论坛 方法
专业 培训 学校 证券
现金 凭证 银行 业务 存款 货币 统一 资金
照片 网管 空间 百度
物料 成型 干粉
应付 出口 净重 毛重
地址 按钮 设置 文本 链接
企业 员工 高分 制度 薪酬
培训 证书 全国 国家 礼仪
背景 音乐 传奇
高手 代码 人格
高分 学院 社团
网站 专业 网通 电影
光盘 训练 口语 答案 英语 考试
客车 商贸城 情况
视频 新浪 电视
算法 价格 电机
政策 影响 货币 行业
主题 急需 网站 话剧 剧本
人力资源 管理 效益 企业
桌子 椅子 公司
学院 电影 分数线
背景 音乐 空间 百度
皇马 补丁 实况足球
中心 物流 流程 入库
环境 汇编语言 绘图 书籍
档案 毕业 评价
研究生 大学 方向 机械
教程 控制器 智能 补偿 电容器
调理 病人 肝硬化
直角 纸片 三角形
定罪 入室 女子 强奸
热电偶 热处理 材料
高手 指点 韩语
主人 名字 爱情 对联
现金 利润表 资产 负债表 流量表 财务报表 小企业
专业 中学 老师 信息技术
主体 诉讼 民事 司法
分数 电源 电路 设计
节约 大棚 建设 养猪 成本
户头 农村 房子 父母 套房 小区
体系 材料 内审 质量 管理 企业
手机 地址 小说
钢筋 图集 电子版
空白 色彩 脑子
地区 培训 学校
电动车 标准 国税 乡镇
儿子 合法 母亲 土地
产品 支架 节能灯
视频 背景 音乐
道义 开发区 经济
皮肤 动物 小孩子
工作 烟草 公司
大学生 毕业 度假村 工作
比例 家庭 债务
酒厂 世纪 联华
豆花 同人 广播剧
档案 私营企业 毕业
错误 组态 参数 分配
生产 可能性 边界
公积金 利息 贷款
姐妹 传统 观念
建议 对公 经营 意见
黑点 男友 小腿 疤痕
进口 流程 空运
空间 素材 皮肤
身体 阳性 传染性
中学 作业本 数学 答案
广告 手法 英语 比喻
手指 季节性 水手 时间 脱皮
机工 结构 原理
高手 方式 管理 配件 手机
高层 面积 商品 电梯 建筑面积
视频 短片 女人 生病 男人
费用 地方 情况
乙肝 毕业证 病毒
分公司 待遇 驾驶员
用餐 亲人 亲吻 性病 共用 传播
作业 语言 考试
农村 户籍 毕业 上学
保温材料 珍珠 生产厂家
团支部 工作 车间
女声 歌名 韩语
测量 工程 培训 学校
管理 内涵 企业
体系 项目管理 国家标准 国际
体系 检验 手法
名字 韩语 正义
流程 行业 成本核算
主页 空间 百度 图片
耕地 建筑 土地 管理
勘测 问问 电力 习惯 设计院
新房 设计 设计师
笔试 导游 考试
文件 代码 网站 变化
白癜风 红色 患处
服务 人力资源 区别 公司 猎头公司
试题 人士 电算化
紫金 集团 电子
考试 笔试 计算机 全国
大学 毕业生 业务员 重点 保险公司
集训 综合 金榜
经济 世界 民族 地位
原则 计量 招标 计价
专科 前景 嵌入式
京剧 选段 晚会
世纪 酒业 生产 有限公司 茅台
价格 白菜 走势
撞墙 工程 工程师 时间 报价 考试
软件 成本核算 免费 工业
平台 信息 亲戚 产品
分数 学校 毕业生 幼师
面貌 词语 祖国
章节 小说 落花
小弟 地址 大哥
公式 资产 负债表 损益表 邮箱
现场 考试 导游
运营商 游戏 全国
技术 废料 工业
毕业 户口 人才 市场
空间 百度 头像
西式 中式 面点
空间 密码 百度
因素 土方 道路
名言 诗歌 对联 成语
定义 代码 淘宝 页面
库存 策略 论文 物流
管理 功夫 业务人员
语法 知识点 韩语
经验 管理 网站 资料 饭馆 管理
高压 三相 电压 原因
实况 阵容 设置
开关柜 保护器 避雷器
经营 开发票 纳税人 过程
语言 计算机 信息 用汇
前景 监控 行业 无线 设备
税费 账务 工程 代扣代缴
化工 工程 机械 装备 过程 前景
空间 英文 百度
语文 答案 评价 资源
集团 招工 地毯
移民 国家 毕业 博士 工作 医学
肝硬化 医院 出线
赏析 技巧 古诗
负荷 流水线 系数
行政 专员 女性
朋友 声音 名字
外贸 工资 业务员
印刷 衣服 分部 有限公司
胆道 胆管 胆囊
系统 电炉 温度
妹妹 照片 主唱
圆弧 绘制 方式
方案 酒店 培训 高分 员工
工作 目标 中央 企业法
发展 计算机 专科
印刷 符号 线路板 元器件 丝印
方案 装置 测量 智能 设计
电脑 学院 优势 新华
事业单位 答案 考试
原文 中文 英文
状态 过程 消息 级别
管理人员 股票 利益 冲突 期权 股东 公司
候审 刑事案件 检察院 办理
家乡 所在地 毕业生 集体户 户口
专业 工程师 制程 教材
培训 汽车 块钱
老师 单位 学校
网络 出口 规划
季报 地税 申报
汇编语言 程序 领域
百度 有意者 演唱会
服务 举例 纳税 义务 纳税人
网关 中继 厂家 生产 设备
灰色 颜色 皮肤 空间
脸颊 神经性 皮炎
阅兵式 观后感 水平
视频 高校 校花 名字 土豆 全国
地方 建筑 论坛
办法 速度 优化
改革 医疗 帽子
跳槽 火热 毕业生 时间 冲突 感觉
手指 脱皮 原因
销售 总额 利润
宽带 用户 单位 机房 情况 电话线 电信 公司 调整
回民 公司 门面
成品油 质量 情况
工具 设计 数据库
高手 库存 邮箱
流程 部门 管理
区别 项目管理 时段 过程
经济 题目 结论 文章
实验 中学 方法 考试
人力资源 管理 新闻 制作
接线 出线 电动机 区分 端子
外传 发给 拉美
负债 资产 余额 利润
经济 账户 影响
意义 型号 充气
大学生 学费 补偿
胶囊 眼部 黄金
核电站 生产 公司
剧本 校园 高额
根治 乳膏 阴囊
速度 歌名 高分
进出口 规范 停车场 设计
厂家 外墙 涂料
专业 计算机 网络 学生 编辑
大赛 电子 设计
培训费 培训班 英语
声音 歌曲 英文
清晰度 视频 音效
设计 机械 手册
用友 管理 汇总 工资
报税 服务业 印花税 企业 资金
项目 因素 盈亏 产量
分析 函数 定义
管理 学生 国际 情况
电力 课本 力学 答案 习题
美术 传媒 学院
粉末 厂家 铝合金
专业 艺术 设计 分数线
背景 名字 魅力
对数 形式 指数
专业 方向 设计 机械
经济 适用房 政府 地方 产权 住户
教授 培训 学校 教育 校长
现金 资产 负债表 损益表 流量表 年度
名字 设计 免费
专业 计算机 用友
检查 遗传 梅毒
丰田 原则 管理 案例 汽车
用书 韩语 考试 能力
知情者 软件 公司
毕业 大学 感觉 培训 学校 技能
工业 大学 学生会
压缩机 流量 测试
环境保护 态度 原因
秘史 皇帝 全集
裁员 补偿 公司
物流 宅急送 信息
散文 变化 写家
档案 户口 证明 老家
区别 分类 镇流器
颜色 皮肤 痘痘
中文 世界杯 月份 补丁 足球
结石 泥沙 食疗
补丁 足球 风云
地方 科技 差距 教育
标准 指数 光缆
水晶 门票 博物馆
帖子 百度 图片
表面 高手 加工
工程师 地址 培训中心
传奇 豪门 绿荫 实况足球
老师 专利 设计 维权
学徒 工作 轴承厂 学会 待遇 时间
继电器 程序 模块
专业 研究生 学生 农学 蔬果 园艺
教师 小事 教育局 孩子 领导 读书 体育
违约金 房东 商用 求教
电子元件 方法 参数
义乌 发票 开房
白癜风 患者 饮食
税种 手段 公司
测力计 红利 橡皮筋
白癜风 多长 时间
报告 标识 情况 自查
样式 表现手法 话剧 戏剧
实验 中学 分数线
语句 数据库 编程
助理 工程师 工程师
方法 理论 过程
思念 诗歌 故乡 故事
区别 汇编语言 代码 基础 数码管
经验 读书 成绩
工作 开发区 地点 火炬
消费 出口 百分比
石子 用水 混凝土 比例 水泥
主页 空间 百度
谷草 转氨酶 转氨酶 乙肝 肽酶
现金 帐户 公积金 余额 贷款
准备金 负债 资产 负债表
培训 模具 机械 研究所
空间 格式 百度
月份 补丁 球员
中文 韩语 软件
高手 中文 自动 实况
机器 专家 屏幕
传奇 朋友 工资 实况
水晶 数据 报表
数据 材料 股民 部门 投资 电信 资源
代理商 光盘 教育 音像
职业资格 人力资源 证书 部门 劳动 助理
效力 原则 法律 规则
文件 网站 办公 企业 免费 资源
小区 法律 垃圾
单位 工资 职工
外来人员 援助 法律
京剧 外国人 文章
历史 联赛 补丁 球员 大师
电话 销售 净水器
学法 小报 主题 资料 图片 制作
指点 作文 韩语
股权 区别 收益 归类 投资 科目 性质
空间 百度 设置
住宅房 复式 优缺点 产权
七喜 小说 全集
高手 兄弟 军团
分析 管理 模式 战略 指点 企业
大队 生产队 友人 地名
参考值 肝功能 检查 转氨酶 丙氨酸 天冬氨酸 基转移酶
葫芦 方式 电动
动画 基础 电子 技术 软件
条件 公积金 贷款 贷出
丧葬费 单位 工作 企业 干部
工作 公司 员工
股权 公司 政策 年报 方法
国家 场馆 世博会
报税 专用发票 责任 管理员 发票 人员 公司
用人 日用 方式 单位 劳动者 情况
文化 京剧 戏剧 外地 学院 表演系
胰腺 空腹 胆囊
曲子 进行曲 菠菜
补丁 实况 球员
题目 论文 经济 管理
补丁 足球 邮箱
制作 歌曲 情诗
现金 公式 资产 负债表 流量表 邮箱 利润表 模板
高手 影楼 营销
表面积 面积 长方形 周长
设计 平面 培训班
毕业 热门 工作 行业
专业 师范学院 艺术 设计
视频 网站 新闻 英语
剪辑 影片 元件
视频 完整版 演唱会
视频 歌曲 背景
语文 题目 答案
语句 整数 偶数
停机 喷油 空压机
制度 新会 空白 财务报表
方案 家具 管理 公司
外资 食用油 价格 行业
中药 头晕 胆结石
协议 违约金 办法 公司
电话 研究生 传媒 科学学
黑色 手感 印花 过程 原因
经验 优惠 男友 买房 名字 按揭 购房 利率
调动 农村 土地
单位 设计 标识
全国 专业 技术人员 能力 软件 用书 考试 计算机
村干部 宅基地 条件
管理人员 基层 工厂
光盘 语言 单片机 书名
伤感 诗歌 爱情
软件 结帐 财务
电影 学院 表演系 考试
公安 法律 援助
经济 妻子 名字 资格 名子
白癜风 医院 方法
文件 数据库 高分 驱动
专业 文学 分数线
视频 危机 基地
名字 好友 空间 百度
信息网 专科 民办 学生 学历
心脏 歌曲 脑袋
激光 参数 速度 铁板
货源 发货 淘宝
义务 协议 权力 保密 工厂
文具 标准 产品 树德
出售 新房 指教 专家 贷款
理科 专科 学院 职业
地址 街机 模拟器
控制器 电动 电路图
纳税人 发票 增值税
农贸市场 绿色 标准 建设
旋风 腾讯 软件
金额 存货 数量
神经性 皮炎 症状
被告 公安 有罪
空间 手机 百度 图片
情况 中学 寒假
日文 高分 英文 法文
社会 政府 职责 供应商 环境 资源 企业 债权人 竞争者
服务 管理 流程 客户 商业 企业
泰达 枫叶 学校
政府 政策 货币 工具
情况 国民 生产总值 生产总值
视频 电脑 空间
关系 人力资源 管理 级别
囊肿 边界 检查 效应 结节
生产 无人 直升机 厂家
记录 命令 变化 光标
现金 游戏 网站
控件 调用 定义 文件 焦点 编程 自动 后台 函数
分析 专业 案例 高材生
出售 整体 科目
生产 材料 计划
胆囊 厚度 合格
电话 关机 危机 领导 公关
培训 学校 室内设计 海安
电学 技巧 物理
大学 学校 交通 校区
视频 音乐 背景
建议 空间 网友 排序 方法 百度
户口 结婚证 事宜
条件 生产 耗材
专业 人士 工程师 证书 彩虹
协议 空间 百度 原因
老师 班级 写诗
酱油 音频 好心
联赛 实况 邮箱 大师
程序 硬件 时会
保管员 书籍 电子版
中考 定理 一元二次方程 数学
视频 对话 男人
歌曲 椎名 注音
视频 姐姐 全集 亲吻
课程 减速器 设计
夫妻 户籍 商品房
戏剧 特色 歌曲
主角 小说 水蛭 种子
专业 大学 电子 科技
梦幻 父子 作者 邮箱 暗香
汽车 销售 会面
准则 谈谈 领导 干部
电子书 手机 三星
思想 基础 品德
工资水平 缘故 国际贸易
年度 经济 晚会
歌名 歌词 歌曲 听的歌
高手 函数 周期性
使用期 工资 公司
律师资格 执业 大学 证书 学历
设计 名字 空间 伤感
设备 机械 型煤
财产 时间 夫妻 存款
多长 服用 时间 脂肪肝
机器 成品 生产 生产
课余 管理 利用 地址 时间 经典 书籍
工程 军队 招标
谈话 记录 党员 入党 影响
名句 诗句 名言 成语
砂轮 工作 标准
责任 诉讼时效 产品
地址 空间 链接
用人 单位 劳动者 无辜
高手 指点 住房 公积金
标语 团队 工厂
肝功能 正常值 胆红素
网站 免费 歌曲
经济 社会 发展 物品 影响
水利工程 总监 工程师 全国 监理
家政 服务 技能 公司 家政
脸部 情绪 地方 颈部
体系 标准 质量 管理
生产 比例 原料 灯箱
业务 外贸 价格
培训 朋友 公道 价格 培训班 质量
朋友 医院 病历 厂家
人事 系统 培训 防伪
电动车 电机 生产
技术 学院 水电 银行 水利 职业
文化 妻子 航海 海员
高手 计算题 经济学
玻璃钢 生产 小孔 原因
成人 老师 全职 行政 培训中心 职业 教育
补丁 实况 邮箱
高温 乳胶 混合 聚乙烯醇
女人 侵略者 男主角 身体 名字 异能 小说 变化 外星
老师 青鸟 学校
视频 华人 银河 聊天 语音 全球
代码 编程 网页 循环
脚本 电脑 错误
典故 故事 成语
分析 现代汉语 句型
电话 汽车 公司 公司
高手 救命 韩语
中文 朋友 外籍 教育学 零基
技术 学院 网线 学士 职业 金华
分类 计数器 淘宝
学校 手机 法定
大学 西华 水木 工程学院
饭店 上班族 管理
体会 方式 手法 战胜
大学 摄影 科目
价值 内容 政府 导向
面积 合法 产权 建筑面积 争议 房屋
聚丙烯 价格 面料
视频 背景 音乐 话剧
教材 中学 学生 数学 版本
行业 农业机械 发票
展厅 世博会 家居
自动 发货 淘宝
搜狗 纪念日 地址 链接 百度
准考证 卷子 考研
姐姐 鼠标 精灵 小妹 按键 后台
背景 歌曲 名字
经济 管理 政府
教师 方式 时间 考试
高手 保函 银行 信誉 英文 影响 公司
戏剧 经验 学院
科技 师范学院 网吧
利益 企业 影响
公路 出租车 收费
公学 全日制 青鸟
劳动局 劳动 仲裁
企业 章程 核准 民办 单位
程式 中用 单片机 指令
游戏 代码 信息 后台 用汇
税务 分局 英文
语句 数据库 标识 自动
朋友 世纪 总代理
免疫性 肝硬化 土方 科学 方法
电脑 学校 宾馆
养猪 时间 培训
工资 事情 公司
计提 电脑 价值 设备
网站 基础 医学
结石 胆总管 方法
补丁 国际 足球 邮箱
职业 技术 学院
酒井法子 插曲 美人鱼
补丁 升级 实况足球
公式 资产 负债表 利润分配 利润表
毕业 电影 学院 上学
完整版 版本 铃声
分配 财产 公证
语句 数据库 数据
电话 新手 销售
费用 劳动 仲裁
大学 世界 海事
抵押 贷款 房屋 办理
补丁 实况 邮箱
朝鲜人 短文 志愿军
魅力 世纪 神童
物流 机构 考试
方式 灯光 综合
凭证 程序 汇总 账务 记账 企业
关系 目标 企业 市场
手机 机型 商标
房租 房主 二手房 事项
小学 视频 语文 教学
朋友 医疗事故 责任 医院 试用期
气死 孩子 皇帝 太监 皇后 小说
声音 现场 电脑 软件 变声
时间 指导 分析
合作 财经 大学 办学 性质
直角 椭圆 顶点 平面 坐标系
列表 汇总 保险柜 樟树 生产厂家
亏损 企业 利润
电子书 韩语 教材
风云 速度 神话
借款 财务 费用 公司 利息 资金
装置 单片机 机械
代码 编辑 个人主页
中考 数学 科学
培训中心 皮具 专业
代理 招商 医药
文章 主题 祖国
专业 电脑 前景
婚礼 歌曲 英文
空间 音乐 背景
商场 柜台 小孩
重量 密度 圆柱体 直径
历史 答案 政治
买房 住房 公积金 贷款 购房
咨询 公司 管理
单位 密度 区别
网页 白癜风 医院
控制器 恒温 专用 水温 温度 油水
续约 房东 情况 厂房
问问 好友 空间 百度
管理 领导者 利用
背景 音乐 百度
建议 内容 卖场
财务 世纪 联华 待遇
游戏 玩家 扑克 真人
决赛 视频 突围 男声
教案 语文 中考
品牌 名字 韩语
监狱 豆花 完整版 风云
键盘 代表 技术
老朋友 大话 序列
戏剧 学院 演员
人力资源 管理 部门
当兵 转氨酶 胆红素 乙肝 影响
进口 销售 食品
发音 韩语 字母表
泰坦尼克号 主题曲 我心 轻音乐
字节 汇编语言 单片机 椅子
脚气 灰指甲 药物
工资 实习期 答案 试用期
地址 有限公司 邮编
电脑 教学 学校 质量 答案 师资
舞台 名字 小眼 男生
高手 超声波 指教 检查
班级 管理 理念
风流 大宝 高分 版本
出口商品 检验 内容 纸箱
英文 服务 主页 网站
哥们 传奇 实况 好心
身体 公司 工资
机构 代码 罚款
艺术 培训 硕士
歌手 名字 歌曲
大学 复旦 辅导
视频 女生 音乐 背景
专业 电力 大学 机械工程 方向
落户 户口 工作 地点 毕业
物业管理 管理 小区
平房 农村 办法 对付 施工
数字 工业 大学 传媒
全球 论文 消费 金融危机
政府 地基 房子 集体 土地 合法 机关
工程师 电脑 培训 学校
软件 工程师 培训 学校
批处理 密码 动态 设置
华天 合作 技术 学院 企业 职业
职位 机会 公司
红楼梦 文笔 功课
决赛 校园 歌手 舞台
律师 企业 金融危机
竞赛 中学 化学
资格证 报关员 考点
司机 工作 公交 工资 性质
利益 公司 干事
条件 甲方 工业 规划 厂区
舞曲 高分 琴谱
住房 金额 贷款
三者 流量 区别
音频 汽车 版本
教师 教案 大赛 学生 学校 政治课 格式 技能
机床 老式 效率 设备
东华 大学 计算机
电脑 学生 学院 新华
技校 信息 毕业
急需 名字 小说
火影 网王 世界
话剧 剧本 校园 意义
背景 档次 价格
语句 初学 三角形
小说 网站 手机 免费
融资 因素 试题 影响 成本
中学 学区 入校 新生
高校 服务 中心 乘车 指导
数据库 表里 数据
电气 工程师 全国
软件 网吧 影视
文章 乡镇企业 地位
发票 样本 形式 出口
手册 工业 企业 员工
公共课 战术 试卷 运营 辅导书
诺基亚 主题 手机
商品房 合法 开发商 定金
生活 能源 水源 形容
动感 效果 设置 空间 百度
发展 热处理 技术 汽车 状况
线段 直角 象限 坐标系
赔偿金 员工 薪酬 部门 单方面 公司
旅游 景点 产量 价格
有限公司 待遇 员工 泳池 设备
专业 培训 学校
中文 急需 地名
历史 政治 中考 资料
区分 质量 钨钢 大佬
专利 产品 工具
王者 代表 黑木 风云
工作 杂志 刊物 报纸
学业 学生 男女 成绩 差异 原因
协议 户口 影响 负面
链条 利益 分配
二手房 使用证 土地
专业 思想 政治 教育 大学 形势
过户 女儿 买房 儿子 父亲 房子
性价比 厂家 质量 生产 冲压
仙剑 奇侠传 插曲
培训 资质证书 项目 经理
人物 历史 评书 小说
关系 客户 阶段 管理
技术 专家 关键
本科生 区别 待遇 学位证
形象 故事 英语 三国演义
全国 资料 文秘 培训
语句 数据库 名称 软件
读后感 漂流记 作者 内容 钢铁
女声 原名 英文
管控 计分 集团
逻辑 单片机 举例
个子 集团 交通 投资 公司
专业 工程 前途 国家 食品 科学 考研
投稿 稿费 杂志 中学生
高手 影楼 指点 工作 婚纱 市场
网址 传媒 大学
档案 军人 退伍军人 急需 工作 时间 身份证
设置 程序 时间
百度 空间 装饰
照片 空间 百度
商业 广告 开发票 发票 装潢 建筑
背景 音乐 地址 空间
经济 适用房 条件
牧野 中文 歌词
代表 销售 人才
钻石 珍珠 视频 有神
电脑 博学 毕业
检测 房屋 甲醛
文件 格式 数据
音乐 背景 视频
实况足球 模式 联赛
试题 中考 网站
商场 百货公司 楼面 管理员 百货
系统 特性 指标 关心
性生活 影响 梅毒
华侨 教学 大学 学院
凭证 账簿 有误 年度
语言 报告 课程 设计 数据结构
分析 性能 网页
生产厂家 无纺布 供应
词语 形容 秩序
街舞 曲子 动感
防盗门 销售 农村
格式 手机 软件
网站 平面 作品 设计
金钱 事业单位 员工 单位 补偿 探亲
错误 数据库 对象
平均值 程序 个数 乘积
诈骗罪 罪名 司法解释
疙瘩 白色 皮肤
保税区 企业 进口 货物
竞争力 核心 论文 资料 企业
专业 农林 室内设计 大学
数据库 编程 语言
校园 财经 大学 邮编
区别 使用证 土地
地方 用处 软管 金属
考核 办法 叉车
研究生 学校 学期 医学
报告 肝功能 检查
物流 企业 公司
发展 网站 系统 方向
视频 建华 英语 职称
标签 高分 文本
中考 记忆力 方法
纸婚 叶萱 结局
学院 工业 贸易 职业
上家 名表 住址 户口本
方法 管理学 过程
经济 适用房 廉租房
身份证 毕业证 学历 文凭
字段 名称 设置
大学 学院 地质 专业
银行 流量 影响 核算
手柄 实况 联赛
天空 秒钟 天空 时代
责任 医疗事故 医生 技术 家属
企业 甲方 乙方 标准
动画 课程 游戏 角色
围栏 供应商 电子 科技 公司
空间 用户名 百度
重症 肝炎 肝硬化 腹水
京剧 水墨 人物
体系 管理 考核
数据库 程序 驱动
销售 客户 人员 产品 咨询
黑道 网络版 实体 风云
老师 毕业证 学生 责任 大学 体育 成绩
设计 十字绣 软件
疱疹 生殖器 传染 途径
管理 资产 办事处 公司
分析 高手 案例
电子书 电脑 丛书 格式 职业
学校 电脑 设计 平面
培训 大学 机构 科技 口译
小孩 孩子 家庭 法院
锯末 原料 代理商 销售商 木炭 生产
导游证 指点 考试
管理 总公司 汽车
诗经 精神 文化
医院 可行性研究 皮肤病 报告
专业 工程 资质 钻孔 检测 岩土
转氨酶 谷草 原因
定性 专用发票 增值税
汽贸 集团 有限公司
蜗居 电子书 规则 完整版
指标 煤炭 质量
照片 空间 百度
型号 电动工具 微电机
库存 管理 物流
生产 碳化硅 管理
子女 女方 财产 权益 婚姻法
加工 中心 铣床 镗床 前途 车床
戏剧 礼物 母亲
毕业 法律 自学 主修
板房 彩钢 活动 行业
专业 培训 毕业生 物流
记录 工作 毕业生 成绩单
机器 搅拌站 混凝土
动感 模块 空间 百度
高手 电气 中文版 急需 说明书 参数 原理
单位 培训 考试 人事
评论 百度 文章
体系 过程 森林
空间 手机 百度
电源 电压 电流
模式 机构 分工 设计
直线 参数 导轨
球衣 补丁 足球
背景 和歌 音乐 名字 歌曲
研究生 师范教育 科学学
故事 农民 朋友 猴子 词语 桃子
咖啡 研究院 视频
单号 邮政 物流 详细情况 货物
报表 错误 单机 模块 定义
中文 联赛 球衣 补丁 实况足球
器材 电子 公司
培训 机构 师资
空间 网站 百度
广告学 野马 计算机 学校 多长 时间
语法 错误 编程
生活 比赛 营口 杂志
医药 前辈 指点 代表 行业
理科 中学 实验班
管理者 中层 稳定性
货运 责任 公司
财经 大学 学院
方案 管理 论文 公司
痕迹 继电器 电路板 射频
网站 歌词 原创
调节 公安 单位 因公 小心 外人
视频 音乐 名字
凭证 公积金 贷款
短路 中压 电压 电缆 计算方法
文化 传媒 行业 公司
类型 企业 结构
空间 视频 百度
关系 继电器 辅助
政府 服务 水平
会计核算 监督 内容
教育 重修 学院 外国语
实况 步骤 补丁 实况
派出所 营口市 街道
地方 农村 多长 时间
变色 水分 物质
培训 销售 免费
亏损 企业 所得税 明细表 公司
丙肝 检验 报告
事假 富士 试用期 影响
起皮 嘴角 原因
娱乐 音乐 背景
房款 加急 房子 贷款
沙盘 小区 规划
劳务 保安 外包 公司 业务
键盘 钢琴 完整版 琴谱
所得税 企业 季度
笼子 业务 急需 地址 厂家 生产 市场
经济 适用房 价格 小区
唱段 评剧 格式
公车 领导 干部 标准
违法 当事人 电视台
刑事案件 教学 质量
小说 官方 魔兽 世界 邮箱 全集 顺序
服装 销售 品牌 渠道
制度 人格 公司
工资 法律 法规 计算方法
粘贴 废话 条例 管理员 百度 方法
交通事故 辅助 器具 年限
建议 菜单 学校
卤灯 电子 镇流器 飞利浦 低价
潜水 水泵 规格
华泰 培训 学校 职业
吸血鬼 名字 小说
商铺 智能 产品
费用 财务 股利 帐务 利息 证券 科目 公司 资金
人间 完整版 全集
球员 补丁 中文 名字
服务 经营 报告书 产值 情况 企业 公司
情况 房屋 名字
租房 房主 法人 开房
化验 指标 指点 网友
业主 委员会 代表大会 居民 区别
现房 名字 套房
小报 复活节 英文
培训 地方 心理 营养师 咨询
制作 软件 成绩
消费者 协会 法院
程度 岗位 点数 方法
文化 水电 学院 艺术 水利
物业 前途 客服 成教 工作 大学
原声带 插曲 背景 音乐 纯音乐 万历
服务 投影 产品
医院 行政 管理 人员
错误 试用版 天正 建筑
驾校 培训 计算机
进口 关税 医用
服装 管理系统 平台 电子 网络
专业 功能 材料 化工 生物
娱乐 管理 经贸 有限公司 公司
协议 单位 学校
网站 秘书 信息 情人 邮件
国家 生育 奖励
中学 中考 成绩
音乐 地址 空间 链接
项目管理 企业 制造业
走势 国家 政策 原木 价格
经验 管理 人员 数量 公司
办法 金属 表面
专业 研究生 食品卫生 工程 大学 营养 科学 食品
专业 人力资源 管理 法律
数据结构 程序 账簿
科技 有限公司 无线 网络
算式 小学 数学
通告 责任人 客户 老板 公司
诉讼 时限 交通事故
同学 作文 摩擦
背景 音乐 美女
语句 高手 指点
诗句 妙处 中用
渠道 开店 淘宝
背景 歌名 电影 大碟 名字 网址 歌曲 速度 激情
钢琴曲 前奏 广告 基石
专业 人士 考试题 专业 答案 管理
费用 增值税 企业 成本 利润
语音 系统 代码
日语 专业 学校
生产 彩涂 全国
题目 答案 考试 计算机
古代汉语 名词 状语 动词
选题 负值 交叉 弹性 西经 商品 系数
增值税 银行 主表 申报 申报表
网管 工作 网吧
大理石 工厂 生产 蜂窝 电视
句子 形容 成语
生活 信息系统 方式 工作 影响
华侨 中学 总部
消毒 餐具 公司
视频 短片 舞动 科技 音乐节
淘宝 专卖店 运动
补丁 方法 足球
作文 题目 家乡
住宿 地址 重点
学会 培训 学校
中学 校园 地方 学校 电视台
专业 职业 技术 学院
软件 屏幕 专家
名称 乐队 视觉
中文 拼音 歌词
生产 塑料 材料 产品
格式 酒店 财务报表
成绩 专业 证明 课程 理工科 数学 成绩
销售 工业 发票 尺寸 货物
高分 答案 精准
软件 游戏 学校
正太 完整版 女装
生产 总量 原因
艺术 中心 设计 教研
单位 工作 补偿
移民 丙肝 传染性
补丁 球员 实况足球 皇马
键盘 设置 按钮
酒店 消费者 典型 特征 花园
青鸟 数据 课程
教师 曲子 教学 钢琴
分校 双学位 大学
专业 信息 学校
网王 作者 眼泪 天使
大学 学院 条件 太阳能
全世界 供应 咖啡
空间 百度 时钟
村民 种地 农民
补丁 大哥 球员 球队 经典 实况足球
照片 软件 制作
违约金 劳动法 毕业
财务 流程 部门 小企业
少女 时代 好人 歌曲
服务 货运 经营 代理 个体 工商户 内容
父爱 诗词 名言
术语 作业 概念 微机
历史 图册 答案
症状 右手 脱皮
大学生 教授 文采 公司
数字 程序 整数
垃圾处理 街道 办法
原版 空间 格式
权益 公证 亲戚 房屋
主题 爱情 诗歌 原创
医院 白癜风 检查
经验 竞赛 数学 用书
视频 地址 完整版
风险 管理 区别 战略 公司
老师 青鸟 计算机 专业
状态 房间 标识 图片
药店 十字 法律
汇编语言 编辑 指令
工程 增值税 发票 企业 货物
高手 暴力 插曲 歌词 法语 中文
背景 音乐 空间
运作 实务 有限公司 书籍
人才 企业 外语 职能
网站 钢铁 资讯
文件 数据 内存
档案 户口 工作
农贸市场 批发市场 食品
女人 黑道 小说 全集
检查 乙肝 表面 抗体 阳性
设计 课程 机械
作业本 课堂 答案 科学
空间 百度 文章
损益表 资产 负债表 网吧
地区 调查 农产品 种类
平面 房屋 设计
辅导 答案 数学
伤疤 小时候 白色
方法 补丁 足球
凭证 经济 管理
不锈钢 风扇 风机 喷雾
交通 工程 内审
前景 蚊帐 代理 空调 投资 市场
外资 公司 电子 出口
视频 万能 地址 手机
服务行业 毕业 朋友 指点 工作
电器 有限公司 公司 设备
合格证 办理 考试
白癜风 忌口 饮食
住宅 标准 补偿 基地
制度 社会保障 利弊
专辑 实体 地方
村民 责任 法律 法规
代码 机构 编号
进人 市场 费用
难题 朋友 马路 法律
发票 办公用品 增值税
本国货币 出口 国货
学院 建筑 艺术
歌曲 名字 原唱
生活 肝病 病毒
服务 错误 密码 用友
酒精 血糖 脂肪肝
用品 原料 流程
费用 产品 说明书 会计科目
发展 地区 哲学 区域 民族
等额 本息 本金
肽酶 肝功能 酰基 检查 谷草
经济 适用房 保障性 住房 标准 贷款 购房
关系 民族 时期
关系 利润表 损益
专业 大专 毕业 电气 设计 学历 原理 机电
现金 资产 负债表 利用 自动 流量表 利润表
大学生 工作 老板
原理 飞机 气流
辅助 效果 秘书 市长
家装 设计 兴趣
效益 经济效益 单位 生产 产品 成本 关系
实况 球员 力量
英文 模具 有限公司
文科 老师 工作
京剧 戏曲 资料
动漫 培训 学校
劳动 仲裁 法院
孩子 考试 家长
进项 加工费 外贸 企业
住宿 学院 职业
代码 空间 方法 百度
专业 工业 大学 设计 机械
现状 电视 保健品
账号 银行 证明 税务 办理
服装 网址 批发市场
体系 评级 骆驼
大学 图书馆 财经
聊天室 空间 百度
区位 国标 字库
专业 白癜风 医院
体系 检验 质量 重要性 产品质量 内容
代码 自动 页面
证券化 资产 危机 数据
红色警戒 小说 基地
光点 批量 文件名 批处理 系统 歌曲
核心 论文 期刊 科技
引号 形式 话题 学校 句子
酒店 培训 研究 论文 员工 对策
大学 学校 学院 体育
俄语 文艺 列表 曲目
数字 证书 电子
数据库 学生 语言
税负 工业 企业 增值税
工作 人才 中心 毕业
女性 单身 孩子
教师 发展 好心人 学校 学院 情况 职业
设备 负压 供水
报告 数据库 设计 原理
研究生 大学 现场 科技
波形 示波器 过程
待遇 条件 油田 胜利
形式 电缆 导体 结构
方案 建筑设计 意见
舌头 嘴唇 原因
实体 经济 股市 资金
铣床 方法 估价
原理 蜡烛 电子
意象 诗人 感情 饮酒
中心 财富 世界
招聘会 地点 时间
经济 世界 角色
桌椅 沙发 开业 茶楼 会计科目
监管 历程 金融
方式 供货商 食品
业务 筹资 会计科目 资金
表单 字段 文本
加工 集体 员工
弟弟 季节 皮肤 蚊子
房子 户口 产权
视频 音乐 背景
种子 音乐 节目
责任 作文 结尾
话剧 题材 急需 英文
专业 经验 毕业 工作
地区 大学生 优势
培训 通学 课程
平面 设计师 培训
原发性 肝硬化 肝脏 胆汁 情况
专业 大纲 传媒 学院 编导 考试
高校 协议书 毕业生
指标 输送机 技术 带式
企业 工作 水产品
电梯 商品房 质量
孩子 父亲 前妻
档案 毕业 学院 职业
东华 专业 服装设计
多长 时间 市场
视频 音乐 背景
专业 体育 学院
绿化 管理 标准 内容
作文 散步 心灵
电脑 毕业证 学校 新华
插曲 花样 男子
户口 人事 代理 办理
国家 槽车 行业标准 液化气 生产
机器 一体 台历 企业
问问 毕业 技师 学生 学院
分数 视频 完整版
电信 销售 客服
装饰 工程 施工 管理员 业务员 设计师
后背 小猪 水疱
专业 专科 工作 毕业生
天地 全本 重生
经验 技巧 成功率 工作 谈谈
办法 工作 骗子 骗人 公司
地址 特辑 字幕 星球
背景 音乐 感人
预期 债务人 资金
全国 主题 生产 活动
短信 铃声 韩语
计算机 系统 教法
主页 评论 空间 手机
拜金主义 辩论 市场经济
免费 皇帝 流氓 地址 大明 全集
百度 空间 好友
面积 直角 单位 图形 坐标系 中画
主题曲 歌谱 灌篮高手
小说 月食 中文版 暮光 暮色 全集
舞台 音乐 背景
螺旋 机组 生产
批处理 高手 脚本
销售 汽车 配件 市场
户口 证明 学校
歌曲 广告 本田
青鸟 网络 软件
管理 手册 公司
急需 文员 工作 毕业生 前台
白金 电子版 手册
单位 工作 建筑
国际 大学 学院 东华 设计 社团
配电箱 字母 应急 含义
高血压 胆结石 腹水
经理 论文 企业 金融 海啸
项目 空间 百度
补丁 中文名 球员 实况
事业单位 区别 政府部门 行政 机关
视频 时间 多长
专业 工程 电气 单位 公务员
标准 审美 五官
合伙 朋友 纠纷 咨询 资金 公司
不锈钢管 报价 月份
时间 百度 账号
盗墓 笔记 小说 同人
盈余 法定 公积
公车 汽车站 学院 科技 大学 宏基
手背 红色 水泡
网络 学院 全称
手机 毕业 专业
过户 经济 适用房
社会 单位 事业 办理
咨询 定位 职业
政策 用地 养殖业
小孔 新房 玻璃 裂痕 物业 钥匙 房子
链表 算法 数据结构
地址 软件 免费
覆盖面 工作 谈谈
回家 工作 酒吧 聊天 老板
佳音 校区 青鸟
空间 警告 百度
专业 大专 毕业 学生 大学 法律系
中文 补丁 名字 球员
中考 体育 入场 过程
联邦 公司 资料
姓名 号码 身份证 免费
协议 事务 权利 义务 股份 有限公司 过程 公司
中学 时代 考分
医生 医院 肝胆
汇编语言 功能 程序
警方 法庭 检方
区别 利润率 利润
妇女 大树 事业 引号
小学 军训 中心 日记
物业 物业管理 经理
手动 自动 客户端
通风 材料 纱窗
学校 野马 培训 设计
定义 对象 企业管理
天地 世界 树枝
程序 单片机 按键 时分秒 时钟
分公司 所得税 总公司 核算 设备
天使 单词 地狱
发展 产业 行业
税额 纳税人 申报
文件 人生 种子 迅雷
象征性 区别 交货 装运
威胁 手机号 家庭 姓名 地址 身份证 骗子
歌名 苹果 音乐 广告
黑道 校园 小说
建议 学生 工作
危机 措施 全球 原因 金融危机
直线 划线 初学
国家 世界 能力 造船
经济 特征 背景 危机 国际金融
发展 前景 现状 行业 研究 报告
策划 品牌 公司
谐音 中文 歌词
专业 技术 资格证书
数字 小数点 循环 小数
作品 革命 影视
现金 电子版 新会 准则 资产 负债表 流量表 公式 邮箱 利润表
技术 学院 工程
责任 伤人 货物
步行街 工作 耐克
读后感 骏马 内容
政策 优惠 大学生 当兵
国税 大学生 毕业 创业 优惠 营业执照 个体 政策 地税 税收
语句 类型 高手
名录 座椅 汽车 生产厂家
规范 线路 架设
检查 患者 身体
微观 经济学 原理 答案 宏观
软件 工程师 专业 电子商务 工作
童话 世纪 链接
名录 企业 免费
营销 学历 文凭 企业管理 市场
经济 整体 用水 生活 设备
平面 设计师 培训
生产 企业 耗材
实况 补丁 邮箱
区别 电视剧 收费 免费
医院 医生 医科大学 皮肤科
膝盖 白癜风 医院 红十字会
发给 芳华 邮箱 结局
彩电 水平 工作 时间
家庭 冰心 评论 作品
网页 网址 网站 文章
音乐 地址 空间
语言 程序 能力
培训 青鸟 软件
娱乐 公司 押金
专业 专科生 网站 电气 教学
对面 建设 名家
政府 大龙 地产
高手 音乐 视频
新生 文学 心声 句子
视频 音乐 名字 背景
女方 朋友 孩子
视频 电脑 网络
中学 小学 入学 区域
金钱 联赛 实况足球 大师
小说 全集 凉生
白癜风 医院 部位
专业 职务 技术 评审 资格
证券 影响 账户
关系 学院 职业
股民 资料 数据 资源
后卫 实况足球 妖人
玻璃 格式 新娘
经理 工资待遇 客户 电信
服装 技术 学院 纺织 职业
暮光 邮箱 小说
工科 技术 计算机
电子 仪器 医学 文章
单位 大学 信息网
材料 政审 入党
政府 房价 民生 政策
人物形象 段落 名著
宏观经济 模型 影响 金融危机
快车 商务 软件 企业
白癜风 传染性 医院
造型 角度 汽车 风格
标准 分类 存货
单相 电机 指教
地址 电信 光纤
校庆 学院 晚会
视频 黑色 节目
摩托车 责任 私家车 拐弯 路由
机器 专家 屏幕
大学 不值 综合
名词 区别 技术 工艺
服装 进出口 商贸 经营 名字 内容 贸易 公司
指令 内存 空间
专业 电子 工资待遇
经济学 原理 答案 习题
多边形 变形 外角
中文 补丁 球员 足球
培训 冲模 设计 基地
顺序 诗经 元曲
根部 左脚 拇指
工程 项目 挖土
生活 网络 角色
白癜风 总队 方法 医院 基地
要素 领导 定义
培训 学校 职业
基础 平面 设计 培训
合格 工程 项目 经理
账号 存款 公司
分数 教育 企业 金融
监管 渎职 干部 环节 司法机关
系统 投票 空间 百度
皮毛 义乌 市场
主演 电影 特工 女友 韩语 公务员
作业 运筹学 管理
管理 学院 干部 分数线
约束 建模 草图
外贸 票据 单子
舞蹈 歌曲 男生
汉王 价格 手写板
管理 企业 文化 咨询 公司
高分 皮肤科 咨询
主题曲 地址 空间
分配 院校 工作 公安
人力资源 富士 性别
专业 区别 国际
代码 内容 问候
塑造成 品牌 连锁
分析 意义 姑娘 意象
便利店 工作 全家
状元 数学 答案
青鸟 时间 校区
收益 曲线 边际 弹性 价格
方式 钢结构 厂房
轨道 交通 专业
艺术 学院 艺术类 院校
软件 培训 学校
套房 名字 房子
视频 空间 女郎
中文 动态 动词 文本
单片机 编程 高手
经济 人才 标准
赔款 小孩 车祸
流程 员工 公司
补丁 球员 实况 方法
动漫 培训 学校 设计
平台 毕业生 信息网 手机 交钱 大学生
数据库 用户 方法
景物 诗词 手法
户口 毕业 上学
重工 发展 电机 待遇 科技 情况 股份 有限公司
教程 汇编语言 老师
教程 球衣 制作 实况足球
魔法 校园 小说
日语 学校 大专
汇总表 平衡表 自动 科目 财务报表
临床 现象 白癜风
文件 注册表 变量
吊牌 打印机 质量
建议 学校 世博会
抵押 贷款 手续费
档案 音乐 自动 设置 空间 百度
服装 加工 地区 单子
心理 时间 剧本
工程 行业 毕业 硕士 金融
酒店 管理 聊天 客人
专业 培训 学校 营养
二手房 客户 售楼 新手
视频 后卫 歌曲
空间 非主流 代码
标志 产品 生产
销售 产品 价格 市场
国营企业 影响 企业 金融危机
指导 基础 前辈 行业
档案 户口 毕业 人士
名字 乡村音乐 英文
印象 蜂蜜 柚子
过敏性 紫癜 偏方
公证 毕业证 大学 韩语 英文版
宏观经济 读物 课外
行政 单位 事业 文凭
韩语 内容 页面
客房 保健品 宾馆 管理
思念 高手 高分
剖析 商道 视频 免费
运动鞋 库存 优惠 价格
时间 员工 发票 老板
工程 论文 技术 高新技术 工业 技术 科学 职称 建筑
多边形 对角线 数量
日语 专业 韩语
电话 电影 订票
电阻 电动机 方式 电枢 方法 直流
记录 工资 游标 职员
空间 宠物 百度
户口 原籍 毕业生 大专
成绩 学院 广播 影视 艺术类
汽车 贸易 有限公司 骗人
商品 存货 货架 原理 市场
现状 前景 行业 皮具
现金 发给 财务报表 资产 负债表 邮箱 流动 格式 利润表
工资 公司 员工
营业 净利润 利润
外地 大学 成绩
丧葬费 国家 爷爷 老干部
联赛 高分 实况 资金 大师
岗位 事业单位 技术 管理
单位 试用期 失业
名字 瓦房店 新天地
扫墓 重生 全文
责任 老师 名誉 学生 法律
高手 人群 低收入 比例
公平 主管 方法 分配 公司
户口 回家 外地 公积金 情况 发展 原因 园区
生产 自动 企业 变速箱
专业 研究生 信息 传媒 大学
后台 程序 图片
语文 基础训练 答案
设计 培训 学校 平面
地面 水泥 水剂
男生 前途 化妆
国际 培训 方向
工作 毕业 成教 海事 学院 年薪 证件
国际 分析 发展 集装箱
世博会 抗旱 好友 图片
数据 金融市场 影响
发展 产品 外贸
季报 公司 资料 纳税人 申报
广联达 钢筋 答案
齿轮 夹具 机械加工
视频 节目 电视
镜面 产品 公司
企业 资源管理 软件 规模
企鹅 人员 玩具
空间 音乐 百度
专业 大专 电力 毕业 系统 电工
抵抗 办法 啤酒
先锋 培训中心 艺术
少女 时代 出场 顺序
遗产 高分 分房
电位 国产 企业
豆花 情节 错落
土豆 视频 剪辑 菜鸟
急性 乳膏 效果 皮炎
歌曲 女生 英文
文化 底蕴 网名
片子 旋风 土豆 小子
传奇 豪门 实况足球
证书 系统 考试
经销商 亮点 情况 笔记本电脑
视频 高分 照片 资料
财产 法律 责任 私人
霓裳 读音 太子
服务 二手房 居间
开学 工程 技术 学院 时间 职业
培训 事情 贷款 助学
照片 空间 百度
生产 速度 世界 消耗 黄金
技术部 领导 工艺
原点 曲线 生产
教育部 艺术 学院 学籍
一元二次方程 实验 语言
老师 红楼梦 情节 时间
视频 蜗居 全集
协议 机率 房屋 收款
竞赛 信息学 百科 背景
起重机 出厂 标准
方法 规格 型号
结石 内胆 胆囊炎
补丁 名字 球员
室温 影响 过程 裂纹
这歌 歌名 歌手 信息 地址
视频 少时 舞台 典礼
技术 电子 大学 科学
大学 传媒 分数线 编导
电话 中学 转学 校长
专业 艺术 电子商务 工程 电脑 信息管理 网络 技术 数码 影视 设计 软件 技能
小妹 高手 环境
国家 降息 利息
专业 电力 技术 学院 消防 学生 电力工程 水利 职业
语文 名校 答案 课堂
语文 病句 课外 学生 关键
原因 天气 脱皮
职高 毕业 幼儿 幼师 办理 教师资格
合格 塑造成 口译
劣势 优势 产品
物业 断电 时间
电话 中华 走私
哲理 人生 含义
性格 京剧 脸谱 颜色
买房 利息 情况 贷款
当兵 乙肝 病毒
铣刀 大哥 小弟 规格 钨钢
语文 老师 水平
管理器 诺基亚 序列 手机
调控 财政政策 货币 政策
清华 考试 招待所
学校 野马 计算机 师资 力量
坏事 新闻 共产党员
不确定性 经济 形势 原因
银色 男主角 头发
残疾人 帐目 员工 保证金 税务 开发票
大专 函授 夜校
银行 收款 调整
高手 高分 系统 英文
院校 交通 专科
潮流 文学 小说
设置 空间 人数 百度
学院 职业 经贸
英文 歌曲 名字
补丁 画面 实况足球
设置 音乐 英文 空间 百度
合伙 朋友 木炭
纪录片 官方 海豚
大学生 毕业 公司
空间 开机 名字 动画
章节 高分 凡人 全文
上家 二手房 纠纷
影视 格式 财务报表 公司
专业 技术 学院 服装设计 职业 建筑
政府 汇率 贸易 影响
老师 地方 优点 数学课
人才 有限公司 服务
同学 信誉 局域网 学校
启动 电脑 设置 远程 路由器
措施 管理法 税收
户口 指点 朋友 原籍 经历
信誉 代理 淘宝
设计 装饰 学校
音乐 地球 背景
职责 管理制度 岗位 部门 医药 公司
分析 困境 奶粉 事件 企业
外资 地区 现象 一带 原因
形式 公证处 公证书 交易
补偿 房屋 产权 办理
经济 适用房 条件
声音 多媒体 文件 信息 图形 视频
教育 高校 民办
计算机 专科 技术 基础 机电 机械
补丁 球员 风暴
咨询 公司 烟台
动画 培训 学校 影视
蒙古包 内容 做客
部队 工作 消防 公安 能力 救援
空间 百度 交流
房款 银行 按揭 贷款
体系 概念 市场经济 法律
中考 学校 分数线
钢管 直径 钢板
空间 模板 百度 图片
政府 草原 品种 村庄
语句 中文 单字
症状 结石 造影 胆总管
专业 朋友 律师 官司
语言 分类 系统 软件 计算机
户口 农村户口 学生 学校 农业户
生活 经济 微观 宏观 角度 货币
京剧 讲究 唱腔 老生
本息 利息 计提
记录 日子 百度
专业 检测 报告 肝功能 医生 答案 肝脏
公司 发票 收款
库存 销售 渠道
数据文件 数据库 格式 数据
基础 工具 企业管理
语句 思路 解析
工资待遇 月工资 学院 老师
突发事件 预案 急需 内容 网吧
专业 社会 技术 学生 大学 法学
专业 测控 形势
容器 直流电 电量 电容器 电容量
船务 区别 代理 货运
球员 补丁 经典
字面 书写 韩语
京剧 脸谱 颜色 人物性格
有限公司 集团 电气化 工程
工作 计划 技术部
工程 资质 管道 设计
视频 功能 区别 指教 土豆 万能
艺术 学院 校区
高手 政策 补偿金 产权 优惠
专家 土地 法庭 纠纷
结束语 急需 台词
石油 钢管 专用 行业
多长 时间 艾滋病
买方 征地 土地
工程 有限公司 建筑 设备
男主角 名字 小说
调试 电气 电工 考试 控制电路
工作 求教 织机 原理
基础设施 系统 物流 公司
空间 名词 室内设计
专业 管理 学生
研究生 水平 学院 情况 水产 导师
朋友 新娘 急需 新郎
电子书 网站 电脑
执业 地址 培训班 考试 护士
创业 参考书 团队 管理
高手 联赛 实况足球
校区 中学 石门
问问 待遇 职位
文件 高手 记事本
背景 音乐 空间
京剧 精神 音乐 精彩 秒钟 音符
三菱 急需 软件 免费
医学部 营养师 培训
效果 区别 激光 美容 色素
联通 乡镇 公司
电影 地址 面子
豆豆 眼睛 红色
淡季 销售 旺季 时间
工作 电梯 公司
浮动 题目 国际 利率
错误 数据库 分析器 语法
矩阵 函数 符号
态度 对话 公司
故事 主题曲 电影 名字 内容 男人
效果 医院 指导 前辈 过手 狐臭
头皮屑 头皮 头发
重工 毕业生 待遇
外语 大学 艺术 外贸 设计
农场 版本 手机
脸谱 解析 人物
报告书 企业法人 公司
厂家 无纺布 出口
发展 新闻 传播 活动
娃娃 豆花 完整版
青鸟 光谷 地址 校区
脚本 桌面上 程序
专业 经济 学院 外语 大学
拖拉 客户 货款
落叶 植物 利用 例子 生产
高手 黑色 编程 指教 小弟
分数 问问 全国 情况
研究生 毕业 待遇
专业 研究生 动画 学校 方向
国民 生产总值 邮箱
多元化 道路 市场
白色 纯音乐 日剧 开场 邮箱 完整版
空间 网址 办法 百度
部门 职责 图文
高职 中央 戏曲
分数 分子 分母
电力 技术 学院 外语 学院 艺术 科学技术 水利 职业
高手 情诗 祥瑞
投资 企业 利润
手机 销售 工作日
高压 氮气 温度
根治 方法 牛皮癣
合法 开发商 交费 房子
成人 号码 身份证
汇总表 程序 账务 企业 科目
造型 厂家 毕业设计 工业 设计
老婆 商场 单位 补偿 公司
出口商 登记表 使馆 纺织品
陌生人 设置 好友
职业 电力 技术 学院
照片 少女 时代
管理 能力 咨询 公司
青鸟 大学 毕业
邻家 孩子 网校
宠物 兽医 工作 杂志社 途径
地税 经费 工会
章节 网游 植物 全本
电能 储存 插头 供电 用电 发电厂
工资 法律 生效
销售 代理 公司
记账 免费 软件
作业 动态 网页
供给 水平 货币 投资 变化
语文 指导 丛书 答案
风格 英文 歌曲
方法 补丁 足球
人名 俱乐部 中文版 补丁
公积 商业 住房 公积金 贷款
专业 研究生院 财经 大学 国际贸易
场景 错误 农场 空间 百度
加工 进口 纳税 保税 货物
原理 管理学 方法
代理 指点 热心人
剪辑 精华 视频
回家 钢铁厂 工人 轿车
现金 公式 资产 负债表 损益表 流量表 自动
工厂 服饰 客人
俱乐部 补丁 实况足球
材料 信息化 建设 规划
培训 学校 工程师
田心 咖哩 七喜 作品集 糖果
接收器 电视 高频头
女声 名字 钢琴
网页 空间 百度
预测 作文 全球 金融危机
碳纤维 利用 测量 混凝土 变化 结构
具体内容 规划 职业
律师 律师 事务所
纸袋 制品 过程 细节 生产 机械
社团 社会 管理
时间 多长 法院
女生 效果 品牌 文胸 质量
视频 网站 分辨率 急需 手机
财务报表 资产 格式 利润表
老婆 公司 老板
企业 所得税 季度 年度
论文 旅游 管理
税务 开票 销货
中文版 经济学 原理 答案
手心 疙瘩 皮肤
传奇 绿荫 豪门
效果 营销 策划
葡萄糖 胆红素 硝酸 白细胞 比重 酮体 蛋白质
时间 公司 原因
房屋 纠纷 法律
中学 行政 结构
违法 中心 办理 交易
皮肤科 总医院 空军
心痛 感觉 大蒜
事宜 身份证 编号
中学 试卷 数学
国际 物流 待遇 公司
诗歌 感情 诗人
网址 网站 家具 家具厂
胜算 专业 劳动 人员 仲裁
城市规划 行业 电力
国家 亏本 补贴 企业
单片机 编程 指令
发给 小说 暮光
港口 部门 管理
厂家 管道 专用 生产
后台 文件 网站 源码
大学 学院 外国语 预科
诗意 诗句 赏析
单位 电力 管理 技术 经济 电网 设计院 公司 专业
师范大学 计算机系 分校 代号
青鸟 毕业 待业
发票 答案 助力车 急需
分析 检查 报告 专家 电子
视觉 系统 烟草
空间 音乐 链接
教师 内容 考试
待遇 月工资 文职
辅导 纳税人 申报表
培训 手册 法务
前景 销售 状况
违章 建筑 小区
公交 平房 大厦 外贸
农作物 价格 影响 金融危机
导线 全站 计算方法
专业 女孩子 青鸟
公婆 名字 新房
措施 气候 农业 利用 生产
银行 房子 按揭
工作 化验室 电厂
危机 神界 通关
高手 快车 电脑 国际 速度 软件 迅雷
视频 材料力学 免费
单发 品名 出口 外贸
评论 设置 大师
化工 报告 检验 货物
墙面 内墙 外墙 方法
施工 公路 实例 分析 质量 管理
父亲 母亲 交通事故 继承权
平价 例子 原理 利率
犯罪 辨析 目的 时间 犯罪行为
档案 报案 大队 材料
频道 点歌 名字 电视台
思想 农村 经营 管理 经营 指导 观念 信用社
联系人 国际 公司 物流 货物
宪法 名誉权 肖像权
乐业 敬业 名言
少女 时代 歌词 发音
艺术 学校 资格 成绩
理工大 专业 学院 广播 文化课 播音 影视
语文 中考 资料
空间 百度 文章
仓库 表格 货物
浪琴 手表 价格
升级 实况 版本
好心人 住院 女友 转氨酶 乙肝 先天性
咖啡 店里 名字
标价 生产率 商品 条件 人民币
专业 技校 朋友 技校生
退休金 区别 标准
作文 变化 祖国
视频 诺基亚 文件
逻辑 孩子 智能
权益 权利 区别
前提 条件 网络 工程师
科员 工作人员 区别
地址 近畿 小子
韩语 名字 韩语
补丁 实况 官方 冲突
高手 报关单 核销 高分 外贸 三者
专业 女生 工作 园林
分数 化分 小数
辅导 实验 中学
广告 墙体 电视
编码 社区 工业区 信息 街道 房屋
技校 造船厂 集团 分数线 职业
实况足球 中文 硬盘
网站 新闻网 韩语 听力
线路 房屋 老化
饮用水 条件 申报
销售 配件 模块 变频
技术 时间 考试 科目
视频 舞蹈 歌迷
动力 离子 厂家 生产厂家 电池
黑板报 企业 内容
石油 技术 学院 职业
建议 经验 老师 高分 辅修
大专 毕业 工作 朋友 文凭 考试
出口商 贸易 术语
费用 行业 宾馆 营业
现金 资产 负债表 损益表 自动 流量表
代表 销售 医药
政府 边际 贡献
标准 水泥 下水管
项目 经理 管道 燃气
进口 成本 金融危机
途径 号码 身份证
肝硬化 胃炎 爸爸 饮食
大学 化学 专业
现场 大野 演唱会
男主角 纯情 女主角
佳音 青鸟 旗舰 校区
高手 含义 核算
意义 桃花源 成语
分析 管理学 含义
专业 培训 学校 广告 设计 平面
短信 拼音 对话框 字母 数字
空间 好友 百度
合作 街道 有限公司 机械
大腿 胳膊 时间 酸乳
耕地 补偿 类别
体会 谈谈 生活
教师 题型 考试
环境 房子 三环
培训 文理 学院
步骤 宣传 程序 方法 网站
销售 手机 方法 成本
优点 缺点 校区
指向 域名 参数 页面
专业 毕业 前辈 学生 工作 专科
文章 空间 百度
冷风 科学 原理
遥控器 航模 电路图
技术学校 毕业 大学 职业
水平 因数 质量
公路 票面 发票 统一
经验 玻璃 汽车
屏幕 用户名 专家
分析 酒店 管理 营销 案例 连锁
教务 系统 学院
参考值 乙肝 检查
工程 塑胶 材料
库存 支票 现金 科目
碳酸钠 盐酸 实验
读后感 故事 万金 汉字
工程 女生 测绘
培训 学校 好学 汽车
高尚 情操 古诗
大学 成人 大专
市场经济 发展 客观
周长 面积 根号
程序 公告 钥匙 资料
特征 市政 体制
空气净化 前景 产品
单位 姥姥 办理 集体户
冰箱 好心人 策划 经验 主意 活动
股权 投资 影响 交易 权益法
房东 年限 热水器
调控 宏观 发展 产业 汽车
商丘 学校 技能
天数 存货 算法 周转率
仓库 水分 粮食
门神 步骤 方法
配件 银川 市场
实况 编辑 名字
加工 工厂 厂家 表面
白癜风 总队 医院
黑色 颜色 粉煤灰
安全员 岗位 职责
专业 汽车 方向 考研
药物 丙氨酸 基转移酶
师范大学 学院 体育
关系 电流 脉冲 频率 电压 变化
高手 音乐 铃声
服务 制度 中心 建设 行政
文化 论文 跨国
奶牛 影响 金融危机
红楼梦 君安 全剧
联赛 实况 名单 编辑 球员 大师
企业 人力资源 管理
工资 职工 现金
金额 买房 住房 公积金
篮球 中考 技巧
书名 服饰 书籍
编辑 小说 商量
网站 地方 信息 外贸 行业
电话 白癜风 医院 咨询
户口 买房 户口本 名字 户主
理想 结石 手术 医院 胆囊
检查 疱疹 医生 血液 好心 影响
新手 钢材 业务
艺术 实体 表演艺术 团体
报告单 肝功能 检查
背景 音乐 时间 网友 制作
彩信 行业 广告
中文 热心 补丁
代表 号码 身份证
单证 业务员 国际贸易
少女 时代 歌曲 格式
用户 空间 百度
水浒传 武器 三国演义
公司 小时 工时 加班费 综合
三相 电机 变频
电话 派出所 异地 身份证 办理
豆花 校园 言情
发帖 文章 版面 店铺
待遇 责任 汽车 配件 公司
俱乐部 粉丝 名字
培训班 网络 营销
视频 音乐 名字
螺纹钢 表格 符号 直径
文化 影视 公司
指点 企业 文化 标语
余额 存款 居民
盐酸 氢气 质量
科技 项目 规划
讲师 教育 金牌
时间 发音 多长 韩语
设置 实况足球 阵型
传输 信息 身份
网站 视频 广告 类型
经济 危机 实体 影响
外墙 保温 聚氨酯
业务 买房 同事 贷款 办理
空格 键盘 实况足球
百强 名单 标识 企业
蚂蚁 名字 百度
档案 音乐 空间 页面
遗产 律师 资深
类型 语文 句子
联通 邮件 会通 发票 公司
泡泡 愚人 空间 百度
用人 单位 电脑 劳动 骗子 公司
出让金 土地 售房
免费 地址 网站
款项 支票 金额
师范大学 文学 大学 专业
电容 区别 大虾 电解
网站 人气 读书
机器 专家 屏幕
女孩子 手指 戒指
政府 消费 投资
工资 公司 员工
诗句 异曲同工 作客 悲秋
视频 圆周率 地址
保护主义 出口 产品 贸易
音调 京剧 名字
工商 大学 分数线 人数
网络 走私 开店 上学
细节 钢铁 赏析
空间 代码 免费 模式
学校 押韵 形容 运动会
鬼影 地址 软件 病毒
联赛 实况足球 自动
汇编程序 单片机 初学者
白色 网络 全文
培训 网站 前台
地址 歌曲 急需
诉讼 步骤 代理人 成年人 抚养费
研究 经济学 分化
地方 黑人 白人 黄种人
过户 费用 房屋
网王 同人 小说
发展 兴盛 谈谈 历程
员工 关键 原因
钻石 特征 影响
时代 老小 偶像
水电站 轮船 水利
代言人 品牌 名人
单位 行业 礼品
科技 学院 经营 管理
中文 编辑 编辑器 球员
角色 区别 数据库 服务器
化妆品 进口 合格 食品
神话 手机 铃声
部署 软件 客户端
视频 梭织 信息 土豆
课题 布置 金融
纯水 净水 区别
培训 机构 编程 基础 教学 学校
语句 功能 语言
名称 企业 文化 展馆
背景 音乐 电脑 空间
视频 高手 空间 方法
进程 程序 魔兽 世界
网址 地址 页面
服装 货源 代理
日语 专业 管理 学生 培训班
签章 盘点 现金 生效 报告
现金 资产 负债表 自动 流量表 利润表
领导 干部 能力 形势 素质
中考 中学生 答案 物理
工商 加工 营业执照 企业 办理
气象 信息 专业
模具 企业 行业
性格 业务 试用期 内向 老板
企业 中央 法规 私人
利用 国家 保护环
管理 材料 答案 企业 人力资源
研究 物理学 诺贝尔奖 夫人
协议 效力 房屋 法律
韩语 儒家 思想
大学生 指导 经验
名言 例子 警句 道理
月份 营业执照 个体 工商户 帐务
租房 单位 机构 纠纷
天籁 纸鸢 全文
日语 原文 芭蕉
博士 数目 大学 企业管理
方式 造型 学校
航空 工程 大学 光学
教师 院校 考试
教师 培训 教育 技术 能力 时间 中等职业 学校
锦纶 涤纶 市场占有率
挫折 世界 创作 作者 小说
汽车 销售 技巧
接点 设计 平面 私活 途径
中文版 补丁 实况 皇马
行政 管理 工作
材料 工程 工业 大学 硕士
信息网 名单 大学
买房 能带 贷款
人才 毕业设计 加工 细长 装配图 机械 夹具
违约金 商品房 时限
现金 表格 自动 邮箱 流量表 方法
发给 日文 格式 新歌
土地 住房 公积金 使用证
费用 腹腔镜 结石 时间 胆囊
国际 补丁 实况
插头 理由 保险丝
视频 慢动作 太空
公安机关 立案 证明
关系 客户 管理 部门 公司
高手 老婆 小鱼 挚爱
企业 软件 黄页
房子 位子 小区
音乐 广告 手机
盐酸 离子 工业
开发区 买房 公积金 贷款
数字 单片机 软件 时钟
专业 工业 大学 电子 信息 工程学院
溶液 空气 氢氧化钠 浓度
反义词 二进制 英语 方法
爸爸 指甲 问问
语文 中考 词语 急需 小弟
专业 青鸟 工程师 证书 国家 测试 软件 校区
电容 电机 高手 电源 电压
改革 频率 金融危机
检查 医院 阴部
视频 空间 电视台
补丁 球员 球队 经典
练习题 微观 经济学
梗概 亚历 高分
鼠标 方式 生产 设备
出口 大豆 办理
企业 制作 损益表
市场 价值 产品
电子书 仙剑 奇侠传 图文
培训 计算机 工作
关系 消费品 社会 总额 零售 失业率
演员 大学 读书
基础 资料 自学 英语
过户 流程 二手房 事项 办理
文章 空间 百度
玩具 铠甲 厂家 勇士
分析 毕业生 企业 专科 课程 设计
教师 法律 学生 收费
剪辑 水平 影片
大专 学校 文凭
软件 餐饮 刷卡 管理
服装 梭织 英语 针织
机组 冷水 牌子
数据库 实例 名称
朋友 名字 金属材料 贸易 公司
专业 野马 学校 软件
校花 风流 中学
专业 国际贸易 数学
体制 用户 密码
日语 专业 学费 成教 大学
短文 比喻 对偶 顶真
编程 培训 学校
电工 电气 工程师 建筑
补丁 足球 邮箱
历年 朋友 资源管理
商务 网络 运作 车队
培训 资格 策划 师职
激素 皮炎 依赖性
谎言 女人 钢琴
发音 韩语 老婆
发展 供给 调控 货币
艺术 景观 大学 毕业生 设计 文艺兵
数据库 自动 数据
背景 音乐 韩语
空间 高分 模板
工程师 测试 公司
咖啡 事项 培训
管理 网站 数据 后台
自查 企业 补税
圆柱 课程 设计 减速器 齿轮
曲子 交响 情人
档案 论文 系统 信息管理 学生 资料
财经 危机 中央 大学 培训班 管理 学院 职业 教育
住宅 小区 业主
模块 空间 百度
邮箱 全集 小说
套房 产权 买房
工程 政法 财经 大学 比例 管理科学 企业管理
高手 轮胎 指点 市场
歌词 拼音 傻瓜
中文 补丁 名单 球员
消费性 消费 服务
帝国 网王 同人 钢琴曲
视频 歌名 歌曲
文化 建议 发展 政策 产业 设计 思路 书籍
建议 姐姐 教师节 小班 儿子
白癜风 根治 方法
偏差 老师 电压
凭单 货物 出境
家庭教师 文字 演唱会
计算机 入学 程式 大学 能带
塑料 价格 生产厂家
人格 人才 古诗
教师 公务员 考试 背景 考试
建议 检查 医生 原因
财经 国际 大学 考试
师范学院 环境 住宿 校区
测控 工程 专业 技术 仪器 科学
心理 工作 咨询
现金 流量 区别
发展 连锁 途径 企业 餐饮
视频 格式 电视
引号 空格 字段
弥漫性 意见 胆囊 结石
物业 责任 自行车 管理费
单位 款项 行政 事业 方法
故事 俗语 新农 建设 成语 歇后语
陌生人 百度 设置 空间 好友
功能 解析 化验单 肝功能
行政 单位 公务员 职称 事业 干部 股长
季节 塑钢 设备
机床 夹具 标准 尺寸
图像 数据 正态分布
成员 家庭 天皇
照片 名字 情况 菩萨
集体 债务 企业
实况 补丁 大哥
发音 老师 韩语
硬化 砂浆 性质
补丁 足球 小将
球衣 补丁 足球
培训 电脑 前途 课程 软件
条件 前辈 代理 润滑油 壳牌
音质 化作 日文版
标语 企业 文化 公司
纪念 补丁 国际 珍藏版 足球 硬盘
代表 电容 用字 电压
设计图 农村 房屋
物业 财务报表 公司
经济 影响 人民币
种子 补丁 中文
三极管 基极 集电极 区分
音乐 强心 背景
住房 公积金 套房
完整版 侠盗 猎车
理由 员工 单位 补偿
月份 材料 部门 入库 发票 公司
劳动 条约 合约
厂房 用电 电缆
客户 资料 企业
商用 住宅 电费
律师 业务 淘宝 贷款
栅栏 实力 产品 企业
故事 姓氏 百家姓
日剧 主题曲 插曲
公务员 工资 法院
咨询 服装 库存
足球 球员 补丁
专业 培训 机构 工作 模具 设计
开业 厨师 火锅店
歌词 法师 音乐剧
补丁 名单 足球
中文 补丁 足球
音乐 背景 视频
工程 电气 专科
志气 旋风 黄花
标准 类型 数据
发展 趋势 汽车 工业
高手 比赛 指导 桃花源
页面 环境 技术 时间 网络
中文 补丁 名字 球员 足球
名义 水平 价格
犯罪 收益 刑事诉讼法
工作 销售 电子 代理 公司 产品 底薪 电子元件 行业 市场
考试 时间 中考
资质 项目 园林设计 公司
服务 管理 软件
大学生 工程 创业 发票 公司
三相 供电 电流
错误 代码 软件
作曲家 音乐 精神病
读后感 题目 光明
语言 情节 印象
过户 二手房 业主
背景 财经 公司 有限公司 新华
计算机 办公 软件
大学 科目 专业
现金 准则 流量表 模板
学生 老师 考试
项目 标准 测试 驱动器
实况 补丁 球员 皇马
杆子 技术 学院 环境 学长 生物 职业
中文 歌词 进行曲 日文
民警 因公 公民
地址 仙剑 奇侠传 格式 全集
毕业 人学 大学 考试
理论 市场 效率
摩斯 故事 发给 音频 网址 格式
关系 项目 数据库 目录 全文
小孩 生育 丈夫 独生子女
数据库 参数 服务器
对公 新房 贷款 积金
佳人 有限公司 服务 资源
条件 电器 代理
事业单位 工资待遇 工作人员
完整版 管理 高分 格式
研究生院 大学 工程学 电子 科技 医学 生物
数字 字符 字母 个数 键盘
招待费 服务业 业务 比例
区别 机床 夹具 设计
背景 主题 空间 百度
小说 姐妹 地址 美女
视频 背景 音乐
专业 工程 电子 信息 大学
青鸟 大专 计算机 毕业 工作 技术
名录 厂家 五金厂
高手 律师 部门 多长 时间
主角 时代 子弟 小说 灵魂
设计 天堂 行业
背景 短片 音乐
数据 型号 电机
有限公司 消防 科技
仓库 软件 公司
高手 错误 指点 语法
经济 经济 增长率
咨询 投资 有限公司
俱乐部 服务 形式 公司
专业 野马 计算机 朋友 网站 培训 学校
空间 音乐 百度
培训 全国 精英 销售
酒店 建设 星级
现金 表格 公式 资产 负债表 损益表 自动 流量表
驱动 吊车 汽车
青鸟 校区 就业率
会计分录 资本 现金 备用金 公司 老板
辅导员 大学 班会
联赛 大师 实况足球
传奇 模式 实况足球
客服 大师 管理
分析 内容 企业 竞争者
专业 学院 机电 职业
视频 眼镜 思达
发票 犯法 企业 增值税
温流 香草 恋人
一带 内地 改革开放 速度 发展
加工 义乌 市场
流程 不锈钢板 生产工艺
单位 零售 责任 连锁 医药 公司
原则 商品 价值 价格 市场
水晶 科技 待遇
电话 科技 大学 股份 有限公司 骗人
学校 物美 学生
视频 女声 歌曲 阶段
语言 菜鸟 屏幕 用汇
网页 免费 代理
企事业 户籍 单位
中文版 网址 实况足球
剧本 分析 中英文
地契 专长 律师 土地
朋友 网站 小说
生活 水痘 复原 疤痕
单机 地址 完整版 免费
财务 工程 开发票 流程 公司
物业 印花税 业主 委员会 公司
朋友 财物 盗窃罪
政治 中考 资料
计算机 毕业 大学 模块 助理 工程师
端口 管理器 文件 管理
大厦 天平 商务 学院
社区 宅基地 选址 办公楼
教授 老师 艺校
漫画 银魂 同人
艺术 学院 设计 校区
形状 私人 规格
巨人 幼儿 学校 老师
贴现率 票据 银行
急需 原唱 电台
汉语 英文 句子
博士 人文 文学 理工科 素养 素质
研究 经济 商业
警官 宿舍 学院 职业 司法
大学 学院 经验 网络
社会 现象 浪费
礼品 科目 专用发票 增值税
网校 中华 考试
精灵 绿色 免费版 优化
插曲 发给 资源
网络 种子 小说
护士 月份 资格 成绩 考试
房价 影响 中华
电子版 日报 财经 免费
专业 发展 电脑
高手 生育 指点 情况
背景 音乐 名字
生活 名义 公益 欺诈 活动
主角 网游 小说
旅行 地方 广告
竞争 品牌 女装
文件 发给 全集
英寸 英制 螺纹
地方 条件 诗人
拖车 前景 工程 行业 利润
专业 电气 工程
机器 数据库 服务器
文件 精神 农民 合法 情况 违法 机关
培训 电算化 考试
模具 产品 设计
空间 密码 设置 百度
歇后语 成语 回家
中文 发音 韩语
网站 宣传 企业
工业 大学 学院 播音
商贸 待遇 骗子 公司
商品 成本 利润
大学 竞选 委员
工资 工作 保密 影响
视频 教程 设置 模具 设计 手绘
教育 培训 学校
专业 航空 大学 航天 机械 考研
行政 管理 法学
服装 培训 服装设计 学校 免费
成人 艺术类 院校
这歌 日文版 超人
区别 委托书 支票 业务
分公司 外资 企业 外经贸
作文 语文 生活
增长率 国民收入 消费 数量 原因
软件 贸易 群发
情况 高新技术 发展 企业
平面 广告 市场
待遇 能源 公司
球衣 补丁 球场 球员
水电 大学 学院 水利
版本 中文 实况足球
土地 纠纷 农村
分析 管理 助手 客户 汽配 软件
驱动 程序 加速器
会计分录 金融资产 出售
经营 面积 营业
规模 资产 银行 数量 企业 金融危机
中文 歌词 发音
戏剧家 玩偶 名作
理想 战胜 文章
住房 公积金 贷款
领导 干部 程序 党政
开发区 企业管理 培训班
球场 补丁 原版
调用 函数 过程
经营范围 专用发票 增值税
婴儿 胆道 病情 方法 医治 先天性 肝硬化 大夫 腹水
关系 精神 核心 企业 文化 企业
部门 单位 主管
分公司 待遇 校园 毕业生
违法 单位 劳务 用工
员工 单位 主管
开办费 规模 企业 税法
电子版 财务报表 公司
驱动 地址 声卡
办公室 经理 部门 员工 老板
声音 嗓子 指点 戏曲
发展 行业 整体 模具 汽车 工业
妻子 房子 补偿 户口
结构图 人员 结构 区别
骗局 网络 教学
国家 刑法 野生动物 重点
歌迷 物品 演唱会
考试 实验 中学
名字 住房 工作 父亲
效果 医院 牛皮癣
中学 外语 学校
专科生 高职 区别 专科 毕业
泳池 设备 公司
文件 错误 编辑
围城 地址 答案
电力 系统 工作 部门 临时工
学制 工程 工业 软件 设计
数字 身份证 结尾
自学 韩语 方法
等额 本息 住房 本金 贷款 期限
风险 企业 设备
进关 婚姻法 财产 律师
经济学 基础 考试
标准 导向 模具 冲压
原则 思想 差异 审美 考试
文学作品 论文 作品
户口 工作 毕业生
进项 辅导 纳税人
蜗居 电视剧 全集
专业 视频 高手
政策 退伍军人 农村
电力 潮流 论文 系统 英文
商务 学校 韩语 旅游
白种人 黄种人 经济学家
大师 技巧 实况
肝硬化 办法 父亲 饮食
网络 营销 观点
途径 成本 资金
高手 型号 形式 塔吊 指点 槽钢 螺栓
学校 数据库 权限
环境 绝缘 手套 温度
班级 女生 大学生 节目 小品 晚会
楼板 重量 面积 投影 设备
老师 纸条 学生
分析 因素 瓶颈 电脑 业务 模式 影响 公司
网站 视频 美女 聊天 全世界
金钱 联赛 实况足球 大师
标准 调度 工作 考核
按揭 贷款 信用社 办理
月薪 网易 网站 频道 技术 主管 腾讯
航空 大学 艺术 航天 分数线
工作 学生 毕业
指南 示例 标准
人才 技术学校 专场 职业 供需 单位 见面会
服装 全能 学费 学校 设计
准备金 效果 区别
歌剧 急需 赏析
进口 配额 海参 办理
专业 商业 大学 旅游
关系 漏电 零序 电流 电流
管理 干部 储备
水槽 开口 橡皮 灌水 形状
培训 营养师 自学
音乐 背景 空间 链接
工业 大学 毕业生 企业
疙瘩 孩子 蚊子
分数 中考 预计
背景 音乐 空间 百度
数据库 作业 综合
家族 歌名 绯闻
老师 职责 助理
语文 急需 重点
飞机 有机 车站 印发 发票
费用 管道 居民
销售 房子 定金 协议书
户口 儿子 外地 母亲
矿业 矿山 集团 物资
关键 转型 经济
设计 活动 标语
妻子 分配 公积金 按揭 购房 房子
少女 时代 手机 铃声
业务 冲压 五金
仓库 汇总 格式
屋面 服务 专业 金属 业内人士 公司
名单 魔王 百度
数字 整数 键盘 位数 逆序
乐队 名字 狂飙
物流 规章制度 管理
平房 楼房 产权
损失 雇工 财产 工人 过程
联欢会 演员 场面 句子
方式 国有企业 税款
企业 工程 科技 华电
法定 程序 工作 时间 小时
预期 机会 基金
动物 成品 价格 十字绣
歌词 日文 女声
过户 本市 办法 夫妻 卖方
专业 工程师 毕业 基础 土木 考试 结构
规范 基础 工作 个体
交钱 村委 房子
疱疹 生殖器 隐性 传染性
创维 音频 音响
皇马 补丁 实况足球
词汇 文库 发给 金融 词典
搜狗 输入法 拼音
动画 专业 民族 学院 大学
壁纸 重力 图片
信息系统 环境 内容
经济 风暴 金融
视频 音乐 空间 百度
经济学 高尚 家宝
数字 区别 形式 电工
特征 经营 企业
权利 帐户 被执行人 法院
报表 软件 财务
传奇 补丁 自动 实况足球 属性
螺杆 造粒机 规格 直径
精准 答题 答案
开机 错误 应用程序
单向 好友 百度
学徒 技校 模具厂
骆驼 稀饭 黄酒 成语
空间 百度 账号
现场 施工 记账 民工 公司
父亲 星辰 境界
协议 指导 贷款
小鸡 儿子 形状
京剧 视频 舞蹈 名著 儿童
视频 节目 联欢会
专业 不锈钢 生产
经验 毕业 财会
进口 商品 关税
冶金 背景 起重机
专业 档案 户口 大学生 人士
基准 货币 人民币
少爷 薪水 夜总会 公关
数学 试题 中考
专业 专员 发展 工程 管理 项目 指点 方向 会展
女生 旋律 英文
中文 实况 球队
网站 网络 公司
大专 专业 新闻 学校 制作
银行 二手房 贷款
关系 微观 经济学 函数 证明 生产 成本
国家 升级 世博会
主页 空间 百度
护理 实习生 参军
管理工作 毕业 施工 工作
学校 课程 教育
视频 音乐 背景
网站 投稿 小说
回家 工厂 火星 公主
标准 参数 交通事故
京剧 将军 行头
戏剧 尘封 生活 思绪
手机 音乐 人员
中文 名字 歌词 英文
少女 时代 中心 现场 音乐
神话 插曲 电视剧 名字
语句 批处理 指点 管道 循环
视频 软件 聊天
音频 韩语 教学
研究生 艺术 学院 服装设计
背景 音乐 方法 百度
理由 空间 链接
大学 社团 活动 形式
空间 主人 寄语 伤感
专业 青鸟 测试 软件 教育 师资
作文 漫画 单元
资产 应付款 报表 财务
负荷 电气 产品 股份 有限公司
价格 天气预报 广告
服务 企业 所得税
技术 嵌入式 小汽车 图像
大学 教学楼 校区 软件园
银行 待遇 兴业
管理 价钱 不值 软件 免费
测绘 事业单位 工程
舞蹈 学会 演员
罐头 反倾销税 桔子 进口 关税
和歌 中文版 格式
房东 事故 责任 煤气
大学 学生会 地位
双学位 大学 收费
沙子 测量 湿度
经济 股市 影响
大学生 寒假 培训班
视频 文件 工厂 手机 格式
抵押 贷款 现房 房子
进口 中报 核销
规律 背景 经济学 版本
专业 人事局 信息 建设 委员会 园艺
中文 补丁 实况
专业 全国 高校 电视 编导
青鸟 学校 广告
专业 艺术 文科 大学 科技 分数线
论文 金融业 影响 国际贸易
系统 程序 微机
学会 歌词 中文
春风 全集 小说
分析 教程 视频
专业 女生 嵌入式 培训
抵押 贷款 房屋 后果
背景 音乐 名字
毕业 能力 意见
控件 按钮 服务器 代码
编组 产品 序列
法语 名字 韩语 英语
时间 多长 会员
现金 流量表 事务所 邮箱
服务 市场 价值 产品
预售 商品房 房子
革命 小说 红色
球员 补丁 能力 实况
化工 电力 项目
电话 专用发票 增值税
电机 交流 能带 大功率
法医 伤者 复印件
补丁 国际 足球 邮箱
发展 内审 企划部
泥土 意义 测温 体积
螺旋 材料 木炭
官司 劳动 时间 多长 检查
地方 室内设计 培训
实况足球 补丁 月份
单相 理论 电机 接线 专用
肝脏 影响 抗生素
合作 团队 礼仪
注音 语文 单元
名单 学校 外国语
中文 补丁 球员 实况足球
工人工资 列支 管理费用 办公费 本年度
抵债 律师 专家
会计分录 题目 业务 核算
空间 标题 百度 写文章
装潢 房屋 贷款 房子
多长 收据 有效期
国际 专业 运输 代理 地税局 发票 办理
亲属 大陆 公民 补贴
大腿 白点 白癜风
师范大学 大学 学院
文化 汉人 权利
主角 魔法 小说 主修
电脑 格式 数据 硬盘
背景 音乐 英文
商业 集体 农村
管理 试用版 智能 机房 计费 软件 原因
用人 服装 押金 法律 单位 变相
房款 坏处 数额 交款 发票 购房
专业 老师 传媒 大学 播音
视频 歌曲 英文 背景
集团 英语 骗子
服务 网游 手机
溶剂 有机 生产 农药
中心 代码 空间 免费 百度
绝缘 交流 标准 手套 耐压 工具
例子 方法 句子
肝功能 朋友 饮食 化验
过户 房子 小区
库存 应付 经营 纳税人
知名度 工控 品牌
高手 数据库 分类
土地 发票 使用权
质量 指教 信号 显示图
党员 管理 车队
口号 企业 文化
信息技术 环境 网络 教室 教学
视频 背景 音乐
侠盗 猎车 罪恶 绿色 地址 迅雷
错误 实况 应用程序
少女 时代 故事 版本
原始凭证 凭证 汇总 区别
关系 儿童 法律
急需 邮箱 模板
视频 音乐 背景
权利 人员 义务 劳务
名字 抒情 歌手
人才 求职者 会员 企业
高手 计算机 图书馆 管理 论文 系统 指教
代码 办法 种子
集团公司 待遇 电子 科技 研究所
视觉 剧场 表演艺术 设计
应付 流程 用友
文字 音频 小说
编辑 视频 链接
原始凭证 委托 加工 物资
双龙 小说 大唐
音信 种子 图标
皮炎 效果 中药 乳膏 嘴唇
养鸡场 方向 学校 大门
智能 影院 序列
天宝 水准仪 电子 编辑 仪器 数据
权益 法律 消费者
抗体 完整版 爱情
毕业 技术 检验 医学
专业 飞机 学校
数学 研究生 企业管理
风水 区政府 楼盘
手法 宇宙 地球 星球
国家 工龄 职工
国家 网站 主题 世博会
别墅 石头 外墙
待遇 空调 有限公司 设备
标记 程序 整数
注册商标 小弟 名字 灯笼 商标
内审 工作 信息 合格 措施 有效性
历史 公式 诗词 语法 英语 资料 重点 物理
补丁 足球 皇马
天线 强度 信号
朋友 试题 答案
三轮车 电动 电机
企业 系统 身份
电子商务 毕业 大学 时间 考试
软件 报价 印刷 网络版
外贸 邮箱 企业
汽车 客户 行业
免费 迅雷 电影
培训 全日制 英语
小说 制作 封面 起点
软件 工程师 青鸟
符号 账号 百度
工作 大专 毕业
女生 歌谣 开场 人气
目的 风筝 本质
总裁 股票 影响
机器 天正 结构
电气 高分 教材
效果 疱疹 生殖器
主角 狐狸 啄木鸟 助手 小说
植皮 汽油 疤痕
会计师 事务所 客户 股份
意义 男孩 做人
补贴 国家 损失 政策
世博会 场馆 特色
工作 汽车 行业
空间 非主流 素材 网址
开发商 套房 办理
计算机 乡镇 医院 考试
数据库 系统 设计
单位 事业 企业 跳槽
专业 服务 公司
发音 收音 韩语
宿舍 大学 学院 分配
监狱 电影 杀人
联赛 实况 大师
网页 照片 空间 百度
平面 论坛 设计
买房 房子 贷款
历史 色彩 日记
石油 数据 化工
福利待遇 员工 联通
区别 土地 使用证
有限公司 待遇 物流
球员 设置 实况
机器 专家 屏幕
开发区 委员会 管理
指标 发展前途 大学生 工人
答案 检测 试卷 质量 监控 语文 教学 过程
工业 大学 成教 合肥
百度 空间 原因
毕业 医学 建筑师 建筑
分析 肝脏 报告 检查
计算机 毕业 学校 自学 大学生
韩语 电影 外婆
兄弟 评委 公司
培训 管理 企业
视频 名字 背景
背景 音乐 空间
二手车 业务 评估 公司
企业 所得税 年报 附表
门票 途径 仓木麻衣
喇叭 歌词 电脑
建议 代理 润滑油
谷草 转氨酶 原因
警官 大学 成绩
空间 视频 教程 模板 百度
纱布 厂子 生产 医用
皮肤科 总医院 空军
限额 规则 承运人
销售 代理 产品
中文版 邮箱 小说 暮光
网址 桃花 小妹
套房 名字 父母
文件 工程 工程师 监理
概念 旅游业 传统
选段 名字 豫剧
语言 个数 素数
效果 网络 义乌 公司
战士 传奇 青蛙
人力资源 政策 企业
农林 大学生 专业 经管 科技 科学
管理 世纪 权变
命题 作文 火速
板块 汽车 钢铁
声音 前奏 歌曲 水滴
指点 动漫 设计
房子 空间 买房子
专业 研究生 信息系统 信息
发给 大战 歌谣
支票 银行 日记账
名字 住房 父亲 公积金 贷款
发给 探险队 人体
后宫 名家 地带 小说
专科 学校 时间
费用 订单 模具 科目 端子 公司
优缺点 纺织 织机
权益 政府 菜场 绿地 街道 小区 业主
中文 补丁 小弟
重生 小说 医生
短路 晶体管 特性 曲线 电极
区别 业务 会计师 财务报表
抗病毒 肝硬化 丙肝
大学 教程 课文
微观 经济学 供给 曲线
人气 空间 百度
背景 音乐 空间 免费
专业 监控 公司
语句 个数 数值
主页 职高 网址
陌生人 讲话 销售 内向
分类 外商 形式 高分 投资 投资 数据
调查 偶像 现象 计划 中学生
分析 电子版 报告 前景 茶叶 投资 行业
员工 企业 文化
项目管理 前景 发展 工厂
秘密 信息 过程
工作 继电器 时间
数据 程序 内存
收支 单位 领导人 行政 财务
中文 字幕 实况足球
报纸 电视 广告
补丁 球员 实况足球
技能 女生 技术 优势 大专 计算机
电子 原子 中子 质子 质量
友情 作者 感情 民族
权利 调皮 老师 学校 小孩子
电子书 中文版 暮光
原始凭证 生活 现实 合法
生产 销售 公司
国际 标准 都行 资料 交易 统一
万事 企业 文化
专业 大专 毕业
腹部 囊肿 力气 疼痛 炎症 身体 奶奶
遗传 办法 根治 雀斑
发展 待遇 规模 空间 贸易 有限公司 公司
整体 形象 设计
疙瘩 皮肤 季节性 水泡
症状 腹水 内胆 性病 胆总管 肝脏
技术 学院 职业 商务 西班牙语 英语
技术 学院 校风 建设 职业
社会 毕业 学校 手艺
栏目 黑板报 人性 为题
项目 软件 工程师 培训 学校
品牌 工厂 国际
补丁 实况足球 邮箱
大专 毕业 发展 感觉
设计 钣金 外壳 机械
人力资源 能干 管理
抵押 贷款 用房
人生 房子 物品
学校 故事 文章
男性 京剧 女性
女声 歌词 英文
分公司 财产保险 股份 有限公司
理由 企业 员工
盒子 管理 公司
爷爷 学校 暖气
地区 企业管理 所学 专业
金山毒霸 通行证 精灵 密码 地址
检查 总会 走路
关系 公式 比重
报表 多长 时间
表情 小说 人物
舞台 电容 话筒
视频 宿舍 意境
能带 汽车 用电
背景 音乐 空间 免费
护士 职高 医科大学
四边形 面积 坐标系
电气 地铁 车辆 工程师
插曲 歌词 歌曲
跨年度 收据 发票
包皮 性行为 红斑
结石 胆总管 胆囊 症状 手术
速算 能力 速度
视频 结尾 背景 音乐
客服 兴趣 百度
中心 报告 设备
户口 大学生 单位
线路板 电子 状况 行业
电话 电话 机子 原因
代表 民生 百货
单片机 编程 平均值 符号
社会 事例 责任 企业
股市 影响 调查
实况 音乐 背景
培训 学校 教育
帐户 成本计算 分配
周角 专业 鸡皮
战略 知识产权 金融危机
诗句 急需 爱情
文件 自动 内容
方式 机构 流程 名称 鞋类 价格
人力资源 考试 管理
竞赛 全国 初赛 数学 成绩 中学生
设计 工作室 家具
专业 管理 人士 高分 计量 监督 质量
投资 老手 黄金
利用 论文 工艺
厂家 茶叶 精品
理由 前夫 外债 债权人
号码 利用 身份证 公司
精品 课程 营销
批发市场 十字绣 义乌
经验 职业 同感 规划
万能 财务报表 理由
地方 脂肪 人体
管理 职位 学工
企业 职责 网络管理员
发票 厂房 服务行业
印花 代码 机构
义务 权力 纳税人 关系
中文 歌词 运气
区别 条件 义务
永磁体 情况 电磁
单词 都行 韩语
体系 管理 企业
鸟儿 冰心 母亲
人才 重要性 企业 金融
月光 和平 村庄
商业 职业 技术 学院
补丁 邮箱 皇马
权益 诉讼 影响 当事人 代表人
短文 规范 普通话
电话 地址 人才 市场
湿疹 皮肤 润肤 疤痕
电话 售楼 技巧
题目 高科技 先锋
水晶 童话 小说 全集
面积 房屋 基金
政府 生活 人士 无业 补贴
用户 地址 原理
基本国策 世界 保护环
结石 胆囊 泥沙
专业 技术 学院 证券 分数线 职业
月份 补丁 球员
买卖合同 法定 代表人 公司
人事 管理 制造业
教师 专业 专科生 资格 考试
黑色 实体 禁药 全文
信息 习俗 兴趣
诉讼 纠纷案 恋人
遗产 歌曲 韩剧
批处理 高手 制作 图片
服装厂 时间 员工
诗词 女生 网名
害人 生肖 菩萨 妖魔
汇编语言 个数 二进制
高手 协议 指点 漏洞 购房
研究 中心 期货 公司
热电偶 原理 测温
现金 流量表 资产 负债表 急需 自动 利润表
防潮 奶牛 低头
工程师 待遇 发展前途 网络
现金 利润表 资产 负债表 邮箱 流量表 自动 格式 财务报表
检查 患者 医院 尖锐湿疣
民事行为 能力 老年人
地址 视频 歌名
聊天室 地址 视频
症状 过敏症 医生
酱油 生产 视频
劳动力 面积 电子 市场 屏幕 价格 资源
中文 补丁 实况
档案 管理 责任 法律
事业单位 毕业 工作
状元 数学 答案
续约 证明 单位
销售 真菌 配方
毕业 名单 名字
服务 宗旨 口号 公司
歌谣 少时 大战
餐饮 连锁店 管理
高分 读者 资深
体会 句子 大雨
专业 前景 食品
空气 土壤 电缆 电流
所得税 独资 企业
游戏 毕业 学员 工作 学院
轻工业 航空 学院
区别 工程师 指点 监理 蓝本 全国
教师 工资 学院 职业
单片机 网站 朋友
服务 销售 汽车 公司 市场
脸型 补丁 球场 球员
水浒传 地址 格式 全集
问问 管理 酒店 企业 英语 书籍
劳动 资料 备案
高手 指点 公司 会计科目
语文 学期 蜡烛 剧本
公安机关 人民警察 内容 教育
电源 生产 调频 变频 稳压电源 公司
服装 时尚 品牌
薪酬 企业 报告
银行 待遇 交通
年报 预览 国税
专业 戏剧 中央 合格证 学院
读书 笔记 急需
章节 电流表 电流 电路图
状态 朋友 个人主页 韩语
有限公司 朋友 数码
名字 歌曲 英语
国际 大厦 外事
课程 成绩 人数
假设 字母 编程 个数 代表
音乐 名字 歌曲 空间
少女 时代 现场
标准 内容 检验
证明 发票 手写
试点 经济 学院
专业 技术 学院 营销 汽车 职业
毕业 工资 工作 上学
功率 变压器 电焊机
中学 老师 垃圾
利用 天平 长方形 密度 厚度
估价 地区 纺织 房子
国家 汇率 百度
高手 数值 速度
版本 浏览器 界限
发展 意识 危机 急需 文章 企业
价钱 家乐 科技 净水 净水器 材质 公司
声音 地面 鞋子 摩擦
专业 工程 监控
辅助 单机 管理系统 商品
世博会 公司 设计
字符 语言 逆序 函数
孩子 结婚证 抚养权 法院
关系 证明 母女 母亲 户口本
名人 故事 读书
经济 网络游戏 利润
环境保护 世界 会议
人鱼 旋律 歌词
日语 背景 婚礼 纪录
曲子 首钢 弹奏
银行 房子 房屋
高手 指点 汇报 资料 老板
经验 毕业生 工作 公司
语文 中考 答案
空间 代码 字体 百度
学校 学院 性质
泡泡 空间 百度
湿润 小说 感觉
文字 签名档 设置
管理 朋友 商店 免费版 软件
格式 网页 图片
分数 美术 大学
市场机制 失灵 恶性
服装 表格 销售
景象 晚霞 诗人 锦屏
中考 小弟 状况
关系 事务 印刷 有限公司
男生 龟头 牛皮
涂层 纺织 手感 面料
工业 大学 学院 招待所
核定 纳税人 申报表
培训费 技术 公司
文件 游戏 记录 实况 绿色
对子 感情 色彩 成语
外院 毕业 大学 学院 韩语
视频 音乐 财经 学院 街舞 职业
中文 数据库 问号
补丁 实况 好心
师范学院 科技 学院
代码 出口 海运
辩题 辩论 学历 能力
企业 答案 金融危机
价格 危机 影响 农产品
数据 选择性 内容 姓名
空间 文章 百度
容量 样本 分组 数据
房子 原价 税务 办理
汇编语言 单片机 程序
空间 设置 鼠标 百度
神鬼 传奇 电信
万恶 网页 弹弹 百度
股癣 伤口 传染
视频 宣传 背景 音乐 手机
教师 材料 职称
内向 性格 技术
养子 财产 义务
职业 职位 规划 助理
动漫 机构 培训
婴儿 对头 症状
电子书 经济学 金融
韩语 媳妇 婆婆
学校 培训 化妆
灯具 酒店 合作 工程
中文 中文版 足球
类型 临床 白癜风
远程 地址 软件 免费
中文版 暮光 网友
世界 奇迹 壁纸
前途 汽车 行业
研究 政府 调控 宏观 手段
效力 痕迹 法律 手写
老茧 双手 感觉
语言 程序 编辑 位数
住房 公积金 公司
电力 系统 空气 直流
英语 填词 中考
文件 文本 字段 格式 数据
写作文 故乡 芦苇
意义 地方 中举
投资 股权 利润分配
国际 球队 实况足球 经典
护理 工作 学校 实习生 经验
照片 空间 百度
空气 测量 测试
结石 内胆 良方
营利 目的 数额 聚众
方法 梅毒 金华
粉丝 蓝色 主题 电脑
管理 研发部 软件
电脑 老板 商店
机器 会计科目 设备
证明 学校 学院 类别
工作 邮局 信息 快件 朋友
淤积 化验 颈部 神经 胆囊 肿瘤
专业 资源 环境 数学 高数 考研
受限制 空间 模块
铣床 高手 电机 接线
教材 教师 考试
规格 型号 电缆 玻璃钢
名字 订单 产品 贸易 铸件 公司
政府 建筑物 杀人 广场
语句 字符 纪录 字段 赋值
报关员 考试 教材
制度 报告 成果 情况 科学
经济 适用房 名下 房子 亲属
研究生 工程 前景 大学 材料科学
教师 时间 考试
发音 字母表 韩语
库存 表格 管理
三相 中央空调 单相 变压器 电缆 娱乐场所
关系 数据库 类型 类型
奴隶 地址 全集
分析 苹果 价格 变化
颜色 变化 形容 成语
产业 信息 软件 企业
现状 管理 兴趣 行业标准 所感
商品 钢管 编码
情况 产权 房屋
歌谣 大战 地址
背景 音乐 网页
遭遇 小说 剧本
高手 中文 英文
疱疹 症状 生殖器
辩论 正方 教育 企业
京剧 颜色 变态 川剧 阴险
中考 指标 实验 总分 名额
物流 贸易 公司
周刊 背景 音乐 风暴
天使 翅膀 地址
物业 损失 屋顶
贸易 英语 求教
脸部 白色 颗粒 浮肿 老年人
专业 高职 素养
高手 好心人 韩语 文章
肝硬化 伤心 办法 父亲
空间 宠物 百度
大学 经贸 校区
英语 作文 小时
补偿金 委托 程序 劳动 仲裁
中文 歌词 晚安
现金 资产 负债表 流量表 年度 企业 利润表
职工 工伤 工作
网页 制作 动态
产业 经济 课件
专业 收银员 工作 机会
发给 豆花 校园
中央 单位 学院
孕妇 牛皮癣 偏方
发票 商业 目的 装箱单
朋友 条件 车票 公司
几率 学校 辅导班
派出所 所在地 身份证
工作 地点 过来人 农村 指教
毕业 单位 学校 分配
主页 名称 空间 百度
国际 商贸城 义乌 开业 阶段
责任 物品 小时
同学 经验 计算机 培训 学校
女生 属地 歌名
氟康唑 服用 灰指甲 要点 网友
中文版 补丁 球员 足球
三菱 网友 汽车 广告
少女 整容 时代 事件
买卖合同 专家 房屋
网站 系统 免费
用人 医疗 单位
娱乐 少女 时代 节目
英语 名字 高分
准则 概念 会计科目
生产 世纪 玩具
网络小说 名字 地址
电压 现象 功率
万达 影院 员工
档案 电算化 职员
工作 办法 计生 管理
磁带 数据库 备份 格式
人力资源 管理 工作 职能
背景 名字 歌曲 链接
入库 数字 循环
韩语 成绩单 考试
视频 背景 音乐 歌曲
档案 人力资源 社会保障 工人
演员 差距 艺人
化肥 编织袋 彩印 供应 厂家 肥料 包装袋 有机肥
销售 汽车 影响 金融危机
不合理 规章 部门 法规 地方性
发展 建筑工程 职业 监督站 人员 质量 规划
化工 职业 技术 学院
联通 领导 职位 员工
补丁 实况 邮箱
大件 公司 运输
指点 土地 使用权
犯罪 朋友 电瓶 汽车 情况 价值
少女 时代 成员
本科生 发展前途 电子 航天 有限公司
女孩子 朋友 诈骗 前科 团伙
誓言 句子 土地
协议 培训 人士
情况 肝功能 检查
方式 进口 牌子
领导 干部 渠道 工作 效率
朋友 机器 急需
大学 工作 设计 裁员 专业
商品 管理 果子
高手 发给 主题 电脑
船用 钢板 价格
症状 息肉 妈妈 感觉
名学 方法 银屑病
状态 原因 保温 高压电
易拉罐 原理 金属 热水器 科学 太阳能 制作
分析 论文 战略 汽车 企业
开元 广场 房子
功能 尺寸 胆囊
传媒 大学 才艺
视频 音乐 名字 背景
彩票 保镖 巨奖
检测 影响力 机构
视频 背景 音乐
人物 中考 外貌 作文
高密度 甘油 脂蛋白 阳性
经济 适用房 住房 公积金 贷款
企业 人员 储备
专业 术语 经济学 物品 售价
户口 办理 毕业
软件 论文 免费 测试
系统 报社 杂志 考试
分析 政府 服务 管理 社区 因素 双向 职能 企业 公司
测绘 资质 乙级
朋友 名字 空间
关系 营业执照 企业 经营 注册地 办公地 企业
前兆 蜜蜂 分家
保镖 电影 歌曲 火线
电话 二手房 销售
皇马 补丁 实况
分析 经济性 质量 管理 质量
员工 条件 试用期 公司
公安机关 行业 管理
背景 观测 策划 活动 重阳节
应急 用电 电缆
股利 利息 红利
年度 资产 负债表 损益表
音乐 性感 舞曲 歌名 酒吧 链接
开场 背景 音乐
白斑 小孩 白癜风 耳朵
领导 程序 步骤 活动
女人 男人 单身
人力资源 文章 主管 作者
现金 销售 单位 货物
视频 网站 财经
型号 苹果 序列 手机
日语 名字 男声
财产 分配 子女
中将 实况 画面
毕业 工作 公务员 男生
国家 世纪 潜力 经济 发展
借方 余额 贷方
潮流 电子 照片 杂志 软件
工程师 监理 考试
国家 实验室 理工 重点
亲亲 发给 主题
按揭 贷款 面积 单身 公寓
老师 保护法 学生
宇宙 人类 弟兄
制品 印刷 企业
护肤品 正品 国产
电子电路 加工 电气 电路 生产 设计 过程 标准化 设备
人事 代理 毕业生
豫剧 老歌 姥爷
工作 高分 监管 街道
效应 消费者 商品 价格
报告 调研 市场
定义 参数 过程
变量 汇编语言 三者
机构 培训 韩语
专家 屏幕 大师
重工 工作 事业部
管理 学院 情况 干部
语句 班级 学号 学生 平均分
中文 歌词 夜空
程序 电脑 单片机
企业 建筑 市场占有率
题目 营销 市场
作文 英语 中考
艺术类 大学生 原因
父母 名下 买房 贷款
结石 手术 胆囊
专业课程 计算机 设置
风险 公式 差异 曲线 爱好者 证明 数学
论文 环境 资源 生态
国家 事业单位 人员
光盘 训练 口语 英语 考试
住房 公积金 贷款
经济学 边际 成本
高分 补丁 实况 球员
证明 计生 集体户
同情 弱者 小人
专辑 方法 仓木麻衣
中文 补丁 足球
边界 手术 肝脏
文章 政工 干部 祖国
函数 未定义 程序 子程序 原因
财产 被盗 科室
王者 回家 工厂 小游戏 火星 公主
朋友 步骤 电脑 格式 书籍
手法 生育 母亲
工资 证据 劳动 仲裁 公司
网站 教学 语法 韩语
电力 机构 部门
剧照 视频 海报
淋病 检查 医院 白带
国家 学校 科技
大学 世界 设计
等额 本息 总额 期限 住房 公积金 本金 贷款
青鸟 工作 人员
意见 市场 调研
韩语 文法 区别
校庆 学生 大学
混合 纠纷 行政 机制
建筑业 工业 新手
办法 经销 渠道
诉讼 当事人 劳动 仲裁 法院
代理 渠道 优势 产品
发给 盗墓 笔记
配电 变压器 容量
广场 文化 龙华 程度
视频 教程 财务 地址 软件 免费
主题曲 变形金刚 链接
旋律 歌词 名字
制度 研究 工伤 保险法
程序员 毕业生 工作
现金 表格 利润表 资产 负债表 流量表 自动 公式 邮箱 三者
社区 工作 条件
现金 资产 负债表 损益表 自动 流量表
劣势 行业 优势
咨询 辅导班 工程师
人才 档案 户口 中心 所在地 老家
中文 老师 梵文
韩语 类型 歌曲 英语
实况足球 球员 能力
高分 地址 驱动
变压器 产品 销售
合格 空间 百度
教室 学生 单词 英语
费用 买方 房子 交易税 二手房 卖方 交易
设置 防火墙 软件
变化 工资 物价 经济 发展 影响
答案 地区 区别 经销 总代理
电脑 水平 教学 学院 老师 新华
湿疹 皮肤病 老化
课表 设计 机械
函数 产量 生产
艺人 公司 资料
中文 时报 运作 金融
职责 精神 岗位 共产党员 先进性 谈谈
发展 毕业 水泥厂 机械 待遇
网络 急需 工作 实习生 公司
女人 结局 韩语
工作 基础 文化
司机 物流 公司
三角形 面积 代码
语言 高手 单片机
成人 军人 流程 地方 部门 毕业证 军校 函授
电话 客服 活动
蜻蜓 皮鞋 名字 广告
空间 设置 百度
宣传 条例 管理
世界 公司 企业 文化 咨询 企业
路灯 太阳能 生产厂家
经营 农村 商业
脸型 球员 实况足球
理论 电影 突破 生物
消费品 方式 消费税
列表 数据 图片
培训 广告 装饰
应付 业务 账务 票据 现金账 科目
电子书 中文 暮光
大队 金额 环境 监察 标准 企业 排污费
培训 机构 大虾
电脑 远程 设置
动漫 热门 专业
区分 源码 免费
企业 产业 区别
专业 院校 电气
集团 海螺 华润
时间 韩语 考试
社区 梧桐 媒体
男性 国家 婚姻法 生育 女性
服务 急需 诚信 细节 设计 句子
定额 玻璃钢 电缆
诗歌 颜色 论文
金钱 传奇 联赛 实况足球 大师
急需 正方 内容 辩论赛 反方 环境保护
症状 皮肤病 种类
学生 学校 部门
三星 电子书 网址 格式
空间 背景 歌曲
内涵 思想 管理
绝缘 电阻 介电常数 电缆 过程
中文 音译 歌词
视频 橡皮筋 魔术 扑克
专业 女生 新闻 传播 学校 英语
主营业务 利润表 成本
企业 青鸟 单位 工作 校区
费用 肝硬化 干细胞 医院
剧照 全身 西游记
损失 物品 效率
风格 彩虹 乐队 重金属
补丁 地址 足球 迅雷
中文 译音 氧气 歌词
区别 防伪 金税
插件 主页 空间 百度
项目管理 资料 公司
高手 教会 空间
指标 环境 纸业
补丁 足球 皇马
服务 自动门 公司
仓库 汽车 汽配
女人 户口 孩子
标准 学校 工资
平面 培训班 设计
资源 骗子 公司
膨润土 除尘 设备
方式 样式 高度 像素 宽度 设置 图片
状态 主页 模块 空间 百度
输入法 印刷 汉字
石油 成人 待遇 学院 油田
海事 学院 职业
错误 下程 答案 式子
专业 研究生 住址
短信 聊天 软件 免费
电机 技术 学院 电器 职业
灰色 高手 黑色 颜色 紫色 铅笔
作文 优点 同学
音乐 网址 空间 百度
电话 诈骗 科技 有限公司
年度 目标 助理
经济 学院 学院 垃圾
文化 前途 网络
工程 工人 电厂
音频 信号 二极管
材料 厂部 会计科目
货款 房屋 交易
医师 网站 网址 口腔 成绩 考试 助理
社会 定义 环境
经济 机制 价格 调整
军人 现役 婚姻法
经济 适用房 男朋友 名下
豫剧 故事 情调
抵押 贷款 建房
大学 宿舍 校区
专业 发展 训练 体育 教育学 空间
京剧 发展 规律 艺术
白血病 报告 检验 肝炎
经验 发展 世纪 道路 农业
出资 父母 买房
外销 企业 架构 内销
货币 改革 评论
电脑 学校 考核 新华
合作 现场 歌曲
胶囊 有限公司 食品
大专 学历 竞争力
名义 买房 协议
物流 概念 电子商务
工业 大学 地址
环境保护 营销 决策 情况 主义 影响
缘故 差距 米饭
词语 事物 变迁 时间 变化 形容
管理 网吧 软件 摇钱树
栏目 专业 策划 内容 人士 格式 电视 求教
工程 财经 大学 教材 金融
服务员 饭店 韩语
勘测 曲线 设计 道路
不公 案件 法院
背景 音乐 版块
专业 经历 前辈
加工 培训 学校
大腿 专家 红色 皮肤科 水泡
协议 户口 档案 办事处 总部 人才 市场
大学 校长 现任
日文 原版 恋空 小说
软件 待遇 人员 销售
免费 制作 软件
公学 青鸟 培训费
证书 公司 有理
名单 重点 企业
专业 艺术 学院 传媒 学校 大学 硕士 摄影
专业 学校 文化课
网站 视频 免费 聊天
数据库 网页 链接
假性 激光 尖锐湿疣
过户 房主 二手房 卖方
语文 作文 单元
角度 法律 变法
莲花 名字 插播 珍珠
舞台 背景 晚会
代表 业务 大哥 工作 助理
家园 态度 物业
中心 汽车 美容 广告语 爵士 经典 店名
学校 电子商务 职高
话剧 剧本 校园
教务 工作 内容 管理
管理 数据库 网络 软件
地址 空间 格式
变压 变频 治疗仪
人员 待遇 公司
大学 研究生 导师
地址 责任 公司 设备
经验 人员 公司 管理
时尚 品牌 生产厂家
住房 贷款 公积金
核心 抗原 乙肝 阴性 表面 抗体 阳性 病毒
专业 大专 工程 毕业 助理 工程师 纺织 染整 资格 文凭
发展 人员 情况 贸易 有限公司
方案 建议 新科 管理 报告
曲子 背景 音乐
魔术 节目 大赛 文艺 小品 大学 流程
方式 用途 土地 补偿 使用者
专业 经管 大学
章节 恋人 家教 同人
管理 信息化 选型 咨询 软件 市场 公司
茶油 发展 前景
收音机 网络 节目
开户行 联网 财税
器官 手机 免费
专业 代码 大学
公式 资产 负债表 损益表 邮箱
硬币 脖子 胎记
培训 机构 软件
屈原 文章 句子
劳动力 资本 市场 市场
岗位 结构 公司 职责
朋友 手术 产品
制度 机械厂 检验 产品
附带 刑事案件 过程 民事
视频 专家 格式 屏幕
会长 手指 鸡眼
教师 调动 大学 试用期
电子商务 竞争 案例 传统 市场
机械 镀锌 设备
培训 大学生 创业
中文 补丁 足球 邮箱
朋友 网站 百度
功率 流量 风机 压力 效率
球衣 补丁 大哥 头像 球员
新人 领导 平行
中文 发音 雏菊 韩语
交通肇事 工资 司机
世贸 环球 公司
校园网 设计 方案
手机 小说 免费
名词 铸币 国际
信用证 银行 业务 外贸
租房 信息 军工
曲子 牌子 口琴
凭证 贷方 科目
地区 产业 过程
蓝色 专辑 封面
错爱 结局 全集
检测 酸碱度 做人
小说 跳槽 终极 地址
戏曲 发展前途 影视
视频 北极星 眼泪
运费 物流 卖家 淘宝
流光 空间 百度
小报 法制 内容
高手 电力工程 企业
外交 链接 论坛
所得税 费用 差额 会计处
大学 外国语 分数线
视频 中文版 演唱会
大人 网站 小说 图片
形态 实质 肝部
投影 平面 三角形
学会 多长 时间 新手
估价 货款 发票
体系 改革 学院 课程 英文 优化
豌豆 疙瘩 舌头
行政 管理 有限公司 地板 制度
三相 电路 中线
夜班 厂里 小时
错误 球员 实况足球
瓜子 花生 向日葵 对联 性质
农民工 下岗工人 期限
基础 答案 外贸 考试
前锋 经销 标语 活动
财产 孩子 房子
本院 学院 陶瓷
天花 材料 工厂
光线 加急 经济学 市场 传媒 考试 结构
小时 插曲 英文
灯光 内容 课文
实验 中学 质量 教学 民办
对象 资料 飞行员
功能 定义 百度 空间 模板
教学 课程 内容 科学 单元
歌词 生物 股长
动画 毕业 基础 绘画 行业
错误 数据库 系统 软件 调试
专业 设计 机械
视频 音乐 背景
少女 时代 歌曲
实业 运单 有限公司
金山毒霸 免费 帐号
效果 广告 价格
关系 经济 国际 地位
导线 参数 公式
单位 会计分录 管理 工资 行政 事业 过程 财会
批处理 自动 监控
电机 接线 原理 价格
原理 微机 指令 时间
文化 类别 美术 艺术 学院 学校 类别
经济 全国 数据
专辑 歌曲 英文
语句 约束 字段
三星 电子书 格式
因素 弹性 价格 影响
数据库 字段 表里
皮革 手套 劳保
关系 劳动法 劳动
汇总表 现金 资产 负债表 自动 流量表 利润表 科目
视频 眼镜 思达
少女 时代 上学
管理 团支部 大学 有权 团员
空白 模块 空间 文本 百度
专业 法律 人士
发票 利润 公司 增值税
权利 惩罚 领导者 权属 来源
联赛 定义 实况 球队 大师
中文 歌词 我心
消毒 医院 白癜风 合格 国医
高手 语言 编程
地方 邮费 货源
经理 员工 餐厅 小时 工时
视频 网站 土豆
分析 人才 案例
所得税 资产 损失 税收 法规 企业
成绩 中考 体育 学生
视频 奇迹 世界
报告 工商 总局 税务
理由 博士 谈谈 部门 公司
搜狗 输入法 拼音
中文 音译 歌词 习惯
特征 贷款 政策性
理发师 裂口 妈妈
教师 学生 大学 公寓
远程 大学 学位
情思 作文 题目
海景 龙口 阁楼
中文 鼠标 驱动
营业额 营业税 损益表
策划 内容 运营商 文案
序列 产品 单机
业务 文员 业务员 事业 助理
空间 图片 百度
户口 单位 老家
软件 青鸟 网络
后宫 好心人 发给 结局
体系 中心 核心 系统 技术 产业 试验 国家 企业
职能 企业 建筑 质量 管理
音译 日文 歌词
专业 工程 调剂 信息 学院 职业
负责人 事情 计划 公司
职位 口头 公司
钻孔 材料 名称 橡胶 透气 面料
视频 研究 网络 监控 手机
发给 邮箱 格式 小说
投融资 利弊 债券
中学 时间 石室
口语 老师 校园 网络 语言 对联
笑声 铃声 女式
工作 工程师 嵌入式
导电 导线 效应
口号 团队 售楼
事业 影响 国防
中文 网站 电视剧
教育局 局长 校长
作文 学期 单元 习作
住房 建房 集资 公积金 异地
工作 生产 管理 订单 人员 工人 小时 时间
表格 系统 物流 邮箱 制作 仓库 管理
房价 保值 买房 影响
培训 百姓 职业 步伐
酒店 流动 目的 管理层 人员 原因
实况 补丁 球员
销售 人员 肥料
试题 生产线 设计 电镀 调试
地区 律师 律师 事务所 合肥
歌词 歌曲 同人
基础 机床 夹具 资料 设计
方法 互感器 特性 曲线 电流
区别 资产 管理 资金
关系 机构 省政府 领导
档案 户口 人才 市场
天空 日剧 偶像 扮演者
羊毛 纱线 生产
分数 大学 播音
借款 利息 成本
研究生 工程 科学 待遇 食品 就业率
中考 江油 总分
骨折 工伤 工厂
抗体 疫苗 乙肝
历年 试题 中考
饰品 义乌 加工
零配件 销售 卡车
专业 专家 谈判 学校
编码 年报 考试
利用 肉鸡 价值
照片 百度 原因
报关单 后果 毛重
产地 指教 外贸
编程 语言 中英文
原理 单片机 电子钟
视频 少女 时代
主轴 物体 距离 透镜
单位 产权 集资房
妻子 小孩 丈夫 婚姻 法院
事业单位 总会 类型
百度 空间 制作
钢管 半径 弯管机
用友 计量单位 核算
宽度 关系 价格 钢材
人才 社会 发展 专业 趋向 物流 公司
事业单位 工程质量 监督站 公益 监督 建设 管理
印刷 作者 后台
高手 题目 语言 编程 速度
工作 木材 检验
专业 大学 考试
艺术 技术 学院 工程学院 校区 职业
职业 学校 高职
中心 行业 技能 职业
技术 电子 工作 专业对口 科学 公司
管理系统 高手 文章 版权
流动性 调控 货币 利率 资金
货款 材料 银行 工厂 存款 入库 增值税
人间 真情 句子
语言 系统 微机 出租车 计费 原理 用汇
空间 背景 音乐 设置
语种 专业 韩语 英语
协议 候审 案件 被害人 责任
大学 中央 环境 分校
疙瘩 鼻子 中药
前途 技术 意见 磨具 工作 私人
定义 智能 新词
航空 运单 重量 出口 商品 计价 空运 毛重
地址 曲剧 豫剧
语言 编辑 内容
软膏 时间 感觉 复方
好心人 单号 信息 物流
教程 语言 书籍
问问 模板 制作 百度
服务员 管理学 案例 餐厅
诗词 空间 全集
设计 机械 基础
歌词 伤心 歌名
材料 申报 助理
地址 空间 链接
视频 教程 高职 课件
专业 校区 设置
视频 全能 免费版
校花 黑道 学生 全集
歌词 歌名 女生 民歌
原理 半导体 感光
地区 价格 轴承 公司
桌椅 账务 公司
月份 社保费 公司 办理
中文 语言 编码 乱码 设置 数据
区别 户口 居民 农民
原理 价格 债券 定价 公式
感情 歌词 流水
营业执照 站点 办理 公司
结石 检测 胆囊
高分 实况 门将
金融危机 影响 地震
高手 中文 韩语
经济 论坛 活动 收益
女生 背景 音乐 抒情 韩语
木制 玻璃 画框
工业 大学 研究生院
子女 抚养费 协议
读后感 小说 水平
业务 营销 策划
预售 住房 制度 监管 商品 全文 市场
客户 方法 买房子
发电机 碳刷 用处
理论 消耗 氢气 质量 氧化铜
本科生 毕业 电子 工作
动画 设置 文本
视频 少女 名字 时代
家私 干部 储备
歌剧 朝代 故事 图兰朵 背景
中心 大学 生活 校区
专业 设计师 培训班 平面
高手 说明文 文言
管理 待遇 气体 工作 压力
时尚 建筑设计 资料
飞翔 小鸟 作文 样子
老师 韩语 价钱 实惠
交流 炭素 技术
服务 英文版 贸易
鼻子 状物 局部
现金 公式 财务报表 资产 负债表 流量表 自动 格式 利润表
管理 世纪 有限公司
技术学校 学校 轻工 职业
网站 信息 数据库 页面
分公司 区别 子公司
学院 商务 工学院 信息
结石 内胆 手术 胆总管 胆囊 方法
危机 官方 英文 小说
机房 工作人员 营业厅 影响
补丁 原版 足球
学院 职业 铝业
抵押 贷款 房屋 方式
效力 椭圆 公司 法律
结尾 视频 总会 土豆
息肉 关键 胆囊 能手 参军
检查 手术 内胆 医生 结石
现金 财务 表格 流量表 报税 利润表 负债表
飞船 程序 桌面上
工资 国际 咨询 骗子 公司 工作人员
女孩 绯闻 插曲
京剧 神话 节目 话剧 歌曲
高校 女子 大陆
费用 差旅费 企业 生产 部门
铜线 区别 镀镍
名字 地址 歌曲
过户 租户 责任 房屋
大学生 村官 工资
周刊 新闻 视频
国家 毕业 大学 计划
葡萄糖 尿酸 甘油 饮食
邮箱 补丁 实况足球 急需
师范大学 发展 研究 老师 教育 心理学
万科 网站 建设 公司
高分 调味品 经销商
月色 近义词 入户
科技 时间 寒假 进修学校
企业 名单 钢铁
部门 渎职 错事 公证
标号 混凝土 手工
托辊 管子 用途
常务委员会 职务 宪法 人员
煤炭 地区 销售 税率 单位 增值税 电厂
现金 资产 负债表 流量表 公式 邮箱 利润表
地址 小妹 桃花 全集
展销会 消费者 商品
影响 案例 金融危机
屋面 条文 保温
经营 建筑 公司
专业 技术 学院 铁道 职业
过户 房主 房屋
整人 方法 愚人节
经济 专业 外事 国际 学院 课程 贸易 职业
动漫 同人 文集
铁矿石 区别 成分 价格 铁矿
生活 地段 买房 楼盘
空间 素材 制作 模块 百度
供应 汽车 事件
草莓 妖孽 全文
效益 企业 经济 管理
新天地 待遇 员工
僵尸 彩色 皮夹克 地下室
市场 价格 饲料
键盘 手柄 实况
管理 网吧 软件 摇钱树
商品 习题 编码
专业 文化 传媒 大学 摄影
国际 培训班 嵌入式
小时候 外公 国籍
流产 公务 冲突 过程
文件 内容 远程
思想 系统 设计
散文 老兵 读者 唢呐
筹划 论文 纳税
运输 专业 工资 工作 外贸
工程 工程 进项 生产 原材料 成本
学院 环境 市区
服务 领导 市委 工作
直流电 继电器 定义
美女 歌词 曲子
田心 咖喱 小说 七喜 糖果
体育 学院 文化课 分数线 成绩
齿轮油 温度 原因
学校 军事化 封闭式 管理 学校 区别
转型 会计分录 增值税
少女 时代 变化
住房 公积金 异地 买房
文件 职工 国家 企业
游览 高手 数据库
实况 中文名 球员
轻工业 媒体 学院 情况 数字
名词 含义 法律 通俗
企业 环境 宏观
日文 歌词 中文
费用 红利 分配
方式 工业园区 工资
学校 平面 设计
皮肤 全身 红斑 老人家
咨询 肝胆 医生
进口 电动 品牌 葫芦
视频 这歌 日文 音乐
合作 名字 情诗 女朋友
大腿 男人 摩擦
管理 品牌 软件
补丁 头像 实况足球
陋习 主题 作文 交通
程序 高分 民事案件
借款 协议 印花税 集团 企业
月食 中文版 暮光 暮色 小说
网页 歌迷 链接
服装设计 意见 技术 兴趣
黑人 歌曲 时刻
模块 背景 音乐 空间 百度
少女 铃声 时代
姑娘 形式 地址
前景 民办 学院 公办
劳动法 工资 加班费 公司
红灯记 京剧 全集
工程 塑胶 基础 高分 玩具 常识
学院 档案 烟台 大学 原籍 毕业生
姐妹 规格 十字
关系 研究生 生产力
视频 背景 音乐 名字 英文
制度 管理 工资 单位 劳动者 用工
培训 学校 设计 平面
分析 报告 地区 区域 行业
教程 培训 报关员
有限公司 技术 工程
考学 方法 丙氨酸 胆红素 基转移酶
词句 鼻子 眼睛 耳朵
空间 百度 兴趣
癌症 患者 救助 红十字会
新房 物业 毛坯
文字 图画 表格 宣传 韩语 制作 广告
调用 程序 编程 汇编程序 单片机 步骤
皮肤 身体 孕妇
管理 员工 公平 现象 感觉 人力
语句 精灵 按键
社会 单位 办理
电流 动作 区别 断路器
外地 学生 中学
栏杆 摩托车 设置 城管
胆囊炎 病症 医生 患者 全身 无力 复原
经济 证书 报社 质量 效益 企业 办理
视频 天线 高手 电影
挑战 监管 金融
待遇 住宿 毕业生 条件
高手 女儿 姓名 胎毛
网站 源代码 文本
论文 题目 平台 服务器
桥梁工程 技术 实习生 道路
经济 大学 经济学 国际 科技 教材 贸易 国际贸易 专业
用友 专版 教育
书籍 故事 励志 名言
朝代 边塞 诗人
习题 数学 答案
梗概 亚历 内容
空间 代码 免费
七彩 校园 天使 言情
专业 管理 销售 学校 物流 企业管理
球员 重生 实况足球
实验室 科学学 重点 大学生
设计 题目 表单
背景 音乐 歌名
国家 中药 品种 药品 产品 机密
动力 锅炉 生产 类型 供热 结构
号码 骗子 身份证 资料
羊毛 进口 办理
政府 公寓 单身 收费
编程 用汇 语言
老师 学生 责任 学校 犯法 考试
专业 研究生 待遇 管理局 高速公路 工作 土木
劣势 优势 企业
制度 办法 考核 奖罚
战士 病历 住院
物流 论文 电子商务
内容 秦腔 背景
过程 植物 细胞
专业 大学生 能力 调查 市场 问卷
视频 歌曲 日文
专业 资质 标准 企业
号码 房号 房子
机组 发电量 电厂
农田 新农 土地 建设 规划
歌名 歌手 地址
资本 经济学 概念
财经 危机 中央 大学 管理 学院
地区 塑料 厂家 生产
邮箱 网易 企业
效果 文章 格式 百度
装饰 店铺 开店 淘宝
主题曲 模式 火影 发动
声音 手机 视频
京剧 演员 功底 舞台
代理商 开店 淘宝
高分 乙肝 蛋白粉
火影 小说 同人
宅基地 补偿 房子 生产队
租房 房东 押金
声音 听的歌 歌星
农村 房子 时间
毕业 证书 信息 学校
经济 适用房 名字 父母
戏剧 影视 研究院
专业 大虾 高校 实力
经济 挑战 机遇 企业
户口 中考 外地 独生子女
外语 学院 艺术 邮箱 职业
标志 视频 动态 危机
小女孩 嘴巴 皮肤
语文 标题 消息
管理 条理 士兵 士官
加工 车工 工件 原因
农村 设计图 成本 套房
关系 人才 管理
高手 知识点 影响
职责 工作 岗位 人员 市场
胆总管 老人 手术 支架
歌谣 中心 音乐 银行 人气
化妆品 深层 乳液
销售 整体 楼盘 小区
少女 时代 演唱会
管理 城乡 环境 单位 综合
电子 限额 口令
技校 技术 毕业证 汽车
进出口 分类 货物
五金 水电 板材 配件 水泥
大学生 经历 专家
歌词 地下城 勇士
经济 商业 模式
照片 相片 空间 百度
作文 题目 中学生
传奇 实况 名字
中文版 补丁 实况足球
练习题 韩语 初学者 电子版
不锈钢 螺丝 碳钢 材质
金钥匙 竞赛 试题
劳务 稳定性 员工
音乐 火影忍者 背景 公会
石头 童话 作文 野花
仓库 委托 加工 单子
培训 韩语 教育
国家 民生 数据
会员卡 家学 期限
前途 经纪人 工作 业务员 外贸 证券 君安
天空 中考 作文
章程 住址 信息 公司
教师 中学 工资
社会 户口 抚养费 小孩 地方
公共卫生 卫生事业 管理
地板 指标 防静电
金融 经典 读物
管理 学校 团队
编程 电脑 科目
胆红素 蛋白 原因
二进制 形式 地址
应付 计算题 债券 利息
文章 标题 空间 百度
空间 地址 链接 男人
铁粉 发展 趋势
工程 大神 论文 指点
插曲 韩语 男声
现金 方法 流量表
政府 军人 退伍军人 工作 单位 政策
会计分录 财产 损益
艺术 民间 牙齿 戏曲
房价 市中心 电梯
汽车 用品 生产厂家
光点 实质 边缘 形状 体积 肝脏
颜色 背景 按钮 空间 网页
服务 技术 信息 发票 私人 办理 老板
抵押 房子 贷款
个体 名录 饰品 义乌 生产厂家
工作 人才 市场
广告 空间 百度
答案 复习题 数学课
政府 投资 乘数 税收
中考 数学 方法
档案 毕业 毕业生 公司
急需 法师 全本 传奇
体系 质量 管理 标准
分公司 销售 制造商 母公司 增值税
电路图 制作 照明灯
电路 空气 漏电
地址 学院 汽车 论坛
语言 汇编语言 优缺点 设计 机器语言
文理 学院 大学
东华 大学 强势 专业
墓地 销售 网络
商品 助理 淘宝
报关单 收汇 出口 余额 贸易 负数 结汇
抵押 贷款 房屋
财务 网站 报告 免费 书籍
信息 证明 开户 集体户 工程学院
现金 服务业 资产 负债表 自动 软件 流量表 利润表
密码 账号 大学
人才 研究生 乡镇 党政 公务员 储备
专业 朋友 发展前途 指点 工作 设计 平面
周记 学生 发言稿
权益 负债 人士 资产 财会
账户 分类 企业
分析 案例 企业管理
申报表 纳税 申报 申报 进项税额 增值税
经济 国富论 理论 自由市场 经济社会
章节 龙骨 全集
专业 研究生 大学 英语
管理 情况 企业 资源
软件 医药 管理
工程师 学费 青鸟 网络 校区
视频 歌曲 中文名
发展 灯饰 行业
时光 分数线 中学
期房 抵押 银行 房子 销售
帖子 空间 百度
综艺 房源 集团 南通
部下 完整版 暮光
工程师 测试 软件
空间 音乐 百度
歌词 歌手 小弟 软件 网站
颈部 胆结石 胆囊
金榜 设计 培训 学校
电机 电压 功率 电流
大道 道路 句子 科学
高手 机器 韩语
月份 二手房 暖气
豆花 完整版 格式
政策 土地 单位 建房 集资 优惠
大学 毕业生 户口
动画 野马 电脑 学校 培训
存量 市场 增量
利益 事件 企业 消费者
材料 前辈 直流
剧本 心理 中学生
背景 目的 作者 作品 骆驼
数据库 免费 账号
势力 白色 大人 文文
豫剧 地址 曲剧 戏曲
视频 离线 速度 迅雷
网站 空间 免费
房屋 甲方 乙方 情况
电话 通讯 杂志社 财会
资格 女方 财产 离家
石油 国家 消费
主题 比赛 原创 散文诗
区分 学校 全国
区别 公差 铆钉
模板 空间 制作 百度
空间 皮肤 代码
工程 信息 大学 科目
指导 地点 文化
耳朵 四肢 兔子 无力
咨询 论文 心理
银行 存款 日记账 红线 方法
点子 对面 人才 市场
父母 名下 土地 办理 使用权
历年 季度 年度 财务报表 公司
视频 名字 游戏 和歌
经济 增长率 贡献 第三产业 就业率
信息系统 论文 建设 企业 文化 影响
房价 买房 楼盘
心理 学生 纪律 原因
酒水 网站 宣传
商贸 急需 资产 负债表 利润表 公司
专业 大专 加工 珠宝
交工 服装店 国税 地税
老师 专科生 毕业
小说 暮光 格式
偏差 水银 测量 电子 体温计
动画 名字 空间
牛奶 电子书 经济学 邮箱
司机 路线 国际机场
文件 批处理 地方 命名
学费 住宿费 杂费 职高
中心 管理 住房 公积金
中文 补丁 球员 足球
传输 信号 速率 波长
网页 单号 物流
代表 级别 销售 专员 医药
公公 情节 社戏 课文
记录 数据库 电脑 地址 物理
培训 知情者 试用
胆囊炎 患者 饮食 事项
煤炭 毕业生 集团公司 计划 神华 院校
调皮 女声 地址
文科 学院 职业 建筑
培训 方式 机构 施工员 烟台
违法 婚礼 刀具 管制
中文 补丁 实况
现金 表格 流量表 自动 方法
校区 区别 青鸟 光谷 大学 教育
毕业 月份 资格证 工作
培训 前途 营养师 职业
阵容 音乐 名字 设置 实况足球 胜利
实况 模式 绿荫 皇马
价值 含量 生产 价格
邮箱 网游 小说 女生
白酒 商贸 企业
专业 地区 电子 大学 汽车
白癜风 总队 疗效 医院
货款 银行 会计分录 汇票
高度 电梯 楼层 原因
培训网 教育 公司 骗子
脸谱 代表 人物
分析 案例 合同法
单词 朋友 粤语
专业 技术 工作 科学 类型 性质
联赛 传奇 大师
年利率 假设 高价 设备
论文 程序 急需 交通灯 单片机 原理 设计
抵押 贷款 买房
三极管 速度 方法
网站 文献 经济学 英文
工作 人事局 人员
香蕉 总价 单价 苹果
联赛 足球 实况足球
销售 食品 骗局
诉讼时效 诉讼 事由 海事
世博会 门票 展馆
化学 考试 教育学 阶段 统一
居民 专家 县城 时间 房屋 规划 建筑
空间 百度 图片
汇率 资本 宏观 出口 市场
故事 言情 新蕾
毕业 论文 智能 小区 门铃 设计
所得税 机构 分配 分支
凭证 事业单位 记账 基金
管理人员 区别 员工 标准 方法
新会 准则 财务报表 电子版
角色 高分 地址 格式
制作 培训 泡菜 技术培训
传媒 论文 体验
大学 工作 学位证
疙瘩 黄豆 手背
软件 机房 高校 摇钱树 管理
圆心 多边形 中心
塑料 报价 原材料
电话 灯泡 直流
土地 兄弟 大哥
工程师 软件 工程师 青鸟 网络 技术 课程
借款 公司法 借款 公司 区别
工业 企业 管理制度
发展 潜力 企业
椎名 日文 风格
师范大学 专业 辅修 毕业 学位证
现状 时间 广告业 金融危机
科技 电子 公司 性质
少女 时代 辈分 成员
民间 地方 大戏 剧种
富士 义务 员工
原因 补丁 卡丁车
短工 学生 工作 寒假
网站 经济 数据
学徒 毕业 模具厂
套用 住房 公积金 贷款
文件 批处理 执行程序 电脑
库存 论文 急需 战略 物流 浅析
咨询 社会 话题 法律
补丁 球员 足球 数据
分析 服务 网站
点点 先锋 软件
分析 风险 预测 袜子
地址 格式 错误
电气 发电厂 课程 设计
内销 出口 外贸
主人 房子 二手房
店面 经营 代理 竞争 救急 产品
玻璃 办公室 包工头
工程师 职位 前途 生产
实业 单号 有限公司
压缩机 中油 调节
待遇 大学 毕业生
演讲稿 中学生 合格
企业 链接 友情
关系 考核 资源
网站 编程 电脑
二极管 稳压 电压
前景 本命年 市场
历史 少数民族 政权 统一
协议 通讯 单片机 模块 无线
财政政策 国债 内容 扩张性
网站 小说 免费
溶质 含量 原子 溶液 质量 氢氧化钠
金钱 联赛 足球 大师
专业 播音 导游证 基础 外语 学校 教师资格
高手 韩语 礼貌 用语
经验 培训 学校 朋友 动漫 培训 学校
姐妹 兄弟 企业
期房 高分 专业
实况足球 补丁 球员 球队
台历 模板 夫人 免费
关系 定性 用法 纠纷 法院
货源 朋友 淘宝
协议 田地 代表 农民 征地 补偿
资本 营业执照 办理
服务生 夜总会 小费
杂文 新浪 百度
科技 教学 大学
企业 网络 管理
发言稿 抗旱 救灾
中考 体育 学生 时间 方法
老师 系统 浪涌 保护器
人才 培训 工程 兽医 畜牧 技能
员工 宾馆 发言稿
三相 启动 绕组 电动机
违法 开口 首付款 开发商 基金
号码 汉语 规则 内容
动画 所学 设计
流传 诗句 民间
季节 中文 歌词
预付 运费 英文
管理 中层 富士 概念 干部
运输 指点 大车
娃娃 代理 关节 资金
老师 流氓 全文
自动 百度 空间 模板
管理制度 药厂 化验室
高压 肝硬化 情况
视频 文件 记者
弟弟 户籍 身份证
精神病 劳动局 劳动 能力
技术 交通灯 微机 原理
实况 球衣 数据 补丁 能力 球队
小弟 工作 绘图
凭证 记账 地租
水肿 胆囊炎 手术 炎症 胆结石 胆囊
专业 毕业 论文 模具 资料
模范 国家 环境保护 基础 条件
文化 论文 营养 食品
动画 背景 音乐 空间
中文 球衣 补丁 足球
进项 销售 产品 企业 纳税人
和平 老师 视觉 设计 平面
视频 主页 百度
患者 工作 时间 脂肪肝
管理学 作业 学期 答案
视频 背景 音乐 歌曲
研究 经济学 资源
图片 实验 资料
电话 电力 大学 社团 学生会
财产 车祸 女方 男方 驾车 出去玩
问问 同事 公司 老板
状态 意义 固态 燃料 液态 历程 变化
阀门 标准 代号
发展 工作 性质
调动 户口 龙华 富士 档案
地址 信念 歌曲
伤感 诗句 短文
有效期 法律 标明
网页 主页 实况足球
视频 经典 歌曲
纱线 污染 企业
管理 体制 监督 广告
服装 地方 急需 前辈 个位 外贸
高压 系统 参数 反渗透
疙瘩 孩子 水泡
对象 定义 变量
专业 研究生 酒店 管理 学校 前辈
安装工 手提 电脑
国税 步骤 专用发票 工作 增值税
档案 户口 公司
专业 学校 证券 培训班
免费 养殖 培训 技术
中心 电脑 空间 机子
发展 总统 潜力 物流 公司
待遇 电工 公司
错误 账号 中华 身份证
关节 皮肤 红疹 全身
财经 总额 法规 利润
高手 指教 流星
形式 国际金融 企业管理
特种 考题 行业
情况 纳税人 增值税
机械 免费 毕业设计
优质 设备 型煤
学院 海事 海员
外贸 单据 样本
月份 办公 家具 生产 公司
高手 题目 财会
战车 歌名 乐队
单片机 语言 汇编语言
空间 百度 图片
字符 顺序 为数
网页 歌曲 名称 背景
螺母 螺杆 高度 扭力
影响 黄金 储备
语言 节目 曲艺 晚会 歌舞 戏曲
小弟 调用 单片机 大哥
故意伤害 时间 报案
大专 毕业 青鸟 文凭
技术 学院 前途 职业 专业
现金 财务报表 资产 负债表 流量表 格式 利润表
合格 语法 韩语 成绩 听力
学生证 航空 科技 大学 学院
女生 项目 工作 待遇
语句 记录 自动
工作 工作人员 效率
器械 采购员 医疗
奇数 整数 偶数
精品 网王 同人
收费 律师 事务所
兵种 大专 毕业
科技 信息 大学 学院 职业
后宫 格式 全集
地方 头皮 食指
客户 产品 报价
经验 汇总 淘宝
招聘会 工资 金额 单位
中文 原理 微观 经济学 答案
标准 净化 设备
胆结石 胆囊 方法
作者 蜗牛 散步
功能 工程师 实体 地方 设计
预先 核准 名称 企业
中学 地段 革新
产权 户口 交易
网站 服务器 企业
费用 代表 空运
路灯 费用 指令
国家 计算机 考试
球衣 补丁 大哥 发给 邮箱
视频 大学生 对话
关系 网络 贡献
部门 律师 事务所
管理 物流 方法 成本
区别 单词 英语
焦化厂 设计 设备
诗句 游玩 好友
管理 基础 内容 物流
高手 举例 人类 经济 管理 类型 资源
女声 地址 空间 链接
本科生 服务 待遇 技术 大学 有限公司
好心人 信息管理 系统论 作品 免费
地市 人口 行政区划
天然气 石油 网站
消费 大学生 电子产品 群体
电话 打印机 纸张 礼品 公司 科目
学院 学生 播音
症状 真菌 霉菌 脚气
酒店 刷卡 手续费
插座 车间 黄油 日用品 企业
发展 前景 电子商务
空间 友情 百度
能力 学习班 英语
价值 时间 货币
实力 培训 计算机
视频 节目 歌曲 娱乐
医院 百度 空间 好友
政府 职务 系统 广电
成本 价格 核算 出厂
网页 设计 书刊
钻床 工件 摇臂
疱疹 生殖器 特效药
硕士生 协议 档案 户口 毕业 学校
消费者 试试 网校 信赖
豆花 爸爸 新娘
专业 网络 形势
空间 英文 名字
视频 软件 手机
办法 百度 空间 好友
粤语 朋友 外地人
网站 信息 数据库
反义词 病句 词语 括号
检查 加号 乙肝
中学 文具店 优惠
财务 税务 单位
测试 培训 学校 情况 软件
中文 文件名 程序 命名 影响
内容 企业 文化
本地人 出售 房子 外地人
土地 使用权 农村
时钟 程序 电子
弥漫性 多发性 实质性
说明书 喷砂 急需
舞台 学校 设计 魔术
动力 管理 客户
体系 药厂 质量 管理
感觉 企业 公司
动态 行业 木门
电容 电阻 元器件
经营 单据 条件 历程
中文 韩语 文章
商品 淘宝 百度
社会 诚信 现象
根治 办法 湿疹
曲子 情节 悲剧 婚姻
商业 发票 纳税人
补丁 足球 邮箱
前景 测试 软件
条码 价格 香烟
讲座 培训 机构 公益
信号 方法 调制 电波
专业 经济 大学 数学 优势 交通 金融
外语 大学 外贸
经济 适用房 大同市
出售 权利 住房 义务
视频 动感 影集
公证处 待遇 工作 行政 性质 助理
教室 大学 学院 教学楼 软件 校区
体温计 中毒 小心 杯子
专用发票 销售 增值税
买方 二手房 时间 交易
水电费 管理 房屋 收费 软件
黑色 背包 型号 耐克 黄色
调节 端子 数字
经济 背景 危机 年金
工作站 联机 组件 丛书 工具
用人 职务 亲人 企业
工程师 电气 基础 配电 考试
星级 酒店 公寓
资料 整理 夫人 科学家 成文
培训 三维动画 家教
句子 英文 大人
同类 优势 产品
宏观 经济学 答案
草原 情感 作者
大学 公章 公证 证明 成绩单
监督 检察院 对公 机关
资本 流向 资产 原理 利率
中文 人文 全集
背景 音乐 地址 链接
栏目 视频 资料
中文 补丁 球员 足球
故事 插曲 男主角 歌手
开口 编织袋 彩印 生产 设备
华信 经济 学院 学院 分数线
聚乙烯 水井 异味 添加剂 原因 塑料管 用工
光盘 网站 资料 设计
生产 口号 车间
滤波器 桥式 电容 电路
地段 楼盘 买房子
单片机 数据 程序
方式 衣服 手机
费用 工程 建筑 性质
利润分配 公式 邮箱 资产 负债表 损益表 流量表 现金 格式 流动资金 预算表
视频 原创 网站
市中心 高手 医院 好友
权利 监督 案例 后果
环氧 平地 公司
研究生 公务员 企业管理 国际贸易
关系 环境保护 论文 重要性
设备 检测 仪器 商家 工业
文采 才子 句子
工程 技术 学院 名字 职业
女生 标准 体重
实况 中文 补丁
专业 人士 销售 外贸
车祸 教练 办法 责任
小女孩 原因 火柴
插曲 歌词 字体
网页 背景 代码 音乐
行业 特种 编号
场合 收税 唱片
方式 农村 政策 宅基地
经济 社会 调节 税率
工作 公司 航空
文化 家居 品牌
中华 诗歌 为题
方案 玩具 策划
机电 航空 专业
物流 发展 国际贸易
女人 小说 主人公
电话 用人 情况
胆结石 感觉 手术
制度 工作 信用社
培训 机构 会计师
数据 过程 方法
家乡 论文 变化
空间 代码 情侣
光能 基本工资 技术员
智能 影院 序号 手机
癌症 医院 检查 身体 劳动法 厂里
县长 信箱 多长 时间
话剧 真人 甜心
结石 腹腔镜 胆囊 手术
风流 大法师 全本
公馆 酒店 价格
空间 板块 百度
软件 游戏 视频
经济 学院 校区
电阻 世纪 电源 直流
股利 影响 政策
性能 领域 薄膜
急需 大方 邮箱 模板
不锈钢管 生产厂家 无缝
图案 照片 民族 手抄
中学 技巧 小学 作文 英语
外传 小说 仙剑 奇侠传
前景 价格 钢铁 月份
化学 试卷 数学 物理
企业 所得税 独资
电子书 黑色 日记
大学 寒假 新生
师范学院 工程 技术 计算机系 工程学院
费用 建厂 土地 办理
高手 网络 菜鸟
工商 大学 校区
全场 视频 演唱会
女方 家人 法院
外币 财务 业务 会计分录 设置 软件 数据 核算
工资 意见 学校 大虾
圆角 代码 滑动
比值 谷草 转氨酶
驱动 大功率 电路
工程 青鸟 网络 课程
关系 网页 速度 人数
题材 军人 科学
水晶 恋人 男孩
专业 大学 交通
网站 制作 公司 性质
空间 评论 百度
待遇 咨询 证券 有限公司
骆驼 钢铁 综合 读后感
文字 方式 交流 古人 造字
住宅 新农 图集
战略 经济 全球化 生产 企业 影响
企业 销售 电子
答案 微观 习题 宏观 经济学
研究生 化工 大学 科技 校区
项目 所得税 公司 备案
转氨酶 胆红素 原因
遗失 发票 增值税
电影 彗星 完整版
艺术 戏剧 形式 种类
文本 剧情 格式 小说
电脑 培训 学校
计算机 书名 语言
汽轮机 蒸汽 温度
区别 青鸟 教学 大学
公学 青鸟 专业
视频 多媒体 基础 单词 字母表 韩语 软件
档案 户口 劳动者 法律 公司 纠纷
海报 剧照 地址
动画 电脑 工厂 学校 新华
专项 发展 账务 外经贸 资金
空间 音乐 背景
短文 思想 作者 感情
经济 大学 语种 时间 贸易
视频 游戏 背景 音乐
谷草 转氨酶 转氨酶 说明书 脂肪肝
心理学 学校 版本
用地 建设 市政府 有权 市政
语文 中考 考试
诗词 探究 文章 内涵
技术学校 万象 职业
程序 小弟 字体 软件
照片 图片 视频
试题 中考 答案 物理
制作 多媒体 技术员
发展 日用品 下线
高分 公平 比例
人力资源 含义 模块
空间 鼠标 百度
分数 数学 日记
肝硬化 代偿 食管
城市规划 征地 补偿 房屋
数据 数据库 表里 方法
汇总表 现金 会计凭证 利润表 流量表 汇总 自动 制作 负债表 科目
上学 短裙 检讨书
语句 语言 汇编语言 字节
传播学 新闻 大学
胆管 囊肿 先天性
交通肇事 专业 人士 责任 法律
剧种 戏曲 分支
同学 待遇 有限公司 公司
有空 汉语 句子
天府 学院 传单
环境工程 就业率 专业
元素 资料 文献 著作 设计
专业 地产 财务
数据库 优势 类型
工程 监管 承包方 影响 质量
语言 性格 肖像
电脑 位数 编号 手写
复旦 学费 中学
案由 合法 法院
能力 韩语 考试
贴子 列表 论坛
场景 火车站 文学 剧本
电机 铜线 工作 电流
先锋 歌名 视频
方式 中央 广告
买房 条件 办理
主板 电路 电脑 时钟
服装 分数 纺织 大学 学院 校区
培训 研究 论文 营销 企业 策略
结石 手术 办法 胆结石 母亲
艺术类 传媒 大学 情况
高手 管理 论文 资料 产品质量 公司
中文 歌词 拼音
高手 流氓 全集
地区 厂家 生产
协议 部门 中用 意见 单位 主管
新手 指教 语言 错误
咨询 医师 执业
服装厂 商场 活动
期房 房主 房子
货款 额度 预付 企业
劳动 仲裁 证据
商人 世纪 名单
网站 免费 韩语
旅行社 品牌 定义
问问 儿女 法律 条款
论文 绿色 急需 设计
电话 号码 公公 有限公司 涂料
静态 三极管 工作
中考 试卷 答案 物理
三维动画 业余 学校
平板 印刷 小钱
日语 背景 音乐
世界杯 歌曲 广告
孩子 早餐 家长
主演 电视剧 地址
为题 保护环 保证书
少女 时代 音乐 地址
房子 抵押 贷款
不锈钢 直径 重量
典型 经济学 消费者 目标
背景 现实 发给
中文 单证 混合 外贸 英语 语言
用人 单位 条件
经济 特色 区别 经营
制度 法律 消费税
咨询 免费 法律
分公司 账户 存款
人身 同事 公司
身份证 湖南人 地方 外地 办理
订票 事儿 演唱会
视频 橡皮筋 魔术 教学
负责人 科技 物流 有限公司
意义 领导者 时间 销烟
系统管理 程度 毕业 专科 网络 工作
剧本 蜡烛 课文
人才 大专 视频 顺境 国际 逆境 辩论赛
现行法 女方 条件 入户 男方
短剧 剧本 英语
个体 工商户 纳税
度数 多边形 外角 外教
合作 教学 大学 学院 外国语 质量
印章 图书 管理
管理处 条例 人参 网吧
法定 代表人 企业
天佑 中心 课文
指尖 地址 邮箱
库存 单机 管理 软件 免费
诗意 名字 句子
财经 大学 英语 综合
歌词 高分 全集
实况足球 皇马 补丁
遗产 分析 案情
中文 联赛 地址 实况足球
总体 经营 模式 钢材 情况 市场
湿疹 中药 都行 配方
主角 网游 小说 老婆
营销 市场 计算题
土豆 剧情 全集
高手 指教 丙氨酸 天冬氨酸 基转移酶
大话西游 序列 老朋友
百合 背景 音乐
大学 石油化工 排行榜
专家 学者 生产
客户 质量 管理 资料
论文 发展 祖国 歌唱
变压器 负荷 公司
建议 车间 合理化 汽车
体育 分数线 历城
肝硬化 腹水 病人
报告 账款 余额 预付
实况 球员 状况
有效期 名字 公司
月份 运费 港口
军人 价值观 情况 核心 培育
女人 战争 主题曲 话剧 男人
知识产权 使用权 所有权
酒店 政策 百姓 星级
员工 单位 书面 用工
歌词 手机 铃声
效力 资质 公章 原件 复印件 法律
全场 中心 视频 音乐 特辑
中将 管理 会员 工会
视频 皇后 图片
机构 资格 公积金 住房
养猪 形式 行业
背景 百度 空间 图片
薄膜 聚氨酯 区别
中考 体育 压力 综合
答案 经济学 原理 宏观 经济学
专业 集成电路 课程 设计
单位 临时工 法规
空间 动态 好友 百度
类型 变量 区别
对抗赛 视频 网址
银行 基金 招商
关系 工程师 电气 基础 职称 评级 考试
散文 言志 文章
政策 影响 货币 经济
全集 美女 小说
背景 音乐 名字
研究 技术 防伪
生产 泡泡 厂家
模范 中学 问路
魔术 高分 扑克牌
候审 保证金 单据
监狱 急需 人数
步骤 补丁 地址
公交 工程 警官 信息 大学 学院 校区
胆道 检查 外科
专业 过来人 分析 技工学校
男主角 女主角 灰姑娘 小说
消费 总量 报纸
等额 本息 本金
医药费 工作 岗位 时间
衣服 补丁 头像 足球 皇马
服装 软件 连锁店
集体 农村户口 住房
照片 视频 完整版
硅酸盐 水泥 施工 事项 水泥
物业 服务 预案 措施 电梯 企业
公式 工资 资产 负债表 邮箱 收支 盈亏 格式 明细表 财务报表
政策 理论 冲突 货币
财产 名下 时间
俱乐部 代表 数字 球员 实况足球
学院 信息 软件
二手房 出售 楼房
协和 研究所 药物
绯闻 终极 实验 小学
名著 剧本 话剧 经典
家族 名字 歌曲
集团 有限公司 建设
发展 学校 因素 影响
目光 答案 母亲
研究生 学校 考古 文学
出售 会计分录 税金
产品 试用版 模块
专业 大学 区别 动漫 设计 职业 教育
变量 符号 汇编程序 定义
经营 名字 商标 公司
身体 全身 水泡
二手房 交易 费用
计划 生产 纺织厂
税务 部门 税务 新闻出版 办理
费用 培训 管理 商场
联机 丛书 组件 工具 安装工
会计分录 后果 错误
会计分录 医院 工作
消耗 产品 能量
手臂 原因 脱皮
支票 发票 增值税
月饼 农场 鲜花 百度 好友
动画 培训 项目 热门 培训 学校 制作
华天 区别 大酒店
概率 大学 机会
外贸 服装 指导 高手
网站 信息 窗帘
协议书 部门 学校 主管
人才 核心 职能 管理
工作 评语 班主任
力求 时间 土木
责任 制度 管理 地方 运输车 道路 货物
视频 教程 设计
酒吧 名字 英文
工程 电子 技术 学院 职业
情况 大专 理由
工程 省政府 星城 对面
学院 世纪 嘉华
语言 销售 人员
财产 爷爷 父亲
候审 石油 盗窃罪
语文 作业本 答案 远征
买房 外地 条件 政策
代理 玩具 品牌
图片 网页 效果
遗产 女儿 父亲 母亲 生病
女人 音译 歌词
语文 战争 天气 答案
文化 管理学 产业 代表 人物
学院 科技 工程
水平 作文 胜利
大学 科技 宿舍
过户 协议 朋友
住房 贷款 公积金 买房
油炉 锅炉 生物质
工作 地点 待遇 职位 营销 集团 总部 公司
弟弟 外地 房子 老家 复原 口头
高手 装置 圆柱 传动 运输机 齿轮 设计 带式
农村 信用社 考试
磁铁 条形 形状
插曲 女孩 地址 歌曲 链接
论文 旅游 管理
健身房 健身器 资金
专业 大学 情况
歌词 感情 眼泪
女王 主题曲 插曲
学费 大学 交通 硕士
体系 世博会 价值 核心
培训 时下 机构 老师 姐妹 指点 嵌入式 兄弟 老弟
梗概 故事 聊斋志异
钥匙 记账 电子
坏处 影响 人民币
工作 工程师 大学 毕业生 时间
实况足球 补丁 球员 皇马
设计 公式 小时
工商 原件 营业执照 材料
环境影响 评价 工程师
视频 语言 双语 日语
玻璃 箱子 发音 歌词
用人 职工 哺乳期 单位 劳动 时间 夜班
转学 户口 黑户 毕业 工作
语文 理想 全文
制造厂 生产 机械 电焊条 设备
语句 比喻 行路 作者 道路
律师 法律 资深
小弟 大哥 补丁 实况
历史 老师 博物馆
商品房 买卖合同 名字 情侣
房子 证件 贷款
培训 师资 测试 软件 校区
关系 合作 供应 基础 高分
模型 行业 制作
类型 访友 散文
销售 市面上 床垫
区别 二极管 电路
关系 消防 领导 中队
政治经济学 教程 货币 银行学
题目 内容 三国演义
期限 裁员 公司
朋友 亲人 父母 诗词
标准 英语 口语 中考
工作 前任 时期
进口 货物 货物
汉语 培训 学校 教学
歌曲 动感 外语
市中心 篮球场 经营 工厂 厂房
市场 价格 物价
劳动法 实习生 利益
语文 古诗 文言文
运费 运输费 产品 生产 发票 水泥 公司
商用 有限公司 消费品
工作 待遇 大学 毕业生
文字 编辑 网络
通讯 技术 国际 有限公司
基础设施 产业 农村
手术 身体 患者 癌细胞 方法 疗效 肝癌
孩子 女孩 名字
动画 桌面上 空间 百度 图片
豆花 背景 音乐 电影
国际 歌曲 纪念版 实况足球
电脑 手机 小说
调用 函数 插值
鼻子 局部 物质
视频 音乐 背景
日语 恋空 小说
企业 质量 范本 管理制度
经济 消费 发展 学会 飞速
设施 公园 游乐
体系 融资 关系
学校 档案 毕业
分家 程序 股东 公司
手机 诺基亚 应用程序
小说 官方 魔兽 世界 格式 全集
犯罪 嫌疑人 看守所
肝硬化 动手术 脾脏
关系 质量 管理 过程
物业管理 防盗门 公司
主持人 交流会 老生
项目 季节 电网 变电站 电厂
高手 工程 计算题 经济学 大学
回收率 水电 倍数 反渗透
妈妈 乙肝 抗体
逆向 软件 重点
证明 关系 证据 单位 劳动 法院
外贸 运输 英语
京剧 醉酒 贵妃
英文版 日记 吸血鬼
褐色 乳头 暗红色
韩语 等级证书 身份证
音乐 高分 地址 空间 链接
户口 小孩 外地 母亲
空间 链接 百度 图片
大报 内容 科学
汇编语言 程序 个数
世界 门票 动物 价格
视频 电台 习惯 口音 节目
分析 变压器 论文 故障
中考 材料 整理 时政
国家 小时 夜班
人才 企业 重要性
业主 车位 小区
活动 曲子 填词
指导 管理系统 记录
贷款 套房 房子
专业 设计 培训 装饰
冲突 业绩 领导 心情 工作 前任
招聘会 选人 人事 总监 企业
设置 视频 专家 屏幕
专业 食品卫生 营养
培训 电脑 培训 学校
理想 中考 学生 学校 成绩
专业 电力 毕业 能干 新生 指点 待遇 电厂
工作 骗钱 劳务 有限公司
贷款 利率 统一
白癜风 医院 免费
农场 下场 原因
股权 合伙人 协议
成员 关键 方法
大学 艺术 科技
音乐 研修 学院
发给 格式 视频
习题 语文 答案
发展 隐患 弊端 企业 趋势
花园 九龙 小区
经济 领域 现象
农垦 教材 实验 中学
体系 国际 质量 资料
工资 补偿 书面 劳动者 公司
意义 型号 点数
开场 音乐 中心
链接 歌曲 空间
供应量 国家 资本 货币
合资企业 进口 冶金 生产 电动机
小路 花坛 校园 脚印
租房 事项 学生
球队 球员 补丁 经典
知识点 社会 政治 中考 正义 民生 公平
娃哈哈 零售店 营养
状态 计算机 二进制 代码 领域
账户 票据 票据 企业 核算
用户名 会员 办法 百度
专业 症状 专科医院 牛皮癣
经济 消费 发展
专业 官司 劳动 人士
生产 厂家 生产
英文 歌曲 男声 新歌
外贸 大衣 女式
目的 思路 动态 方法
成人 女子 歌曲 社团
硬性 保户 文件 社区 廉价 政府 户口
历史 少数民族 政权
工作 培训费 学校
项目 案例 经典
委托 加工 供应商 材料 物资
关系 论文 创作 广告 作品 市场 调研
法人 场所 机构 名称 经费 企业 民事责任
经济 企业 工作 私人
高手 落花 诗歌
货币 政策 财政政策 例子 个例
高手 规律 数据库 编程 数据
地区 韩语 免费
发展 前景 品牌
关系 经济 消费
芝麻 价格 原产地
中文 电子书 出版社 文学 格式
资料 税务 纳税人
账号 程序员 资料
视频 汉字 书写
京剧 选段 易学
生活 声音 方法
肝硬化 好心人 息肉 胰腺 胆囊
存贷款 利率 经济 发展
账户 银行 开户 情况 公司
人员 房子 销售
重生 小说 条件
机构 设计 网页 制作 培训
代理 网络 条件 畜产品
实物 增值税 训练
机器 手指 老板
运输 程序 联邦 事项
水电费 房东 费用
技术 工作 医疗 方式 医院
中文 歌词 礼物
酒店 管理 公司
完整版 右翼 纸鸢 天神 网络 天籁 格式
函数 条件 投资 企业 利率
网站 建设 企业
培训 学校 广电
月工资 电焊 电焊工
补税 地税 纳税 情况 自查 纳税人 公司
考试 能力 汉语 时间
技术 学院 大学 职业
风雨 大作 赏析
过户 二手房 费用
磨机 区分 型号 转子
新机 电火花 漏水 电极
插曲 背景 音乐 地址 空间
汇总表 利润表 资产 负债表 科目
钢铁 网站 行业
数据库 信息 备份
灰姑娘 发给 原声带
符号 二进制 中值 八进制
小品 人文 礼仪
铝塑 门窗 型材 公司
研究 中心 嗓音 老师 中央 方式
华侨 心里话 女孩 汉语
分析 肝功能 检查 指标
女生 校园 急需 音乐剧
租房 海天 小区
视频 朋友 歌会
政府 外资 招商
幼儿 话剧 名称 剧本 英语
课程 人数 数量
供应 水平 利率 资金
朋友 补丁 实况足球
天使 剧社 网址
纪录片 领域 生物
现场 音乐 英文
财务 表格 公式 自动
志愿 跨区 中考
贷款 买房 费用
专业 国家 人士 银行 影响 利率
疙瘩 暗红色 腰部
浏览器 局域网 服务器 手机
农村 公证 土地 房屋 使用证
生产型 网站 企业
热电 设计 电路图 温度
专业 成人 基础
税务 二手房 交易
女网 音乐 名字 背景
条规 空间 百度
乡村 地方 教师
价位 代理 预付
补丁 小弟 皇马
车间 电子 实惠 地坪
歌剧 危机 名字 核弹
权益 净资产 资产 负债表 股东
企业 性价比 产品 机具
发票 劳务 地税
贴膜 销售 灯箱
地址 青丝 音乐剧
胆结石 奶奶 手术
桥式 价格 整流器
头像 空间 百度
家族 名字 歌曲
记录 证据 聊天 咨询
视频 语言 电子书 基础
人工 腾讯 咨询
开票 系统 负数 航天 金税
分析 中文 循环 语句
电阻 测量 二极管 万用表
男性 皮肤 阴毛
项目 进口 仪器 编号 实验 统一
机器 原理 工具
生活 制度 宪法 角度 公民
专员 发展 水平 薪资 方向 培训 职业
章节 字数 言情
钢球 销售 人员 有限公司
水浒 漂流记 骆驼 游记 西游记
发展 大学生 轮胎 毕业 前景 工作 机械
泡泡 星级 空间 百度
实况足球 联赛 大师
哥们 待遇 土木 公司
背景 引号 音乐 空间
网站 专辑 音乐
父母 买房 住房 公积金 儿子
代表 身份证 号码 编号 证明 派出所 公民
羽翼 邮箱 黄金
高手 负责人 销售
义乌 手工 加工
歌词 歌手 英文
主题 农村 关键词 世博会
大学 机械工程 名称 科目
对子 房屋 父母 继承权
专业 测控 本地人 资料 大学 专科生
蝴蝶 注音 汉字 日文
内容 信用社 考试
防盗 建筑 装饰 装饰
急需 软件 免费
视频 朋友 收费
教师 历史 课件 手册
皇帝 功夫 全本
教教 大虾 手提
发展 钢铁 产业
培训 人员 素质
教学 设计 质量 平面 培训班
师范大学 学院 教育
管理 农用地 急需 资料 产权
培训 基础 回家 韩语 交通
关系 名词 内涵
服务 机构 外贸 培训
税费 定额 地方税 综合 申报表
小说 发给 完整版
中心 全国 青鸟 教学 质量 管理
老师 设计 滤波器
梦幻 序列 网吧
工程师 青鸟 网络 声音
记录 单号 邮政
手臂 湿疹 中药 乳膏
地区 电脑 学校
章节 管理学 计划 绘制
汽车 销售 助理
工伤 条例 劳动法
文件 网络 内容
号码 运单 圆通 编号 物流
错误 参数 冲突 类型
空间 网页 错误 百度
金额 税负 发票
材料 试验 密度
人才 高分 业务 企业 能手
物流 规章制度 工作人员
朋友 贸易 公司
补丁 实况 球员
电子商务 模式 运营
地区 花边 生产 企业
电影 遥控器 歌曲 人生
奶牛 瘊子 乳头
费用 财务 用友 金蝶 银行 利息 软件
指标 妈妈 检验
待摊费用 期限 房屋
学校 培训 联网
电脑 模式 学校 新华 办学
电子商务 财务 金蝶 优缺点 浪潮 公司
原因 液压 系统
诗句 莲花 众人
网站 平台 玩家 信誉 真人
经济 适用房 面积 销售 建筑面积
电网 运往 道路 高压线
发票 纳税人 增值税
数据库 信息 源码
心情 球员 实况足球
中文 歌词 日文
音乐 男孩 吸血鬼
案例 危机 公关
时限 美食 活动 免费
传动 空间 百度
商品 厂家 发票
结婚证 医院 新农
发票 商业 出口
后宫 传奇 皇后
全国 音乐 实况 舞蹈 歌舞
文理 大学 学院
二手房 置业 税费
抵押 多长 时间 房屋
教育局 学校 职业中专 助学金
管理系统 网站 亮点 后台
高手 布置 税务 作业 老师 筹划
社会 管理 酒店
家宝 总理 心声
作业 语文 布置 风筝
志愿 科技 大学
专业 地方 工作
差异 材料 入库 成本
名字 歌曲 激情
头球 插曲 大地
训练 实验班 数学 答案
系统 字段 时间 设置 规则 有效性
农民工 实名制 管理制度
计算机网络 专业 高校 工程
比赛 传奇 名字 实况足球
住宿 育才 中学
早安 少女 中文
网站 后台 密码
网页 自动 空间 百度
负责人 培训 制度 责任人 分管 责任制 员工
考试题 数学 答案 学期
城市规划 调查 公众 资料
对公 员工 影响
写作文 生活 总会
视频 地址 格式
注音 日文 歌词
毕业 学历 职业高中
日语 好学 韩语
视频 网易 空间
效率 综合 设备
动漫 培训 学校
编程 英文 软件
专业 发展 制约 设计
奶粉 蒙牛 产品 生产
名字 父母 父亲 买房 分配
有限公司 进出口 贸易 骗人
圆通 大哥 垃圾
算法 过程 求教
试卷 数学 答案
统一 学生 民族 事件 原因
天花 材料 石膏板
背景 音乐 背影 空间 百度
视频 名字 音乐 背景
大陆 居民 公司
视频 教程 基础 棒针
银行 金额 保证金 比例 汇票
疙瘩 腹部 脂肪
事业 区别 工人
标准 水泥 路面
数字 电压 万用表
专业 手册 产品 设计 公司
产业 经济 金融学
待遇 车辆 保险公司
营业税 利息 公司 财务
急需 演讲稿 祖国
网站 域名 备案
电感 加工 线圈
双学位 行政 管理 用处
古诗 名字 诗人
指点 测试 职业
建议 技术 意见 软件
生产 贴片 电容 生产厂家
塑料 工厂 物品
视频 免费 格式
轻工业 大学 技工学校
行业 餐饮 设置
分析 关键 工具 百度 内核
领导 政策 工人
视频 歌名 英文
伙食费 施工 差旅费 企业
语文 生活 作文
代理 事项 公司
文章 著名作家 人物
工作 情况 教育
文字 描述性 意义
小说 同人 网球王子
题目 综述 贸易壁垒 影响 绿色 出口 文献 农产品
比值 钝角 三角形
大学 毕业生 户口
电脑 网络 空间 百度
研究 舞曲 韩语
金水区 二手房 公司
中间商 汽车 营销
特种 中心 管理 机构 检测 设备
网络 歌曲 免费
学费 学期 培训
财务 管理 成本
仓库 表格 邮箱
发给 专用 实况 数据
专业 对口 计算机
步骤 程序 微机 原理
背景 音乐 天龙八部
外贸 网站 密码 公司
人士 工作 杂志 资源 做人 资深
国民 定义 储蓄 冲突
宣告 神舟 世界 载人
现金 三者 表格 资产 负债表 流量表 自动 公式 利润表 方法
网站 电影 收费
高手 指点 电工
进口 关税 货物 增值税
歌曲 歌曲 中文名
照片 朋友 身份证
体育 能量 中考
学员 技术 商场 培训 学校
歌剧 教师 当家 主人公 话剧
待遇 图像 有限公司 设备
电脑 空间 图片
评论 百度 按钮 空间
美容 汽车 装饰
发展 利弊 辩论赛 影响 金融危机
空间 编辑 音乐 百度
商店 季度 销售额
言情 电子书 感人
阳台 地漏 条款
事情 心情 旅游 影响
分析 报表 公司
大学 科技 设计 校区 机械
师范大学 专业 辅修
菜鸟 教教 名字 码头 空间 百度
婴儿 疙瘩 新生
原价 商品 现价
外贸 报价 事项
开发票 汇款 对公
头痛 身体 伟哥 黄金
文件 网页 代码 源码
经济 帝国主义 电子版 地址
待遇 工具 有限公司
继电器 启动 时间 电动机
成品 十字绣 加工
语言 计算机 程序 汇编语言 标准 指令 统一
煤炭 发展 前景 行业
价格 无缝钢管 现货
视频 声音 电脑 定格 画面
高手 成员 老歌 高分
驻外 管理 销售 办法 人员 公司
研究生 背景 家庭 社会 企业管理
老师 大业 内容
游戏 毕业 学院
科技 学院 职业
轶可 曲子 天际
费用 宿舍 员工
锯齿 感觉 图片
培训 内容 普通话
少女 时代 链接
指南 数学 中考
黑道 全文 公主
世界 刊物 变频 级别
符号 余额 总账
家装 工装 公司 利润
热处理 员工 工作 蔬菜
款项 科目 行政 单位
价格 定额 建筑
房子 爷爷 名字 影响
乘客 陌生 舞台剧
检验 进口 用品
税务 系统 机关
顶针 车床 螺纹
国家 宏观经济 研究院
意义 工作制 概念 工时 综合
歌谣 大战 地址
学院 新生 合法
网站 国际 价格
职位 经纪人 工作 置业
自习室 大学 地质 校区
面积 买房 建筑面积
中正 数据库 命题 规范化 理论
专业 加工 模具 机电 设计 助理 工程师
软件 凡人 分类 管理
定位 销售 机会 公司
网球王子 歌词 眼睛 名字
费用 使用证 土地
经济 波动 周期性
类型 特色 建筑
企业 方案 管理 战略
制图 表格 仓库 管理
男生 工作 个子 英语
视频 时光 小时 通关
网站 后台 管理系统
实验 小学 神经病
试用期 培训 封闭式
物料 样品 管理制度 宣传 产品
不锈钢 节省 氩气
政府 政策 父母 工作 父亲 房屋 母亲 情况
专业 生产厂家 体育用品 运动服
房主 父亲 房子 名字
插曲 老婆 酒吧
关系 价值 客户
设计 培训 学校 平面 口碑
店面 价位 软件
蜻蜓 广告 卫视
租房 房东 设备
营业执照 饭店 经营
补偿 公司 员工
分析 费用 财务 格式 财务报表 成本
职位 部门 工作人员 市场部
期货 关系 股指
服装 培训 纸样
水浒传 人物 过程
肝病 传染 遗传
金山毒霸 序列 好人
违法 软件 视频
计算机网络 基础 技术
器件 参数 原理
分析 短语 状语 形容词 介词
老婆 小说 公主
师范学院 新生 人间 校区
教师 中学 小学 考核 职称
方针 政策 国家 条件
户口 购房 按揭
关系 管理 人事 后勤 行政 管理 企业
外贸 收费 代理
软件 摇钱树 网吧 管理系统
商场 网管 网吧
管理制度 生产 企业 公司
毕业 轴承厂 环境 工作 伤人
专业 工程 电子 信息 方向
混合物 密度 液体
结石 内胆 影响 事业单位
体系 国家 费用 政策 质量
户口 身份证 老家
分析 产业 动态
专业 大学 环境 科学
视频 名字 女孩 求教
专业 野马 前景 广告 设计 培训 学校
高手 全集 风俗
论文 大学生 毕业
工资 工作 物流
绕组 直流电 动机
培训 公司 家政
过户 按揭 贷款 业主
经济 研究 人士 领域 专业
农场 停车场 好友
作文 生活 语文
视频 朋友 成员 歌词 节目
电路 变阻器 电压表 滑动 变化
工作 学生会 干事
格式 官方 小说 魔兽 世界
证书 工商 大学 同等学力
音乐 大学生 视频
计算机 作业 答案 排序
专业 毕业 电脑
事故 机械 原因
视频 女声 英文
眼镜 可能性 保安
人才 招聘会 人才 市场
月份 教材 考试
酒店 管理 工作 含金量 学位 协会
网站 真实性 信息 公司
身份证 照片 名字
物流 案例 论文 分析
高手 诗歌 配乐
系数 性能 因素 实验
文件 路径 目录
段落 亚历 评价
分类 百度 有权 名人
阵容 补丁 足球 皇马
面积 建筑面积 发票
经济 政策 国际收支 措施 状况 赤字
重工 研究生 待遇 工作
专业 学院 科技 工程
期房 预售 楼盘
毕业 学业 考试 金华
程序 奇迹 世界
语句 功能 循环
童装 政策 招商
曲线 边际 成本
子女 职工 文化 铁路局 考试
顺序 有鬼 原版 全集
专业 人士 房价 走势
动画 文化 专业 工业 大学
条件 企业 人力资源 管理
小鱼 图片 流星雨
中考 材料 学生
专业 技校 所学 毕业生 成绩 钳工
报告书 案件 行政 林业
职工 哺乳期 补偿 公司
院校 高职 学费
百度 空间 数目 好友
观潮 作业 课堂
工资 当兵 实习生
科技 研究生 企业管理 学制 大学
外资 公司 检测仪 设备
算法 程序 相片
大专 意见 警校 毕业生 证件
负责人 财务 账本
游戏 基础 学生 初学 书籍
技校 毕业 情况 医药 公司
娱乐 娱乐城 公司
球员 补丁 实况
动态 鼠标 指针
价值 企业 品牌 评估
车间 管理 工厂
实况 发给 补丁
改革 根本原因 成绩
背景 音乐 设置 空间
差旅费 书面 材料 人员 公司
数据 补丁 能力 球员 足球
测试 职业 能力 综合
工伤 管理 病人
复查 医生 乙肝
地方 学费 青鸟 价钱
评价 答案 手册
主页 稿件 红袖
爸爸 题目 答案
产品 生产 公司
研究生 学院 新闻系
户口 毕业生 档案
少女 时代 少时
专业 新华网 技术 市场
高手 汇编语言 程序 指教
质量 管理 用友 用途 模块
语文 作文 文章
孩子 高层 管理人员
经营权 营运 出租车 区别
青鸟 光谷 校区
言情 校园 电视剧 小说
悲剧 爱情 原因
费用 展销会 归类 产品 科目
效果 工程师 工作 培训
专业 野马 利用 网站 学校 课程 寒假
毕业 论文 家族企业 管理费用 大学
面积 直角 三角形
物料 库房 管理 兽药
方法 政治 答题
塑胶 磨具 五金 产品
结点 好心 高手 链表 头部
强磁 胆管 胆结石
论文 企业 经营 战略
意识 论文 集团
急需 责任 文章 生产
传奇 豪门 皇马
稳压 电源 电路 直流
新闻 企业 网络 负面
培训 计算机 全国 机构 国际
抒情 女声 经典
急需 邮箱 模板
空间 代码 歌曲
颜色 意义 白色
女孩子 毕业 人事 业务 工作 行政
开学 学院 交通
存根 公司 遗失 发票 声明 办理 广告费
职工 培训 合法 单位 工作 时间
成人 销售 网络 客户 用品
合格 销售 胜任 文员
普天 扣板 彩钢 设备
汽车 时代 定义
部门 公司 企业
客厅 房子 建筑面积
现金 自动 流量表
责任 被盗 公款
文件 批处理 内容 文本
管理 月份 文章 物流 调研
管理 科技 学院 职业
物体 测力计 弹簧 摩擦力
有鬼 文章 结局
分层 水泥砂浆 影响
中文 拼音 谎言 歌词 男人
生命 韩语 骗人
档案 问问 身份证 年龄
网络 科技 方法 红人
网站 小妹 桃花 全集
整理 虚词 作业 实词
分析 工作 管理人员 说明书 洗衣店
专业 新生 笔记本电脑 机电
进出口 数据 情况
服装 管理 服务员 人事
玻璃 水晶 物质
球衣 补丁 急需
个例 储蓄 时期
文件 程序 质量 手册
纳税 申报 附表 损益表 增值税
过户 专业 人士
胆红素 检查 胆汁 肝胆
待遇 工程师 测试 软件
知识点 历史 网站
单词 英语 中考
研究 数据库 编程 教材
分析 可行性 自动门 系统 故障
枭雄 极品 公子 完整版
学院 时装设计 文凭
手术 后遗症 狐臭
多媒体 电子 课程 教学 制作
化肥 工厂 村庄 代数
租房 违法 押金
衣服 网站 服饰
地方 企业 财务管理
教育 教室 学院 艺术类
管用 不锈钢 镜面 无缝 销售
京剧 小朋友 祖国
格式 网页 模板
视频 爱情 歌谣 剪辑 人气
变压器 电压 参数
工龄 买房 继承权
油气 工程 资源 勘查
韩语 姓名 考试
电脑 影片 土豆
疙瘩 液体 红色
管理 承包工程 办法 公司 成本
电力 仓库 系统 物流 自动控制
空间 骑马 游戏
制度 管理 销售 信息管理 试用版 用友 票据 软件
房主 损失 暖气 租房子 产品
企业 会计证 工作
补习班 能力 英语 听力
视频 背景 音乐 个性
工作 大学 情况
散文 生命 诗歌
交税 全国 房屋 统一 契税
女王 绯闻 全本 倾城
频道 音乐 内容 魅力
管理 前辈 指教 工作 工程造价
方子 中药 牛皮癣
人力资源 书籍 行政 管理 企业
原理 传感器 工作
主页 视频 空间
高手 信用证 条款
二氧化碳 技术 答案
视频 音乐 背景
管理 公司 利润
现金 资产 负债表 损益表 流量表 自动 格式
感人 结尾 指环王
菜单 界面 实况 键盘 自动 为题
色谱 气相 原理
费用 结石 胆总管
专业 人事 故意伤害
内容 影评 空间 百度
登记证 合法 办税 公司
区别 空心 砌块 混凝土 实心
专业 技师 全称 模块 电工 书名
保安 公司 车辆 管理
经验 同事 工作 传授
酒店 人事部 工资 文员 前台
序列 视频 工具
专业 资讯 网站
栏目 视频 中央 电视台
紫色 脸谱 图片
单片机 循环 移位
标准 建设 残疾人
规划 人生 女生
责任 作文 社会
专业 艺术 环境 家具 设计
药品 生产 企业 公司
涂层 行业 设备
戏剧 特征 心理
管内 牙齿 金属
检查 台式 电机
生活 现实 利用 例子 优势
铃声 短信 手机
中文 歌词 歌曲
变动 材料 价格 行业
过户 高手 房屋
政府 经济 宏观经济 政策 时期
设备 管理 协会 委员会
语言 赛尔 技能
现金 资产 负债表 损益表 流量表 空白 自动 财务报表
打印机 发票 增值税
教材 韩语 急需
方向 大学 类别 课程
分数 个数 分子 分母
语言 成绩 预科
头发 资格证 时间 考试
中文 数据 补丁 实况足球
机构 培训 职业
溶质 分数 质量 化学
盐水 酒精 耳朵
独生子 姐妹 女方 男方
电话 培训 学校 脚本
管理人员 产品 问问 家家 软件
教堂 音乐 歌曲
信用卡 记录 商业 贷款
内裤 内衣 清水 免疫力 洗液
矿粉 卧式 生产厂家
毕业 月份 协议书 离校
生气 肝炎 生活 伤心 习惯 楼主 生病 病毒
空间 模板 百度 设计
农民工 工资 法律 包工头
后台 传输 服务
高手 程序 单片机
数据库 试题 批量
高手 钻头 技术 指点 电镀
故事 虚构 纯属
病人 检查 肝功能
酒店 发展 连锁店 管理 工作
专业 教育 中心
数据 机密 粮食 产量 行业
体会 管理人员 职权 利用 现象
触发器 数据 脉冲 利用 信号 机械 时钟
现金 被盗 公司 老板
实况足球 足球 小将
税务 经营 销售 加工费 发票 企业 增值税
网站 数据库 后台
版本 歌词 歌手
专业 名学 前辈 毕业生
班组 竞赛 企业
主角 校园 小说
韩剧 剧本 韩语
专业 毕业 护理
主体 民事行为 能力 法律 关系 民事
错误 页码 标题
大学 学生 毕业证
管理 工资 人力 全权 管理者
学徒 船厂 小弟 工作 大哥 电焊工
进口 办理 增值税
设计院 工作 内容
会计分录 列支 管理费用 汽油费 调整
经验 大会 交流
变量 类型 定义
个体 工商户 增值税
咖啡 音乐 早餐 背景
股权 投资 新手
工作 时间 法律
网站 讲座 中学
空白 财务报表 表格
培训 毕业 物流
白色 强度 胶水
档案 符号 电脑 文章 文本
体系 文件 程序 企划 生产
正式工 工资 研发部 大学 毕业生 情况
格式 盗墓 笔记
师范大学 校区 艺术
汇编语言 高手 指导 考试
语文 题目 读本
老师 高手 对联
急需 特产 速度 对联
朋友 住房 公积金
汇编语言 指令 题目
培训 生涯 课程 职业
误差 灌装 液体 塑料瓶
女王 绯闻 全文 倾城
汇编语言 设计 程序 综合
动画 培训 影视
系统 信息 工作
肝功能 乙肝 病毒
毕业 毕业证 单位 自动
价格 设备 型煤
息肉 医院 胆囊
歌词 玻璃 都行 文本
居民 房子 住房 商用 工作室
手段 用途 货币 交易
蓄水池 国美 发展 潜力
背景 音乐 无人 灰太狼
文件 补丁 实况
姐姐 孩子 合法 女友 法律
花样 金丝 歌曲 男子
中学 基地 国防
教师 语文 工资
货源 童装 销路 指点 外贸
季节 赏析 古诗
独资 负责人 名义 单位 货车 使用税 企业
培训 地区 内审 三体 环境 机构 质量 咨询
栏目 杂志 小说
语文 作文 价值
水域 人为 原因
代理商 产品 公章 公司
损耗 销售 苹果
计算机 全国 成绩 考试
零售 客户 经理
电影 格式 资源
宇宙 科技 新闻 设计 航天
视频 背景 音乐 魔术
机械 前途 外贸 行业
视频 大学生 网吧 食堂
应付 成绩 方法
服装 管理系统 服装店 软件
指导 丛书 总分 方法 句子 结构
规格 鼓风机 冲天
企业 程序 出版社 杂志
方式 筹资 成本 资金
副本 买房 按揭
答案 高分 唱词 戏曲
定义 数据库 字段 时间
分析 报告 原因
发票 企业 地税局
厂址 方式 胶囊 生产厂
业务员 教育 图书
序列 数字 产品
交钱 孩子 学校
女友 狐仙 种子
辅导 物理 老师 学生
待遇 电子 科技 腾讯 有限公司
经验 学历 工作
军事 网址 经济 学院 主页
区别 生产 设备
转氨酶 谷草 转氨酶
拼音 歌词 电台 外文 歌曲
培训 学校 求教
方式 出口 货物
农场 列表 好友
采购部 质量 原材料
小说 名字 战胜
农业 工资待遇 单位 集团 条件
专业 培训 数字 技术 影视
影响 出口 人民币
工作 补偿 公司
基础 画图 大学 物理学 工具
经济 论文 危机 时代 金融
变化 启动 过程
培训班 考试 工程师
右翼 全文 天神
部门 物流 企业
升级 数据库 补丁
改革 国家 发展 总量 目标 消息 规划 纲要
护士 中考 毕业 标准
检查 肝功能 鼓楼 医院
前景 玻璃 前途 混凝土
水泵 球阀 风机 水龙头 行业 温控
国税 房子 废品
专业 研究生 毕业 药学
口号 企业 高分
模块 空间 非主流
压力 人工 岗位
婚礼 节奏 戏曲
语文 方法 记叙文
法治 植皮 皮肤 办法 医院 时间
形式 议论 食堂
实例 背景 音乐 空间 曲目 百度
喷粉 乱马 珊瑚
航空 工作 飞机场 公司
内资 企业 外资
大学生 全国 大赛 设计方案 设计 机械
费用 加工 业务 电子 纳税人
网站 电影 大学 免费
全集 盗墓 笔记
过敏性 紫癜 中药 急需 方子
区别 行政处罚 立案
农村 新农 建设
朋友 求教 资源管理
大奖 金曲 音乐
印章 制作 工具
职工 管理制度 干部 公司
编码 企业 性质
本科生 工资 矿山 工作 企业
温流 悲剧 男人
文件 数据库 信息
程度 检查 圆形 密度 肝脏
父亲 流泪 答案
教师 领导 管理
外资 检查 器材 进口 生产 交通 公司
电子书 格式 全集
烧水 用电 电压
视频 音乐 高手
大学 金融 工程 专业
曲线 边际 斜率 成本
电路图 电压 电压表
语言 整数 符号
图纸 轴承 合金 柴油机
题目 区别 物体 字段 形状 颜色
免费版 价格 票据 用友
金奖 世纪 企业 质量
职称 服装 设计师
工作 环境 大学 学院 资源
语文 作者 目录
咨询 地方 免费 律师
专业 艺术 环境 目录 大学 设计 书籍 考研
权利 国家 监督 活动 机关
户口 生源 大学 毕业生 学校
专业 野马 动画 学校
汽车 物流 流水线 学生
高手 指点 内容 页面
高手 寄语 女孩 名字
调用 汇编语言 程序
复旦 大学 校区
少女 时代 舞蹈 资深
空间 钱包 百度
自动 粘贴 格式 成文 单元
原创 言情 数量 邮箱 小说
加工 铸铁 参数 刀具 碳素
发展 新能源 领域
金榜 数学 答案 单元
代码 窗体 运动 矩形 方块 图片
企业 诚信 品牌
遗产 物质 文化 名录 物质 人类 代表作
理由 经济 理论 绘图 观点
宏观 经济学 课本
专业 工程师 电气 指导
管理学 角度 情况
遗产 生活 插曲 男生
绿色 精灵 有序 邮箱 闪客
花费 私家 干事
国家 货币 资源
小说 朋友 姐妹 完整版 资源
专业 学院 科学技术 职业
完整版 少女 时代
真空 调节 断路器 电流
中考 老师 高分 倒计时 家教
租房 房东 管理
食品 产品 配方 来源 公司 生产工艺
视频 十字绣 技巧
极品 公子 邮箱
机构 英语 培训
电热 寿命 多长
对象 数据库 后台 购物
银行 房子 按揭
电话 骗子 公司
升级 学校 学院 区别
日光 皮炎 朋友
价格 管理 销售 厂家 分销商 质量 店铺
遗产 家庭 纠纷
期房 名字 父亲 夫妻
定义 成本 企业 净值
导游 韩语 考试
关系 首席 总裁 总经理
专业 装设 大学 科目
疤痕 烟头 胳膊
培训 学校 手机
网站 单位 营销
学校 化妆 美容
插件 贴片 价格
大业 观后感 中学生
中学 汽车站 对面
经济 社会 变革 政治 经历
气息 名字 公会
文字 黑色 颜色 评论 文章 字体
动画 培训 高端 机构
学费 学院 职业
报税 发票 金税
后宫 传奇 皇后
专业 电子 工程 设计 分数线 机械
培训 机构 动漫
中文 中文版 水果
七言律诗 网络游戏 五言
论文 题目 硕士
学费 校区 网络
节约 营业执照 税收
期房 范本 流程 交易
前奏 歌词 歌曲
农村 零售 企业 市场
中文版 暮光 英文版 小说
照片 空间 百度
政策 房价 影响
作家 彩排 人生
七彩 二极管 名字
机车 车辆 股份 待遇
信息 国际 箱包 消息 面料
工程 电子 学院 社团 职业
经济 技术 指标 产业 升级
热量 损失 空气
物品 生产 工厂 店铺
汇编程序 单片机 闹钟
跌价 销售 存货 主营业务 商品 成本 调整
地址 电影 命运
结石 内胆 手术 伤口 胆囊
管理 公司 证件
歌手 歌曲 空间
研究生 计算机 大学 电子 科技 学院
高分 资产 负债表 利润表
违法 生活 违规
数字 发给 温度计 原理
空间 姓名 百度
专业 培训 化妆师 新娘 彩妆
作文 写景 学生
物流 管理 供应
飞船 宇航员 状态
实习生 影响 学业
西式 所学 面点
主题 文章 比赛
住房 房子 公司
大哥 密码 资源
补丁 实况 邮箱
文件 消防 建筑设计 规范 公安 建设 设计
服装厂 高质量 供货 时尚 女性
专业 广告公司 地区 营销 口碑
概况 西厢记 剧院 版本 昆剧
书籍 人力资源 劳动法
诚信 协会 企业 骗人 质量
舞蹈 背景 音乐 韩语
筹划 税务 贸易 电缆 公司
变压器 正弦 交流电 交流
视频 高手 背景 音乐
湿疹 医生 影响
滤清器 标准 机油 免费
房屋 评估 法院
肝硬化 手术 肝脏
特种 作业 电工
职位 本科生 公务员 学历
浑身 体温 感觉
作业 网页 作品
八字 风水 楼层
事务所 建筑师 设计 建筑
租房 合租 责任 被盗
用友 错误 单据
魔法 小说 目录 禁书
区别 志愿书 入党 范本
歌词 中文 中毒
质量 中学 教学
同学 作文 题目
损益表 表格 成本费 概念
医院 白癜风 床位
语句 数据库 视图
融资 意义 企业 影响 创业板 市场
住房 公积金 套房 贷款
陶瓷 行业 企业
副本 表格 公司 税务 国税 办理
空间 视频 百度
中文 歌词 法语
改革 回忆录 录音 历程
预售 买房 按揭 粘贴
地方 场面 句子
文件 中文版 时空 实况足球
精华 奇迹 智能 记忆 英语
老婆 银行 房子 名字 贷款 购房
教教 高手 菜鸟
视频 歌名 感觉
文件 百事 手机
学校 学位证 校本 毕业证
分析 大学 材料
现金 表格 资产 负债表 流量表 利润分配 财务报表 利润
营销 影楼 网络
孩子 证明 妈妈
肝功能 检查 指标 碱性 磷酸酶
品牌 民族 原因
台词 大叔 韩语
化工 原料 陶瓷 生产
拼音 文件 首字母
专业 研究生 管理 绘画 课程 旅游
专业 动画 等级证书
工程 外地 开发票 异地 建筑 公司
模具 工业 设计 影响
原版 小说 主演
管理 商务 骗钱 专业
营业执照 罚款 溜冰场
所得税 销售 亏损 视同 成本
导游证 导游 资格证 多长 时间
大学 语文 考题
原因 楼市 低谷
高手 管理器 服务
集会 动向 地产 工业 行业
买家 发货 运费 单子 化妆品 卖家 物流
人均收入 全国 总收入 市区
主体 资本主义 国家 公有制 国家 生产力
发票 电费 号码
容器 品牌 压力 公司
谚语 意义 故事 造句
国际 学校 树人
疙瘩 尖锐湿疣 医院
手术 腋臭 胳膊 微创
集体 中央 会计科目 排污费
流程 交易 二手房
培训 学校 培训班
经济 国家 坏处
关系 高手 营销 金融 市场
农村 存根 信用社
高手 汇编程序 指教
文章 笔记 读书 赏析
音乐 花样 男子
资产 负债表 建筑业 利润表
空间 百度 图片
实况 中文 补丁
单位 工作 情况
管理 农业 地址 学院 校区 干部
状态 中考 体育
女声 歌词 名字
股东会 机构 决议 分支 公司
语法 英语 资料
经济 适用房 条件
显示图 帖子 图片
权利 证明 单位
视频 背景 音乐 指教 名字
策略 销路 养猪
无业 独生子女 夫妻
关系 消费者 消费品 企业
硬度 导电 用途 金属
大学生 住宿 法律 条规
用途 炼焦 冶金 产品
成绩 考试 海员
网址 戏曲 艺术类
穿线 管壁 钢管 镀锌
品质 企业 文件 管制
网址 桃花 小妹
题目 中考 类型 地理
文件 网站 服务器 客户端
子女 生育 孩子 夫妻
公益 歌曲 广告 背景
状态 工作 静态 电路
文化 班级 建设 活动
出资 买房 儿子 名字 父母 套房 房子
主页 发给 地址 空间 百度
歌谣 电台 地址
研究生 课程 考试 大学
足球 游戏 本本 垃圾
因素 电力 系统 电压 影响
专业 司法考试 工作 英语
印刷 大学 学院
遗产 女儿 父母
投资 影响 外商
中学 地方 学校 学生
关系 国民 生产总值
定义 代码 背景 空间 百度
银行 买房 指点 行家 资格 按揭
区别 当兵 招工 油田 分配 胜利
财政政策 财政 观点
现金 资产 负债表 流量表 利润表
静态 汉字 正则 关键
加工 平行 车床
发给 标准 韩语
基础 大学 物理学 时间
铃声 英文 歌名
被盗 产品 网友 图片
汇编语言 程序 次方 设计
卫视 插曲 百科全书
老干部 咨询 待遇
夫人 文言文 古人 评价
人名 中文 日文
学院 学校 软件
情况 法律 寒假 大学生
发展 世纪 趋势 人力资源
容器 甲醇 钢材 压力
生产 小时 锅炉
改革 经济 股份制
关系 失业率 消费性
定义 代码 切片 淘宝 图片
文化 交易 产业 版权
经济 社会 月饼 现象 高价
偏锋 小说 全集
地段 实验 中学
房主 买卖合同 房屋
身体 影响 静电 喷粉
文件 磁带 系统 格式 数据 备份
米粒 胳膊 疹子
大公 维权 胜诉
景物 角度 作者
网址 软件 免费
短语 老子 思想 谚语
补丁 头像 足球
总数 加工 个数 生产
括号 句子 中用
双语 答案 学生
毕业 急需 时间 技能
生产 秸秆 能源
专业 户口 人士
歌词 中文 乐队
高手 管理 基本原理 数据库
青鸟 口碑 校区
分析 概念 营销 区别
出境 旅行社 机场
直角 平面 三角形 坐标系
培训 地址 店长
标语 企业 文化
诗集 漫步 中英文 月球 诗话 自传
第二产业 地区 第三产业
性格 内向 职业
专业 人力资源 管理 大学 考试 科目
所有人 工资 老板
经济 曲线 斜率 条件
现场 少女 时代
医院 专业 狐臭
地方 桥梁 施工 国家 监控 法规 监测 结构
毕业 学生 学校 合肥
领导 员工 公司
生活 丧葬费 来源
设备 管理 业务 化验室 交流
平面 设计 行业
专业 报告 医生 乙肝
工作 脉冲 激光
防腐 玻璃钢 水泥
歌词 坟墓 男人
视频 朋友 名字 日文
曲子 急需 甜心
电路板 线路板 厂里
薄膜 工艺 原理 电池 太阳能
谐音 对联 歇后语
商店 电脑 软件 手机
译音 中文 韩语
动画 歌曲 时间
落户 买房 贷款
实务 理论 国际贸易 财务管理 老师
曲子 小学 铃声
会计分录 欠款 公司 设备
经济 利润率 公式
岗位 工作 半导体 公司
顺序 汇编语言 个数 单片机
曲目 交响 情人
语文 题目 作业本
空间 网页 百度
应收款 工业 企业 账款 工作服
管理 技术 施工 说明书 资料 软件 建筑
软件 免费 语音
字句 海水 森林
费用 记账 押金
课表 学院 电影
消防 销售 前景 高分 市场
清华同方 机顶盒 视频
剧目 京剧 传统
博学 青鸟 电脑 课程
前辈 嵌入式 单片机 行业
发展 高速公路 工作 技术员 前景 待遇
方式 套件 朋友 厂家
物流 电脑 垃圾
手机 网址 视频
视频 背景 音乐
现金 自动 流量表
少女 时代 卫视 插曲 音乐
京剧 文本 唱词
企业 财务 重要性 战略
管理 经营 管理 模式 企业 方法
孩子 玩具 教育
海运 价格 邮政
免费 数据库 账号
变量 局部 堆栈
商贸 学校 事件
高度 教室 宽度
关系 文科 数理化 物流
邮箱 财务报表 模板
面积 长方形 铁皮 半圆
触发器 代码 话费 块钱
国际 调酒 花式
高分 计算器 源代码
改革 体系 国际 货币
视频 软件 方法
电脑 身体 小时
外文 文献 职业
微观 经济学 答案
女方 孩子 重婚罪
群星 历史 天空 对联
编程 利用 子程序 结构
家教 大学生 工作
原始凭证 格式 用纸 粘贴
发音 女生 结尾 节奏 单词
大学 规模 学校
定义 单位 主营业务 建筑
水平 单位 风险
汇编语言 单片机 定义
水电站 铺设 卵石
住房 公积金 异地 购房
变压器 电容 桥式 电压
太小 面向 内衣 市场
物业管理 会计凭证 公司 科目
副词 名词 汉语
皇后 中文 歌词 蚂蚁
人力资源 效果 管理 调查 问卷 劳动 程度
网页 代码 制作 链接 图片
经济 调控 宏观 人民币
中学 分校 师资
庭审 原件 过程
程序员 源码 帐号
身份 贸易 中间商 公司
农场 好友 农场
三菱 编程 梯形 手册
网络版 右翼 天神 大人 邮箱
女生 专业 学校 宿舍 文学 学院 科学技术 条件
师范大学 学校 风气
活动 动作 内心
证书 咨询 行业 市场
田地 集体 户口 农村 补偿 房屋 老家 上学
交税 单位 核定
楼房 平面图 二手房 软件 绘制
客户 汽车 租赁业
定义 约束 课程 课程表
过户 资料 产权 办理
手续费 异地 买房 刷卡
核酸 销售 效果
物流 行业 品牌
风流 全本 邮箱
轴线 定位 施工
马力 柴油机 春雨
续约 实况 球队
厂名 药厂 地址
浑身 肝硬化 爷爷 恶心 腹水
会计分录 对讲机 建筑行业
网站 程序 技术 开源
社会 现金 技术 文凭
单位 毕业 方向
聊天室 高分 管理
宿舍 学生 传媒 学院 艺术系
大厦 韩语 方圆
国际 市场 企业 超声波
劳动 办理 手册
中学 网站 网址
白色 指甲 塑胶 手套 遗留
利用 秘密 软件
大学 人文 素质 报告
校区 动物 医学院
校园 短剧 剧本 原创
消费者 指点 维权
演讲稿 技校 新生
企业 网络 新闻稿 公关 电子产品
不锈钢 裂缝 氩弧焊
传播学 新闻 大学 用书
音乐 背景 足球 实况足球
编码 语文 教育 校友 毕业证 学院 职业
代表 时风 型号
风月 大陆 全文
研究生 甲方 地铁 运营 公司
财务 软件 免费
女声 歌曲 英文
草原 音乐 地址
答案 税收 数学
经典 京剧 豫剧
企业 外资 纠纷 劳动
服装 货源 淘宝 精品
理论 投资 国际贸易
待遇 员工 医院 事业
职工 大学 全国
要数 动态 网页
高分 业务 核算
游戏 手柄 品牌 足球
计提 营业 利润 影响 坏帐
按揭 贷款 买房 情况
电子版 资产 负债表 损益表
发展 前景 谈谈 产品 行业 业内人士
网络安全 毕业设计 防火墙
会计工作 环境 条件
动漫 歌曲 名字
学校 部门 地址 资助
电路板 超声波 图片
汇总表 资产 负债表 自动 利润表 科目
房子 名字 按揭 买房子
中华 志气 对联
高手 数值 字段 指点
经济学 市场 结构
培训部 专项 培训
待遇 纺织 薪资 有限公司
负债 所得税 流动
工程 电子 学院 职业
皇帝 新装 方法 课文
字母 省略号 英文
师范大学 体育 学院
网站 批量 图片
医学院 学生 住宿 大学 情况
培训 电脑 教育
教教 照片 空间
人工 肝脏 价格
资本 民间 国债 廉租房 投资者
服务费 会计处 财务
化学 中考 答案 试题
文本 高度 百分比 设置
原则 管理 举例
数学 答案 中考
作家 薪水 起点
师范学院 入学 新生
中文 补丁 实况
交税 开店 淘宝
钎焊 材质 直径
领导 实习期 公司
英语 试题 中考
试卷 数学 单元
点子 环境 整治
大学生 导游证 导游
高手 音乐 背景
研究生 大学 宿舍 浴室
一审 律师 开庭 证据
视频 音乐 魔兽 背景
语言 字母 程序 用户 内容
地址 韩剧 完整版
物业 押金 隔墙 卫生间 公司 装饰
驱动 电路 原理
建议 网站 单片机
胆囊炎 息肉 医生 手术 资料 胆囊
科技 学院 骗子 职业
毕业生 经济学 工作
分析 错误 程序 原因
酒水 货款 烟酒 订单 婚宴 定金
汇编语言 试题 答案
计生委 法律 犯罪
照片 空间 百度
农民 农村 外地 住宅
内容 文本 邮件
少女 时代 火星人 病毒
对象 定义 属性
文件 密码 用户名
改革 中考 月份 地理 生物
学校 小学校长 管理工作
球鞋 球衣 欧文 补丁 邮箱
经销商 大会 公司
轴承 机床 刀架
网站 信息 后台
小儿 医院 白癜风
药物 结石 偏方 胆囊
农场 网页 空间 百度
发展 软件 工程师 青鸟 系统 薪水
调离 权利 岗位 单位
化工 事故 影响 市场
院校 专科 医学类 学校 计划
研究院 建筑 科学
考试 学校 数学
划线 平板 检验 区别
管理系统 党员 模板 设计 企业 学籍
有权 宅基地 农村
彗星 种子 市场
经理 夜场 助理
咖啡 技术 学院 情况 东华 职业
步骤 百度 文章 空间 置顶
乙肝 公务员 银行
户口 毕业 入学 协议书 学校
语句 分析 分号 视图
方式 后果 资金 市场 金融危机
戏曲 艺术 学院
毕业 学校 幼师
朋友 国际 空运
偏方 腋臭 金华
主页 主题 印象 婚纱
过户 顺序 二手房
转学 大学 社区
专业 韩语 数目 院校
借款 设置 债权人
黑色素 脸部 皮肤
地块 项目 光谷 价值 金融
定义 命令 字段
概念 大赛 作品
发音 韩语 感冒药
肝硬化 腹水 病人
待遇 恒大 地产
管理 轨道 运营 经营
现金 自动 流量表
高手 检查 指点
学长 大学 外国语
培训 老师 名家 技能
大学 工作 民办
服装 服装厂 产量 计划 生产
单号 信息 邮政 寄件
压缩机 气力 螺杆 系统 风机
制作 海报 价格 印刷厂
电力 待遇 水利 有限公司 物资
过户 贷款 办理
三相 布线 功率
经济 措施 产业 举例 民工 方向 热点 结构
服务业 群众 培育 旅游业
公务员 考试 培训
比喻 手法 形式
货币 政策 银行学
服务 餐饮 债务 纠纷
出售 户口 房子 利益 分配
运输机 型号 皮带
标语 生产 车间
收费 信服 百货
现金 用材 材料 公司 日记账 职员
轴承 单价 区别
功能 库存 普及版 商品 数量 报警
指南针 磁石 方法 方家
风险 政府 投资者 投资
地区 标签 不干胶 小弟 前景 市场
次方 检查 丙肝
网站 小号 曲子
谐音 中文 韩语
黑幕 青鸟 电脑报
电压 功率 电流
投资 买房 合肥
复旦 培训 口译 新东方
宏观 经济学 紧缩性 政策
女方 精神 聋哑人 父亲 母亲 障碍 影响
诗文 报效 儿女 争光 资料 祖国
户口 小孩 孩子 法律
传媒 大学 播音 艺术类
诗歌 手法 创作
物流 家乐福 模式
右翼 全集 天神
题目 语言 上机 考试
老师 网校 家教
地方 工程 项目 重点
财经 大学 速度
分析 题目 财务报表 答案
中文 补丁 实况 邮箱
业务员 国际贸易 考试
大虾 入党 人员 条例
高手 正则 指点
视频 预先 聊天
经济 高手 高分 增加值
行政 工作 职务
分析 工作 工作
青鸟 网络 校区
政府 科技 企业
辞职信 合资企业 领导 关键
商业 公积金 套房 贷款
知情人 待遇 行政 助理
网站 数据库 服务器
工伤 律师 咨询
手机游戏 培训 学校 培训班
资料员 工程 交流
带状疱疹 葡萄 患者
方法 碳素 体制
旦角 形象 女性 戏曲
咨询 企业管理 公司 视野
带状疱疹 激光 半导体
导电 三极管 场效应 特性
研究生 项目 大学 学院
女主角 音乐 广告
精神 事物 诗歌 世界 学生 诗人
年度 会计分录 税金
项目 发展 旅游 农村
电子书 地址 格式 拳皇
原理 鸡蛋 黑眼圈
大学 话剧 剧本
体系 青鸟 课程 软件
汉字 举例 手法
插曲 主题曲 仙剑 奇侠传
代码 鼠标 恶作剧
地址 中文版 实况足球
问问 歌名 背景 音乐
加工 丝杠 间隙 螺纹 车床 影响
规划 过来人 职业 指点
游戏 错误 实况 应用程序
高手 证书 序列
协议 毕业 工作 公司 干部 身份
经营范围 内容 劳务 公司
计算机 全国 考试题 考试
体系 容器 压力
免费 草样 全集
狗狗 好友 百度
主角 商业 小说
排行榜 企业 建筑 陶瓷
专业 机械 工作
中文 电子 图书
手机 扑克 百度
保质期 电梯 导轨
流程 企业 红票
毕业 大学 职业
医疗 生产 器械 公司
韩语 邮箱 软件
大学 交通 校区
高手 韩语 邮件
谷草 转氨酶 转氨酶
集团 教育 新华
上机 软件 桌面上
复印件 开发商 合格 证件
樱花 小说 学园
技术 学院 信息 职业 校长
定义 尺寸 模块 空间 百度 调整
地方 尖锐湿疣 颗粒 阴部
歌舞 剧本 原创
好心人 物质 电子书 全集
变量 矩阵 求教 初学者
电气 区别 工程师
女生 全文 寝室
政治 中考 战胜 挫折
作业本 数学 答案
工作 小结 文员
电子书 仙剑 奇侠传
开发人员 月薪 欧元 软件 人民币
专业 酒店 管理 工作
学校 户口 毕业
实验 中学 分数线
频道 音乐 风云
设计 学院 艺术
正常值 胆红素 肝脏
操作员 时间 考试 计算机
背景 音乐 足球 新浪
症状 高手 红色 水泡
空间 百度 标题
答案 微观 中文版 宏观 经济学 原理
设置 电压 内存 频率
实体 外贸 女装
研究生院 主页 大学 民族
好学 电工 职业 用处
错误 活力 团队
税率 规模 扩大内需 国债
落户 户口 所在地 工作 合同工
油墨 印刷 防伪 人民币
视频 好心人 音乐
违法 孩子 主席
照片 空间 百度
清华 世界 大学
经理 旅游 产品
后宫 传奇 皇后
工程 学院 职业
现金 方式 应收款 余额 贷方
工种 车间 统计员
石油 后果 套管
传输 终端 资料
实验 中考 物理
创维 模式 工厂
专业 文科 技术 学院 技术 信息 软件 职业
艺术 专业 环境 园林 设计
字号 模式 分支
工程 专业 前景 材料 学生 大学 成型
芯片 电子 有节
场所 纠纷 网吧
心动 学院 动漫 影视
收汇 核销 系统 出口 服务器 客户端
经济 适用房 户口 父母 名下
环境 跳动 时间 传感器 温度
专业 系统工程 系统 大学
政府 补贴 买房
秘书 秘书 工作 区别
动画 前途 毕业生 制作
英语 资格证 汉语 导游
文本 来源 图片
报税 手工 软件 公司
待遇 环境 工作
高端 门户 交流 职业
厂商 等离子 生产 屏幕
钢丝绳 方法 电磁 检测
实况 补丁 球员
大学生 煤矿 工资待遇
试用期 交工 费用
清华 美女 眼镜
营销 网络 口碑
地线 出线 电表
考点 重点 内容
人才 管理 企业
视频 教室 英语
工作 待遇 营业员 珠宝
流氓 魔法师 小说
话剧 小品 中学生
服务 材料 产业 例子 发展 外包
现场 操作员 富士
电话 投稿 理论 编辑部
管理 客户 重要性
网址 网页 模板 百度
国家 助学金 学院 奖学金
运输 公路 税率 发票
国际 评级 机构
升旗 发言稿 小学 仪式
发给 补丁 球员 邮箱 实况足球
荒野 魔法 拼音
声音 视频 音乐 电脑
太阳能 行业 品牌
精彩 小说 暮光
热情 技校 不合理 老师 学生 工作 企业
少女 时代 现场 地址
网站 后台 图片
热泵 国家 中央空调 水源
空间 音乐 背景
加工 材料 玻璃 刀具
电动车 全国 防雨
分配 工作 叉车
所在地 住房 补偿 户口本
气体 单位 管道
方式 质量 产品 价格
油墨 丝印 区别 硅橡胶
领导 现象 印象
发给 流年 时空
免费 歌曲 空间 图片
曲子 合声 调子
购货 电费 涨价 单位 公司
孩子 灵魂 结晶
工商 个体 公司
程序 电子 调试 客户端
网址 格式 小说
电话 教务处 学院
面积 罚款 房屋 建筑
调用 键盘 数据
七彩 频道 戏曲
练习题 软件 标准版 财务 金蝶
文字 游戏 医院 空间 百度
大虾 监理 辅导班 考试
日语 地区 培训班
物业 小区 房子
文化 艺术 学院 学校 时空
经济 泡沫 买房
中文 数字 字体
婚礼 内容 台词
表面 钢板 电镀
添加剂 饲料 效果
职工福利 发票 厂方
背景 代码 模块 资料 空间 百度
行政 管理 培训班
开发区 房价 小区
应付账款 区别 收支 营业 科目
房东 私人 单层
中学 体育 实验 分数线
背景 音乐 纨绔
题材 战争 幻灯片
教师 考试 消息
协议 内容 名称
影响 乙肝 阳性 蛋白
语句 数据库 数据
有限公司 交易 黄金
液晶 英文 资料
布局 样子 空间 百度
帐户 单位 个体户 汇款 发票
编辑 文章 百度 图片
合作 品牌 策划 公司
肝硬化 朋友 方法 脾脏 腹水
主人 空间 百度 图片
恶魔 法则 计划
水平 品牌 策划 公司
公安 毕业生 专科
品牌 水平 策划 公司
文件 证明 复印件 书面 发票
权利 档案 单位
裁员 人员 公司
系统 环节 单位 信号 传递函数
文字 游戏 名字
公交 光谷 校区
协议 合伙 购房
网络 歌曲 空间
补丁 球队 中文
卖家 淘宝 空间 图片
视频 空间 制作 百度
时间 护士 考试
分校 英语 月份 科技 大学 考试
测试 数学 答案
电脑 设置 架设
迅雷 观察室 军情
疙瘩 皮肤 干性
音乐 视频 背景
国家 财政政策 供应量 货币
行业 电子 毕业
平台 信息 装饰 公司
收费 系统 设计
空间 鼠标 百度
进出口 公司 国税
技术 冷库 苹果 湿度 温度
歌曲 曲风 旅馆
唱段 急需 音乐剧
高手 题目 单片机
灰色 白色 厂家 生产
论文 企业管理 急需
流程 产品 出口
秘史 剧情 贵妃
密码 代码 发票 地税
救命 补丁 好心 硬盘
发音 时间 记忆
高压 配电 设备
关系 男朋友 乙肝
费用 二手房 交易
水平 经济 发展
多长 时间 物品 宅急送
销售 板材 客户 钢结构
胆红素 检查 原因
少女 时代 这歌
毕业 工科 海员
国际 集成电路 有限公司
有机肥 代理 生物 生产 公司
咨询 鱼鳞 遗传
题目 护士 资格 考试
营销 建设 企业 文化
编辑 代码 百度 空间
费用 二手房 税费 交易
管理 理论 管理 现实 指导性
身份证 信息 毕业
华信 经济 学院 学院 邮编
违法 法律 责任 工作 公司
词语 形容 日子
网页 地址 链接
贷款 售楼 代理 契税
工作 信息 效率
界面 电脑 进程
大学 特招 毕业生
企业 危机 公关 声誉 影响
教师 营业执照 个体 工商户 办理
科学管理 理论 基础
多情 恐龙 格式 全文
方案 房间 钥匙 设计 旅店
公众 国旗 犯法
发展 机会 母亲
艺术 学院 学院 考题 设计
顺序 背景 音乐 空间 百度
平面 课程 设计
工资 培训期 公司
军人 用餐 阵子 场面 句子
企事业 管理人员 培训 管理 试卷 危机 专业 技术人员 单位 考试
照片 空间 百度
检查 混凝土 房屋
资料 助理 工程师 机械 考试
视频 背景 音乐 名字
成人 房子 按揭 贷款 买房子
结点 单链 前驱
首字母 拼音 句子
视频 奇迹 世界
证书 毕业 青鸟
传媒 前途 大学
改革 制度 坏处 士官
变压器 动作 继电器 故障 情况
专业 工程 电气 大学
商场 专柜 信息 工作 护肤品
补丁 实况 球员
社区 院校 信息 大学
大学 外国语 学历
准则 资产 负债表 利润表
视频 液相 色谱 资料
报告 经营 毕业设计 物流 连锁 开题 企业 成本
学校 学费 百花
视频 名字 演唱者 歌曲
代码 空间 百度
站点 企业 卫士
发展 工作 事业
试卷 作文 单元
课题 项目 信息
耐克 运动 品牌
地区 二手房 价格
图纸 尺寸 精度
中文 方式 俄文 计量单位
机构 软件 培训
专业 电子 信息 助理 工程师 申报
人力资源 管理 企业 书籍 助理
电路板 代理 生产 优势 空气
前景 客户 发展 管理
技巧 谈谈 答案 方法
脸颊 妇女 工作 痤疮 前段 多长 时间 用药 压力
基转移酶 丙氨酸 检查 肝功能
行业 机械 用途
大学 集团 技术
思想 行路 经历 感情 变化 诗人
人力资源 管理 成绩
颜色 定义 文章 空间 百度
设计 电子 时钟
数据 工业 企业 财务 仓库 单据 生产 核算 成本
报表 外贸 企业 出口
液晶 广告 业主
数字 程序 用户 位数 屏幕 倒序
培训班 培训 职称
人才 效果 价格
工业 大学 学院
消防 选型 水泵
音乐 高分 背景 视频
兄弟 分配 继承权
计时 线圈 过程
背景 音乐 空间 百度
短语 类型 结构
社会 需求量 时间 间隔 货币 变化
服务 厂家 质量
高手 补丁 指点 球员 球队 实况足球 邮箱
蜗杆 蜗轮 扭矩
过户 二手房 物业
生产线 陶瓷 投资 成本
距离 摄像机 监控
专业 施工 日记
钢琴 爷爷 遗书
测试 电火花 玻璃钢
分析 指导 前辈 前途
版本 步骤 实况 升级
学院 军事化 管理
检察官 插曲 发给 公主
中考 数学 方法
专业 测控 学院 动物 航天 校区 医学
联赛 球员 年龄 实况足球 大师
人力资源 中心 骗人 工作 集团
软件 库存 免费 管理
协议 试用期 公司
法律 代理 机构 资产 活动
手袋 配件 五金
出售 专利权 账面 余额 售价
文化 知识分子 影响 品格
危害 档案管理 制度 管理制度 人员 监测 用品 职业
抵押 贷款 银行 房屋 流水
切线 抛物线 方程
流程 发票 前台
老师 大兵 剧本
工作 机构 劳动
设计院 前途 毕业生 人员
背景 音乐 格式 邮箱
工资 待遇 纸业 保安
资质 装饰 公司
专业 野马 计算机 动漫 学校
矿业 责任 公司 性质
权益 现金 公式 变动表 资产 负债表 流量表 物流 格式 利润表 公司
户口 证件 办理
国家 机构 质量
关系 理由 管理 幅度
服务 经理 客人
赤壁 作者 句子
关系 韩语 家庭 表格
现金 流量表 公式 急需 损益表 资产 负债表 格式 利润表
变压器 区别 负荷
经济师 工作 申报 助理
书记 工资 县委
布料 库存 利用
排气 发动机 管子 空气
违法 警车 喇叭
换房 企业 契税
起码 机构 垃圾 服务 口号
中药 效果 壮阳药
老师 接线 发电厂
难题 业务 外贸
白癜风 优缺点 方法
转氨酶 胆红素 原因
视频 粉丝 成员 股份 公司
分析 利润率 成本
税收 公司 淘宝
人才 市场 大门
外国语 实验 中学
助力车 蓄电池 自行车 电动机 电瓶车
房主 父母 继承权
结尾 地址 版本
住房 买房 门面房 条件 贷款
税务 对象 细则 企业 交易 契税
新人 试卷 数学
施工单位 工程师 单位 监理
华天 技术 学院 职业 机构 设置
桌面 光标 图标
高端 项目 销售
角色 密码 名字
字符 变量 符号
音乐 电影 弹唱
前景 观音 市场
消费品 分析 物流
扁平 优缺点 结构
课题 经验 策略 人士 意见 投资 金融
专用 碳刷 用途
女声 单曲 英文
排号 商品房 买房 免费
设计 数据库 指导
草稿 标题 文章
大专 证书 电脑 学校
情意 手法 姥姥
中文 实况 密码
计算机 编程 技术 汇编语言 原理
插曲 背景 约会 出场
工程师 团队 设计 机械
户口 毕业 农村 工作 补偿 农转非 征地
材料 制作 公司
校区 大学 行政 管理 助学
收汇 出口 资料
理科 专科 大学
背景 音乐 空间
方式 朋友 方法 小吃 制作
答案 复习题 数学
房子 儿子 父亲
手机 动态 非主流 壁纸
分析 环境 状况
单片机 详细分析 代码
毕业 学校 学院 分工 学历 工作 广告
走势 热风炉 价格 设备 箱式 带式
外汇 管理局 电子
大学 交通 艺术 学院 视觉
高干 佳期 全集
经济 价格 形势
会计年度 报表 英文版
医学院 医院 学校
专业 机构 营销 网络 策划 产品 口碑
轴线 天正 建筑
全集 迅雷 网址
现金 模板 流量表
脚气 方法 根治
专业 文化 艺术 学校 理工 成绩
理念 素材 设计 平面
空间 人气 百度
编程 系统 思路
高手 实况 设置 求教
彩电 直角 平面
大学 生活费 学费
责任 制度 岗位
软件 免费 仓库 管理
户口 生育 单位
方法 数据库 制作 应用程序
市场价 土地 市区
管理 战略 企业 过程
电力 重修 大学
高手 单词 韩语
星星 玻璃瓶 纸盒
经济 国家 报告
老师 教室 英语
科技 专科 大学
跨年度 业务 广告费 调整 纳税
加工 贸易 手册
专业 美术 学校 计划
房屋 合法 农村
前途 室内设计 效果图 建筑
砒霜 农夫山泉 事件
音频 形式 地址 小说
轴承 摩托车 型号 龙头
高手 圆形 优化
区别 总量 业务 邮政
残疾人 政策 优惠 买房子
能带 公积金 套房
对象 证明 单位 入党
贷款 房子 农村
防盗 服务 产品
政策 财政政策 内容 货币 工具
栏目 危险品 单词 集装箱 外贸 英语
住房 出售 政策 中央 单位 房屋 承租人
内审 质量 管理 工作
学院 培训 甜品
货源 代理商 产品
程序 房屋 事项
地址 活动 搜狐
症状 胆囊 先天性
志愿者 活动 主题
价格 废钢 废铁
协议 客户 后果 电信
外貌 复印件 单据
发给 校园 小说
标志 补丁 实况足球
现金 财务报表 公式 流量表 关键 格式 利润表
作文 名字 母亲
手法 句子 拟人
工程师 小说 全集 日记
高分 汇丰 银行
联赛 球员 年薪 实况足球 大师
库存 管理 研究 论文 企业
歌词 中文 日文
区别 员工 单位
激素 皮炎 依赖性
质量 牌子 十字绣
日语 工作 英语
义务 妈妈 奶奶 情况
少女 时代 曲目
区分 水泵 教教
加工 代理 地址
工作 单位 姓名
接线盒 金属 标准 地址 标准分
博物馆 航海 国营企业
电子商务 类型 企业
经验 朋友 名下 房子 单位 分房
营养师 培训 学校
二手房 合法 定金
朋友 工作 收费站
艺术 大学 科技 设计
专业 学校 华泰
素质 积极分子 入党
空间 视频 电脑
实木 发展 家具
工资 合法 结构
皮肤病 白癜风 医院
视频 原创 故事
文字 编辑 百度 空间 表情
利润表 成本 营业
公交 贴膜 型号 产品
视频 照片 种子 全集
培训中心 语言 课程
电子书 手机 格式
认定书 车祸 伤者
物业 地区 程序 公司
参数 经济 发展 宏观经济
代码 学堂 魔力
电子书 制作 教程 视频
用地 大片 工业用 使用者
性病 阴囊 湿疹
管理 账款 书籍
空间 软件 模板 图片
高手 自动门 电路 设计 控制电路
电话 人事部 建厂
手拉手 少女 时代
管理 岗位 领导 员工
高手 人力资源 管理 作业 答案
才学 曲子 成人 钢琴
急需 大方 邮箱 模板
历年 增长率 官方 数据
数据 调用 界面
歌名 全世界 歌词 地球
知情人 市场 价格
阵容 联赛 足球 大师
工程师 公用 时间 考试 设备
百姓 产品 生产 瘦身
表格 发给 资产 负债表 损益表 邮箱 利润表
高手 视频 地址 迅雷 链接
箱包 内贸 市场
策略 该博 矩阵 静态
毛囊炎 胶囊 孢子 口服
空间 朋友 百度
正方形 直角 纸片 坐标系
阀门 需求量 种类
中考 时间 科目
大学 原籍 集体户
本科生 待遇 汽车厂 机械
培训 学校 汉语
冰箱 周记 销售 空调 顶岗
电脑 时间 投资 工作
风格 语言 文章
后记 计提 科目 增值税
所得税 进项 关系
视频 拳皇 条纹 街机
作者 关键 证明 句子
发票 地税 种类
村主任 铁路 补偿 群众
停机 身份证 手机
关系 协议 档案 户口 毕业
典型 语言 作品 小说 女性
新闻 标题 幻灯片
航空 代理 利润率 行业 报价 方法
高手 专业 试卷 大学 电气 建筑
背景 音乐 空间
后背 地方 感觉
培训 企业管理 教材
大学 校区 财经
蓝色 代理 经典
疙瘩 医院 疤痕
关系 年龄 风水 买房 属性
经济 政策 财政政策 货币
购房 办理 按揭 贷款
韩语 句子 结构
背景 音乐 空间 百度
账务 公司 合资
医托 医院 情况
野马 毕业生 网站 学校 情况
地方 数学 辅导
姓名 号码 机主
无情 反方 正方 法律 资料 辩论赛 有情
高手 肝功能 检查
生产 厂家 质量 过滤器
客户 函数 路径 附件 服务器 邮件
姥姥 房子 舅舅 姥爷 有权
专业 心理学 本院
中学 意义 代表 医院
效果 网校 中学生
软件 汽修厂 管理
曲子 钢琴 竖笛
比赛 训练 系统 业务
变压器 电量 小时 电流
网站 小说 免费
视频 情商 故事
理发师 男主角 小说
改动 标题 商品 图片
薪酬 宽带 情况
人才 市场 学技
经验 工作 事项 公司
服务 节省 国际 套餐 电话费
管理 前景 公安 行政 管理
宠物 空间 百度
竞争力 核心 论文 港口 物流
代理商 保健品 信息
专业 机电设备 月薪
档案 地方 毕业生 学籍
坏处 儿子 夫妻 产权 买房子
电力 有限公司 总经理
体系 中分 制度 诚信
百科 词条 百度
文化 新文化运动 本土
电阻 三极管 电路 倍数 集电极
货源 正品 信息 友人 耐克
分析 国际 合作 意义 现实 监管 内容 金融
语文 中考 作文 加点
工伤 工人 疾病
螺丝 物质 电镀
朋友 年货 趋势
红色 皮肤 小点
银行 名字 套房 贷款 利率
金色 价格 红色
专业 大学 工业 工程
培训 学校 职业 管理
软件 免费 财务
纳税人 税制 增值税
区别 朋友 资料 外籍 员工
京剧 名字 角色 老生 人物
日语 佳能 待遇 行政 助理
专业 大学生 规划 学生 畜牧 职业
色谱 气相 比例 影响
农村 大棚 温室
发展 检测 前景 工作
智能 小弟 影院 手机
职业 学院 检察官
工资 职位 前途 行业
娱乐 别墅 装潢
专业 肝功能 人士 化验
计价 版本 软件 文件
计算机 大学 英语 考试
标准 微电机 技术 条件
函数 中用 按钮
专业 研究生 重点 编导
文化 经济 科技
大学生 电脑 专科 公司
阳性 乙肝 阴性
影响 公开市场 业务 利率
网络 工作 利用
计算机网络 电信网 工程 区别
高手 韩语 句子
现金 表格 自动 邮箱 流量表 方法
石油 指数 朋友 交流 单位
蔬菜 销售 客观
利用 线性 数据结构
同学 老师 测量 半径 数学课
国际 标准 尺寸 集装箱 体积
电子表 会计报表 邮箱 财务报表
教育部 复旦 艺术院校 视觉
凭证 汇总 记账 会计报表 自动 利润表 负债表 科目
车间 销售 单据 发票
加工 工装 设计 工艺 车床
背景 音乐 空间 格式 百度
背景 音乐 地址 空间 百度
金钱 联赛 实况 大师
专业 培训 好心人 地址
单片机 论文 交通灯 毕业
三相 变压器 能带 设备
费用 口碑 办理
汽车 美容 广告
工作 管理 学经
空间 素材 精品
神话 邮箱 电视剧 格式 手机 铃声
高手 乐器 曲子
王者 音乐 学院
管理 商业 管理 硕士 学士
管理学 书后 答案
肝胆 肝脏 疾病
视频 背景 音乐 美女
女王 绯闻 全文 倾城
关系 产业 生产总值
专业 艺术类 考试
餐饮 公司 管理
金花 视频 技巧
错误 购物 页面
关系 高手 经济学 汇率 利率
名录 企业 花生 塑胶
质量 管理 大师
幻想 小说 骑士 全文
专业 动漫 设计
文件 宣传 板报 企业 公司
视频 网络 红人
中文 拼音 和歌 歌名 死神 歌词
练习题 网站 考试
国家 命运 前途
待遇 环境 公司
设施 交通 情况
合同法 经济法 属性
准考证 性别 韩语 考试
语言 动作 过程 产品
学校 对面 艺校
语文 错误 有奖 答案 解析 句子 考试
邮局 升级 集团 邮箱 企业
语言 男女 英文
记忆力 戏曲 答案
专业 研究生 考研 数学 科目
肝硬化 专家 干细胞
商贸 学校 空乘 旅游 分数线
利用 语种 学校 时间 空闲
手机 影院 智能
高手 圆通 单号
房间 面积 门窗
消费 假设 编辑 投资 乘数 变化 储蓄
毕业 社会 调查 报告 大学
水塔 利用 功率 共用
中心 青鸟 教学 特色
试题 中考 数学 答案
骗子 有限公司 饲料
方案 套管 前辈
工作 业务员 管理
发展 好心人 科技 有限公司 公司
待遇 环境 子公司 工作 水泥
职工 待遇 五金 基数
工作 人才 市场
日文 姓氏 拼音
责任 平台 课间 学校 校长 操场
誓师大会 誓词 中考
风险 管理 项目
价格 专家 评估
工资 待遇 电厂
红衣 高分 学生 校花 影片
瓜果 色彩 滋味 形状
工作 会议 经济 中央 目标
百度 空间 模板
文本 文件 参数
文件 批处理 命令
工业 企业 财务 销售 软件 价格
记录 系统 命令
中文版 歌词 日文版
学历 技术 工作
土豆 地址 链接 视频
体育 信息 工作 老师
秒钟 音乐 名字
文件 错误 高手 格式
经济 定理 意义
闸门 状态 液压 系统
星星 能量 排序 融合
培训 训练 项目 学校 商业
交叉 供给 高分 弹性 价格
区分 级别 主管 经理 用车 事业部
职位 年薪 行业
大学 学校 专科
培训网 政府 背景 政府部门 职业
专业 前景 模具 设计 制作
框架 三国演义 全书 结构
邮箱 资产 负债表 电子 损益表
冷藏 集装箱 生产 企业
分部 客服 人员 管理
视频 网站 演唱会
东胜区 办事处 街道
实地 培育 方法
红眼 加点 图片
妻子 国语 全集
现金 资产 负债表 损益表 流量表 余额 自动 财务报表 科目
模块 空间 图片
实况 邮箱 数据
帐号 数据库 密码
出口 资格 企业
专用 石材 树脂
中考 后生 考试
高手 经济学 原理
分析 案例 商法
前景 工厂 成本
视频 高手 设置 制作 比例
师范大学 毕业 专业
社区 内容 法律
培训 影视 学校 师资 设备
视频 金星 白衣 美女
工程学院 专业 特色
政策 资产 价格
质量 管理 信息
营业税 教育 地税
中学 数学 答案 教材
股份 大唐 电厂
合格 朋友 螺杆式
师范大学 中学 前途 音乐系
题型 中考 英语
政府 规范 知识产权 法律 市场经济 工作
炒股票 感觉 小说
进口 板式 换热器
字符 功能 调用 函数 语言
电影 学院 专科
人力资源 账号 密码 市场
调控 财政政策 作业
曲子 视频 格式
机器 短文 韩语 英文
中文 补丁 实况足球
大学 财经 科技
犯罪 嫌疑人 财产
学校 宠物 美容
方案 企业 科学 教育
视频 坛子 曲子 功夫
湿疹 根治 阴囊
比喻 景物 拟人 动态
大学 分校 课程
试用期 补偿 合法
脚本 文件 调用
中文 歌词 歌曲
空间 信息 百度
段落 定义 方框
歌曲 男女 英文
朋友 天正 建筑
手机 外壳 加工
息肉 手术 疼痛 胆囊
空间 电话 百度
国家 需求量 太阳能 电池
专业 培训 学校 设计 平面
视频 客观 土豆 评价
朋友 青鸟 电脑 学校
朋友 韩语 内容 图片
害人 技校 电脑 学校 差劲
音乐 纯音乐 戏曲
专业 青鸟 计算机 毕业 校区
男朋友 背景 肉体 音乐
材料 运杂费 会计分录
意义 区分 概念
颜色 白色 百度 设置 文章 底层
叔叔 办法 肝癌
利益 企业 分配
赛尔 代理 网络
大学 全日制 毕业 职业高中
工资 事业 法院
大学 材料 建筑
试题 音乐 韩语 听力
端口 总线 单片机
市场 产品 手机
工作 学校 西班牙语
待遇 公务员 级别 行政 人员 法院
科技 地点 建筑 大学
纪念 中文版 补丁 国际 珍藏版 足球
医院 马路 科技 名字 军区 对面 烽火 大门
定义 戒指 字体
贷款 商业 公积金
背景 热舞 女星 视频
数据库 数据仓库 区别
节目 兄弟 晚会
野马 领域 学校 培训
中心 信誉 品牌 评审 监督 产品质量
格式 黑色 小说 禁药
系统 季报 国税 申报
职业 技术 学院
专业 管理学 经济学 企业管理 考研
二手房 交易 手续费
制图 编程 车工
文笔 老舍 名家
货源 产品 运动
人气 歌谣 视频
出售 合法权益 房屋
女主角 校园 小说
专业 毕业生 物流 职业
天然气 人居 热水器
单位 私下 道理 交易 集资房
教师 农村 幼儿 待遇
设计 质量 广告公司
视频 女王 文字
盗墓 笔记 故事
纪律 企业 老油条
风险 制度 管理制度 业务 规章 员工 财务管理 公司
基础 初学者 重点 工业 学工
丙氨酸 代表 基转移酶
管理 公务员 原因
电脑 软件 培训中心 培训班 口碑
导线 地线 出线 漏电
数值 自动 财务报表
培训中心 有限公司 备案
因素 影响 生产力 员工
粤语 补丁 实况足球
肝功能 检查 医院
肝功能 胆汁 转氨酶 化验单
囊肿 息肉 检查 胆结石 胆囊
名字 办理 开发商 新房子
财经 大学 男女 比例
电脑 模式 教学 学院 新华
状态 消息 服务器 级别
专业 计算机 技术 技能
丝绸 外贸 邮件
试用期 目标 计划 员工
视频 设置 土豆
后缀 照片 图像 格式 属性
因公 单位 精神分裂症
技校 服务 技术 电工 有限公司
建设 团队 营销 管理
节奏感 歌词 女声
中文 手册 完整版
单片机 洗衣机 程序
大专 大学 韩语 朝鲜语
文字 音译 韩语 空间 女朋友
电压 互感器 电流
网站 作业 网页 制作
经营范围 电视 购物
机构 全球 检验
要素 管理 生产力
自查 纳税 报告
空间 模块 百度
急需 产品 序列
下货 圆通 运单 编号 物流
性格 密码 色彩
亏损 盈利 损益
盈余 计提 公积金 企业 公司
学院 韩语 合肥
同学 日文 大学 学院 外国语
数据 指标 部门 企业
骗子 有限公司 公司 信息技术
题目 落日 大漠 古诗
外省 买房 农村
服用 乙肝 副作用
空间 好友 百度
编程 基础 程序员 拜师
糕点 家庭 证件 生产
多边形 角度 外角
油腻 脏器 头发
榜样 品质 父亲
字符 数字 个数 字母 程序 空格
背景 音乐 平野
方式 战略 企业
二极管 交流 直流
变化 温度 蒸汽
国税 开发票 生产 企业 地税 设备
中文 歌曲 英文 经典
狮子 老鼠 文章
酒精 溶液 密度 浓度
关系 婴儿 比喻 技术 科学 评价
合作 腾讯 软件
分销 集团 管理系统
俱乐部 实况足球 球员
材料 作文 文章
螺丝 拉力 测试
抵押 政府 产权
经营 有限公司 资金
要素 变动 利息 银行 利润
销售 结账 月份
世纪 大学 学院
补丁 实况足球 球员 球队 经典 大师
网站 地方 地址 邮箱 企业 邮件 群发
汇总表 手工 记账 自动 科目
师范大学 专业 外语 课程表
会计学 基础 试题
机器 建筑 密码 天正
国家 材料 进口 家具 生产
违法 法官 经济 损失 当事人 办案 法院
灰太狼 高分 专家
心理学 作者 免费
名单 和歌 歌名
朋友 房子 卖方
文笔 大哥 网名
教师 工伤 同事
学科 专题 研究 宏观经济 论文 调控 环境 政策 证券 金融
钢筋 专用 压力
电话 厂家 专利号 资料
电话 工程学 电子 信息 校长
文化 专业 空乘 考试
白癜风 地方 医院
概率 数学 网址
研究 论文 基础 战略 企业 方法
歌词 世界 中文
辅导班 职业 考试
实例 表单 方法
发动机 摩托车 能力 工程 技术人员
协议 毕业 不合理 公司
邮箱 财务报表 模板
事务 有限公司 印刷 新东方
视频 插曲 名字
资产 资本 总额 区别
重工 本科生 待遇 住宿 福利待遇
过户 流程 二手房 卖方 交易
利用 技术 大学 时间 业余
收益 连锁 女装
诺基亚 程序 电子书
出售 楼房 套房
地址 足球 皇马
企业 所得税 亏损 纳税人 申报
政策 学校 优惠
机构 政府 贸易 管理
小说 电脑 电子 格式
宏观 经济学 计算题
国家 策略 客观 房价 经济 发展
网络 精彩 年度 活动
电话 人工 客服 淘宝
空间 升级 百度
学校 专业 函授
经济 社会 发展 例子
国标 含量 精粉
老师 工业 大学
变量 常量 模块 赋值 图标
题目 管理者 素质 论文 营销 资料 市场
纸婚 叶萱 小说
轨道 收据 整理 新手 公司
文章 中华 经典
视频 大赛 口音
过户 专业 人士 二手房
歌词 内容 文章
早安 少女 故乡
职业中学 回家 学生 流感
短文 思想 感情 诗人
养殖 盐水 比重 水温 市场
咨询 自查 增值税
档案 有效期 毕业生
发展 区别 过程
读音 字母 辅音
时代 精神 造型 分析 纪念碑
压力 金融 人民币
消防 房子 网吧
发展 科技 开篇
物业管理 资质 公司
财产 制度 物资
工作 封面 汉语 图书 设计 设计
计算机 全国 工业 大学 成绩 考试
速率 触摸屏 通讯 设置 串口
背景 电脑 白色
人力资源 管理 职业道德 理论 总分 考试
局限性 疾病 脓包 银屑病
章节 大宝 轩辕
经济 适用房 国家 政策
速冻 冷库 设备 温度
专业 网络 公司
程序设计 顺序 语言 结构
现金 金额 余额 情况
董事 公司法 谈谈 义务
热门 职业 学校
中考 分数线 重点
运输 货源 海运 船务 公司 集装箱 办理
隧道 天佑 方法
球衣 补丁 版本
研究 建设 医院
软件 管理 印刷
功率 直流电 影响 结构
价位 男士 钱包 牌子
浪潮 经济 全球化
答案 学期 数学 测试 学年度 单元
电气 图库 天正 建筑
财务报表 工商 数据
中文 歌词 同音
办法 导游 资格证
财产 军人 夫妻 维和 补贴
症状 患者 乙肝
经济 社会 老百姓 泡沫
社区 好心 韩剧
黑道 版本 风云
工商 销售 净重 商品 机关 毛重
沙漠 名字 小说
因素 水平 测算 利率
名字 本能 母女
例文 口语 急需 韩语
电脑 光标 空间 动态 百度
计算机 工程 营养师 调酒师
国际 娱乐城 真人
中文 补丁 实况 球员 经典
兄弟 姐妹 爱情
寿命 农场 时间
合法 住房 地质
研究 成因 内容 广告 方法 对策
语文 中学 体育 历史 数学 科学 英语
因素 企业 经营 形势 金融危机
学员 工作 毕业
魔兽 小说 拳皇
专业 生物 技术
法律 年度 财务报表 公司
京剧 动感 男人
职业 技术 学院
现状 发展 前景
背景 空间 百度 图片
专业 前景 船舶
格式 后宫 全集
数据通信 好学 宽带 综合
过户 保证书 父母 房子 套房
参考书 考试 专业
印章 复印件 尺寸
人才 档案 服务 大学生 中心 交流
专业 学校 有戏
完整版 小鬼 广播剧
专业 朋友 指导 大学 地质
知识产权 有限公司 代理
炼焦 检修 焦化厂
银行 概念 汇票
英文 法文 前奏
世界 贸易 轮胎 影响
钢铁 网站 信息 行业
分析 艺术 特色
学校 宠物 美容 培训 学校
厚度 型材 门板
碳酸钙 饲料 工业
酒店 管理 设计
协议 人手 私下 房子 证明 名字 土地
裁判 实况足球 模式
空间 建设 百度
样品 商品 客户
高手 汇编语言 菜鸟
背景 音乐 视频
现金 表格 流量表 自动 邮箱 方法
土地 公司 评估 增值税
财经 大学 校区
单位 物权 房子
函电 中用 招标 外贸 时间 企业
发票 装饰 公司 增值税
误差 水准仪 测量 距离 仪器
语文 小学 评价 答案 学年度
汇编语言 语言 单片机
税费 金额 应纳税额 账务 核算 增值税
电子书 手机 全集
现场 儿童 图片
环境 试用 公司
政府 消费 扩张性 财政 来源
作文 实验 科学
政策 调控 货币 经济
奶粉 热线 免费 客服
行业 内衣 人才
现金 总帐 日记 科目
企业 建筑 办理 资质证书
音乐 风味 歌曲 传统
资产 货币 价值
京剧 产品 脸谱
糖尿病 脚心 病人
加工 程序 梯形 螺纹
女方 姓名 对联 男方
大学 重点 技术 工程
三极管 流向 电压 集电极 电流
案例 人力资源 管理
服装 方式 地址 时间 设备
大学 职业 学校
舞蹈 曲子 大会
经济 状况 货币 价值
程序 位数 时钟
过户 效力 买卖合同 房子 房屋 办理
防盗 生活 智能 摩托车 电子 报警器
厂商 客户 软件
贷款 公职 买房
客户 证书 意见 朋友 研究院
内资 工商 责任 时间 公司
黄豆 疙瘩 舌头
大专 毕业 当兵
语文 外语 数学 资料 考试
化验 谷草 肝功能
葡萄糖 服用 全身 荨麻疹 头孢 点滴
关系 专业 国家 学科 高校 特色 重点
球衣 补丁 球员
培训 业绩 合作 计划书 企业 公司
背景 音乐 模块
信息技术 论文 刊物 职称 教育
技术 课外书 大学生 信息
出售 房屋 小户
专业 开学 毕业 学校 宠物 美容
压力 阀门 口径
平台 总代理 时时
电话 羽绒服 地址 专卖店
男朋友 资料 法院
发给 作品 大神
手动 电动机 原因
凭证 借方 项目 发票 公司
客车 信息 广告 座位
中文 拼音 韩语
区别 广告 嵌入式
主轴 检测 传感器 球磨机 温度
价位 指教 运动 市场
全国 卷子 教师资格 考试
大专 人力资源 管理 毕业
流量表 现金 自动
主体 市场经济 市场
外包 全球 企业
汇编语言 编辑器 源代码 图形
所学 管理 企业管理
地球 英文 水资源 句子
小说 魔兽 世界
秘籍 主人公 强人
外地 户口 买房子
违法 家私 实习期 公司
数学题 外角 多边形
权利 嫌疑人 义务
同学 病句 能力 自学 关键
电子表 格格 总账 邮箱
外地 学生 重点
资质 海安 中学 校长
颜色 区别 刀具 盒子
前景 宠物 用品 市场
发给 邮箱 圣经
音乐 老歌 英文 背景 空间
视频 名字 歌曲
编程 命令 数据
收件人 邮局 情况 邮件
补丁 足球 邮箱 皇马
君子 文笔 一流
葡萄糖 丙氨酸 基转移酶
战争 名言 故事 诗歌 成语
网站 电影 地址
品牌 油漆 涂料
调用 数据库 数据
程序 串口 用汇
基地 白癜风 合肥
日文 歌词 夜空 汉字
网页 框架 设置 链接 页面
网页 代码 英语
作文 中考 中学生
黑道 地址 格式 风云
试试 孩子 网校
定义 皮肤 照片 空间
视频 地方 花式
全场 视频 公演
无故 补偿 企业 工作
大学 管理学 课程
测试 普通话 技巧
稳压 电路 电压 直流
营业员 牛奶 羊奶 医生 婴童
脸型 补丁 球员
培训 大学 银河 平面 设计
段落 散文 形式 外貌 文章
高手 韩语 文章 旅游
行业 涂料 原料 化工
考研 管理 用书 企业
分析 内行人 万达 房子 质量 层高
分析 变化 人力资源 环境 战略 角度 规划
专业 本科生 毕业 工程师
娱乐 电影 无极限
盛宴 补丁 实况 球员
饰品 服饰 代理 家居
直流电 交流电 电容器 流通
分析 报告 模具 格式
账务 销售 产品
人力资源 内容 企业 规划
高手 好人 考试题
三相 变压器 容量 过程 解体 电流
天数 工作 效率
经济 肝硬化 药效
乌鸦 体型 鸽子
乙肝 单子 肝功能
魔兽 世界 官方 原版 格式 小说 全集
机器 专家 屏幕
设计 网页 程序 答案
经济 适用房 海盐
贵人 天台 前路 指点
角落 黑夜 样子
中文 补丁 足球
私分 领导 公款
月份 通话 手机
友情 飓风 内容
部位 基极 老师
负数 结账 余额 原材料
工程学院 校区 核工业
办法 脚癣 类型
故障 电梯 皮带 不平
视频 歌名 歌曲
文学 读书 笔记
梦想 歌谣 人气 演唱会
状态 代码 编辑 真假 文本
人流 作者 感情
抵押 贷款 房屋 利率
余额 汇总表 平衡表 自动 科目 财务报表
设计 班级 口号
银行 余额 存款 会计科目
因素 强度 金属材料 途径 影响
功底 秘书 汉语
文学 创作 小说
高手 直流电 汽车 直流
铁矿石 进口 公司
短片 男主角 霸道 小说
验资 厂房 风险
风云 地产 钢筋 混凝土
工程师 课程 测试 软件
价格 高压 电缆
工程师 电气 全国 考试
发展 专员 葵花 药业
参数 价格 液压
样子 猴王 猴子
错误 地址 房屋
会计科目 差额 应付
政府 信息 措施
女子 大学 学院 男女
工作 地点 住房 公积金
优势 软件 企业管理
木门 代理 厂家
工资 策划部 企业
电工 编号 证书
师范大学 中学 实验学校
经营 管理 人员 资源 设备
地址 歌名 链接
原始凭证 银行 公司
工作 电流 电池
全诗 落日 大漠 作者
中考 体育 身份证 考试
围巾 发票 出口
工作 助理 内容 人事
国家 励志 文章 速度 奖学金
人群 消费 产品
政策 宏观 经济学
中学 大学 学院 铁道 时间 多长
管理工作 举例 个性 影响
指点 法律 援助
日语 韩语 土木
公车 中学 时间
歌曲 空间 链接 仓木麻衣
多长 时间 无缝
氧气 二氧化碳 气体 方法
月份 补丁 实况
脸颊 疙瘩 医生 时间
营业执照 合格 大厦 公主
研究生 中央 党校 状况
视频 宣传 音乐 名字
文化 价值观 企业 影响
空间 词条 百度
电子书 出版社 文学
动力 毕业 学生 薪水
女儿 湿疹 发作 全身 乳房
部门 小人 手段
名句 诚信 名言
错误 物体 运动
背景 音乐 婚礼 名字
空间 权限 设置
流向 电流 负极
研讨会 纪念 国际 时间
视频 网络 电视
歌词 中文 韩语
视频 镜头 金曲 后台
限度 时间 数理化 成绩
系统 公司 烟草
酒精 医用 甲醇
工业 大学 学生 工作 部门 社团 资源
标准 朋友 韩语
排行榜 音乐 男人
网页 数据库 内容
经济学 原理 答案
世博会 门票 档次
政府 政策 供应商 企业
借景 抒情 文章
手法 无情 春泥 化作
胜算 律师 官司 劳动 争议 收费
中华 高科技 帝国 小说
学校 妹妹 护理
文学类 专业 朋友 指点 大学 英语 经验
违法 残疾人 单位 保障金 残疾
生产 工作 煤矿
中考 数学 答案
容器 试验 压力 设计
芯片 单片机 数码管 驱动
字符 书写 显示器 程序 方法
本币 失业 生产
毕业 处分 学生 学院
视频 老师 学生
代码 办理 开发区
疙瘩 脚底 走路
工资待遇 测试 软件
培训 学校 设计 软件 平面
房子 房屋 义乌
户口 孩子 汉族
高手 程序 系统 单片机 附带 设计 时钟
理科 大学 科技 机会
成人 事项 水痘
服务 中心 发展 教育 培训班
排序 步骤 程序 整数 算法
教师 待遇 老师
大面积 办法 疤痕
空间 骨头 百度
师范大学 故事 出版社 读书 人类 免费
店家 消费 过程
高手 信号 长虹 指教 电压
升级 补丁 实况足球
二手房 经纪人 技巧 谈判
肝硬化 血吸虫病 医院
目的 企业管理 制度
待遇 国家 公务员
大型机 机器 销售 增值税 单位 汽车 发票 设备
小时候 故事 名人
支票 老板 公司 汇票
中学 户口 学生 外国语
标准 胆红素 肽酶 转氨酶
金融 机遇 挑战 风暴
高手 程序 指点
邮箱 系统 教学
进口 专用 增值税
工作 谈谈 成年人 时间
运输 计算题 管理 物流
政府 培训 合作 咨询 企业
选题 通则 企业 财务
练习题 荷叶 母亲
实况 队员 球队 交易
淘宝 数据 助理
音乐 银行 排位
专业 教学 国学
光盘 照片 身份证 家人
脂蛋白 胆固醇 密度
脸型 补丁 实况足球
专业 研究生 开学 国际贸易
联赛 球员 大师
中心 商贸 物流
话题 议论文 山头 石头
动漫 学院 制作 影视
会计师 事务所 薪酬 毕业生
工程 大学 流芳 校区
作者 情感 园田
库存 情况 纳税人
视频 歌名 网址
方式 地址 劳动
所有人 公安 交通 机动车 管理 部门
摩尔 画图 模块 粘贴
专业 人士 液体 销售 树脂 涤纶
螺纹钢 质量 产地
疙瘩 大腿 皮肤病
学校 树人 教学 动漫 特色
国家 补偿 家禽
过户 亲属 女方 名字 产权 夫妻 购房 男方
息肉 胆囊 癌变
品牌 工作 策划 行业
试题 大学 经管 科技 学院 答案
正史 小说 全集
培训 学校 电脑
工作 工程 机械
字句 效应 法律
规章制度 设计 公司
培训 地方 分校 宝鸡 骗子
人才 事业单位 职位
违法 女人 身份
发展 事情 新人 核心 业务 垃圾 方向
三星 空间 资料
专业 工程 大学 情况
手术 手术 胆管 胆管炎
农村 房屋 套房 贷款
经销商 定价 地板 产品 策略
格式 企业 财务报表
经理 酒吧 营销
数据结构 基础 答案
申请表 类别 产品 生产 建筑
专业 工作 化工
传奇 绿荫 实况
成型机 秸秆 专家 生产 机械
技术 数字 媒体
危机 影响 投资银行
歌词 雨声 名字 柠檬
专业 发展 前景 金融
文件 批处理 系统
方式 地址 厂家
发音 词语 形式 规则
锅炉 价钱 钢板
教师 大学 情况
房子 屋顶 业主 基金
错误 地址 空间 百度
中文 歌词 爱情
工程量 甲方 工作 技术员 情况
学科 社会 人才 角度 数学
激情 现场 格式
单位 补偿 用工
日语 中学 毕业 技校
工作 疥疮 护士
著作权 材料 软件
大学生 毕业 人生 规划
指数 系数 变动
农村 房屋 纠纷
变压器 距离 电动机
报告 检验 乙肝 孕妇
时代 大哥 质量
补丁 球队 实况足球
人物 建模 素材 免费
方式 工资 命令 姓名 年龄 性别 属性
补丁 东家 足球 皇马
专业 艺术 培训 机构 文化课 教育
商务 客户 为题 邀请函
专业 工资 研究生 工科 毕业
服装 出口税 出口 企业
权力 机构 股份公司
调剂 考研 指点 园艺
原理 微机 计算机
理论 银行 汇票
视频 歌曲 歌名
服务 管理 单位 工作 谈谈 流动人口 重点 计生
企业 终端 管理
游客 大赛 门票 入场
能力 句子 考试
灯具 销量 市场
大旱 农民工 部门
补丁 球员 版本 实况足球
试卷 语文 中考
股利 分配 论文 毕业
房屋 涂料 装潢
文化 中华 传统 作文
视频 背景 音乐 发售
箱子 供应 怪物 猎人
中文 补丁 实况足球 皇马
财产 房屋 纠纷
对公 总公司 核算 原材料 公司 设备
花样 歌词 男子
能力 球员 前锋 中场
作文 题目 记忆
工程师 测试 证件
企业 网络 营销
晶闸管 基极 晶体管 集电极 电流
生产 人事 冲突
机构 地产 总经理
人物 意义 共同点 英文版 作品 不同点 老人与海
电子书 交流 标准 地址
居住权 房子 单位
古诗 诗歌 形式 都行
历史背景 内容 主义
专业 证书 交通 用处
印刷 技术 能力 模具 设计 计算机
散文 植物 水平
视频 老师 韩语
发票 纳税人 增值税
现金 资产 负债表 损益表 流量表
地址 英文版 免费
补丁 实况 邮箱
领导 单位 部门
酒店 管理 导游 大学 旅游
曲谱 遗恨 钢琴
排气 过长 仪器 导管
工程师 公用 设备
热能 动力 工程 专业
技术 学院 职业 医院
数据库 代码 属性
曲线 效用 基数
网络 电视 绿色 地址
专业 广播 学院 理工 影视
视频 歌曲 链接
专业 教育 方式 人员 医学类
考核 印象 误区
有偿 合作 齿轮油 设计 机会
中间人 费用 煤炭 运输费
名称 资料 贷款 企业
监狱 方案 犯人 管理
诗句 情感 事业 形容
效力 法律 财务报表
小说 夜色 作者 作品 全集
凭证 开发商 房子
老婆 服务站 劳务工 计生
功能 自动 图片
思想 感情 诗人
买房 名字 户主
楼顶 小孩 网吧 坠楼
短文 题目 学期 单元
过来人 专家 意见
数据库 淘宝 助理 图片
中文 补丁 大哥 实况足球 邮箱
连线 和平 中点
世界 谈谈 民居 文化遗产 传统
发给 全集 日子
专业 人士 法律
双学位 学生 学院 电子科 咨询
脚趾 红肿 小孩
二手房 事宜 贷款
视频 世界 网络 时间
用友 编码 科目
语句 分类 信息
现金 表格 急需 自动 流量表
法院 校区 经贸
工程 电脑 设计
函数 错误 工具包 警告
教程 工程师 音频 网络
住宿 定额 餐饮 发票
音乐 空间 背景
校园 名字 类型
历史 散文 评价 人物
说明文 名字 空间 百度
专业 基本工资 待遇 实习期 水泥
制度 工资 内容 核算
平面 待遇 点儿 设计
村级 干部 待遇 后备 奖金 外贸 单证 公司
代码 循环 堆栈
电焊机 发电机 指教 工作
功能 幕墙 玻璃 装饰 公司
技校 职校 厨师 证件
作文 话题 支点
视频 发音 网站 标准 韩语 语音
商务 办公 软件 公司
意义 管理 研究 状况 企业 成本
管理者 基层 名优 技能
能力 全球 犹太人
企业 食品 办理 流通
专业 科技 大学 企业管理
企业 办理 集体户
调节 自动 汽车 发电机
二手房 出售 锦绣
关系 价值 时间 货币
协议 效力 二手房 法律 交易 公司
政策 补偿 奶奶 母亲
候审 检察院 家长
过户 房屋 农村
抵押 业务 住房 公积金 异地 贷款
空间 音乐 百度
智能 代码 系统
全额 公式 二手房 差额
效果 肝病 食物
视频 电台 时期
中文 补丁 足球
经济 政府 调控 形式 宏观
市场 调查 预测 基础 学院 出版社 经济法
高手 爱情 古诗
物种 影响 结构
四肢 感觉 无力
现金 表格 自动 流量表 方法
管理人员 发展 企业
三相 电气 课程 设计 电动机
婴儿 文言文 父母 学者
时间 数据 排序 个数
空间 考试卷 答案
浮动 嵌套 像素 样子
专业 前景 营销 市场
接线 传感器 涡轮
日语 教程 免费
球衣 补丁 升级
高手 指点 信号
机器 共生 生产 小时
背景 代码 百度 制作 模板 甜心
企业 企业 文化 成型
出售 天线 犯法
学院 经济 学院 区别
订单 企业 招工
普通工人 百强 世界 待遇
地方 高分 作文
数学 编程 英语 基础
户口 好心人 档案 毕业生
财经 笔试 大学
扳手 扭力 液压
费用 栏杆 石材 雕花 人工费
铜线 铝线 电机 接线
霸王 作者 师父 校长
销售 整体 衣柜
电子 单位 汽车
战争 旋律 音乐
专业 艺术 文化 大学 设计 视觉
格式 生命 完整版
本科生 待遇 制药 有限公司
空间 非主流 图片
英语 部门 秘书
农村户口 户口 房子 外地 爸爸 奶奶
文化 年鉴 企业
法规 调酒师 职责
用人 权利 单位 工资 员工
剪纸 民间艺术 新浪
培训中心 内审 质量
网址 麒麟 有限公司 轮胎
歌词 小学校 中心 樟木
车间 公平 生产 分配
中学 实验 中学 学校 升学率
视频 特辑 神童
公式 成本 资金
商贸 住宿费 住宿 学院 条件 职业
住房 公积金 贷款
区别 需求量 经济学 主观
医疗 器械 厂家 质量 生产
右翼 天神 同人
地区 资格证 法律
管理 形式 模式 木门 行业 市场
投影 屏幕 无缝
小说 诺基亚 格式
旋律 女声 歌曲
实力 管理 责任 投资 公司
句子 情话 兴趣
市电 电压 功率
数据库 分析器 密码 软件
互感器 厂家 生产 电流
草莓 妖孽 全文
海报 新娘 剧照 图集
责任 公司 股份制
星星 故事 翅膀 钥匙
费用 加工 阶段 生产 企业 公司
专业 青鸟 校园 学校
天正 图库 建筑
实验 中学 发信 石门
分析 发展 报告 行业 态势 家具 投资 前景
计算机 专业 目标
数据 数据库 存储器
团委 煤矿 活动
竞赛 试题 答案
现金 工程款 税金 公司 增值税
税务 工作 师事
氮气 密度 原因
主题曲 歌词 中文
水源 热泵 工作 原理 优点
滞纳金 银行 会计分录 存款
物流 教育 网络 管理
答案 原理 宏观 经济学
加工 单元 野菜 办理 生产 食品
发展 前景 空间 市场 黄金
管理 学院 工会 职业
变量 网络 考试
机器 隐形 设备
现金 资产 负债表 损益表 流量表
技术 学院 技术 计算机网络 职业
专业 经验 财务 毕业 工作
睾丸 症状 前列腺炎 小肚子
区别 硫酸 试剂 工业
国土资源 分公司 报告 测绘 备案
货币 货币 流通 市场
商品 编码 合金 钻头
复旦 国定 大学
区别 工程 技术人员 工程师
京剧 艺术 老百姓 形式 成语
手机 视频 英语
主页 情况 自动 设置 空间 百度
物体 摩擦力 方向
脚本 网页 数字 设计
贸易 辅料 印刷
电影 媳妇 婆婆
资料员 毕业 论文 混凝土 框架结构
电梯 加速度 运动 夹角
上场 回事儿 资格 球员
威胁 人类 病毒
视频 现场 歌曲 都行
孩子 腹水 原因
球鞋 脸型 球衣 补丁
富士 事件 坠楼
培训 培训费 地方 厨师
高分 韩语 汉语
变压器 数据 弧焊 技术
视频 分段 小时
男朋友 高分 韩语
中文 补丁 实况足球
网站 销售 代理
精神 品质 作者
教育 学院 公费
名句 诚信 佳句
会计报表 公司 资金
商品 预期 经济 理论 价格 市场
工程 责任 公司 办理
软件 工程师 待遇
化工厂 流量 设备
关系 青鸟 学费 总部
评估价 关系 地价 基准 评估
广告 英文 配乐
报告 高分 渠道 电信 调研
家具 企业 公司 性质
关系 金蝶 大神 模块 结构
工资 工人 轮胎厂
童话 原文 太空
好友 牧场 百度
经济 网站 数据
视频 教程 电子 指点 格式 都行
节奏 歌曲 英文
发给 和声 邮箱
资产 企业 所有权 资源
插曲 名字 科幻电影
皇马 补丁 邮箱
主题 品牌 论坛 女性
汇编语言 偶数 地址 字数
身份证 号码 黄金
丞相 译文 古诗
谷草 转氨酶 转氨酶 乙肝 胆红素
典型 社会 毕业 精英 大学 名牌
发给 同学 小说 女友
待遇 环境 工作
单位 电子商务 工作
高手 情侣 对联
专业 计算机 信息管理 职业
发展 农村 方向 规划
技巧 电工 方法
原则 会计报表 信息 企业
管理 骗子 咨询 有限公司 公司
评书 速度 理想
母校 毕业 小学
照片 密码 空间 百度
专业 大专 学校 途径 对口
信息 时间 淘宝
论文 跨国 经营 话题 经济 全球化 企业
贷款 公积金 二手房
故事 背景 歌词 歌手 内容
财产 抚养费 婚姻法 孩子
视频 主页 空间
高手 题目 经济学
价格 材质 窗帘
同济 大学 学院 行政 院长 级别
情况 汽车 美容 市场
学科 专业 经济学
经济 网站 新闻 金融
老爸 插曲 英文
右翼 全集 天神
成本 价格 套装
电话 小商品 营业执照 义乌 办理 市场
代码 模块 空间
中心 工资 信息 互联网
早安 视频 少女
父辈 医术 管理局 医药
女友 人生 风波 豆花
尾数 符号 规格 点数 格式
电脑 经济 管理 职业 学院
分析 案例 管理学
中文 补丁 球员 足球 皇马
内涵 思想 美文
价格 地区 螺栓
主体 所有权 资格 义务 民事
分析 大学生 案例 工作
情感 作者 句子
复印件 证件 法院
经验 工程师 生产 管理 待遇
电脑 义乌 培训 学校 花园
世纪 结构 企业
盗墓 笔记 邮箱 全集
女声 名字 内容 结局
状态 电脑 影响 球员 球迷 实况足球
开发票 期限 新车
租房 建议 房东
大道 星光 复活
档案 农户 毕业生
专业 研究生 电子 信息 经济 管理
咨询 贷款 事宜
事业单位 笔试 成绩
教案 设计 口算 乘法
风声 曲子 配乐
培训 艺术 学院 传媒 大学
专业 大学 地区 广告
视频 诺基亚 格式 土豆
专业 幼师 毕业
目的 程序 环节 工厂
中学 理论 成绩 考试 教师资格
豌豆 朋友 淀粉 批发市场
电子书 格式 暮光
因素 发电机 参数 电压 电流
疤痕 铁皮 小心 口子 缝针
和平 宪法 条款
网购 关税 跨国
面积 差异 土地
条例 办公室 物资 管理
视频 名字 音乐
专业 工业产品 景观 广告 视觉 设计
手癣 过程 脱皮
食品 公司 骗子
出售 记录 会计处 销售 公司
招聘会 网站 信息
服装店 意见 品牌 实惠
代理点 招商 贸易 投资 公司
工程 资质 区别 工程地质 岩土
市民 素质 中学生
主角 邮箱 全书
劳动法 工作 补偿 企业
人员 庭审 中技
外貌 动作 句子
名字 批量 图片
技术 学院 铁道 休学 上学 职业 办理
思想 人类 人生
货款 差额 公司
升级 补丁 实况
视频 神人 背景 音乐
日语 专业 研究生 大学 外国语
涵洞 混凝土 计算方法
歌词 少女 时代
护士 毕业 学校
高手 户口 求教
球员 实况 光标
视频 画质 调节
生产 骗人 暖气片
职业 电力 技术 学院
物业 房屋 开发商 漏水
汇编语言 指教 错误
博学 青鸟 电脑 学生 英语
酒店 前台 工资
英文 汉字 拼音
荷花 铅笔 句子 时钟
国家 电力 电网
结石 胆囊 手术
度数 外角 四边形
视频 地址 土豆 铃声
论文 社会 市场经济
成人 夜校 条件
兽药 企业 代理
现金 资产 负债表 损益表 流量表 自动 邮箱
教师 胆结石 方法
视角 指导 举例 机械 大师
漫步 专辑 音乐 地址 云端
发音 日文 仓木麻衣
负责人 名字 地址 企业
混凝土 和易 检验
男性 疱疹 生殖器 办法
专业 所学 人士 大学
中心 银行 设计 总部 公司
视频 搜狐 背景 音乐 地址 海子
研究 存款 银行
售后 塑胶 品质 接机
买单 出口 空运
大豆 发育 种子
视频 有空 歌曲
视频 专辑 美女
关系 湿疹 性生活
艺术 环境 大学 文化课 设计 成绩
指导 领导 情绪
汉字 异体字 繁体字 规范
背景 音乐 空间 百度
地方 买房 房子 学校
畸形 房价 总理
物流 企业 评审
新人 进项 仓库 管理
工业 企业 情况 年度
设施 消防 电气 计量 检测
服装店 服务 细节
好心人 高分 医生 胆管 妈妈 黄疸
视频 和声 软件
水平 方向 钢结构 框架结构
精英 工作 设计 行业 工程学
变压器 用户 线路 电压 新装 原因
女人 男主角 小说
小弟 工作 大哥 毕业生 机械
农民工 故事 新生代
入库 车辆 管理
全球 管理 客服
遗产 房屋 纠纷
变压器 情况 中性点
机制 培训 时间 公司
婚纱 工作室 摄影
现实 盲人 内心 诗人
疙瘩 鸡蛋 脑袋 男人
外贸 饰品 环球
发展 工程 科技 华丰 有限公司 公司
权益 二手房 房屋 业主 法院
地址 海派 土豆 甜心
作文 为题 内容 军训
买房 人员 售楼
标准 收费 学生
碳酸钠 分数 盐酸 溶质 质量 气泡
品牌 义乌 珍宝 十字绣
软件 库存 管理
语文 基础训练 答案
汇编语言 奇偶 标志
母校 读书 文章
专项 分配 年度 利润
教师 交通 工程 待遇 学院
设计 论文 信息系统 图书馆 管理
大学生 运动会 证件 身份证
实况 补丁 版本
门客 大龙 小剧场
经济 大专 指点 国际 贸易
素材 空间 格式 动态 模板 图片
经济 适用房 条件
服装 待遇 服饰 有限公司
负值 调控 效率 楼市 情况 利率 调整
研究生 有空 女生 大学 宿舍
毕业 销售 胜任 工作
分子 部队 手术 激光
利弊 大学生 当兵
区别 朝鲜族 国籍
汇总表 资产 负债表 电子表 急需 自动 利润表 科目
考试 助理 工程师
情况 志愿 问问
中学 时间 火车站
女声 外文 歌词
优惠 价格 地板
乡村 规划 房屋 法律
电脑 错误 调试
专业 培训 人力资源 管理
分析 习题 灵敏度 运筹学
语言 基础 单片机
粉色 女生 帽子 玩游戏
环境工程 研究生 考分
文化 污染 广场 眼睛
少女 封面 专辑 时代
后街 男孩 歌词
发给 补丁 实况足球
电子商务 管理 手段 企业
存储器 信息 指令 数据
备份 服务器 数据
费用 区别 住宅 房子 交易
金坛 地方 声乐
征地 补偿 标准
电气 规范 电力 设备
程序 企业 生产型 出口
汇编语言 指导 过程
老师 网络 距离 科学
太子 名字 小说
脚本 文件 数据库
视频 项目 质量
文具 树德 证件
号码 身份证 女性 位数
单号 挂号信 邮政
表格 急需 空白 邮箱
男声 插曲 花样 男子
软件 生产型 管理
秋色 地址 迅雷
专业 学号 会计学 代码 财经 大学
电影 电视剧 广告
饮酒 题目 答案
女友 视频 父亲 男友
成份 类型 句子
负责人 财务 情况 项目
事故 科技 企业
诗句 时间 生命
信息 设置 空间
历险记 主题歌 太空
复印件 出售 身份证
大队 地址 全集 鹰隼
专业 毕业 能干 影视
工作 因素 心理
视频 网站 名字 风暴
球员 设置 年龄 实况足球
文字 底色 空间 百度
投资 黄金 农产品 人民币
环境 资料 公司
发动机 含义 风扇 规则 命名
蛛网 错误 模型 微观 经济学
频谱 分析 区别
中文 拼音 歌词 完整版
笔试 校园 类别
资料 硫酸 设备 生产工艺
空间 代码 标题
爱情 结尾 对联
数据库 网络 文件
专业 计算机 高手 基础 信息 学生 科学
大学 进学 医药
金钱 中文 补丁 实况
立场 审美 消费者 原则
待遇 发展前途 有限公司 机械 塑料制品 公司
企业 辅助 价值 活动 影响
专业 税务 大学 学院
世纪 水泵 科技 生产 太阳能 有限公司 直流
声音 变压器 部门
地址 测试 软件
洗发水 销量 产量 行业 利润
名字 歌曲 英文
分公司 培训 骗人 考试
假设 名义 利率 利率
表格 戏曲 种类
身份证 错误 学历 图像
功效 神经性 皮炎 山药
专业 营销 分数线 市场
视频 原唱 歌曲
实况足球 设置 手柄
题目 供应 材料 成本 入库 公司
例子 高手 二进制 方法
装置 电机 停机 空压机 情况
视频 背景 音乐
专业 计算机 技术 大学
答案 程序设计 习题
民族 学院 专业 空乘
分数 歌词 格式
投资 塑料制品 批量
编程 串口 源代码
浮动 设计 网页
歌名 玩乐 男女 歌曲
品管 方向 发展
视频 格式 土豆
秘史 全集 贵妃
分析 女性 形象
服装 注册商标 品牌 公司
无力 按揭 挖掘机
权益 现金 利润表 资产 负债表 流量表 格式 财务报表
因公 员工 维权
象征性 事物 抒情散文 言志 手法
分析 原理 声光
戏曲 中央 部队
房价 国家 态度
朋克 抒情歌曲 高分 乐队
会计分录 借款 利息
罪行 行政 公章
姐姐 中考 题目 考试
加点 经验 原文 出师表 文言文
专业 戏剧 文学 电影 影视 教材
建筑工程 大学 学院 建筑
游戏 软件 培训 学校 业内人士
服务 法律 电子 电器 产品 办理
市场价 厚度 不锈钢板
培训 测试 软件 就业率
交流 设计 平面
作业 比较文学 概论
房子 爸爸 新房子
饰品 杂志 时尚
工业 大学 学院
水利工程 条文 分包 法律
工资 劳动法 押金
专业 新闻 大学
空间 音乐 百度 甜心
指标 技术 船舶
补偿金 员工 公司
实验室 工程 技术 学院 老师 大学 方式
费用 包子 办理
视频 中文版 地址 广告 棒棒糖
法律 包工头 办法 咨询 漏水 私下
教师 空间 漫画 百度
分析 方法 财务
招聘会 学院 公司
老兵 阵容 方阵
后人 时间 房屋
微观 经济学 作业
视频 网址 名字 歌曲
汇编语言 编程 高分
男子 同人 花样
中心 狐狸 大人
专业 工程 毕业 电气 工程师 船舶
少女 时代 注音 中文
专业 工程 毕业 考试 汽车 车辆
消防 前景 工程
声音 高手 歌词 世界
原则 制度 薪酬 设计
银行 本票 汇票
网页 技术 搜索引擎 小弟 关键
正负极 符号 电源 电路
关系 电机 磁导率 电流
发音 拼音 汉字
期货 新手 公司
辅导 场所 鼓楼区
程度 韩语 游戏
形象 商业 脸谱
专业 内向 技术 意见
中文 中文版 足球
专业 师范学院 理科
春水 繁星 试题
专业 工程 工程造价 咨询
战术 传奇 调整
电压 充电器 电瓶车
空间 百度 图片
专业 工程 大学 学校 人士 成绩
试卷 小结 答案
电动机 转子 铭牌 电压 电流
技巧 民办 学历 骗子
管理学 学校 新东方
硬化 多发性 胶囊
宣传 公会 精神
专业 培训 机构
地基 楼房 有售 购房
研究生 工程 电气 意见 学长 大学 交通
题目 故事 作文
服务 人力资源 工作 有限公司
龙口 感觉 买房子
产值 标准 家具 行业
黄豆 疙瘩 乳房
行政 单位 单位 事业
专业 白癜风 医院
文化 企业 形象 员工
社区 老百姓 农村 房子
银行 商品 存款 定金
密码 浪潮 软件
软件 仓库 管理 公司 日用品
电路设计 硬件 知情者 软件
地址 急需 邮编
股市 货币 政策 影响
中文 心脏 歌词
专业 培训 学校 美容
农民 工人 坠楼
信誉 玩家 娱乐城
历史 检测 考题 质量 答案
诗句 诗人 景色
肝硬化 体温 代偿 患者 小时
生产 劳动 诗歌 农民
协议 时间 法律 合法
精神病 部门 管理
责任 隐私权 法律
经济 新闻 电子版
毕业 学费 公安 学生
荨麻疹 大夫 外用药
税种 所得税 系统 信息 申报
定义 高分 循环
肚子 积水 肝癌
白癜风 医院 网吧
关系 辩护人 委托
企业法人 制度 答案 企业
旅行 见闻 名人 事迹
作业本 答案 科学
网页 代码 自动
政策 步骤 条件 企业
户口 土地 农转非
网址 名字 歌曲
区别 电容器 交流
胶囊 哺乳期 氟康唑
文学奖 名称 作品
教程 大学 答案
工资 工作 课程 培训 考试
装备 商用 东风 公司
设置 空间 好友
边缘 密度 图像
专业 电子商务 大学 急需 科技
经验 土木 专业 工作
黑道 学生 全集 全文
大学 应用化学 专业
功能 进口 生产
补丁 球员 实况足球
胆结石 乙肝 病人 方法
专业 室内设计 学校 培训班
角度 视觉 句子
京剧 多长 时间
二手房 公积金 比例 贷款
插座 有节 市场
利益 法律 辩论赛
格式 作品 村上春树
费用 标准 圆通 收费
编码 遗传 二进制 实数 算法 工具箱
字符 语言 形式 程序 用汇 考试
营销 旅游 网络
奖励 连锁 管理
注塑机 塑料 供应商 生产商
非主流 伤感 意境
培训 指点 外贸 新手
待遇 有限公司 电子
服装 销售 服装厂
症状 过敏性 皮炎
政策 住房 公积金 贷款 购房
货架 报价 公司 工厂
月份 补丁 实况足球
电容 传感器 原理
科技 部门 品保
待遇 工程 公司
工作 传感器 原理 温度
黑道 黑道 学生 学生 小说
网络版 右翼 发给 天神
视频 储存 方法 腊肉
戏剧 分数 学院 中央
父亲 女儿 母亲
代工 工厂 大陆 玩具 资料
事情 前台 方式 公司
应付 总额 工资
作业 概论 公司
广播 学院 影视 工学院
壁垒 期刊 对策
寄语 祖国 急需
化妆 造型 情况 培训 学校
大学 部门 信件
工作 单位 爸爸 独生子女 奶奶
朋友 销售 调查 前途 产品
设置 自动 销售 卖家 淘宝
高手 网页 数据库 小弟
未定义 变量 模板 文章
科幻 音乐 电视剧
国际 股份 有限公司 发展 产业
成本价 真空 塑钢窗 镀锌 玻璃 型材 价格 海螺
歌曲 背景 视频
微机 区别 全自动
假设 供给 货币
分析 产业 内贸
容器 工作 压力 设计
程序 管道 内存 进程
营业额 纳税人 申报 国税 地税 公司
中文 歌词 电影 主人公 主人公
购房 异地 事宜
电话 天地 物流
净利润 边际 贡献
贸易 纳税人 公司
商业 课程 夜校
物流 信丰 货物
技术类 服务 技工
少女 时代 地址 格式
网页 密码 用户名 测试 动态
领域 公平 效率
前途 汽车 整车 设计 行业
微观 经济学 计算题
政府 债券 利率 市场
协议 毕业 户口 人才 市场
姐姐 营销学 管理学 的哥 学工 通论 市场
政策 货币 财政政策
关系 函数 消耗 数据 资源
大学 恒达 工业园
补丁 足球 邮箱
格式 良辰 暴力
美容 宠物 学校
中心 电子 大学 电工
实况 补丁 皇马 时期
违约金 试用期 劳务 公司
体系 区别 国际 货币
数据库 字段 频率
表格 资产 负债表 损益表 空白
动力 待遇 机场 机电 公司
贴膜 朋友 自动
材料 考试 中考
联赛 实况 模式 编辑 队伍 大师
住房 贷款 商业 公积金 利率
地震 男孩 群星 名字
标号 水泥 修路
代言 耀华 产品
角度 财产 法律
故障 变频 高手
动画 音乐 名字 空间
报表 货币 设计
危害 消毒 内裤 内衣 身体
起重机 采购部 有限公司 设备
学校 培训 学校
国家 物价 人民币
工作 地点 工资 职场 保险公司
后宫 模式 都行 全集
批量 人员 资料
利用 通感 手法 句子
程序 技术 微机 原理
专利 钟表 花卉 市场
女王 背景 音乐
发给 皇帝 秘史
关系 性病 白癜风
多边形 对角线 数位
变化 化工 特征 过程 产品 生产 应用化学
椭圆 加工 程序 半轴
文件 变态 学院
数字 区别 测量 模式 示波器 自动
大专 证书 课程 机电 技能
货款 公司 账户
声音 声声 博士 句子
财务 账务 用品 厨房
专业 法学 学生 法律 律师 行业
文件 背景 设置 类型 图片
网站 空间 文章
工资 影响 法院
电子 教材 设计 助理 工程师
疼痛 多发性 肝脏
区别 所得税 税基 投资 成本法 权益法
培训 学校 职业
院校 体育 职业病 大学生
盈利 电视台 原理
青鸟 网络 校区
至亲 铃声 笔记
发给 天地 大人
朋友 中考 百度 物理
会计工作 准则 指导
机电 科目 技术 主修
区别 研究 市场 咨询 公司
经验 微电子 工作 学历
派出所 民警 司法
水泥 排水管 价格
电气 嵌入式 前途
分析 季风 气候 影响 灾害 气象
京文 完整版 茶香
区分 句子 区别
交流 软件 企业管理 公司
名义 公司 员工
电气 高分 软件 天正
研究生 工商 大学 企业管理
戏剧 电影 学院
法定 工资 加班费
类型 异能 小说吧
现金 生产 工具 会计科目
视频 歌名 背景
女友 生活 夫妻 同胞
会计工作 流程 区别
技术 数字 设计 时钟
地址 海水 售楼
工资 法律 厂方
发给 邮箱 全集
工商 经济学 大学 数量
文化 名城 绿色 意见 产业 基地 生态
女人 食物 孩子 月经
首钢 节奏 轻音乐
视频 音乐 背影
委托 公证 房子 全权
代码 系统 垃圾
电热 电加热 区别
区别 存储器 寄存器
医院 湿疹 小孩
理论 宏观经济 英文
文化 舞台 影视 设计 戏曲
调离 货物 入境 通知单
水平 设计 平面
声音 视频 土豆
课题 生物 学生
少女 地址 视频
服装设计 艺术 大学 复旦 东华 设计
专业 术语 网站 自学 生物化学
利用 广告费用 资源
汇总表 凭证 模板 邮箱 自动 财务报表 科目
劳动 自动 纠纷
数据库 化学 结构
电脑 电源 房子
利益 企业管理 股东 冲突
专业 大专 学校
少女 时代 原唱
经济 金融 书籍
名字 音乐 背景 视频
前景 板材 生产厂家 行业
咨询 有限公司 企业管理
证据 劳动 仲裁
升旗 细节 仪式
现场 全美 典礼 歌曲 乡村音乐
指导 课程 工作
财产 妻子 独生女 父亲 奶奶
帐号 经纪人 自动
公益 例题 评估
批处理 命令 注册表
韩语 感觉 人头
白癜风 生育 患者
待遇 钢结构 公司
文化 女孩子 工作 外地人 前途
代理 图片 质量 价格 女装
水平 资格 软件 考试
钢管 现象 空气
分析 企业 学经
结石 医院 胆囊
中英文 准则 完整版
凭证 工资 计提 记账
艺术 人生 手抄
软件 证书 毕业
视频 法律 英语
区别 类型 数据
变量 遗传 约束 算法 优化
空白 空间 百度
检验 年度 读者
劳动力 商品 前提 条件 生产
液化 蒸汽压 蒸气 温度
加工 程序 金工 设计 车床
发音 韩语 初学者
教师 交际 对话 口语
视频 系统工程 物流 免费
块钱 银座 身份证
肝功能 大虾 医生 化验单
学校 环境 设计
金融 学院 职业
无师自通 韩语 学会
培训 网站 教学 一体 建设 优化
数据库 字段 情况 数量
顺序 程序 个数
合格 塑料 单向 土工
专业 毕业 工作 工业 设计
电话 培训 营销
文化 培训 目的
货币贬值 外债 有益
工作 公司 性质
档案 户口 人事 毕业 所在地 代理 外地 学校 转户口 公司
格式 小说 全集
漫画 小说 全集
规划 大学生 信息技术 技术 电子 职业
女人 疱疹 传播 男人
项目管理 投资 考试
塑料 朋友 电镀厂
空间 人数 百度
工作 情况 网络 工厂
系统 自动 空间 百度
工程 公路 定额
符号 梯形 液压机 金属制
手柄 电脑 实况
区别 中表 设计 属性
服装 高手 零售 发票 税收 性质
地址 空间 链接
门槛 销售 关系
故障 货车 公司 物流 路途 货物
大学 市政 培训
标志 英文 正数
专业 职业资格 机构 培训
高职 学校 广播 专科
疙瘩 手臂 真菌
机器 语言 文件
艺术 学院 工商 传播 大学
电影 格式 软件
外贸 营业执照 企业
名下 父亲 母亲
前景 测试 软件 行业
中学 锦绣 花园
政府 文艺 作品 时期
工作 大学生 网络
全球 企业 国际贸易
教材 青鸟 电子版
流程 出口 医药 中间体
接线 区别 电机
金山毒霸 序列 免费
商品房 销售 订金
高手 老婆 内容
工资 自动 企业
农场 兔子 好友
专业 专科 技术 油气 储运
历年 专辑 列表
工程 电气 学院 情况
春水 寓言 繁星
视频 美女 名字
功能 管理 危机 公关
政府 电脑 网吧
社区 素质 影响 人格 工作 魅力 职业 工作者
动力 大学 学院 淘宝
祛痘 药业 产品
汇率 商品 价值
经验 管理 书籍 管理
补丁 大哥 邮箱
户口 毕业 原籍 毕业生 学校
软件 天正 建筑
地税 国税 企业
网站 论坛 百度
学校 平面 设计
眼镜 系统 源代码
视频 聊天室 美女 免费
发电 工资 单位 集团
专业 管理 大学 旅游
空间 手机 百度
水浒传 内容 作品
网址 书店 大学 药科
实力 女歌手 经典歌曲 唱歌
专业 工作 计算机
源泉 人力资源 核心 企业
进项税额 低值易耗品 办法 纳税人
名字 公司 贸易
形式 内容 句子
专业 工程 电气 工业 大学
关系 劳动 法律
合同期 土地 辣椒
大学生 学生 角度 能力
软件 仓库 管理
吸脂 事项 手术
教师 合格 大学 毕业生
能力 初学 企业 财务报表
制作 艺术 字体 软件
高分 胆结石 碎石
登记表 内容 经营者 备案
视频 名字 插曲
故事 道理 作文 意义
主题曲 歌名 插曲 流星花园
原理 课程 自动控制 设计
工作 主意 公司
材料 叶轮 工艺流程
同人 死神 全本
职工 会计分录 物品
公家 交通事故 赔偿金
梭织 脉脉 主旨
超新星 现场 单曲
空间 百度 文章
代码 程序 解析
竞争力 意义 研究 外贸
评书 网站 版本
字符 记录 字段
学会 技术 软件
高温 分数 元素 时间 质量 碳酸钙
电话 工业 大学 信息 咨询 考研
电子版 发给 易学
贷款 公积金 二手房
案例 使用权 土地
戏剧 内容 销烟
专业 财务 证书 学生
作业 成品 网页 制作
房款 房子 名字 按揭 夫妻
方式 无故 员工 维权 公司
夫妻 优惠 商品房 农村
电话 牛仔裤 厂家 布料
专业 研究生 毕业 大学 金融
背景 音乐 偶像
中考 成绩 英语
工伤 纠纷 高手
女人 论坛 穿衣
白癜风 根治 网友 方法
分析 工程师 电气 职位 生产
高手 程序 错误
税率 发票 劳务 纳税人
繁体字 补丁 实况足球
议论 汉语 方法
户口 房子 业主
帐号 时间 百度
供电 电机 电源
中年人 小说 大学生 餐厅
中心 旅行社 导游证
女人 上司 单身 礼品
京剧 英语 作文
疙瘩 男朋友 胸部 时间
静脉 输液 时间 多长
发展 前景 行业 监控
设计 课程 直流
专业 差异 财务管理
管理 机构 部门 诈骗 监督 委员会 主管 质量
视频 音乐 背景
专业 大专 毕业证
市中心 距离 大学
改革 辩词 技术
类别 空间 日记 百度
周长 面积 证明 矩形
营销 成果 渠道 方法
函数 图像 分段
主页 照片 空间 百度
实况 补丁 邮箱
报告 大会 团队
集团公司 邮箱 石油
邮箱 小说 全集
视频 魔术 土豆
中文 歌词 拼音
人士 工资 开庭 仲裁 法律 公司
纸袋 设备 加工
医疗费 工伤 中央 单位 夜班
计算机 工程师 区别 网络 技术 内容 考试
教师资格 培训 学校
辅导 基础 学生
报表 企业 所得税 核定 公司
套房 租金 公司
设计 数据库 实例
帐号 网站 写诗
透镜 方法 种类
房子 关节炎 买房子
少女 时代 铃声
计分 税务 员工 公司
补丁 足球 邮箱 皇马
百度 中文版 资源 地址
青鸟 学校 新华
事业单位 护理 试卷 医学 考试
专业 戏剧 文学 影视
单片机 电路图 大哥
辅导 地方 皇姑区 个性化
培训 培训 学校 教育 技能
贷款 购房 利息
球衣 补丁 实况
国家 机构 审核员 工作
秦腔 昆剧 豫剧 剧种 沪剧
天然气 作业 指导
木板 进口 办理
高手 定性 指点 广告
直流电 动机 原理
机电 新生 经管
视频 音乐 作品
公共关系 传播 时机 企业
价格 连锁店 伊利 中百
市场化 区别 员工 劳务 用工
企业 所得税 财务报表 申报表
培训班 经理 职业 考试
高手 制作 财务报表 模板
发给 格式 铃声
二氧化碳 发电 技术
专业 日文 英文
专业 应付 人士 指点 买房子 贷款
背景 音乐 设置 空间 百度
运输费 税法 税率
纱窗 距离 隐形 型材 生产厂家
电容 产品 贴片
位子 新景 楼盘 公寓
口语 基础 英语
大话西游 序列 老朋友 大话
发展 前景 有限公司
机构 案例 策划 网站
管理 软件 企业 综合
报告 检查 螺旋
肝硬化 调节 酒精 饮食
主唱 女生 日文 歌曲
黑色 斑点 地方 嘴角
汇总表 凭证 报表 新会 自动 模板 新手 财务报表 科目
经验 煤矿 工作 神华
天线 锅盖 路由
文化 业务 传媒 公司
鞋子 品牌 衣服
动力 工程 热能
方式 记录 数据
交税 盈利 实验
女主角 女朋友 分量
名字 信息 部门 设计 公司
网易 演员 国防 舞蹈 腾讯 新浪
新华 公务员 考试
原料 网站 纺织 信息
一球 实况 中文名
风险 原理 利率
建议 西班牙语 韩语 兴趣
高压 电缆 型号
肝功能 检查 专家 妈妈
过户 商品房 二手房 房屋 办理
多边形 面积 周长
爷爷 继承权 房子
经销商 专业厂 爆米花
物流 前景 发展
培训中心 电脑 义乌
账号 程序 自动 制作
买单 物流 空运
长虹 电子书 手机
体育 中考 加试
事情 身体 工作
编辑 开店 淘宝 模板 图片
题目 内文 课外
歌词 名字 外文 歌曲
朋友 家人 诗歌 亲人
月份 补丁 足球 皇马
公学 地方 青鸟 软件
国家 领导 农民
文字 字数 寓言
双重 姐妹 电路图 兄弟
阴茎 大腿 豆豆
区别 启动 方式
专业 外语 宿舍 夜校
星号 三角形 编程
空间 代码 档案 百度
工资 领导 单位 无辜
调用 函数 数据
手抄 内容 读书
行业 论文 金属
这歌 广告 格式
专业 理科生 文科
工程师 青鸟 软件 职业
国家 管理 机构 部门 行政
优化 系统 大师
理想 故事 作文
关系 总成本 经济学 边际 成本
话费 代理 条件
个例 车床 起点 螺纹
城乡 条例 管理 个体 工商户 细则
贷款 商品房 买房 公积金 贷款
文件 定义 程序 函数
机房 计费 源码
地方 编辑器 模板 页面
小说 终极 终极
建议 嘴角 办法 不平 疤痕
哺乳期 劳动法 员工
插曲 吸血鬼 网络 日记 地址 空间
走势 房价 片区 新政
视频 幼儿 亲情 资料 教育
女孩子 毕业 工作 科目
视频 音乐 背景
邮箱 财务报表 公司
对象 审美 想象力
背景 音乐 家族
青鸟 工作 就业率
现金 电子版 急需 流量表 自动
数据库 形式 淘宝 中导 格式 图片
法定 委托 代理 代表人 机关 书后 鉴证
联赛 实况 大师
专业 管理 职业 营销 学院 工会 医药
总额 净利润 利润
平面 数学 坐标系 直角
方式 代理 水印 商品 淘宝 数据
使用权 合法 土地
大学生 毕业 能力 工作
口号 装饰 公司
经典 英语 老歌
耗电量 女士 美容 行业
检测 方法 仪器 专业化 食品
体系 质量 企业
光线 介质 角度 表面
视频 弹药 老鼠 背景 音乐
典型 网络 案例 公民
数学 中考 链接
员工 时间 小时 工厂
细胞 有色 植物
酒店 营销 市场
活动 宣传 企业
具体内容 计划 全球 金融危机
资料 程序 公司
收益 经济学 规模
领导 工作 办理
酒店 经理 渠道
诗句 诗歌 散文 重点
注塑机 功率 铜线
酒店 销售 工作
英语 外贸 鞋业 流程
社会 形式 生活 诗歌
培训 证书 课程 师职 电工 建筑
计提 自动 邮箱
测验 数学 成绩
农业 影响 金融危机
总体 因素 成本 物流
中考 冲刺 辅导
管理 书籍 经典
新人 教教 工作
题目 经济学 基础
指南 音乐 名字 风云 电视
所得税 股票 流通
控制器 继电器 时间
账面 价值 增值税
高科技 类型 小说
音译 歌词 汉语拼音 汉字 歌剧
老油条 职场 指点
视频 流媒体 迅雷
服务 名义 学生 企业 所得税 食堂 公司
神秘园 轻音乐 经典
专业 管理 工作 物流
错误 商品 仓库 商业 管理 系统
网游 类型 网游 小说 美女 工作室
序列 用汇 语言
计算机网络 中心 工程师 青鸟 课程
中将 数据库 内容
青蛙 迅雷 公主
体系 工科 工资
语句 产品名 内容 图片
物业管理 花样 公司 保安
医院 辅助 工具
工程 电场 成果 标准 建设
待遇 企业 照明灯
曲子 约会 名字 广告
发展 前景 内勤 公司
专业 工业 大学 合肥
瓷砖 销售 技巧
网站 背景 音乐
中央 学院 书记员 工作人员
视频 数字 天灾
加工 产品 钻床
风雨 红楼梦 话剧 剧本
日语 唱腔 和平
信用证 交货 专家 外贸
现场 条例 施工 装饰
营业税 企业 企业 所得税
主角 全本 小说
疫苗 乙肝 阴性 阳性
经济 诈骗 纠纷
孩子 注意力 家教
专业 考试题 内容 考试 摄影
电子书 地址 暮光
数学 答案 课堂
成本价 出厂价 比率
教师 计算机系 内容 考试
市中区 实验 中学
师范大学 中学 语文 教学 出版社 课文
合法权益 消费者 商品
经验 人学 编程 软件
小弟 楼盘 实惠 房型 买房子
协和 医院 狐臭
卖地 农村 养殖场 租地
过户 同事 原因
新会 准则 练习题 答案
过户 妻子 房主 二手房 产权 房屋
好心人 补丁 国际 邮箱 皇马
工资待遇 动漫 专业
管理 广告 软件
金融 名单 学院 老师 职业
大学生 应付 挑战
月薪 朋友 工作
测试 模块 工具
胶水 光纤 传感器
舞曲 女声 英文
生产 橡胶制品 轮胎 胶粉
出口 外贸 企业 申报 增值税
中考 体育 手术 流程 考试
户口 身份证 户口本
服务 管理 论文 标准化 企业
读后感 红楼梦 原创
法定 职工福利 分配
服装 电子商务 市场
调用 参数 方法 子程序
供应 管理 模式
政策 台胞 大陆
学院 职业 农业 工程
工作 环境 员工
体系 经纬 课程 管理 物业 物流
资产 企业 变化
租房 职工 宿舍 证件
谷草 转氨酶 转氨酶 阴性 阳性
中文 歌词 少女
服务业 行业 技术
主角 老婆 名字 网游 小说
名句 语文 小学
供应 管理 案例 咨询 物流 企业 优化 公司
协议 举例 仲裁
诉讼 劳动 仲裁 法院
名匠 人士 发票
地区 专业 生产厂家
管理 高层 商场 专柜 领导 老板 百货
笛子 曲子 地址
视频 空间 百度
重工 宿舍 员工
视频 工厂 地址 国家 地理
跳槽 待遇 领导
视频 背景 音乐 名字
出售 机器 轮胎 厂家 生产 实心 设备 叉车
邮箱 软件 仓库 管理
背景 舞曲 音乐
新手 空间 百度
动画 毕业 工作 专业
歌词 原创 求仙
区别 防火墙 企业级
租房 学校 民族
专业 竞争力 水电 工作 大学 水利 情况
学费 合法 部门
实况 补丁 大哥 邮箱
技术 学院 地方 交通 职业
谷草 转氨酶 指标 转氨酶
高校 毕业生 老板
执业 法律 工作者
分析 社会 环境 内容
地域 名称 企业 行业
颜色 网站 字体
文言文 重点 中考 篇目
计算机软件 模式 零售
语言 形象 作者 内容 感情
流程 广告 策划
服务 营销 产品 口碑
师范大学 学院 艺术系
工序 手提袋 制作
早安 少女 组歌
少女 时代 现场 地址
培训 老师 水平
仓库 考核 员工
关系 语句 成绩
公积金 爸爸 房子
会计科目 贸易 公司
户口 农村 宅基地 补偿 政策
下水道 住户 漏水
学校 政治 学院 性质
体系 质量 管理 企业
歌词 大作 主题曲
高手 函数 代码
心理 咨询 团队
空间 升级 百度
框架 网站 论文 购物 质量 管理
日子 校花 小说 日子
干果 胆结石 杏仁 胰腺炎 急性
淘宝 卖点 女装
小孩 征地 女孩 补贴
朋友 爱人 学问
保安 条例 警车
抚养费 情况 法院
汇编语言 标志 指令
教训 根源 金融危机
棋魂 日文版 歌词
集体户 户口 公司
用人 单位 关系
脸部 手术 疤痕 方法
住房 公积金 平均工资
视频 歌名 高分
中国式 英语 全文
程序 办理 公司 资金
十字绣 原告 蘑菇 时期
宣传 空间 百度
家用 垃圾桶 现状 进展 成果
情况 石油 资源
预先 核准 时间 名称 企业 工作日
魔法 全集 大唐
工业 技术 工程 论文 技术 高新技术 期刊 职称
经营范围 化妆品 公司 贸易 食品
视频 音乐 遗失 背景
生产 厚板 工艺
发展 神舟 航天 事业 对联
社会 房价 灌水
周长 变形 直角 四边形
出售 经济 适用房
总价 房子 利息 贷款
房价 环境 宾馆
错误 检查 程序
高手 权限 数据库 管理员 设置
儿子 大学 运动员
区别 基本知识 晶体 谐振器
交税 个体 工商户 开发票
全集 小说 高分 魔兽 世界
工程 中心 医学
校区 培训班 考试
出口 公司 发票 货物
培训 价格 培训班
传奇 特技 实况 模式
弥漫性 医生 高分 肝病
国际 设计 学校
电度表 三相 单相 电子 单片机
国美 理工 服装设计
措施 丰田 管理 商务 汽车
号码 业务 办理 身份证 公司
语句 语言 示例 数据库 用户 利用 数据
智能 影院 手机
历年 试题 资料 资源管理
中心 即时通讯 企业级 信息化 软件
语言 利用 人员 数据 工伤事故
爵士舞 培训 机构 师资
理念 地方 企业 设计 企业 形象
作者 材料 散步
陌生 诗歌 个子
塑料瓶 手机 制作
语句 字段 数量
彩印 纸张 像素 图片
借方 单位 余额 应付 调整
歌词 少女 时代 中文
配方 中药 湿疹
发展 工作 利益 群众
纺织 领导 纱线 部门 企业
情况 夫妻 债务
开发票 税收 公司 工程
背景 音乐 名字
手机 定位器 定位 车辆
库存 账款 会计分录 商品 企业
歌词 动感 酒吧 舞曲
公学 青鸟 课程
中文 歌词 死神
名字 月光 文章
师范大学 地址 校区
高手 小弟 乙肝
名字 男声 这歌
律师 代理 法院
体系 财务 指标 评价
政治 试题 考试
分析 方程 毕业 方向 金融 金融学
游戏 诗歌 儿童 活动
专业 论坛 法规
工程师 培训 学校
曲子 总统 外星人 大战
试题 语文 中考 化学 数学 英语 物理
质量 盐水 密度
别墅 人士 流程
制品 不锈钢 碳钢 电镀
实况 球员 经典 脸谱
电容 容量 电压
财经 银行 大学 学院
大合唱 义勇军 进行曲
经济 讲座 世界 修订版 热点
开发区 家园 营口 地理 楼盘 位子
师范大学 学生 大学
插曲 主题曲 格式
出租车 广告 策划
情感 春水 诗人
电脑 电子 图书
发给 羽翼 邮箱 全文 黄金
工作 建议 金融业 银行
商品 库存 品种
设计 名片 制作 软件
顺序 背景 音乐 空间 百度
大专 财务 资格证 科技 经验 可能性
工作 总理 句子
患者 乙肝 口渴
关系 难题 错误 证明 观点
毛囊炎 孢子 发作
交税 滞纳金 税务 地税 办理
高手 代码 地方
工厂 新华 学生
经济 市镇 开发区
租房 买房 区别
全集 盗墓 笔记
地理 试题 中考 答案
辩论 辩词 上学 反方 家长
代理 软件 公司
附件 邮箱 企业
蚊帐 空调 经营
高手 这歌 指教
高分 版本 演唱会
液晶 厂家 电视
权益 现金 资产 负债表 流量表 自动 公式 格式 财务报表 利润表
残疾人 好心人 政策 爸爸 细节
朋友 户口 房子
难题 生产 煤矿 技术
编码 电机 信号 驱动器 变频
学费 模具 设计 上学
儿子 父亲 年龄
结婚证 办理 集体户
实况足球 球衣 补丁
使用权 房屋 方式 土地
对象 字段 数据
故障 松下 氩弧焊
加工 玻璃 成本核算 生产 方法
专业 速记 书记员
空间 音乐 百度
地址 小说 苍穹
发票 开票 公司
格式 后宫 全集
事业 国家 管理 公共卫生
检察官 韩语 公主
中信 方式 流动 系统 案例 电子商务
急事 回家 定金
发音 歌词 中文
画面 空间 动态 百度 图片
消耗 功率 电压
房子 平面图 出面
工资 试用期 公司
道路 设计 软件
微观 经济学 计算题
传感器 故障 信号
管理制度 企业 人力资源
野蛮女友 卡农 琴谱
数字 名称 文本
电工 作业 电子 技术
专业 建议 财务 工作
经济 专业 国际 贸易 国际金融 金融学
密码 空间 邮箱 百度
抵押 供楼 多长 时间 办理
艺术 项目 交流 学校 硕士 设计 费用
学生 试题 化学 全国 素质 能力 竞赛 实验 答案
肝病 关系 白癜风
培训 技术 测试 软件 机构
专业 电子商务 专科 毕业生 物流
楼房 地铁 影响
函数 工作 年限 时间 工作
经销商 业绩 门店 店长 方法 店铺
新科 结石 医院 胆囊
物权 民法 债权
代表 三菱 步骤 待遇 指教 制药 情况 事项 医药
关系 状态 工作
大学 毕业证 编号
学生 职业 技术 学院
文件 分辨率 中文
背景 音乐 空间
咨询服务 急需 信息化 咨询 企业 公司
网址 经济学 书籍
行家 胆结石 指点
办法 全身 虫子
买房 经济 适用房
专业 艺术 环境 代表 设计
专业 管理 区别 企业管理
产品 代理 出口 机械 公司
空间 歌曲 百度
申报表 表格 企业 所得税
教师 校友 进修学校
肝硬化 总队 医院 后果
比赛 曲子 纯音乐
微机 试题 答案
镜头 档次 标识
管理 电子 库存 元器件 软件
名师 村庄 对联
网站 视频 地址 网络
男性 激素 阴部
仓库 单价 原理
视频 自动 原因
房价 按揭 利率
涂鸦 房东 按揭 贷款 二手房
脂肪肝 酒精 肝功能
西点 培训 学校
毕业 国际 学院 学分
发展 政策 影响
习题集 代数 参考书
区别 失业 正式工
现金 手工 附表 电子 流量表 模板
分公司 薪水 职位 行政 企业 助理
奖励 试用 空间 好友
残疾人 政策 优惠 工作 工业 企业
手心 身体 现象 脱皮
思想 主题 手法 感情 散文诗 风筝
空间 投票 百度
大虾 整数 小数
蜗居 地址 全集
经验 开发人员 经理 地产 行业 市场
经济 适用房 买房 按揭 贷款
咨询 免费 法律
曲子 小雪 爱情 公寓
委托书 按揭 买房 范本
网站 网址 备案
天使 名字 歌曲
异能 小说 校园
手抄 材料 编辑 报纸
经营范围 硬件 前置 企业 设备
企业 装饰 资质
女生 毕业 能干 营销 大学 考研
传奇 实况 绿荫 体重
版本 风行 软件
设计图 房屋 急需
东华 大学 学校
架构 数据库 服务器
信息 初学者 资料 购房 市场
二手房 定金 中介费
邮箱 企业 营销
大虾 门户 概念
商业 汇票 欠款
教师 中学 工资
游戏 姐妹 兄弟 学院
发音 韩语 辅音
期房 定金 女朋友
专业 研究生 大学 意见 计算机
植物 国人 对象
协议 买房 夫妻
背景 音乐 空间
关系 国民 生产总值 生产总值 通俗
待遇 咨询 集团 毕业生
事迹 祖国 演讲稿 伟人
全世界 变化 汇率 影响
事务 资料 有限公司
原因 自动 增值税 申报表
自动 消失 多长 列表 名单 时间
建筑设计 工作 房屋
高手 技术 工作
不锈钢 厂家 铸件
档案 单位 工作
专业 酒店 管理
违法 交通 危害性
专业 辅修 英语
旋律 人鱼 名字 歌曲
升学 毕业生 数学 答案 考试
日语 分析 句子
措施 国家 精神 能力 学校
改革 制度 细节 士官
青鸟 课程 校区
密码 账号 网站 后台 源代码
中文 韩语 计划书
人士 指点 法律 纠纷
医院 手术 狐臭
贴片 型号 元件
编辑 游戏 程序语言
净利润 经营 工商 总额 情况 亏损 利润
西华 地址 大学
产品 业务员 公司
语句 成绩 学号 记录 情况 排序
管理 仓库 助手 自动 发货 汽配 软件
日语 韩语 好学
户口 大学 原籍
铝业 工作 铝厂 员工 工资
头皮 疙瘩 地方
情景剧 剧本 校园
工程 工业 大学 大学 艺术类
关系 人力资源 劳动 劳务
技校 毕业 有数 编程
磨坊 福利待遇 发展 公司
文章 科学 企业
出售 信息 二手房 花园
高分 户口 毕业生
分公司 石油 供应 公司
运输 报价 土方
仓库 系统 自动
表格 资产 负债表 空白
大学 校舍 房子 学校 读书
代码 免费 鼠标
现金 公式 财务报表 资产 负债表 流量表 格式 利润表
理想 故事 责任心
关系 圆通 有限公司
中心 激光 空军 黄褐 总医院
储存 代码 编程 图片
经济学 学校 高分 代表
技术 学院 矿山 建设 工程系 职业 建筑
房主 诈骗 房屋
管理 客户 信息 老师
氢氧化钠 二氧化碳 小气
集团 邮箱 企业
音乐 诗歌 寄语
国际 论坛 聚氨酯
救急 毕业生 模板
住房 公积金 单位
培训 学校 剧组
直角 平面 坐标系
女歌手 电影 名字 男女 典礼
高手 新娘 新郎
价位 丝网 印刷 全自动
女人 场面 剧本
速冻 销售额 食品
空间 数据库 备份
资产 负债表 损益表
制作 版本 软件 免费
胆囊炎 药物 检查 孩子 疗效 医院
设备 出口 型煤
压力 设备 加工
比喻 景物 手法 拟人
电影 名字 插曲
电话 招聘会 现场 人才 市场
语句 数字 统计表
农场 校友 好友
专业 调酒师 花式 培训 学校
经济 政府 背景 职能
视频 背景 音乐 名字
文件 种子 软件 迅雷
误差 潜水 管道 塑料管
文章 兴趣 老师 小记
公交 中学 校区
电动车 软件 专用 管理
电容 电子 汽车 线圈
工作 员工 餐饮 领班
冰箱 电流 启动
中考 网址 评价
蚊子 皮肤 红疹 样子
高手 权利 区别 部位
师范学院 技术 宿舍 汽车 工程学院 机械
女人 主题曲 爱情 男人 韩剧
视频 网站 土豆
父母 名下 土地 纠纷
体系 人才 管理 战略 企业
老师 男主角 酒吧 韩剧
分校 分院 海龙
房主 开发区 建设 房屋
仓库 管理 产成品 半成品 软件 原材料
编程 程序 利用
工伤 司机 公司
前途 行业 染整
税票 号码 印花税 账本
数据库 买书 培训
补丁 国际 实况足球
酒店 集装箱 全球
答案 工厂 员工 老板
作文 语文 中考
葡萄 皮肤 金黄色
油墨 胶印 优势 产品 生产 公司
裁判 评分 程序 用汇 语言
宏观 经济学 名义 变量
建材 材料 水泥板
专业 心理学 教育学 大学 情况
合法 规章制度 工资 公司
校园网 建设 论文
联赛 实况 大师
软件 医药 品牌
影响 银行 准备金
豆花 名字 媳妇
外贸 电话 客户 资料
毕业 月份 银行 考试
现金 资产 负债表 损益表 流量表 自动
专业 管理 供应 行业
毕业 区别 军校 分工 性质
大厦 商务 公司
热工 大唐 新机 检修 待遇 电厂
动漫 韩语 设计
名录 企业 免费
价格 冷库 设备
青鸟 网络 课程
语文 中考 答案
氢气 气体 检验
财务 月份 区别 报表
电阻 三极管 电路图
餐饮 管理层 报告
绝缘 介电常数 电缆 影响
分析 家居 房子 风水 大师
损耗 计提 会计分录
关税 产品 出口
补贴 办理 契税
专业 机构 白癜风
战争 魔戒 地址
专业 学校 职业
仓库 商铺 电脑 监控 系统
出售 买房 贷款
少女 时代 卫视 演唱会
物流 分管 部门 企业
春水 全文 繁星
服务业 汽车 装饰
视频 真人 信誉 游戏
货币 政策 财政政策 界限 数据
歌曲 邮箱 弟子
律师 纠纷 公房
工作 父亲 义乌
经营范围 音乐 工作室
内资 税收 贸易 公司
满文 银行 存款 日记账
文章 质量 管理 塑胶
中文 补丁 足球
计算机 全国 青鸟 学校
网站 账号 音乐
信誉 产品 设备
主持人 台词 时尚 中学生
工程师 电气 汽车 设计
主体 权利 知识产权
师范大学 设施 西华 寒假 校区 宾馆
电话 号码 身份证 姓名
中考 试卷 答案 英语
外贸 助手 业务员
高手 韩语 救急
电动车 市场 价格 单件 防雨
城管 协管 情况 自查
工程 毕业 研究生 铁道 道路
工业 发票 手写
分析 经济 数量 要素
汇编语言 单片机 求教
工作 电子 技术 企业 人才 市场
咨询 工伤 专家
口袋 文件 模拟器
专科 大学 英语 毕业证
工业 工程 论坛
代码 国家 地理
手心 皮下 针尖
进出口 影响 人民币
电子书 世界 免费
小说 官方 魔兽 世界
代码 音乐 空间
购房 优惠 契税
一球 实况 豪门
资格 考试 报关员
小孩 中考 课程 新东方
汉诺 编程 算法 盘子
用户 信任 原因
管理人员 证书 商场
费用 世纪 二手房 公积金 贷款
专业 服装设计 大学
方程 检验 中考 分式
培训 学校 电脑
电脑 空间 百度 图片
库存 商品 用友 余额 数量
教育 学费 校区 就业率
函数 建模 用法 数学
动漫 主题 桌面
普通话 工作 考试
复古 好心人 背景 音乐
爷爷 名字 答案 套房
新房 买房 小区
文字 小说 男女 主角
报税 报表 进项 软件
电子书 技术 内幕
姐姐 财务 管理 软件 企业
责任 交通事故 雇员
教工 住房 学院
经济 学校 贸易 校区
师范大学 工程 网络
科技 电子 有限公司
服务 企业 物业管理
朋友 出版社 教材 书名 考试 教师资格
经济 职业 技术 学院
大学 职业 技术 学院
蜻蜓 紫色 篱笆
事情 集团公司 房子 卖家 新闻报道 过程
工资 行业 印刷
艺术 网页 毕业 专科 论文 平面 设计
汽车 差距 原因
价格 内容 规律
技术学校 中学 校区 职业
抵押 贷款 房子
电容 波形 滤波 正弦 交流 电路 信号
厂里 工资 辞职书
员工 定期 企业 职业
照片 空间 百度 图片
旅行社 发票 内容
户口 管理 农场 房屋 原因
单位 住房 公积金
分数 工程 大学 结构 录取率
运动 品牌 代理
空间 百度 照片
歌曲 手机 铃声
视频 高手 指点 空间 百度
房间 小游戏 百度
少女 时代 神曲
方案 道教 会所
文化 世纪 星河 传播 影视 有限公司
医学院 大学 同济 科技
现场 音频 视频
档案 员工 单位 内容
身体 工作 化工厂
现金 流量 新手 数据
认定书 责任 赔偿费
斑点 红色 手掌
序列 水货 诺基亚
玫瑰 芍药 小说 全集
团队 方阵 记录
培训 机构 课程
材料 原材料 区别
典型 光盘 系统 书后
东风 作文 预测
支路 公交 技术 学院 兴华
工程 资料 空调 监理 目录
高手 经验 销售 销售员 装饰 公司
女声 歌词 英文
朋友 代表 传染性
高手 外商 出口权 指教 产品 公司
概念 人力资源 管理
专业 收益 农民
疙瘩 朋友 肚子
月食 中文版 暮光 暮色 小说 全集
软件 现金 自动 流量表
生产 公司 设备
资料 工地 技术员
体系 政府 申报
出售 渠道 二手房 广告
专业 大学 编导
运输 情况 木材 办理
融资 企业 相同点 项目
行业 淡水 珍珠
出售 现金 本金 流量 面值 票面 金融资产
至亲 笔记 格式
实务 考试 准考证
皇马 补丁 球员 实况足球
设计 房屋 大学
公益 记者 活动 公司
胆总管 囊肿 先天性
贸易 背景 摩擦
拇指 妻子 外遇 右手 食指
草虫 村落 读书 笔记
劳动法 合同工 用工
视频 梦想 地址 演唱会
销售 市场 总量
专业 大学 校区
电话 女生 韩语 铃声
念书 白癜风 回家 休学 主意 原因
帖子 名字 歌曲
工资 实习生 报税
标准 国家 机械制图
液晶 实验 图片
球衣 补丁 足球
视频 教程 光碟
液位 设计 免费
短语 质量 综合
智能 影院 手机
户口 农村 宅基地 居民 建房
文学 火焰 出版社
资产 负债表 余额 科目
芯片 数字 电压表
培训 学校 厨师
专业 大学 工作 毕业生 法学
现金 资产 负债表 损益表 流量表 模板
经济 适用房 外地人
歌词 中文 故事
实况 版本 完整版 硬盘
原理 超声波 种类
照相馆 白癜风 医院
英语 答案 大学校园
责任 社会 论文 权力 管理者
程序 指令 内存
年金 数学 答案
单位 发票 增值税
培训 学员 室内设计 优势 职业
百草 书屋 事情
处分 数额 纳税
对象 区别 汇总 朋友 面向 资料
显示器 电脑 学校
专业 旅游 管理
热处理 冲击 圆钢 特性 方法
酒店 管理 英文 机制
计算机 上机 技术 情况 考试
栏目 内容 企业
电话 工作 营销 小时
功能 网站 个例
专业 舞台灯光 音响
电话 航空 客服 咨询 热线
标准 大公 小女 求教
子女 辩论 名校 观点
工作 信用卡 中心 广发
大专 入学 医药
专业 木盒 包装盒 生产 纸盒 工艺品厂 喷油
专业 研究生 化工 大学 工业 大学 科技 机械
青鸟 学费 地方 校区
准则 格式 财务报表
胆碱 尿酸 转氨酶 甘油 乙肝 阴性
技术 学院 技术 信息 软件 职业
青鸟 前途 课程
老婆 大虾 朋友 名字
人群 刑事案件 民事案件
野马 计算机 学校 时间
软件 仓库 管理
生活 小时候 作品
外贸 服饰 信誉
价格 建筑 钢管
创业 指点 贷款
毕业证书 网络 国际 商务 学院 咨询 教育
歌剧 艺术 月刊
专业 环境工程 工程 研究生 热能 能源
专业 前景 金融
施工 因素 形式 业主
电话 分数 办公室 地市 编辑部 邮箱 美女 日报
手术 胆囊 影响
例子 事情 主题 关心 作文
房价 新房 二手房 普兰店
谈论 前景 祖国
用户名 定义 密码 方式
杏坛 高分 视频
组件 定义 记录
录音 地址 空间 链接
键盘 过人 实况足球
财产 名义 父母 住房 夫妻
企业 发展 市场经济 计划经济
中文 安室 日文
背景 音乐 实况 主题曲
经验 基层工作 公务员
藏语 珍珠 拉美
游戏 空间 百度
大学 大学 前途
主持人 普通话 标准 考试
被盗 责任 小区
工程师 电气 技师 电工
冶金 铁矿石 矿山
升级 费用 单位 用友 软件
全民 企业 私营企业
背景 音乐 设置 空间
展柜 地方 设计
轴承 重量 价格
计算机 信息技术 高校 能力 考核 成绩
图纸 说明书 课程 邮箱 设计 减速器
国家 亲属 情形 工作人员
诗词 长征 赏析
人参 时间 脓包
酒店 毕业生 管理
答案 岗位 管理员 烟草 试卷 技能
区别 专辑 神曲
三相 启动 电动机
高分子 材料 工程 大学 科技 林业
传染 性病 途径
发给 邮箱 链接
现金 销售商 合格 产品 公司
打印机 销售 发票 动车 统一
研究 代码 音乐 高分 背景 空间
车船税 地税 公司 科目
作文 潜力 话题
改革开放 时间 多长 领导
香蕉 芒果 高校
市镇 地方 子路
胆管 老人 发炎
费用 二手房 办理
机构 申报 保健食品
酒店 办法 考核 内容
文化 作业 概论
学校 学位 大学 读本
声音 画面 实况足球
青鸟 条件 博学
青鸟 质量 教学
美观 网页 调整
遗传 几率 狐臭
谷草 转氨酶 转氨酶 时间
系统 国际 工业 设备 食品 加工 公司
研究生 违约金 高手 单位 工作 上学
贷款 公积金 买房
钢琴 高手 琴谱 键盘
历史系 管理 文化遗产
工作 内容 出口
医药费 额头 手指 出院
待遇 秘书 公司
户口 省份 女性
答案 工作 岗位
娃娃 节奏 日文
软件 销售 网络
高手 语文 作文 作业
鱿鱼 培训 技术培训 铁板
生活 区别 发电机 静电
专业 几率 毕业生 英语
资质 程序 办理 建筑 开发商
文章 空间 百度
穿线 区别 交流 互感器
工业 企业 纳税人
行政 管理 论文 毕业
颜色 白纸 颜料 区域
练习题 学期 生物
内勤 岗位 发展 保险公司
豆花 文件 错落 格式 完整版
宣传 高分 学校 广告费用
计算机系 大学 数学 教材
历史 教案 融合 课件 民族
咖喱 格式 小说
汽油费 会计分录 司机
语文 生活 形容 歇后语
销售 地板 销售员 市场
学院 课程 地理 科学 教材
艺术 形式 水平 普通话 话题 谈谈 测试
待遇 新手 机械
中心 机构 诈骗 评审 质量
分析 职务 用途 企业管理
合作 加工 徒弟 生产
读者 文章 空间 百度
供应 分类 存货 用友 软件
房东 押金 房子
静态 源码 动态
合资企业 文化 冲突 企业 文化 影响
中文 数据库 论坛 电脑 乱码
空白 自动 网页
盐酸 气体 标准 状况 密度
短文 夜色 抒情
概念 大赛 作文
有权 政府 老小 土地
教材 专业 学院 课程 所学 电信
待遇 航天 机械
驱动 万能 精灵
试题 岗位 主管 职责
施工单位 管内 技术 管道 原理
自费 岗位 司机 时间
大学 开发区 科技 租房子 校区
龙口 花园 世纪
学校 工商 外国语 分配
京剧 颜色 国粹 彩笔
电流 负极 传感器
歌词 名字 女生
全国 名录 手机 企业 老板
发展 测量 施工员 道路 前景
孩子 父母 资料 日记
地址 空间 链接
疱疹 生殖器 方法
协议 网络 工具
网页 预览 设计 图片
犯罪 异地 审判
电话 短信 方式 新人 活动 公司
照片 管理 学院
软件 专用 办公
经营 资料 详细情况
物流 案例 分析
纳税 申报 地税 页面
档案 内容 公司
区别 海水 水质
内资 企业 申报
歌手 地址 歌曲
工作 文凭 会计证
工业 大学 外语 学校 培训中心 上学
戏曲 戏文 理科生
国际 顺序 时间 过程
儒家 思想 管理 局限性
语文 中考 含义 深层 举例 句子
技术 学院 涉外经济 地址 职业
专业 心理学 大学
中考 政策 学生 户口 中学生
投稿 网络 星火
头像 空间 百度
领导 品德 个性
数字 媒体 技术 学校
科技 学院 工业
大学 稿子 竞选
类别 户籍 中考
电脑桌 文件 文件名 背景色 图片
老师 新东方 大学
主页 文章 空间 百度
网站 绿色 官方 免费
管理制度 销售 公司 酒业 范本
网易 像素 图片
新闻 石油 钻井
分析 经济 发展 原因
文件 错误 地址
特种 作业 电工
事业部 工作 地点
中文 绿色 精简
国家 中心 待遇 咨询
经济 管理 作业 答案
网站 单号 邮政
抵押 贷款 按揭 代理费
体力 补丁 球员 实况足球
国际 补丁 实况
专业 酒店 人士
资本 票据 资金
教师 语文 中学
电脑 培训 学校
文化 理想 大学生 背景 多元化 信念 教育
厂家 柴油机 生产 三轮车
文件 程序 命令
银行 证明 发票 贷款
教师 技术 学院 待遇 职业
卫生间 房屋 墙体 漏水
制度 销售 薪酬 行业
平面 习题 直角 坐标系
商务 企业管理 海派
买房 住房 公积金 贷款
补偿 成本 资产 负债表
体系 黄金 森林
背景 音乐 空间
国际 地址 种子 实况足球
脸颊 痘痘 表面
高手 建房 设计 跨度
中央 电影 学院 戏曲
痤疮 效果 医院
领导 冲突 答案 观点
工作 咨询 公司
小说 电子书 格式 软件 制作
表格 管理 原材料 价格 建筑
汇编语言 程序 字符
工作 设置 小时 变频
感觉 先行 诗歌 爱情
方式 心理学 大学 导师
贷款 按揭 买房
模具 塑胶 前辈 指点 学校 设计 个位
生产 质量 企业
师范大学 研究生 学校 财经 大学
学院 电视 新东方
工程 项目管理 软件 英文
工业 大学 校区
名言 读书 名人
生产 闸门 办理
分公司 合作 标准 考核
培训 计算机 学校 机构
发展 工程 行业
费用 遗嘱 名下 儿子 父亲 房屋 母亲
一体 版本 成型
节目 宣传 电台
责任 单位 工作
电话 派出所 大学
电动车 厂家 配件 生产
学院 环境 设施
关系 民族 装运
手指 总会 医生 时间 脱皮
形势 指导 营销 观念 企业 变化 市场
企业 整体 目标
网站 名称 版权
户籍 证明 邮政
竞选 主席 学生会
设置 空间 个性 百度
关系 管理 核心 流程 战略 领域
电锯 台式 木工
地区 村官 待遇 大学生
公式 齿轮 公法 压力
消防 水泵 材料
速度 歌姬 歌词
专业 工程 文理 学校 物流
汉字 命名 页面 图片
份额 有限公司 市场
股权 投资 实务 习题
装置 检测 流量 热水 热能 全文
朋友 程序 交通事故
关系 法学 基础
税种 服务业 广告 发票 行业
本科生 管理 学院 酒店
工业 大学 施工员 学校 培训班 建筑
客户 短信 问候
专业 经营 大学
主题 作文 日子
语句 高手 数据库
荨麻疹 皮肤 湿疹 胆碱能
创作 伊利 意义
社区 时代 生活 数字
财务 工作 政府 内容 方法
关系 范式 函数 模式
货款 出口 预计
主人 编号 信鸽
执行程序 单片机 循环
地址 视频 演唱会
信息 建设 高价
邮箱 年资 利润表 负债表
民主 变化 制度
点子 编辑部 周刊
历史 房屋 遗留
豆花 文字 完整版
单片机 编程 题目
学法 工作 前途
营业执照 汽油 办理 加工
电机 原因 高压电
负债 季度 企业 财务报表 原因
办公室 面积 标准 人员 企业
二手房 检查 质量
运输 发展 巨头 竞争
皇家 学院 全文
管理系统 兄弟 办公 软件
高手 错误 数据库 字段
销售 渠道 汽车 管理 部门 公司
管理 房屋 业主 基金
后缀 网页 模板
现金 发给 资产 负债表 自动 流量表 利润表
候审 多长 时间 共用
专业 老师 素质 青鸟
棒棒糖 手机 铃声
空间 人气 方法
小弟 电气 前辈
会计分录 工作服 用工
文化 中学 工作
货款 会计分录 混凝土
空间 百度 图片
高手 程序 指教
友情 作文 单元 习作
歌剧 医生 奇迹
电话 办理 身份证
影像 医学 检验
父亲 兄弟 名字 有权
分配 名字 父亲 遗嘱 份额
球衣 球鞋 实况足球
空间 地址 百度 图片
朋友 工控 触摸屏 变频
诗句 含蓄 急需 爱情
居民 房子 工作 职业
机具 管理系统 身份证 软件 公安
文学系 现场 艺术 学院
间距 高度 下单 旗帜
记录 离线 消息
全集 盗墓 笔记
新机 用电 模块
规范 混凝土 水泥
原理 电子琴 音乐 设计
小说 全集 魔兽 世界
科学 教育 中学生
主体 理念 态度 管理
金钱 皮炎 医生 荨麻疹
背景 音乐 设置 轮流 空间 百度
背景 音乐 空间 百度
专人 后果 办报
想象 场景 狂想曲 森林
计算题 矢量 射频 电路 同学
仙子 免费 全文
成本法 会计核算 权益法
教师 视频 地址 数学
政策 财政政策 货币
现金 表格 流量表 自动 邮箱 方法
辅导 中考 物理
结尾 女孩 绯闻
管材 企业 问问
学校 新诗 散文诗
视频 美女 免费
胆酸 胶囊 疗效
字节 程序 单片机 地址
历史 思想 社会 品德
大学 学校 收费
设计部 管理 规章制度
科技 分校 大学
建材 义乌 市场
副作用 孩子 激光
视频 游戏 世界
条约 条约 领土
专业 月份 在校生 物流 考试
官方 小说 魔兽 世界
理科 专科 专业
进出口 公司 稀土
联机 大虾 局域网 足球 实况足球
竞赛 大学生 创业 含义 课外 科技 计划 作品 学术
网站 集团 分公司
工业 工程 课程 专业
观后感 大业 作文
销售 业务员 白酒
专业 管理人员 能力 企业
信誉 网游 平台 交易
语句 调用 自动 表里 数据
保障性 月份 政策 出让金 土地 住房
扮演者 资料 图片
论文 指导 大学生
公司 油田 办理
研究 论文 成本
物料 仓库 员工
成本计算 财务制度 行业 拉链
旅游 价值 景观
户口 所在地 房子 外地 贷款
化验 肝功能 报告
副本 国有企业 税务 公司
酒井法子 发音 歌词 兔子 汉语 日文
系统 单片机 实验 答案 程序设计
百分比 供给量 价格 变化 计算方法
贷款 公积金 买房 账号
会员卡 酒店 优惠 概念 消费
继电器 画图 时间
化学 中考 试题
市场经济 体制 计划经济 区别
维权 办事处 公司
网址 模型 神话
集团 子公司 五粮液
农村 地方 预计 建房 房屋 钢材 结构
管理 内容 论坛
银行 买房 贷款 利率
质量 监控 配料
手臂 朋友 白色
复活节 意义 习俗
原著 电子书 英文 邮箱
印刷 市场 耗材
货款 员工 无力 法院
高手 项目 投资 财务管理
语文 试题 答案
培训 电脑 速记
大学 体育 公开课 特招 课程
辩题 辩论 竞争力 国际 正方 制造商 英语
金额 算法 杀人
实况 补丁 名单
网站 小说 暮光
花钱 集体 全国 律师 考试
男孩 小女孩 强奸
报表 表格 邮箱 财务
音乐 企业 培训
培训 学校 室内设计
晚班 朋友 班级 标点 学校 韩语
电容 电力 工厂 配电 补偿 设计
方式 平台 真假
网页 代码 制作
出口权 公式 工厂 价格
艺术 风格 风筝 手法
岗位 工作 时间 小时 疾病
鲜花 花店 全国
大学 寒假 时间 自习室
成果 经济学家 学术
空间 照片 百度 图片
网页 文章 百度
韩语 野蛮女友 小时
费用 关税 效率
中文 补丁 球员 足球
土豆 软件 视频
材料 淬火 温度 影响
上帝 话剧 宠儿 台词
网站 话费 代理
管理费用 成本 营业
词语 高手 语文
工程 大学 管理科学 科技 分数线
国税 专用发票 增值税
审判 民意 司法
用人 专业 单位 地址 毕业生
住房 二手房 公积金
园林 助理 工程师 条件
名字 公积金 套房 贷款 媳妇
销售 出口 发票 货物 统一
大学 室内设计 专业
品牌 服饰 外贸
高手 数字 所得税 指点
金融 皇帝 全集 全文
背景 社戏 创作 作品
计量 仪器 过程
方案 考核 人员 企业管理
专业 问问 学生
志愿 理科 建议 女生
中文 程序 乱码
报警 规范 自动 系统 设计 火灾
教师 比赛 生涯 软件 职业
国际 文化 传媒
水平 利率 货币 价格
塑料 机械 设备
名字 小说 起点
代理 产品 淘宝
咨询 律师 免费
信息 名字 歌曲
集团 百度 矿业
经典 听的歌 仓木麻衣
车间 材料 技术 工作 样子 物理
分析 标志 时期
配件 变速箱 东风
高层 商品房 建设
影响力 华语 全球
商务 免费版 快车 营销
电子 工作 外贸 内容 方向
肝病 检测 基因
名字 播音 女生 考试
质量 产品 电子产品 公司
制度 原因 法律 市场经济
待遇 人力资源 管理
权益 证券 投资 条件 金融资产 交易
助手 内容 小说
学费 室内设计 工作
黄色 头发 头皮 感觉 脓包
少女 时代 颜色 有色 头发
皇家 迅雷 刺青
生产 厂家 分析仪
思路 解题 过程
书写 方法 格式
专业 培训 机构 学生 幼师
内码 国标 汉字
师范大学 旅社 校区
紫外线 日光 皮炎
管理 软件 领航
全日制 大专 雕塑 学校 学院 陶艺
国家 资格 学生 大学 学院 奖学金
歌词 中文 歌手
经纪 成员 公司
物价 机制 影响 利率
姓名 号码 家庭 地址 身份证
工作 学院 电影
工作 原理 液压
咨询 劳动法 急需
优惠 商品 淘宝
考试 中考 毕业
家用 货源 健身器
代表 区别 待遇 医药 内地
背景 音乐 淘宝 图片
诗歌 儿歌 儿童 小朋友
概念 视频 教学
维和 资料 部队
物业 事情 问问 资质
电脑 过程 岗位
风险 买方 按揭 卖方
视频 演唱会 地址
中学 专用 价格
不锈钢 水箱 信誉 厂家
民事行为 能力 患者 界定
报表 汇总 自动 流水 生产 合计
报关单 收汇 核销 出口
高分 总额 所得税 营业税 利润表
联赛 实况 英文 大师
实况足球 补丁 邮箱
语文 大虾 时间
发给 补丁 实况足球 邮箱
现场 人员 稳压电源
大专 兽医 畜牧 课程
医院 白癜风 国医
上场 情书 歌曲 代金
行业 影响 地产
住房 公积金 贷款
电话 电子 公司 老板
培训 成人 机构
歌词 韵味 歌星
兴华 大学 学院
关系 政府 跨国公司 条件
员工 会计分录 公司
中文版 暮光 格式 完整版
平面 直角 坐标系
系统 按钮 制作
企业 销售 加工
地址 补丁 实况足球
机构 动漫 培训
设计费 楼盘 会计科目
盗墓 盗墓 笔记 小说
补偿金 续约 单位 用工
南华 无线 公寓 大学
投资 曲线 变化
名字 单曲 这歌
专辑 后街 男孩
课程 函数 学生 成绩 指针
石块 测力计 弹簧 密度 烧杯
国家 作者 忧患 原因
新华网 视频 办法
发展 救命 考官 空间
高手 文件 管理
专业 经验 大专 计算机 管理员 学历 人力资源
房子 产权 婚姻
试题 数学 答案
现金 财务报表 公式 资产 负债表 流量表 格式 利润表
小说 生子 口味
副本 证书 税务 纳税人
视频 教程 太空
字节 汇编语言 程序 高分
专科 白癜风 医院
直线 多边形 顶点
设计 海报 宣传 电脑 科研
专业 救命 技巧
科技 工业 大学 大学
草莓 完整版 妖孽
人物 钢铁 内容 品格
学校 侧重点 综合
公式 急需 邮箱 格式 新手 财务报表
时间 预测 金融危机
市面上 祛痘 销售 产品
分析 顺序 启动 过程
俄语 歌名 法语 女声 歌曲
物流 司机 公司
额头 头发 原因
程序 个数 急需 单片机
代表 经济学 市场
父母 房子 夫妻 名字 贷款 男方
月食 电子书 暮光 全集
文化 笔试 基础 传媒 大学 艺术类 统一
黑色素 白癜风 细胞 医院 疗法
分析 检查 定量 乙肝
电话 培训 电脑 分校 开业 零点
专业 技术 学院 工作 西班牙语 职业
开发区 派出所 经济
热心 加工 朋友 厂家 质量 设备
教师 语文 中学 区别 小学
手机 上家 中文
英语 中考 教材
背景 音乐 名字 日子
住户 漏水 卫生间 纠纷
经验 培训 学校 指点
名片 设计 制作
专业 性价比 声卡
钻石 理论 效用 价格
文件 区别 规章 法律 法规
档案 头像 空间 百度
布置 舞台 新传
住房 落户 户口 外地
圆珠笔 手指 道理
配乐 村庄 海子
原点 面积 直角 三角形 坐标系
农民 村长 土地 工厂
少女 时代 歌曲
变量 地方 后台
生产 专业 填料 水泥 网格
顺序 化学 电镀
架构 程序 站点
主角 战士 小说 魔王 附体
中考 男友 妈妈
客户端 销售 门店
家乡 运输 半成品 生产
齿轮 加工 参数 英制
电子 杂志 步骤
语文 作业本 答案
出售 商品 利润率 积压
工序 灯管 厂房
大学 化工 学费
队员 球衣 高手 补丁 足球
集团 待遇 大学生
销售 底薪 试用期
节目 中表 戏曲
买房 公积金 贷款 商业
应付 帐款 规模 单位 过程
买房 证明 贷款 公司
中文 补丁 实况
补偿 房屋 办法
塑胶 品质 老师 检讨书
外墙 保温材料 企业 全国
谈谈 措施 财政 金融 金融危机
故事 读书 主席 答案
凭证 汇总表 自动 报表
制度 玩具 仓库 管理
军人 现役 军校
训练 新人 球员 实况足球
原发性 肝硬化 医治 胆汁 胆结石
封号 船公 网址 集装箱
人士 买房 投资
金融 作业 宏观 货币 政策 工具
补丁 实况足球 邮箱
房子 家庭 纠纷
中学 毕业 学校 地方 大学 代课 老师
代理商 妈妈 百度
交易 房屋 地产
中文 数据库 乱码
护士 心理学 培训班
房屋 面积 居住面积
非主流 动物 图片
宏观 经济学 题目
过户 多长 时间 有效期
针刺 出售 无纺布
资质 建筑 公司
波形 区别 超声波
营业员 联通 莲花
网站 港口 信息 物流 贸易
轴承 内需 变速箱 过程
华天 技术 学院 学校 职业
企业 岗位 系数 价值
高手 性能 优化
历年 民族 学院 分数线
动漫 行业 设计
照明电 导线 火线
飞速 软件 土豆
公安 罪名 服刑 犯人
作文 孩子 生活 母亲
代表 大学 毕业生 大师
儿化 领导 名字
人力资源 管理 企业 用书 考试
大学生 精神 谈谈
汇编语言 基础 答案
全文 右翼 女神 天神
青鸟 教学 质量 校区
大学生 毕业 舞台剧
候审 证据 办理
户口 结婚证 岁数 身份证 办理
国家 证书 大学 奖学金
仙界 猪脚 神界 小说
人力资源 管理 理论
财务 主管 公司
电话 指导 中心 学院
中文 俄文 名称 作品
平台 信息 交流
视频 音乐 办法
领导 证明 公司
美术 学院 广播 影视 成绩
朋友 房子 按揭 办理 小区
全球 雨伞 销售 月份 旺季
制程 生产线 设备
人才 陶瓷 企业
区分 进口 挖掘机 合资
经济 高手 论文 专业
数据库 设置 权限
制度 管理制度 网址 公司 家政
葡萄 蜂胶 荨麻疹 胶囊
市面上 代理商 品牌 产品
会员 服务 工作
效果 神经性 皮炎
指标 星城 上学
答案 作业本 数学课
小说 人造 天使
样品 尺寸 模具 格式 模板
受害者 车祸 民事
开发票 所得税 地税
足球 风云 资金
规章制度 检讨书 公司
人力资源 学校 信誉度
主唱 歌名 乐队 男声 英语
嘉年华 速度 高分
题目 作文 漫画 单元
腹腔镜 胆结石 手术
头皮屑 小点 头皮 红色 好心人
专业 艺术 女生 环境 旅游 家具 设计 生态 森林
工程 项目管理 项目 策划
关系 新人 部门 油水
人员 营销 能力
男生 名字 姓名
分析 图形 绘制
序列 文件 管理
语句 改动 字段
农场 设置 密码
药店 网站 韩语
表面 抗原 抗体 阴性 核心
财务 金蝶 资产 报表 软件 负债
古代汉语 答案 习题集
歌名 外语 男声
外贸 公司 模具 塑胶
买卖合同 农村 房子
运单 网站 信息 物流
后台 箱子 密码
高层 面积 比例
医生 领导 党员 入党
专业 电脑 培训 学校
时代 版图 时代 限量
视频 和歌 歌曲 名字
买房 购房 定金
大地 出口 学院 外国语 校区
主角 老婆 科技 重生 巅峰
笔记 机械 基础 技术 旧书 新书 急需
视频 背景 音乐
国际 公司 资料
发给 实物 微观 经济学 市场 员工
动力 工作 型号 原理 液压 系统
水浒传 常识 文学
历史 保护主义 阶段 贸易 方法
进出口 公司 出口 辣椒 农产品
歌名 老歌 英文
系数 粒子 摩尔
学费 大学 交通 博士
护理 过敏性 湿疹
体系 质量 管理 标准
政府 补贴 补贴
钻石 展位 资格 淘宝
电力 水道 铺设 建筑 公司
前景 宠物 行业 食品
直线 电功率 灯泡 电压 电流
用户名 专家 屏幕
经济 适用房 政策 党员 优惠
导游证 考试题 考试 时政
高手 高分 技术
投资 期权 策略
手指 指甲 表面
辅导班 培训班 监理
语言 个数 形式 程序 二进制 寄存器 用汇
尾巴 童话 作文 为题
工作 息肉 手术 胆囊
业内人士 媒体 广告 过程 公司
规模 影响 汉字 起源
环球 资源 英语 公司
变压器 短路 电流 急需 矿用
空间 域名 乱码 百度
车站 住宿 大学 考试
股市 泡沫 楼市
阀门 说明书 定位器
女生 区别 韩语
粉丝 广告 啤酒
金蝶 用友 版本 企业
企业 分销 渠道 影响
曲子 旋律 原创
军校 大学生 条件
酒店 管理 学校
销魂 豆花 大人
客户 时间 公司 设备
工程 房价 房子
空间 百度 动感
加工 中心 方式
站点 关系 网页
分数 造型 大学 艺术类
专业 大学 校区
专业 主持人 电台
类型 小说 盗墓 笔记
题目 商法 研究 论文 公司 结构
新浪 论坛 文章
工业 企业 发票
文件 格式 邮箱
学校 设计师 景观
文化 技术 前途
专业 培训 教练 学院
制度 运营 管理
培训 工程师 机构 测试 软件
优势 产品 数码产品 市场
物流 报告 医药 顶岗
责任 房东 房子 钥匙 被盗
宠物 学校 热门 美容 职业
高手 流氓 格式 免费
实务 习题 国际贸易
代码 大人 空间 百度
管理 企业 评估
权利 户口 亲属 法律
主角 商人 小说
外阴 原因 女性
教师 待遇 学校
大专 建筑工程 技术
职业资格 本科生 人力资源 管理 条件 申报
工艺品厂 骨灰 生产 价格
方波 单片机 信号
文件 音频 空间 百度
辅导 课程 公务员
户籍 前夫 证明 资料 户口本
小号 前奏 旅馆
高手 现状 发展 车间 趋势
高职 海事 大学
程序 文件 管理
大纲 执业 医师 变化 考试 助理
社会 题目 主题
视频 背景 音乐
系统 物流 企业 影响
设置 储罐 试验 气压 安全阀
诗人 爱情 内容 祖国
短片 喜剧 男人
少女 黑色 时代 新歌
协议书 单位 毕业生
数学 答案 周报
抵押 贷款 住房 额度 界定
传媒 大学 公共关系 数目 考研
中文 小说 暮光 邮箱 完整版
专业 人士 律师 商标注册
材料 融合 赛尔
协议 等量 农村 宅基地 补偿 结构
高手 朋友 意境 急需 名字
科学技术 材料 大学
白癜风 外用药 效果
学校 公司 产品 市场
服装设计 空间 设计
过户 弟弟 权利 资产 名下 父亲 同父异母
科技 有限公司 网络
语句 作文 议论文 重金
现金 负数 余额 日记账 原因
发给 音译 韩语 汉语
腹部 肚子 腹水
三极管 功率 制作
小说 师父 主人公
培训 大学 海事 工作
文件 检查 数据库 参数 设置
典故 故事 惯用
门客 全文 大龙
灰姑娘 舞动 歌词 奇迹
故事 前辈 艺术家
指南 书店 企业 所得税
发展 前景 板材
弹弹 百度 图标
因素 生产 企业
施工 企业 材料
服装 外省 艺术 学院 职业
核心 抗原 乙肝 表面 抗体
大专 学生 毕业生
香蕉 电脑 工作 时间 防辐射 英语
视频 文件 分辨率 时间
高手 面积 商品房 指教
有限公司 汽车 服务
妻子 名义 套房 贷款 购房
视频 专家 水印 屏幕
编号 凭证 用友
成人 影片 性生活
专业 学院 企业管理
违法 借款 风险 项目 预期 债券 投资 债权人
工作 行政 管理
小学 社会 教育 英语
全文 龙猫 网王 乱马
进油 齿轮泵 方向
男友 才子 爱意
咨询 办理 学历
经济 所有制 混合
分析 高分 责任 法案
关系 淘宝 软件
中心校 大学 租房子 考研
落户 领导 人口普查 计生
思想 表现手法 诗人 感情
学院 东华 公安
网站 免费 口才
医院 地址 白癜风 国医
文件 命令 设置
游戏 牧场 空间 百度
歌词 中文 后街 男孩 经典歌曲
日光 湿疹 影响
税务 工商 实体
视频 工具 调节
金色 房子 质量 平度
机器 细节 设备
医疗 高科技 器械 过程
梦幻 自由人 序列 网吧
学校 作弊 副校长 招标 过程
代表 法人 经营 工作 单位 生产 生产 职责
培训 西点 西餐
发给 工资 员工 个体 工商户
税务 学院 校区
年限 土地 维权 购房
女方 财产 名字 男女 平分
触发器 能干 教程 通俗
词语 语文 手册
生产 轮胎 钛白粉
网络 全球 红人
股票 债权人 股份 有限公司 股东 公司
升学 类型 考试
设置 空间 权限 百度
紫色 白色 胳膊 中毒
银行 帐户 收款人 汇票
图纸 塑料 模具 设计
区分 进口 国产
系统 韩语 电脑
成教 环境 条件 校区
拼音 网址 空间 百度
利润表 资产 负债表
妹妹 曲谱 流派
煤炭 发电 电厂
户口 教育厅 学校 数据 学员
语句 表格 系统 字段
汇编语言 代码 程序
县城 农业户 买房子
设计 流程 管理
地方 地面 情况 高压线
二手房 公积金 政策 贷款
专业 航空 学校
经济 政策 财政政策 货币 隶属于
单片机 寄存器 工作
写作文 方式 故事
发给 小说 时间
农村 记账 信用社 汇票
空间 网址 百度
毕业 学员 学校 电脑 工作
大众 过户 押金 汽车 名额
发帖 记录 百度
试验 电压 互感器 电容 绝缘 电阻
梦想 回忆录 父亲 全文
师范大学 网络 社团
题目 故事 木偶 内容
中文 日文 歌词
手机 韩剧 视频
功课 自学 企业管理
零丁 社会 比喻 现实 中用 手法 句子
视频 背景 音乐
氢氧化钙 干燥剂 氢氧化钠
关系 培训 合作 主管
球员 中文名 实况
现场 发票 真假 检验
发展 旅游业 意义 合作
初试 大学 教材 科目 企业管理 考研
关系 领导 公安部 市政府
题目 论文 环境 建设 资源 对策
戏剧 学院 中央
免费 中文版 孢子 绿色
公司 事项 办理
技术 学院 预科班 职业
加工 设备 皮具
死机 球员 属性
所得税 企业 所得税 季度 申报 公司
大同市 公积金 买房子 贷款
建议 大学生 网站
工人 协议书 管理
产地 代理 价格
成人 室内设计 大专
感人 艺术家 故事
名字 贸易 公司
专业 管理学 管理 经济学 经济 旅游 管理
舞会 毕业 僵尸 大学 文章 游戏
权益 现金 利润表 资产 负债表 流量表 格式 财务报表
造型 模型 木雕 利用
服装 专业 采购员 培训
皮肤 全身 斑点 原因
地址 故事会 邮箱 全集
中文版 大师 草图
黑色素 咖啡 绿色 技术
视频 音乐 背景
电流表 互感器 电机 导线 断路器 电压 功率 交流 电流
订货 系统 代理 下线
月份 商场 礼品 开业
电阻 公式 电压 功率 电池 彩灯
幻想 倾城 骑士 步步
材料 银行 汇票
地区 老师 工资
汇编语言 老师 作业
专业 名字 女孩
连锁 酒店 免费
医院 和平 白癜风
语言 管理系统 高分 学生 成绩 用汇
专业 销售 仪器
地基 私人 房屋 农村
补丁 足球 邮箱
京剧 快板 唱段
锦屏 女郎 游园
定位仪 状态 手机
中考 评分标准 体育
时间表 妖人 实况
磁选 铁粉 品位 磁铁矿
红包 皮肤 水疱
档案 毕业 学生 大学
背景 模板 空间 百度
实况 指令 内存
球衣 补丁 实况足球
数据库 技术 软件 考试
专业 女儿 毕业 学校 对口 升学 考试 职高
歌词 曲目 后街 男孩
专业 地点 学校
姐妹 兄弟 骗子 敬业
学校 视力 学期 学生
高手 前景 意见
策划 网络 公司 营销
电话 声音 故障 宽带
证书 执业 医师
单片机 内容 编程序 考试
概率 生产 管理 实习期 重机
草样 全集 邮箱
主管 行政 总经理 级别 助理
模型 价值 品牌
信用卡 朋友 律师 身份证
校友 实验 中学
价格 食盐 弹性 粮食
教育 平台 大学 远程
考试 能力 计算机
中文 专辑 日文 清水
高手 雕像 医院
教师 中学 农村 职称 申报
大学生 心理 话剧 剧本
智能 影院 序列 手机
音乐 歌曲 游戏
视频 音乐 歌名
直流电 交流电 三极管
疼痛 胆汁 胆囊
儿子 父子 养鸡 文言文
实况 补丁 名字 英文
手术 脂肪 事项
集体 村委 土地
发展 经理 机械 客户 电信 化工
动漫 培训 学校
姓名 号码 身份证
工作 环境 富士
专业 对口 铆工
酒店 培训 突发事件
毕业 业务员 外贸 成绩 英语
电话 网页 静态 代码 信息 免费版 版权 页面
航空 网站 客服 电话 官方
销售 食品 事项 公司
费用 投资 余额 公司
待遇 集团 测试
格式 政治 答题
计算器 手机 软件 免费
地址 空间 百度
芙蓉 文理 学院 物流 助理
现金 速记 记账 计费 小时 结账
情况 高速路 公司
楼面 餐饮 经理
完整版 右翼 天神
机构 钢结构 企业 培训
费用 青鸟 课程 校区
三相 单相 电机
歌曲 空间 链接 坏人
密集 成人 内衣 女士 厂家 用品
材料 牌子 全球
补丁 实况 地址
大众 工作 汽车厂 上学
工作 红十字 学期 学校
图画 黑色 全文 禁药
产品 电子 覆盖面 价格 行业 公司
发票 劳务 企业
阀门 工作 韩语 行业
网站 企业 时间 多长
审判 法系 区别 程序 大陆
距离 等离子 工件
分类 汇总 电子表
房款 套房 费用
中文 球衣 补丁 足球
国家 小学 作业 寒假
有数 网络 学生 教材 学期 资源
白色 外星人 科幻电影 房子 基地 建筑
服务 产品质量 吸塑
成本法 标准 成本 不合格品 核算 入库
空间 百度 设计
高手 日文 尾巴
设计 企业 原则
中心 景观 用途 设计师 装饰
服务 水平 物流 企业
户口 孩子 生子
薪酬 管理 人事
事务所 硕士 大会计 工作 投资银行
关系 债务 债权
视频 致富经 鸽子
关系 效用 价格 边际
家政 服务 公司 家政
专业 学生 投资 金融学
少女 时代 网站 消息 论坛
股权 股份 有限公司 办理
全运会 图片 文章
三相 中心 距离 型号 电动机
党校 学生 信念 共产主义
塑胶 模具 生产
法则 野兽 水印 全文
科技 学院 圆通
销售员 运输 售货
海派 全集 甜心
音译 歌词 故事
政法 大学 专科
房价 新政 走势
管理学 作业 答案 概论
制度 新会 资产 负债表 成本核算 利润表
野马 计算机 学校
培训 证书 毕业 青鸟 企业
元素 指导 小说
历史 政府 屏蔽
文字 代码 图片
魔幻 言情 网游 小说
全国 编辑 资格证 记者
集体 小产 土地 建房
大学 基础 服装设计 画画 学院 东华
国际 纪念版 实况足球
读音 粤语 拼音
局面 目标 商务 谈判
数据库 程序 软件
预售 房子 法院
文件 网页 乱码
省市 钢管 地区 价格
服装 专科 科技 学院
类型 标准 市场
空间 高手 音乐
作家 影子 名言 作品
校庆 男孩 评论 版本
科技 园林设计 林业 大学
销售 记账 原木 发票
息肉 患者 心病 胆囊
语句 数据库 记录
投稿 方式 文艺
过户 户口 二手房 家人
经济 补偿金 工伤 期限 赔偿金 证据 加班费
单片机 液晶 数据
日文 歌词 中文
对口 大专 意义
电子书 手机 少妇
国际 物流 管理
培训 技术 学院 园区 职业 叉车
大学 交通 企业
天平 自动 电子
前景 业务 汽车 新能源
协议 学校 公司 学位证
补习班 大学 专科 起点
教授 计算机 青鸟 课程 校区
厂规 管理制度 劳动法
思想 天地 墙角 句子
登记证 部门 房屋 办理
小妹 网站 桃花
造型 英豪 免费 热血
章节 龙骨 全本
具体内容 企业 文化 结构
作家 顺序 漂流记
天霸 评书 儿子
歌谣 现场 大战
新闻 动态 网页
文字 颜色 网站 链接 模板
交税 所得税 年报
可行性 生物 项目
作文 外貌 兔子
百度 空间 光标
软件 工程师 电脑 培训 学校 培训
坏处 球墨 铸铁 铸件
为题 生活 文章
医生 责任 用药
工人 核算 公司 科目
补丁 升级 版本 足球
症状 局部 皮肤病 狗狗
梦游 状态 世界 违法
经济 宏观经济 汇率 学经
香蕉 芒果 高校
过敏性 紫癜 药方 中药
地方 工作 客人 老板
天正 暖通 小妹
户口 独生子女 人口普查 交钱
浑身 老人 原因
财经 大学 学院 函授
发展 形象 文学 变化
策略 水平 薪酬 种类
换工 贷款 公积金 影响
大学 建设 团队
含义 世界 风险
培训 电脑 培训 学校
中药 白癜风 白斑病 方法
电子书 暮光 邮箱
咨询 材料 有限公司
流程 模式 套用 同类 公司
方式 博览会 世界 人类
中心 文章 主旨
竞争 微观 生产能力
上帝 总算 句子
能干 人事 宽带 电信
价格 广告 出租车
朋友 设计 平面 行业
套装 鼻子 湿疹 乳膏
工作 变形 环境 聚乙烯 温度
小说 论文 女性 人物
金融资产 排序 流动性 定义
软件 考试 测试 工程师
网站 违法 游戏 棋牌
世纪 会员 代理 计划
损益 管理费用 余额 科目
背景 百度 空间 设计 图片
经验 机床厂 生产 车床
视频 中文 辅助 聊天 工具 免费
白癜风 医院 分院
套装 湿疹 乳膏 中药
社会 艺术 发展 环境 戏曲
微观 经济学 理论 成本
木盒 玻璃 产品 海运 方法
大学生 毕业 待遇 锅炉厂 工人 机械
厂商 标准件 汽车 行业
协议 保密 违约金
培训 讲师 主持人 企业管理
照片 违规 空间 图片
高分 电子 图版
进出口 矿产品 流程 高分 出口 汽车 配件 时间 配额
金融资产 关系 计量
帽子 分类 男子
分析 作业 答案 财务报表
帐户 工资 银行 日记 存款 公司
高手 实况 足球
机构 代理 商标
男朋友 插曲 名字 英文
职位 测试 软件
专业 研究生 好心人 韩语 科目
房屋 按揭 贷款
能力 学历 物流 职业
接收器 水平 调频
直径 测量 传感器
监狱 领导 部门
体育 考试 专业
网站 电影 格式 免费
酒精 传感器 气体
管理 大棚 蔬菜
运动鞋 货源 正品 代理 淘宝
标签 工厂 产品 方法
猪脚 全本 经典 小说
协议 事业单位 人事局
调查表 客户 行业
诗歌 散文 药厂
分析 现象 经济学 座位
京剧 曲子 二胡 手机 铃声
汽车 毕业设计 设计 液压
财务 部门 软件
电话 公司 航空
京剧 饰演 性格 女性
基本知识 高分 面料
图片 链接 百度
字体 设置 空间 百度
电话 字段 位数 设置
语言 账号 密码 制作
专业 调剂 社会保障
用友 函数 财务 软件
债务 可能性 纠纷 胜诉
名言 精神 船长
遭遇 瀑布 女作家
人才 中心 公司
旋律 日语 歌曲
现金 银行 合计
系统 部门 行政 司法
管理 摩尔 商务 公司
工作 公积金 员工 基数 平均工资 公司 调整
手癣 同事 发作 药都
玻璃 朋友 业务
专业 培训 事情 行业
传奇 实况 中文名 邮箱
物流 线路 利用率
经济 石膏板 隔墙
大学 硕士 科目
台词 主持人 竞赛
工资 过来人 工资 情况
高手 数字 技术 电子
锂离子 电池 生产工艺
空间 百度 图片
语言 程序 电子 用汇 时钟
高手 皇马 实况足球
设计 功率 变频 三相
研究生 本科生 薪水 待遇 国际 差距
有限公司 楼盘 置业 开发商
流程 房子 二手房 多长 时间 贷款
容器 全国 危险品 工业产品 出口 质量 生产 货物
精简 系统 输入法 韩语
传播学 大学 学校
意义 空白 氨水 分管 过程
全诗 玫瑰 情人
发展 环境 实质
软件 工程师 培训 学校
中岛美雪 歌曲 演唱会 版本 格式
气缸 旧货 气动 市场
激光 代码 高分 含义
中央 戏剧 电影 寒暑假 学院 培训班
风流 全本 邮箱
国际 时间 外贸
培训 机构 理工
评估费 二手房 交易 评估
合伙 企业 资格 合伙
动画 插件 方法
数据库 过程 定义
错误 括号 韩语
中考 指点 参考资料
计算所 费用 工厂
劳动法 急事 厂部
模块 空间 百度 图片
工程 工程施工 施工员 管理工作 设计
小学 单位 单元 测试
名字 摩托车 公司
公司制 管理 公司
声音 结尾 经典 火车
电话 世纪 有限公司
高手 编程 速度
高手 机器 专家 屏幕
大学 学院 情况
公章 材料 登报
软件 工程师 青鸟 工作
红楼梦 名篇 名人 文章
消费 民众 企业 金融 海啸
专业 毕业 管理 酒店 学校
分析 奢侈品 心理 效应 广告 活动
审核员 职位 信息 待遇 公司
销售 毛利率 增值税
毕业证 大学 教育网
作业 经济学 管理
人力资源 管理 企业 原因
品牌 工厂 渠道 利益 运动
基础 答题 综合
租房 指导 人员
小说 全文 结局
空间 头像 百度
网站 科幻 小说
不合格品 措施 内审 部门
课程 韩语 学习班 时间
行业 幻灯片 烟草
音乐 补丁 足球
广播 文艺 学院 影视 编导
关系 约束 主表
电气 待遇 建筑设计 建筑
出资额 资本 法定
化学 研究 程序 电脑 设计 软件
儿子 丈夫 房屋
学校 免费 电脑
音乐 乡村 女歌手
期房 出售 月份 现房 楼盘
农村 土地 农转非
学院 教育 游戏
影子 系统 免费版
问问 检测 能力 单位 条件 船舶
部队 方式 学生 基地 军训
单位 报税 进项 发票 公司
经营范围 企业法人 营业执照
肽酶 化学 检查 转氨酶 速率
论文 质量 管理
升级 补丁 实况足球
风月 大陆 地址 全集
专业 研究 大学
油漆 质量 牌子
工商 大学 录取名单
资料 企业 全国
成绩 技术 学院 职业
方式 信息 数据 图片
历年 传媒 大学
服装 视频 教程
工资 工作 公司
性感 视频 美女
装置 单片机 原理
格式 企业 财务报表
小孩 居住面积 套房
村村 强度 质量 方向
现金 负债 表格 资产 自动 公式 流量表 利润表
专业 工程 电气 油田
学校 孩子 父母 身份证
区别 经理 项目
师范大学 经济 学院 管理 职业
文字 游戏 医院
面积 房子 售房
短语 头晕 汉语 老外
一事 单位 工作 补偿
真空泵 地方 制药 行业
楼房 棚户区 贷款
主题 故乡 思乡 游子
补丁 球员 足球
中文 歌词 韩语 童音
业绩 业务 员工 角度 合法 企业 公司
服务 语言 游客 指导 导游 生动 形象
不合理 品种 出口 农产品 结构
词语 书面 字典
高手 中文 机器
球员 状态 实况
管理 生产线 基层 主管
钻石 成就 交易
学校 领导 工作 学生
医院 待遇 护士 机关
语言 高分 程序 学生 成绩 用汇
腹股沟 皮肤 感染性
账号 姓名 图片
朋友 造船厂 考题 函数
工伤 劳动 工人 建筑
电容 单相 电机
童话 歌词 小妹
中考 学生 评价
高手 爱情 情诗
待遇 医院 影像
信用证 财富 条款
工业 大学 名单
美术 传媒 大学 影视 设计
专业 人力资源 管理 教学 大学 书目
架构 环境 系统 考试
文字 广告公司 广告
免费 收费 培训
青鸟 课程 大校
表格 公式 工资 总和
余额 资产 负债表
编辑 资格 记者 成绩
物流 振华 集团
网站 视频 屏幕
图纸 建筑 工程造价
智能 优惠 政策
化验 肝病 乙肝
时点 全站 测量
邮箱 企业 容量
培训 军事化 公司
网站 线程 收费
私营企业 人事局 毕业 协议书 部门 单位 主管
建议 胆囊炎 医生 后遗症 胆囊
栅格 矢量 数据
京剧 观后感 红色
礼仪 社交 典故
复古 教程 视频
服装 贸易 公司
劳动法 原则 案例
医生 转氨酶 复查
视频 女生 毕业 名字 典礼
防静电 性能 用途 价格
毕业 导游 学校
电话 关系 客服 销售 营销 人员
急需 人生 议论文
毕业 材料 工作 薄膜 物理
经营范围 主营业务 行业 公司
地区 厂家 微生
联赛 球员 大师
单片机 初学 指令
项目 项目管理 管理 研发部 软件 企业
教师 代表 企业法人
户口 原籍 影响
专业 大学 电气
发给 笔记 种子
电子商务 供应 含量 论文 环境 技术 方向
作文 爱心 评价 儿童
经济 联络 贸易 办公室
囊肿 息肉 酒精 转氨酶 胆囊
机床 元件 驱动
书籍 电脑 视频
思念 朋友 姐姐
客服 工作 人力资源 公司
凝胶 法制 薄膜 溶胶
教育 人员 时间
全集 小说 暮光
庭审 当事人 法院
刑法 谈谈 角度 法律
营销 网络 口碑
功率 水泵 电机
价格 钢材 走势
地址 时代 电子版
基础 情节 小说
工作 企业管理 公司 文员
师范学院 大学 科技 信阳 实力 名气
中文 补丁 地址 球员
渔家 交代 风景
计数 代码 网页
本市 中考 信息 住址 住地 户口本
少女 时代 英文
传奇 错误 绿荫 实况足球
公务员 考试 特警 支队 工作
集体 全民 企业
歌词 日文版 天使
专业 建议 文化 水平
作文 诗歌 祖国
信用证 样本 汇票
工作 文秘 招工
海贼王 主题曲 名字
话剧 角色 诀窍
分析仪 故障 原因
复查 专家 妈妈 肝癌
视频 网站 地址
汇编语言 编程 程序
空间 新浪 源代码 百度
电子商务 科技 学院 职业
牌子 手机 男女 主角
资质 材料 压力 管道
经验 发展 工作 助理 工程师 学士 英语 学位
管理 帐面 实物
高手 汇编语言 程序
语文 中考 成绩
物业 责任 业主
作文 生活 亲情
培训 绣花 电脑
发展 朋友 前景 课程 广告 设计 平面
礼仪 服务 专业
软件 程序 有效率
答案 回答者 系统 信息管理 学生 架设
视频 歌曲 背景
国家 行政 单位 领导 企业
检测 杂质 色谱 气相
公路 水运 试验 用书 考试
销售 机动车 单位 发票 统一
服装 品牌 生产 设计
球衣 补丁 实况
泰坦尼克号 中学 学生 学校
方案 经济学 过程 成本
演艺 形象 公众 名人
医疗 热水 冷水
司机 吊车 培训
大学 学院 设计
被告 办法 宣判 太小 时间 孩子 住地
背景 约会 出场
作者 极品 家丁
电容 生产 电池 公司
风机 机械 设备
空间 协议 百度
空间 代码 有空
预警 企业 应急 方案
工作 加急 员工
过程 酒精 冲突
标号 强度 路面 施工 混凝土
条规 农村 条例 耕地 法律 分配
世博会 顺序 导游
关系 行政 管理 行政法
京剧 戏曲 人士
危机 信贷 政策 货币 银行
标准 技术 免费
发音 韩语 学生证
车间 工资 制药
儿子 名字 意义
利用 事件 黄金
消费者 协会 待遇 办公室
教师资格 培训 大学
补丁 名单 大哥 球员 实况足球
布置 作业 学生
劳保 工资 林业局
大腿 股癣 牙膏
中文 补丁 实况
总数 记录 数据库 字段 条件 中统
公务员 考试 中考
用友 财务 结账
视频 网站 土豆
毕业 大学 干部 身份
状态 社会 服装设计
好心人 运单 物流
公积金 夫妻 两地
学校 专科 大学 交钱
朋友 机构 软件 培训班 培训
丘疹 水泡 荨麻疹
企业 所得税 申报表
区别 青鸟 电脑 学校 新华
负债 资产 比例 企业
歌谣 歌名 人气
楼盖 无量 结构
现状 份额 销售 电器 市场
企业 门窗 铝合金
策略 营销 饭店
名片 客户 牌子
国家 农民 电网 耕地 建设 高压电
社会 电力 大学
表格 法人 电子
实验 小学 校歌
供货 工程 五金
保安 内容 工作 经理
谎言 女人 男人
语文 汉字 答案
女生 背景 音乐
监禁 地址 大人
培训 计算机 职称
负责人 财务 原始凭证 经办
电子秤 单片机 电路 型号 传感器 压力
利用 前景 发展
一带 商铺 回帖
管理人员 员工 责任心
加急 汇编语言 编程 程序设计 答案
进项税额 销项税额 增值税
主演 电影 电视剧 资料 图片
培训 人力资源 管理 课程 教材
单词 分析 韩语
视频 地址 歌词 歌唱
腹腔镜 手术 胆结石
技巧 编辑 杂志社
广电 总局 玩意
协议 子公司 毕业生 公司
煤炭 审查 经营 部门 资格
社会 艺术 成员 习惯 能力 信仰 法律 风俗
语文 词语 单元
酒精 患者 饮食
国际 影响 油价
中文 补丁 球员
抵押 委托书 户名 房子 妈妈 贷款
直角 圆心 平面 坐标系
奖励 毕业 学校 大学
章节 完整版 小说
工作 指点 高手
头像 空间 百度
地址 百度 参赛
培训 中点 面点
合金 钻头 钻孔 材料 钢筋 混凝土
专用发票 遗失 增值税
歌词 暮光 插曲
专业 大学 强势 交通
培训 机构 口译
身份证 异地 办理
高手 笔记本 设计 游戏
不合理 征地 政府
原文 语文 课文
电子书 微观 经济学
睾丸 大腿 全身 豆豆
畜牧 水平 兽医 行政
视频 理由 歌曲
经营 硅铁 厂家 状况 工业
豆花 右翼 天神
国际收支 差额 调整
疙瘩 小孩 肛门
电算化 试题 急需 答案
风暴 危机 金融
营销 社会化 媒体
灰太狼 急需 话剧 英语 台词
软膏 大腿 患处 真菌 用药 复方
发展 工作 企业 员工 人员
变动 库存 投资 宏观 经济学
手机 小组 铃声
公安机关 医学 司法
费用 停机 交钱
豆花 完整版 邮箱 舞男
专业 工商 营销 大学 市场
机器 专家 屏幕
价格 电瓶 游览
学校 西班牙语 考试
电气 工程师 考试 助理
花样 名字 歌曲
系统 技术 地址
常量 类型 数据 变量
身份证 刀具 意义 管制
少女 时代 舞蹈 歌曲 特辑
设备 管理 大学 专业
不锈钢管 理论 消耗 生产
帆船 酒店 房价
商铺 购物中心 前景
歌词 西班牙语 歌曲
发展 计算机 电脑 工作
流年 韶华 全文
湿疹 大腿 乳膏 中药
三相 变压器 电流
空气 检测 新房
进项 辅导 发票 纳税人
行政 法律 行政复议 机关
网络 职业 职员
消防 泡沫 英语
优点 培训班 教师资格
艺术 大哥 文章 戏曲
胶鞋 繁体字 公主
日语 专业 护理
保证金 金额 单位 招标 投标
建议 企业 企业 文化
员工 岗位 公司 调整
分数 文科 大学 经贸
音乐 日文 背景
中学 双流 分数线
经济 适用房 步骤
方式 手法 母亲 体裁
待遇 大学生 当兵
疙瘩 皮肤 专家
软件 免费 防火墙
中心 律师 法庭 法律 援助 收费
研究生 科研 能力 师资
视频 歌曲 高手
动感 背景 音乐 影集
中考 孩子 成绩
管理 经销 模式 食品
地方 销售 调查报告 烟草
单片机 用汇 语言
技术 学院 信息 学校 职业
精确度 数值 有误 发票 增值税
野马 基础 网络 学校 课程
国际 应付 国际金融 危机 挑战 影响
关系 纳税人 规模 利益 条件 公司
定格 作文 话题
管理 资产 住房 产权 所有权
汽车 模式 运营
工作台 金属 防静电
事务所 经营 职业道德 客户 行业 公司
英语 视频 歌名
律师 家庭 律师 事务所 婚姻
三相 读数 互感器 电表 电流
经济学 原理 答案
高手 背景 女声 动画片 歌曲 日文
培训 机构 英语
手机 材料 魔幻
字符 编码 计算机 汉字
工龄 员工 个体 工商户 工资
编辑 球员 实况足球
经营 区别 面积 土地
电话 图书馆 网址
培训 青鸟 信赖 测试 软件 校区
费用 政策 二手房 变化 交易
症状 尖锐湿疣 方法
人员 营销 专业
大学 留学生 公寓
全国 汽车 电动 生产厂家
特征 边际 收益 曲线 高分 竞争 价格 市场
用力 音乐 双手 精彩 名字 歌曲
国际 网址 足球
空间 游戏 百度
囊肿 报告 检查
记录 字段 类型
网页 音乐 背景
艺术 大学 成绩
湿疹 孩子 咨询
事业单位 加班费 单位 医院 合法
场所 工作 枪支
饮食 特色 民族
腹腔镜 胆囊炎 效果 移位
发音 例句 设置 词典
工资 员工 企业
少女 时代 版本
名字 歌名 歌手
教师 地区 事业 考试
视频 免费 教学
负债 恶性 资产
影响 单位 过程
财产 委托 夫妻
妹妹 视频 音乐 制作 背景
中文 歌词 日文
丝网 内贸 五金
空间 头像 百度
品种 肉牛 养殖场
软管 金属 客户 淋浴 工厂
理论 基础 学生 电工
大爷 女儿 遗嘱 母亲 分配
运动鞋 货源 代理
压力 容器 设计 工作
碳酸 检验 离子 硫酸 方法
背景 音乐 神话 地址 空间 百度
省市 代理 生物
司机 运输 记账 软件
老师 学院 待遇
变动 国家 汇率 影响 利率
中考 化学 时间 分配 物理
餐费 定额 发票
档案 户口 中心 指导 毕业生 异地 身份证
电话 部门 企业
戏剧 戏曲 学位
电子书 完整版 春风
大学 英语 话剧 角色
船员 工作 毕业
章节 生活 记事
足球 升级 补丁
生产 含义 函数 经济
软件 版本 仓库 管理
竞争 优势 理论
待遇 营业执照 资格 劳动部门
建议 病情 影响 情况 免疫力 牛皮癣
视频 网站 开幕式 油菜花
毕业 电脑 专家 技术 资深
措施 管理法 税收
升级 邮箱 补丁
动感 影集 空间
中文版 地球 格式
用途 范式 定义
天会 水痘 样子
保镖 网络 地址 终极
石影 盗墓 笔记
启动 电机 分量 定子 电流 直流
功率 电流 关系
动机 管理学 管理
链式 线性 结构
专业 艺术类 工业 大学 成绩
高职 对象 学院 外国语 方法
寄语 空间 图片
疙瘩 电话 专家 疤痕 方法
医药费 伤人 工伤 老板
汇编语言 程序 高手
视频 专家 软件 屏幕
进料 气体 浓度
二进制 语言 整数 计算机
法人 业务 公司
大业 地址 种子 迅雷
户口 毕业 政策 毕业生 学校 变化
套装 湿疹 乳膏 口角 中药
原值 会计分录 评估 投资 净值
打油诗 格式 古诗
违法 魔兽 世界 单机
变压器 电源 功率 型号
流通 食品 淘宝
费用 购房 楼层
特种 作业 电工 吊车 叉车
机电 工业 大学
分类 刀具 用途 五金
作文 毕业生 自豪
选段 豫剧 网址
视频 背景 音乐
工作 文员 前台
参观 场馆 世博会
软件 序列 手机
厂家 类型 行业 节能灯
文化 艺术 学院
视频 车载 厂家 监控
号码 身份证 资料
文件 论坛 机械
日语 学费 天空 培训
管理制度 宿舍 目的 食堂
名字 网游 小说
习题 生物 答案
人力资源 管理 策略
记录 命令 条件
探究 学期 习题 繁星
用房 记录 滞纳金 老婆 贷款
专业 煤炭 矿业 大学 集团
轴承 介电常数 磁导率
管理制度 物业 急需 公司
大学 机械工程 学院
监察 公安 工作
方法 调查 方案
专业 计算机 学历
芍药 结局 全集
语句 文件 文本
遭遇 例子 火灾
京剧 节奏 学生 锣鼓 体验
动画 学院 电影
版本 版本 经历
少女 时代 铃声
联赛 球员 大师
毕业 专科 医院 临床 职称
经营 行业 办理
本科生 题目 笔试
钢琴 魔术 专辑
档案 户口 毕业 大学
实验 中学 时间
发音 拼音 区别 韩语
行情 物流 行业
格式 经济学 牛奶
体系 国际 弊端 货币
搜索引擎 作文 源码
地址 约束 字幕
销魂 全集 天神
改革 农场 百度
管理系统 高校 学籍
故乡 风景 曲子
法律 效应 身份证 户口本
视频 电脑 影视 土豆 迅雷
讲台 手法 窗子
中心 青鸟 特色
特种 工作 分院 检验 监督 设备 研究院
全集 中文 暮光
进出口 费用 全国 资格 人员 考试
日语 法语 韩语
高手 工厂 劳务 办理
医疗 合法 单位 政策
经济 影响 世界 走势
婚假 人力资源 管理
补偿 社会保险 企业
汇编语言 老师 学会 病毒
网站 诗歌 赏析
油脂 企业 公司
经典 京剧 铃声
工作 高职 毕业
网页 表里 文本
改革 文件 制度 意见 烟草 行业
专业 工程 电气 大学
中文 补丁 实况
文件 足球 实况足球 镜像
题目 答案 歇后语
姐姐 新作 漫画 小说
律师 案件 开庭
公婆 买房 法律
资金 联赛 大师 实况足球
数据 数据库 测试 服务器
专业 大学生 工作 专科 计算机网络 学校
设计 旅游 管理系统
货源 土特产 代理 有意者
电话 营销 监控 系统
状态 星球 链接
橡塑 除尘 橡胶 生产 设备
公司 工作 工作量
施工 标准 混凝土 工艺
汽车 发展 产业
完整版 镜子 经典
库存 管理 软件 供应商
制度 出口商品 产地 检疫 检验
机器 飞雪 桌面
素质 软件 工程师 综合
专业 师范学院 分数线 编导
顺风 广告 骗子 有限公司
儿童 贫困地区 上学 支柱
教师 大学 进修学校
代表 员工 公司 流动性
电阻 万用表 测量 事项 方法
参观 客户 邀请函 公司
风疹 荨麻疹 区别
视频 歌曲 土豆
声音 视频 手机
报税 专用发票 证明 增值税
国家 大专 毕业 学生 资格证
少女 时代 歌曲
政府 合法 官司 产权
煤炭 成本 核算
生活 变化 农民
实验 中学 标准
多态 实例 数据
电动机 电流 市场
大学 财经 网址
财务 样品 程序 出口 海运 免费 货物
发展 会计师 前景
错误 产品名 发票
教育 电影 学院
网址 空间 百度
急需 学生 英文
变动 影响 利率
家乡 精神 内容 祖国 爱国主义
胰腺 胆囊 脾脏 肝脏
渔场 名字 黄金
月球 辩论 作文
视频 求教 背景
分析 案例 高分 民法
文字 动画 汇编语言 彩色 功能
理智 信服 盲目
高手 指点 集装箱 驾驶员
小孩 花园 费用
网站 名字 歌曲 自动 链接
法定 成本 代表人 公司
公安部门 信息 宾馆
检测 影响 空腹
经销商 专家 门店 工作 店长 事件
公式 条件 大虾
女生 结尾 前奏 音乐
语文 答案 竞赛题
住房 公积金 贷款
身份证 家庭 住址 姓名
全国 主题 主线
专柜 销售 产品
户口 小孩 罚款
电脑 宿舍 公司
补丁 皇马 实况足球
管理制度 汽车 企业
基地 专业 培训
进口 食品 公司
物流 波动 价格
军官 住房 暖气 补贴
激情 背景 音乐 视频
心理学 教育学 电子书
工程师 地点 网络 时间 考试
分析器 单据 编号
商业 管理 学院 学历
会议 领导 职业化 情况 公司
作者 名声 品格
工商 营业执照 个体
比喻 形容 风景
雇员 私人 老板
学院 工程系 信息
大酒店 世纪 结构
咨询 投资 有限公司
手工 编织 技术 专利 传统
进展 时间 旅游
温流 悲剧 男人
日语 培训 学校
律师 律师 事务所
世界 为题 和平 心愿
科技 民办 大学
办公自动化 能力 文秘 人员
现金 预测 流量
玻璃 汽车 质量 建筑
轴承 型号 电机
钻石 效用 论证
母亲 名字 男孩 父亲
章节 老师 流氓
文件 加急 服务器
势力 百姓 法律 途径
中文 补丁 实况
政策 网络 部门 公司
类型 客户 方法
背景 黑色 图片
高手 高分 视频
大学生 传媒 大学 学院
研究生 毕业 学历
试题 中考 听力 英语
论文 企业 管理 文本
新诗 特征 形式 古诗
游戏 脸型 发给 补丁
语言 字段 小数位
邮政 物流 公司
百度 空间 好友
管理 欧文 导论
宣传 标语 辩论赛 口号
智能 影院 手机
电话 朋友 星光
同学 学校 大学 学院 考核
宏观 经济学 书目
风险 现状 财务 精英 高手 小弟 手段 信用社
彩钢 金属制 扣板 生产 有限公司 设备
文件 应用程序 表单
关机 主题 电脑 页面
同济 大学 学期
大腿 面积 红斑
田心 咖喱 小说 七喜 糖果
继电器 车床 传统
繁花 佳期 全文
意见 毕业生 公司
球衣 造型 补丁 球员 足球
动漫 链接 图片
专业 戏剧 戏文 学院
农村 全额 房子 补偿 建房
毕业 自学 幼师
补丁 球员 足球
皮炎 中药 根治 乳膏
电话 报警 公安
名字 豆浆 商标
单机 电气 建筑 天正 暖通
名字 空间 百度
同学 下学 实验班
名义 套房 夫妻 购房
有神 发给 主题 电脑 信念
世博会 开幕式 晚会
名字 歌曲 小孩
视频 音乐 电脑
身份证 名字 办理
评论 好友 文章
名句 理想 信念
社会 专业 大学
语句 动态 过程
环境 建设 市场经济
专利 价值 影响 因素
朋友 论文 世界 上体 网站
销魂 作者 全本
户口 新农 立户
毕业 学业 指导 数学 丛书 答案 考试
动画 韩语 名字 歌曲 空间
朋友 邮箱 全集
老婆 名字 夫妻 购房
网站 十字绣 妖精
循环 网页 图片
语言 编程 整数 次序
儿童 有限公司 服饰
病情 皮肤 荨麻疹 胆碱能
国际 资源 金融市场
息肉 用药 胆囊
专业 服务 中心 岗位 技术 纳税 事业 地税
建议 工作 朋友
权益 专业 工伤 人士
村委 老百姓 大队 干部
软件 待遇 股份 有限公司
培训 机构 师资
视频 影音 背景 音乐 暴风
个数 用汇 语言
合作 徒弟 工作
培训 具体内容 电脑 销售
动物 感人 故事
警官 学院 本院
家乡 生活 业绩 作文 为题 祖国
视频 背景 音乐
主角 僵尸 将军 部下 小说
序列 大话 天工
全权 公证书 房主 委托 办理
朋友 按揭 名义 房子
建议 课程 心理学 心理 朋友 企业管理
毕业 学费 名义 大学 硕士 学位 奖学金
服装 售价 定价
天花 射灯 区别
研究 经济学 数据 经济学家
青鸟 校区 师资
补丁 中文版 足球
措施 失业 经济学
专业 艺术 高职 美术 功底 学院 设计 建设
专业 戏剧 文学 影视 培训班
同名 少女 时代 专辑
大人 玩偶 目标
单位 模型 数据
检测 乙肝 免费
睾丸 男朋友 表皮
球衣 补丁 足球
全球 样子 经济
少女 时代 约束 爱情
企业 正数 利润
短文 言情 感人
美容 培训 学校
交税 户口 公司
三相 方式 油泵 型号 电动机
电脑 种子 迅雷
文化 专业 广电 待遇 技术 公务员 岗位 新闻出版
空间 人气 百度
大姐 电脑 大哥 小游戏 街机
会议 权利 资本主义 国家
用人 经济 单位 补偿
空间 图片 百度
思念 家乡 妻子 丈夫 上学时
传球 实况 头球
专业 研究生 大学 韩语
技术 学院 纺织 城区 职业
频道 白色 音乐 男装 排行榜 风云
策略 水平 薪酬 企业 种类
高手 存货 物流 企业
河北梆子 地址 格式
信息 学生 命令 姓名 年龄 性别
计算机 技术 办公 软件 解析
文具 设计 理念 树德
小儿 过量 颗粒
背景 音乐 地址 空间 百度
嗓子 嘴唇 脱皮
音乐 网站 空间 链接 百度
发票 商场 物美
个数 地址 单元
补丁 方法 球员
青鸟 环境 学校
地区 信誉 橡胶 贸易 公司
人员 补丁 实况
视频 背景 音乐
汇总表 表格 急需 科目
娃娃 信用 地址 充气
名字 号码 身份证
买家 品牌 女装
人力资源 劳务费 发票 企业 公司
区别 天才 生物
少女 时代 发给 炸鸡 广告
二手房 贷款 公积金
蒙古族 大会 时间
领导 部门 药品 监督 食品
空间 背景 音乐
锦绣 房价 花园
网站 音乐 名字 背景
交流 电压 直流
视频 音乐 背景
理论 科学管理 企业管理
颗粒 颈部 胸部
策划 网络 产品
换热器 面积 溶液 电镀
学校 野马 动画
分析 模型 劳动力 宏观 经济学 现象 市场 用工
管理 学院 职业 宿舍
不锈钢 圆管 楼梯 机械
专业 大学 教材 应用化学 考研
台账 机械 设备
技术 经济 计算题
对公 农村 影响 农村户口 公制 人员
教师 特征 谈谈 工作 名优
会计分录 预警 罚款 增值税
股权 方式 投资 企业
条码 扫描仪 产品
女生 单位 工作 汽车
房子 套房 界定 买房子
补丁 建业 实况
信用卡 救命 债务 纠纷
国家 导游证 全国 景点
方向 回民 房子
补丁 实况 皇马
二进制 代码 程序
银行 私人 账号
调节 银行 括号 余额 存款
演员 话剧 男女 人数
空间 文件 相片 百度
班级 管理 程序 建议 竞选 谈谈 干部
户口 人口 人口普查
工作 毕业 环球 大学
室温 乳山 小区
网站 龙口 旅游
人力资源 有限公司 公司 性质
变形 氢氧化钠 变化
艺术节 比赛 节目 学院
参数 型号 元件
检测 指标 原理
论文 发展 环境保护
天线 芯片 升级 国信 方法
数字 字符 汉字
百强 世界 企业
癌症 工资 法院
经济 模型 分析 供需 计量
分析 连锁 企业 原因
成绩 过程 家长
火影 歌词 汉语
颜色 妈妈 唇膏
电子书 热处理 钢材
视频 音乐 名称 背景
小腿 大腿 膝盖
代表 乙型肝炎 病毒
分析 有色金属 预测 报告 前景 投资 行业
技术 学院 学院 职业
住房 公积金 纠纷
公证 房子 公证费
小学校 毕业 话剧 典礼 剧本
非主流 个性 英文
谈谈 重要性 法律
老校 合租 单间
回家 学生 学校 放学
背景 混用 椅子
密码 发票 原因
空间 音乐 动画
主角 文笔 小说
朋友 金丝 名字
产品 版权 出口国
生产厂家 菊花 艺品
资格证 时间 护师
插件 静态 百度
平面 多边形 长方体
形式 书面 发票 购房
警戒 用途 网站 指点 备案
核酸 检测 传播 角度 蛋白质
国际 发展 广告公司 论文 研究性 对策
月光 内心 文章
疙瘩 老婆 专家 浑身
剪辑 完整版 花园
错误 对象 代码
费用 公寓 精装
电子 广告 元器件
运动鞋 库存 鞋子 质量
档案 代码 空间 百度
论文 空间 链接
编码 商品 温控
贷款 购房 影响 利率
精灵 官方 魔兽 世界 小说 全集
高手 老师 高分 散文
专业 机修 娱乐城 游戏 管理 人员 分配 技能
学人 学校 资源管理
抵押 贷款 房屋 按揭 贷款
女生 男生 小说
所在地 户口 中考 学校 学籍
产品 商标 商标 十字绣
大学 科技 校区 林业
脸型 离谱 球衣 补丁 实况足球
石油 光能 能源
德语 歌词 译文
孩子 叔叔 犯法
读音 教导 道理
建议 毕业 姐姐
犬夜叉 主题 电脑
事项 水轮 发电机
播音 培训 学校 编导
学校 青鸟 计算机
楼房 坟墓 父亲 影响
样本 财务报表 公司
长生 曲谱 唱词
空间 视频 制作 百度
前奏 海贼王 指针
文章 空间 方法 百度
人力资源 管理 新生 学院 物资
空间 百度 时钟
肝硬化 手术 腹水
公园 政府 价格 用品
话剧 配乐 急需
经济 题目 目标 人生 贸易
会计分录 支票 财产保险 保险公司
物体 测力计 弹簧 密度 实心
技术 学院 职业
事情 买房 贷款 户主
标准 立案 诈骗罪
物业管理 细则 条例
穿孔 耳膜 住院
婴儿 湿疹 症状
专业 设计师 培训中心 平面
协议 视频 编码
视频 网站 字幕 评论
爱情 街角 歌女
毕业 工作 医学 男生
收汇 核销 金额 外贸 美金 备案 人民币
商铺 房价 西工 转让费
财产 法律 分配
体系 条件 前提
时间 价值 资金
工作 发展前途 画画 设计
原创 高分 剧本
电子书 全集 暮光 英文
电子秤 机械 电子
上学 网络 技术
经验 职场 职业 人生
姊妹 遗产 程序 妹妹 父亲 法律 母亲
高手 名字 写诗
高层 电话 业主
制度 乡镇 员工 机制
英文版 小说 日记 吸血鬼
代码 音乐 百度 空间 模板
项目 加工 保证金 生产 报刊
关系 变化 方向 市场经济
工程师 工作 工艺 设备
项目管理 自学 资料
汇总表 科目 自动
科技 有限公司 信息
文件 批处理 高分 内容 垃圾
灰色 颜色 皮肤
企业 大学生 优惠 办理 流程 税收
高手 画面 测试 按钮
培训 学校 花艺
信誉 性价比 厂家 质量 波纹
师范学院 毕业 五年制 学生
检查 医院 阳性 梅毒
声音 数据库 图像
视频 感人 人生
朋友 账号 程序 程序员
视频 谎言 节奏
青鸟 毕业 学员
照片 地址 资料
遗产 中文版 插曲
团支部 活动 记录
核心 技术 公司
新会 准则 待摊费用 资产
痤疮 医院 地址 疤痕
黑色 禁药 全文
高手 网卡 校园网
会计师 事务所 月份 单位 纳税人
文化 国际 合作 国家 中心 产业 单位 研究所 性质
视频 音乐 地址 名字 背景
设计 企业 机械
视频 高分 百度
语言 语种 大学 比例
空间 百度 图片
专业 职业 技术 学院
专业 技术学校 工业 职业
空间 代码 模板 百度
插件 管理 大脚 饰品 魔兽 世界
论文 戏剧 文学
商品房 纠纷 结节
利弊 观点 售房
纪念 国际 珍藏版 实况足球 硬盘
检测 肝功能 表单
系统 意见 企业 防伪
检验 乙肝 报告单
研究 计算机 工程 计算机
内容 百度 空间 模板
黑道 学生 全集
鼠标 主题 电脑 指针
文件 定义 系统
行政 事业 单位 概念
电子版 驱动 设备
关系 销售 汽车
空间 百度 图片
男友 传染 生活 尖锐湿疣
变动 函数 供给
企业法人 公司 条件
双面 规格 海绵
中文 刻画 双手 特征 角度
诗文 高手 指点
生产率 汇率 价格
毕业 论文 机制 企业 企业管理
语句 总成绩 学分 学号 视图 字段 姓名 成绩 性别
小组 学校 数学 人数
显示屏 银行 原因
培训 学校 企业 培训
室内设计 装潢 工作 电梯
报税 大虾 纳税人
文化 艺术 学院
插曲 主题曲 歌曲 仙剑 奇侠传
协议 入学 学校
镜面 编码 不锈钢
试卷 数学 语文
高手 画图 指点 图形
倒角 编程 圆弧 车床 初学者
体育 技巧 中考
物流 状态 邮政
实况 补丁 联赛
开店 培训 学校 手机
买家 圆通 下单 淘宝 公司
文理 科技 大学 宝鸡 建筑
欠条 货款 定性 名义 公司
二手房 律师 纠纷
资本 合伙 企业
检查 医生 医院 乙肝 阳性
专业 医学院 临床 类型 学位证
人才 工作 泵阀
员工 工资 公司
企事业 单位 建筑 公司 机关
办公 软件 链接
版本 传感器 湿度
中文 传奇 实况足球
农村 房子 补偿 建筑面积 土地 使用证
效果 管理 企业 文化 咨询 公司
加工 地区 工厂 火焰
比喻 手法 方法 想象 拟人
书店 工作 报社 书籍
贸易 公司 报关员
大事记 财经 金融 考研
爵士舞 歌曲 背景
学校 研究生 企业管理
节奏感 女声 日文 男生
名片 印刷 机子
程序 运作 内容 影响
违法 著名品牌 机构 国际 协会 骗钱
考点 涉外经济 学院
中文 歌词 歌手 歌曲
管理 理论 管理学 内容 背景 过程
建房 农用 土地
劳动 仲裁 开庭
月工资 职工 劳动法 单位
经历 过程 心理
项目 报税 名称 财务报表 申报
电子 数学 课本
学分 编程 高分
批处理 远程 文件
地址 总部 集团
印象 高分 淘宝
电话 航空 公司
管理 人员 考勤
国际金融 状况 经济
地方 韩语 美食 美女
档案 调回 人才 市场
价格 丝网 印刷
男主角 手机 铃声 链接
管材 材料 管道 价格
汽轮机 区别 型号
技术 学院 本领 职业
主人公 名字 书名
连锁 管理 软件
住房 贷款 抵押
待遇 航天 科技
少女 时代 音乐 邮箱 原唱
户口 毕业 政策 大学
自行车 机构 道路 情况 惯性
费用 资本 公司
职业 技术 产品 设计 机械
汇编语言 区别 语法 指令
政策 指标 财务
品种 生产 医药
预售 方式 前段 时间 开发商 定金
开发区 名录 企业
代扣代缴 系统 地址 服务器
球员 补丁 实况
设计 销售 衣柜
物品 价格 公司
人力资源 汽车站 市场
手套 班主任 学生
软膏 湿疹 眼睛 盐酸
后手 蚊子 红色
歌词 中文 英文版
日语 诺基亚 软件 手机
电话 人工 淘宝 客服 公司
题目 经济学 基础
身份证 遗失 法律 声明
男性 文学 女性
对公 领导 调查 员工 评价
协议 学校 毕业生
经济 技术 学院
工程 资质 代理 证明 招标
培训 资格 内容 营业 企业
货币 货币 市场
设计 课程 选题
视频 服务 诚信
会计分录 土地税 企业
肝功能 手术 心脏病 先天性
黑道 学生 全本
天正 暖通 试用版
服务 餐饮 效率
运算 符号 自动
梦幻 视频 官方
过程 区别 模拟信号 数字信号
石油 危机 供应
农林 大学 韩语 学习班
脂肪肝 甘油 基转移酶 丙氨酸
服装 货源 服装店 外贸
费用 方式 途径 电汇
中文 歌词 日文 季节
电话 大学 副校长
信用 企业 协会 管理
教师 干部 求教
电话 航线 网址 内贸 公司
神仙 销售 前辈 指点
文件 文本 数据 逆序
生产线 厂家 质量 生产
程序 语言 初学者
大队 公安 边防
政策 优惠 买房 套房
曲子 音乐 风格
国际 垃圾 教育
实况 游戏 实况足球
空白 资产 负债表 损益表
论文 刊物 职称
历史 参考书 学生
歌词 中文版 地址 星象
经济 方案 工资 效用 计划
全国 学校 大学 编导
新生 课程 法律
韩语 爱情 骗人
视频 歌曲 背景
临时工 济钢 机会
户口 孩子 婚姻 证件
前途 行业 模具 塑胶
大学 研究生 设计 平面
直线 等腰三角 三角形
赔偿金 责任心 公司
多长 时间 疫苗
区别 蚊帐 空调 传统
轮船 质量 货物 码头
护理 方法 专业
中文 牌子 网站 官方 磁砖
地点 全国 物流 考试 助理
培训 计算机 基础
非主流 伤感 地址 歌曲
视频 教育 全家 父亲 老爸 老人
应付 工资 余额 损益
委托 区别 代扣代缴 三者
材料 管理 仓库 毕业 资料 工地
犯法 中文 政府 域名 企业
百度 经纪 环球 地产 开房 公司
艺术 学院 设计 校区
领导 印象 现象
实物 互感器 电流表 接线
生命 营销 空调 阶段 策略
社会 部门 身份证
高速公路 价格 护栏
培训 机构 学会
人才 档案 户口 中心 单位 条件 职员
消防 状态 电源 市电
日语 高手 口语
磁化 手动 电源 断电 线圈 情况
油墨 危害 人体
体系 设计 企业 质量 管理
单位 资料 备案
高手 情节 名字 作者
变频 飞轮 冲床
发票 工程 增值税
夫妻 生活 工厂
现场 内容 管理
政府 学院 软件
单片机 串口 影响
中学 小学 升学率 市区
政府 商品 价格 方法 调整
水电 水利 企业
嫌疑人 报警 机会
国际 区位 汉字
高手 程序 语言 速度
联赛 都行 皇马 大师
核心 抗体 表面 乙肝 阳性
字符 字母 算法
文化部 文化 信息 单位 协会
经济 技术 学院 毕业生 贸易 职业 读书
电工 岗位 污水 职责
体系 发展 国际 货币 形势 趋势
生活 环境 英语
女人 音频 视频
培训 机构 地点 县城
号码 运单 编号 物流
背胶 材质 散热器
读法 名字 韩语
朋友 购房 家庭
人力资源 管理 效应
动平衡 振动 现场 数据
集体 工人 企业
数据库 环境 身份
思维 经济学 方式
大学 租房子 工作
发布会 策划 时装
背景 音乐 女孩
颜色 形象 代表 脸谱 戏曲 流派
专业 毕业 论文 机电 图片
移民 投资 贸易 有限公司
计提 印花税 项目
家用 销售 稳压器
灰色 分析 公式 方法
专业 人士 金融学
关系 企业 文化
全额 商业 名字 产权 贷款 购房
季节 标题 时间 诗人
钻石 总动员 空间 百度
人力资源 经理 时间 试用 总经理
监管 政府 行政
职业 交通 时报 技术 学院
对联 感情 伤感
专业 工程 专科 大学
服装 租金 华丰 市场
中文 地址 英文
体育 学生 学院 公务员
咨询 物流 服务 公司
存货 电子 盘点 企业
歌词 中文 中文版
经营 农产品 基地 数量 公司
水井 影响 小区 房子
谚语 答案 检测 俗语
设施 硬件 科技 学院 职业
大地 地线 电灯 会通
空间 医院 百度
抄报 大厅 资料 国税
买家 外贸 时间
空间 照片 百度 密码
财产 不合理 意见 感觉 分配 专业
人格 测试 数据
新浪 用户名 评论
变化 因素 金融危机
化妆品 医院 大气 晒太阳 皮肤 紫外线 清水
皮具 腰带 质量 有限公司 义乌
小说 英语 格式 全集
世界 诗人 灵魂
视频 背景 音乐 名字
评论 文章 空间 百度
电工 实验 电子
品牌 汽车 书籍
视频 音乐 歌曲
思念 高手 高分
学校 中式 面点
教育部 政府 高校 毕业生
专业 工程 电子 信息 专业对口 公司
培训 服装店 科目
应急 电源 原理
调动 人员 事业单位
视频 歌曲 歌名
出售 房东 新房 门市房
设置 专业课程 技术 大学 计算机科学
中心 大学 学院
界面 语言 程序 调试
买方 二手房 卖方
音乐 大本营 歌曲 风味
档案 中心 指导
空间 模板 百度 名称
补丁 实况 球员
起重机 拉力 质量 货物
联通 员工 国美
运费 进项 年度 国税
前景 油缸 市场
服务员 酒店 做客 前途
百度 空间 好友
生产 基地 记忆
发票 物流 格式 制作
地租 工人 成果 劳动 补偿 产物 利润
原则 代言 责任 食品
灾区 户口 优惠 二手房 地震
高手 视频 名字
电视台 工作 编导
培训 学校 韩语
责任 外债 公司
背景 空间 音符 百度
下文 网站 榕树 界面
人工 虫草 条件 生产 办理
培训 机构 课程 建业 素描
语言 程序 源代码
歌舞 音乐 电影
转氨酶 黄疸 胆总管 胆囊
函数 整数 素数
大学生 农村 土地
价格 生姜 走势
补助金 医疗 工伤 公式
分析 焊缝 图谱
开学 大学 交通 考试
时代 产业 有限公司
电子书 地址 全集
招待费 企业 所得税 业务 计提
专科 学生 学校 模具 设计
协议 爱人 买房 名字 母亲 法院
阴茎 尖锐湿疣 小肚子
火锅 主题 小调 公司
凭证 借方 记账 销售费用
表现手法 流水 繁星
教程 西格 视频
清华 分校 中学
网页 文章 设计 图片
培训 课程 心理 地铁 职业
动漫 学院 专业
咖啡 少女 时代
档案 空间 百度
日语 主题曲 超人 邮箱
中文 精灵 闪客
风雨 单位 钱币 小说 人民币
食疗 白癜风 方法
剪辑 影片 按钮
艺术 住房 学院 职业
国家 世界 饲料 差距
跳槽 程序员 工具 公司
大陆 娃哈哈 首富 集团
视频 历史 老师 课堂
动物 名称 住所
前途 前台 公司
高手 评估 督导
风险 项目管理 英文 风险管理 对策
汇总表 平衡表 表格 资产 负债表 利润表 科目
生产 专业 黑色
音译 歌词 中文
有限公司 待遇 电缆 股份 有限公司 公司
档案 跳槽 毕业 工作 影响
财务 学学 软件
弟弟 毕业 成绩
经验 交流 网校 机会 充分利用
回忆录 自费 用心 高度 母亲
街舞 女子 视频
建筑行业 工作 乙肝
汇率 调整 方法 人民币
协议 代理 原告
图纸 财富 工艺 工业产品 图样 产品 生产 建筑
现金 电子表 资产 负债表 损益表 流量表 软件
公务员 考试 论坛
学会 大专 成人 学校
日剧 交响 情人 女主角
加工 商业 销售 工业 企业
背景 音乐 页面
规范 角度 背影 橘子
大写 文本 数字
短剧 女生 故事 校园 宿舍
高手 毕业 研究 论文 模式 资源配置
风机 发电厂 变频
中文 日文 歌词
社会学 韩语 英语
地税 土地 部门 国税 增值税
过户 房子 父亲 按揭
补丁 球员 足球
日记 狂人 赏析
语言 设置 子程序 时钟
财富 流动 骗局
发票 工程 建筑
生产 会计分录 模具 公司
农民工 营销 影响
物业 取暖费 供水
视频 歌曲 背景
视频 作曲 圣母
产品 数据库 系统
现金 资产 负债表 损益表 余额 邮箱 自动 流量表 科目
数字 代码 汉字
皮革 租金 收费 价格
中毒 空间 百度
歌舞伎 合作 儿子 大师
完整版 黑道 格式 风云 文本
京剧 梨花 典故
能源 工程 前景 大学 东华
网页 程序 答案
背景 现实 经典
语言 编码 网站
关系 运输 地理 三者 国际贸易
工程师 主管 学生 学院 宿舍
阵容 球衣 补丁 球队
背景 音乐 傻瓜 空间 链接
文件 传奇 绿荫
手指 感觉 冻疮
试题 绿山 作者 内容 答案
利益 监督 人员 企业
画面 实况足球 设置
现金 新会 准则 资产 负债表 流量表 自动 公式 利润分配 制造业 利润
种子 彗星 市场
打印机 型号 机动车 发票
流程 添加剂 企业 食品
民法 感觉 刑法
中文 发给 补丁 实况足球
电子书 全集 暮光
高手 中考 指教 学生 冲刺
财务 报告 舞弊 举例 手段
地方 标题 文章 空间 百度
青鸟 企业 校区
解析 电动 葫芦
方程 中学 数学
工作 体会 收银
词语 形容 学生会
农户 妻子 户口 孩子 农村户口
视频 背景 音乐
外市 中学 考试 信息
方法 数据库 自动 数据 远程
专业 大学 金融
多长 仲裁 纠纷 劳动
风险 合作 经营 产品质量
租房 纠纷 法律
关系 权利 门票 景点 文化遗产 价格
体系 实验室 具体内容 质量 管理 医学
高手 歌名 韩语
货架 金属 设备
京剧 区别 现代戏 传统戏
分析 经济 工作 会议 态势
电线 直径 电流
内容 种子 版本 软件 市场
专业 女生 化工 文科
专业 设备 型煤
阿拉伯语 学校 义乌
测绘 制度 质量 管理
完整版 右翼 天神
动漫 同人 小说
中文版 补丁 国际 实况足球
品牌 策划 公司
杂志 模具 橡胶 书籍 设计
警官 分校 学院 职业 司法
游戏 毕业 培训 学校 制作
戏剧 大学 学院 戏曲 学校 条件
海报 智能 图书馆 题库
划痕 套装 骗人
大宝 高分 风流
评书 演义 大明
职位 弊端 答案 公司
用人 专业 单位
专业 大学 编导
档案 毕业 原籍 人才 市场
地区 医院 脾脏
学年 大学 科技
分配 分家 房子
诗文 短语 姓名 作品 句子
高手 语文 文言文
短片 曲子 公益 歌曲
措施 政府 政策 出口
指南 频道 音乐 风云 曲目 电视
抵押 贷款 用房 经商
威胁 民众 村长 转让费
制作 面点 培训 学校
进料加工 报关单 品名
小说 精灵 官方 魔兽 世界 全集
中文 拼音 日文 句子
工厂 部门 情况
文学类 报刊 笔记 读书
调节 价格 广告业 基金 科目
打人 保安 公司
会计分录 商品 入库
产品认证 资格 生产厂家
户口 证明 办理 商品房
开发票 系统 工作 地税 建安
计算机 青鸟 水平 课程
测量 示波器 电压 变频
序列 大话 老朋友
住房 月工资 公积金 贷款
中考 词语 辨析 酱油
红眼 视频 地下城 勇士
地址 世界 大学
影响 销售 发展前途 跌价 人员 行业
网友 点儿 古诗
空间 背景 音乐
中央 管理 全国 设置 统一
麻雀 作者 文章
二者 优缺点 用水 混凝土
关系 客户 岗位 柜员 毕业生 金融
球员 数据 实况
背景 代码 版块 空间
名学 工程 工作 铁道 指点
中文 网站 垃圾 版本
商品房 小产 楼房
二手房 公积金 园区
专业 宣传 培训 网站 课程
专业 矿山 大学
华侨 网址 网站 待遇 银行
工作 二手房 老家 公积金 贷款 南通
脚掌 小孩 手掌
违约金 买卖合同 纳税 企业
专业 毕业 学费
用人 板子 百度 空间
微机 课程 设计 原理 密码锁
二手房 营业税 契税
培训 学校 企业管理
顺序 系列小说 小说
现金 资产 负债表 流量表 会计制度 利润表
财产 房子 产权 买房子 男方
内置 函数 未定义
百草 书屋 乐园
豆花 文文 蔷薇
时间 房屋 多长
关系 货币 黄金
老板 感觉 公司
项目 创业 整体 衣柜
管理 小型企业 软件 权限 免费
帝国 亡灵 星际 小说
方法 合作 公司
分析 程序 情况 源代码
普通人 有奖 道路 残疾人
工资待遇 单位 省会
会计师 事务所 公司 办理
管理 密码 软件
交货 颜色 数据 数量
物流 工作 人员
吊孝 感觉 桃花
文章 好心人 妖孽
品管 地址 手法 免费
税务 小企业 财务报表 负债表
批发市场 蔬菜 价格
大宝 轩辕 全文
霸王 造型 京剧
原理 微机 方法 地址
风月 大路 小说 完整版
人力资源 工作 企业
专业 银行 信用社
兄弟 发给 完整版
分析 医院 利弊
劳动 仲裁 法律 援助 加班费
咨询 价格 钢铁
中文版 暮光 格式 小说
视频 音乐 歌曲 格式
历年 信息 工程学院
卫视 朋友 花儿 投票 比赛
网页 检疫局 检验
章节 校园 全集
传奇 绿荫 实况足球
程序 民事案件 咨询
建议 名誉 案件
交流 音响 低音
农场 种子 百度
专业 艺术 服装设计 大学
数字 单片机 电压表
高分 联赛 实况足球 大师
音响 音频 电路 信号
名字 广告 姓名 电视
视频 网页 土豆
研究生 工业 大学 大学 交通 土木
豆花 发给 地址
活动 实体 网络
航空 校园 企业
谚语 颜色 英文
供给 工人 企业
套房 商业 按揭 贷款
动画 研究生 专业 艺术 学院 传媒 学院 考题
名字 歌曲 小说
借贷 经营 民间
培训 学校 动漫
所有权证 房屋 编号
手法 事物 论证 答案
过户 面积 二手房 手续费
神话 模型 差价
石壕吏 形式 散文
网络 家族 老板
星星 歌词 少女 时代 中文
用友 销售 软件
教师 游戏 指导 家长 方法
电视 编导 区别
土豆 错误 视频
校园 对象 大赛 社团
进料加工 进口 比例 贸易 料件
相片 密码 设计
劳动法 政策 优惠 劳动者
高层 办法 热水器 太阳能
单片机 通讯 汇编程序
专业 药学 工作
戏剧 文学 内容 影视 考试
调试 模具 冲压
法官 法律 被告 情况
部门 英文 企业
神医 大腿 皮肤 附图 红色 疤痕
土豆 论坛 视频
计算机 试题 护士
女方 户口 证明
大学 情况 重点
生活 本质 区别
蜻蜓 朋友 代理 投资
朋友 环境 工作
职务 候审 侵占罪
创业 商业 大学 氛围
课题 实验 小学 研究 学期 研究性
重生 小说 星际
视频 连续剧 花落
设计 培训 装饰
毕业 前景 工作
热舞 游戏 屏幕
分析 天地 作业 广播 手法
程度 行政 助理
分数 分子 整数
师范大学 标准 导师
酒店 管理 试用 软件
排序 字符 设计
户口 法律 途径
分析 性能 工作 液压 影响 液压 系统
学生 师范教育 管理
服装 系统 收银
经理 情况 老板 薪资 公司
题材 故事 励志 大学生
文科 大学 金融
试用期 纠纷 法律
时空 地下城 地址
发展 游戏 方向 素质
多边形 外角 数学
法律 工程 案件 施工 建设 文本
职业道德 理论 科学 职业
小学 电脑 密码 派位 系统
产品 地方 发货
视频 背景 音乐 英文
服装 布匹 批发市场
专业 女生 工作
人士 商业 世界 利益 关心
纳税 申报 纳税人 增值税
人寿 胆囊炎 人寿保险 胆囊 疾病
自行车 机械 原理
员工 罚款 有权 企业
土地 管理 专业
候审 犯人 看守所 家人
复旦 大学 校区
员工 寝室 公司
邮箱 格式 小说
大学生 当兵 转氨酶 脂肪肝
管理 部门 著作权
加工 铣刀 直径
用友 总账 软件
英语 话剧 剧本
工作 后学 毕业
视频 教程 网址 免费 书籍
外贸 进口 指教
平台 交流 韩语
专业 管理 企业 文化 咨询 公司
记录 聊天 好友
买方 税率 增值税
肠道 销售 代理
档案管理 工作 单位 规划
技巧 交流 工作
朋友 土地 卖地 建筑物
高手 转氨酶 胆红素 蛋白
车子 牌照 公司
结石 内胆 手术 医院
借款 私人 利息
药膏 婴儿 湿疹 娃娃
分析 经济学 内涵
颜色 植皮 皮肤 手术
尘封 记忆 英文
视频 网址 花式
军事 企业 影响 战略
过程 审判 案例
分数 分子 分母
大学 分类 专业
时代 歌曲 演唱会
行业 影响 销售 药物 制药
经理 电信 项目
试题 环境监测 答案 考试
系统 地膜 电热
融资 建议 力度
大腿 斑点 胳膊 红色
可行性研究 基础 信息 资源 会展 项目
韩语 人力资源 外包
药物 神经性 皮炎
室内设计 地方 工作室
企业 员工 福利待遇
所得税 国税 地税
中文 扇子 话剧 夫人 剧本
白癜风 紫外线 医院
管理 软件 客户 度假村
成功学 学费 财经 艺术系
传球 技巧 任意球 实况足球
护士 待遇 医院
水泥 制度 公司 市场部
外事 学院 分数线
中文 补丁 名单
效果 穿山甲 肝炎
工作 单位 学校 长假
工作 网络 营销
平台 信息 物流
专业 建筑工程 大学 版本 工程造价 教材 建筑
汇编语言 计时 程序设计
疙瘩 根部 金华
方式 供应 高分 国标 钢材
写字楼 大学校园 青鸟
财产 公证 夫妻
电子 杂志 旅游
事例 学校 作文
高手 信用证 条款
工程 资质 全国 单位 设计 建筑 装饰
纳税 申报 服务业 税率 营业税
肝功能 酒精 指标 肝硬化 腹水
毕业生 大专 网络 工程
校区 科技 师范学院
豆花 专属 文文 猫咪
股权 成本法 累计数 投资 成本
语句 记录 时间
集体 农村 土地 房子
准则 答案 试题
电动车 电机 定子
标准 产品 生产
方案 筹资 急需 医院 个案 财务报表
变量 代码 新手
背景 音乐 地址
宿舍 情况 校区
背景 音乐 空间 百度
交税 所得税 核定 证券
计算机 编程 学校
乡村 女声 风格 英文
工作 水能 原理 时钟
计算机 网络 网络管理员 考试
后台 源码 语言
大学 传播学 新闻
变动 规律 特征 曲线 边际 效用 根源 收益 成本
人物 补丁 邮箱 皇马
档案 户口 毕业生 身份证 办理
研究 咨询 市场
空间 纳兰 百度
电气 建筑 前途 设计
论文 显示屏 汉字 单片机 设计
癌症 患者 教育
视频 音乐 背景 女歌手
废铜 能力 企业
调速器 优势 直流
公产 公证处 公证 名字 房子 妈妈 母亲
身体 标准 韩语
医院 灰指甲 效果
含义 宏观 经济学
申请表 特种 作业 人员 设备
课堂 数学 答案
特种 方式 设备
空间 模板 百度
责任 电线 出租房 线路 老化
全国 经纪人 资格证 考试
地址 歌曲 空间
违法 有权 公司
视频 网站 版权
风格 女孩 绯闻
关系 社区 物业
方式 电池 工艺 行业
电子表 资产 负债表 损益表 急需 企业 财务报表
房产商 按揭 办理
快车 关门 网际
地段 房子 家具
古诗 语言 分析
开学 中学 时间
嗓子 医院 偏方
师范大学 管理 专科 旅游
大学生 机械 工作 学校
日语 网站 歌曲
时代 老小 偶像
昆虫 读书 笔记
女人 刀疤 肿块 剖腹产
方式 数据 信息 传输 汉字 信号 速率
证件 公司 海员
国家 账户 学校 贷款 助学
行业 影响 软件
方式 小学 大学
仓库 货物 外贸 纳税人 公司
服装 库存 总账 情况 原因
现金 资产 负债表 损益表 流量表
有限公司 电子 汽车
升级 补丁 实况 小弟
关系 资本 意义 形式 主体 跨国公司
风险 措施 论文
文体 风景 话题 作文
普通话 成绩 考试
特效药 土方 方法 牛皮癣
销魂 视频 体育 歌名 腾讯 背景 巅峰
管理 研究所 人力资源
人力资源 抗日战争 管理 内战 资料 时期
公安部门 身份证 手机
过户 贷款 时间 房主 账户
总价 买房 公积金 楼市 规则 贷款
费用 商品 名字 楼房
贷款 商业 公积金
调用 例子 过程
二手房 片区 学校
农场 原因 百度 页面
英文 图片 兴趣
语文 生字 行道树
手臂 红豆 密集
日记 人生 本色 历程 心灵 画册
中心 管理 百度 空间 模板
学院 环境 管理
诗句 名字 爱情 经典
地区 研究 国家 分数线 考试
人才 应聘者 潜力 能力 工具
排序 水平 平均工资 全国
少林 技术 学院 地址 职业
毕业 执业 助理 口腔
参观 买单 世博会
世博会 门票 身份证
计算机 毕业 专业
学院 发展 祖国 演讲稿
工作 内容 工作
房主 信息 房屋 套房
现金 资产 负债表 流量 利润表
经商 婚姻 事业 职场
阴囊 乳膏 湿疹
开发商 税务 发票 购房 税收
助手 串口 调试
大众 传媒 学院
上线 医院 美女
三相 铜线 公式 电流
体系 人事 行政
补丁 实况 皇马
文采 历史 文章 祖国
护理 胰腺炎 胆囊炎 进展
现金 服务员 奖罚 科目
监管 案例 论文
答案 汇编语言 程序设计 习题
诗句 无情 春泥 化作
作文 通感 手法
发展 待遇 员工 工作 电器 事宜
二手房 营业税 政策
电子商务 区别 商务
耳机 护理 耳朵
汽车 销售 技巧
梦幻 门派 账号
网页 空间 制作 百度
分公司 异地 数据 公司
背景 音乐 名字 空间
十字架 图片 吸血鬼
行政 行政复议 诉讼
原文 发给 全文
消失 照片 百度
背包 花样 白色 淘宝 男子
橡胶 研究 待遇 设计院 工业
置顶 空间 百度
空间 动态 好友
评级 网易 圈子
专业 电力 学校 水利
会计分录 会计学 篇幅 课本 记账
骨折 医疗 时间 交通事故
师范大学 课程 书目 学院 外国语 综合
财务 工作 销售 工资待遇 电器 公司
锅炉 电工 技师
会计分录 票据 净值
品牌 进口 义乌 十字绣 公司
学科 工程 优势
链接 中文版 星象
风险 息肉 手术 胆囊 癌变
住宿 学校 女生
风云 小说 全集
毛刺 因素 机械加工
小腿 疙瘩 皮肤
分公司 利润 合资
小型企业 月度 资产 负债表 邮箱 利润表
库存 管理 物品 软件
主页 背景 音乐 空间
题目 内战 原因
精细化工 化学品 国际 情况
大学 男孩 毕业
流程 植物 出口
功能 财务 软件 收款
管理 工资 项目 用友
思念 青花瓷 全文
标题 设置 文章 新浪
官方 会员 资料 收费
发给 总裁 小说
手术 毕业证 当兵
地址 资料 儿童
培训 制度 技术 人员
水利工程 事故 水库 责任
高手 试用版 天正 暖通
英文 印刷 花式
藏戏 藏族 重要性 文化
市场化 人力资源 社会化 企业
颜色 石材 答案
视频 地址 演唱会
消费者 事件 行业
材料 入库 发票 增值税
扫墓 重生 全文
效力 法律 公证 公证处
建议 制度 管理 茶楼
涂料 试验 粉末 聚酯 工艺 小时 热镀锌
青鸟 感觉 校区
营销学 案例 分析 市场
英文 诗歌 祖国 句子
专业 药师 执业 科目 综合 技能
所得税 出售 汽车 公司
商户 补偿费 证明 补偿 房屋
学校 交通 技工学校
大哥 补丁 实况足球
文章 空间 背景 百度
买家 邮费 卖家
天堂 牧场 消息
政治 中考 化学 试卷 英语
检测仪 检测 出口 原理
胆囊炎 内胆 发作
商品房 房子 售楼 贷款
软件 生产 管理
作文 新学 计划
学校 上学 电脑
经济 变动 中将 供给 效应 数额 单位 等量 投资 乘数 机制
中文 数据库 乱码
分数 语言 全国 成绩 计算机
文字 声音 信息 图像
频谱 分析 情况
语文 金色 孩子 男孩
培训 学校 机床
足球 数据 能力
客户 服务 管理
岁数 成语 大人
暴风 影音 视频
视频 名字 插曲
男女 邮箱 小说
高材生 律师 法律系
销售 专利 产品
合作 态度 客户
服务 地方 时间 广告
设计师 职业 幼师
视频 金融 财经 营销 讲座 经济 管理 市场
国家 省政府 励志 奖学金
企业 增值税 月份
抵押 银行 房屋 高利贷
建筑业 资质 管理
待遇 代理 业务 公司
土地 出让金 房子
手机 铃声 义勇军 进行曲
公分 标志 部门 汽车 电缆线 申报
英文 教师资格 英语 考试 科目
策略 数据库 备份
彩虹 天线 节目 电视机
补丁 足球 皇马
全球 耐克 市场占有率
经济 措施 形势
数据库 工作 课程 企业
进项 账务 申报
光盘 采购部 商品 税款 税单 入库
夫妻 贷款 公积金
外贸 针织 公司
全集 坏蛋 邮箱
工资 罪名 装饰 公司 合肥
检测 电梯 噪音
算术 面积 方法 长方形
薪酬 外包 员工
子女 财产 父母 房屋
地址 革命 链接
行政许可 补偿 区别
自行车 电动 优点
试用期 事业单位 补贴
公房 产权 风险
世界 资料 铁矿石 数据 公司 统一
文字 经济 学院
户口 农村 农村户口 标准
用法 句子 意义
梦想 举国 舞台
舞蹈 名字 歌曲
体系 生产 危险品 责任 管理
专属 头像 女人
设置 空间 链接 百度
绘制 曲线 高分
二者 意义 区别 区分 生效
计算机 电子 空间 百度
高手 税务 公司
高手 电子书 中文版
人名 手机号 所在地 身份证
神态 句子 人物
水果 知情人 饮料 情况 果蔬
教法 征文 科学
解析 中考 物理
电能 机床 加工 产值
区别 基础 大学 物理学 课程
课程 秘书 论文
专业 工程 光学
视频 歌名 背景 音乐
曲线 产值 边际 弹性 工人
素质 效应 印象 人员
话剧 急需 台词
乐曲 诗文 祖国
产权 房屋 纠纷
线段 直角 平面 坐标系
房屋 政策 红军
计算机 女兵 情况 时间 名额
动态 网页 工具
高分 蔬菜 管理员 大棚
专业 后背 发冷 手术 疼痛 答案 母亲 胆囊
会计分录 外币 账户 核查
财产权 法律 公民
空间 百度 用户
抗原 抗体 表面 乙肝 阳性 病毒
检测 时间 间隔 装置
物业 物业管理 资质
补丁 球员 足球
音乐 地址 百度 好友
作者 爱情 石头
投稿 散文 杂志
题目 小说集 文章
农场 校友 农场
职能 文化 政府
视频 背景 音乐 地址
京剧 代表 意义 紫色
楼板 厚度 房屋
药物 饮食 皮炎
女王 发给 全文
防盗门 标准 国标 尺寸
核心 抗体 表面 乙肝 阳性
囊肿 胆囊炎 血小板 胃炎
名字 公积金 夫妻 贷款 办理
电气 待遇 科技 工人 太阳能 有限公司
滑动 变阻器 调节 阻值
检测 高手 肝功能
中考 命题 答案 经典 物理
消失 货币 恶性
档案 户口 毕业
语文 作文 名字 卷子 时刻 单元
影响 实况足球 天气
方案 民间 戏曲
实况 补丁 球员 邮箱 好心人
篮球 韩语 版本 规则
视频 教育 法制宣传
租房 老鼠 尸体
功能 队列 元素 算法 类型
资助 财政 资金
语言 公式 数学
专业 计算机 数学 编程 学校
运输 过程 产品
控制器 报警 年限
人名 买房 办理 夫妻 男方
足球 补丁 好心人
名字 韩语 晨曦
算法 管理人员 劳动法
培训 地方 职业
专业 营销 大学 市场
高手 系统 收银
专卖局 烟草 成绩
神仙 高分 地址
疱疹 医生 医院
经济 发展 劳务 影响
中考 化学 试题
方式 经营 商铺 产权 租金 开发商 投资
补丁 皇马 实况足球
调配 栏目 网站 数据
方法 中考 冲刺
元素 表里 条件
运输 危险品 部门
少数民族 骨干 学校 计划 名额
联赛 实况足球 大师
营业执照 工商 鞭炮 烟花 生产 办理
妻子 精神 情况 法院
视频 场景 地铁站
多长 广告 偶像
国家 脚轮 出口
平台 旗舰 实况足球
调用 语言 资源
大姐 大哥 文章 英语
消失 爱滋病 颈部 小点
文字 小说 地址 答案 全集 三国演义
邮局 货款 公司
鞍钢 工作 模式 交流
外文 名字 经典 舞曲
数据库 系统 课程 设计
结论 当事人 法庭 司法
关系 消费 工资
资质 限额 人员 有限公司 企业管理 资金
剧本 办公室 故事
类型 玩具 农村
球鞋 脸型 球衣 补丁 发给 球员 发型
经历 感情 作品 影响
商家 证明 遗失
急需 用途 单片机 空间
背景 音乐 制作 歌曲
环氧 地坪 树脂
泥土 密度 变化
发音 标准 方法
国家 地区 访问记 空间
小时 漂流记 大雨
网站 数据库 升级
合金 业务 指点
工作 党员 影响 身份
手术 妈妈 胆结石 动手术 影响
财产 法律 速度 英语 属性
协议 买方 二手房 卖方
医院 儿童 银屑病
音调 单片机 音乐
服装 技术 地方
有色金属 全国 名录 手机 企业 老板
中文 插曲 音译 歌词
史记 三国志 白话 高分 地址 汉书
历史 政治 试卷 语文 学期 生物 地理 英语
视频 管理 网络 摄像机
代理商 太阳能 电池
民歌 总谱 书籍
套房 银行 政策 贷款 购房 调整
技术学校 经济 贸易 职业 放学
轨道 装备 集团 交通 有限公司
农村 流程 淡水
社会 真空 责任 企业家
代码 个数 排序
专业 毕业 师范教育 人员 教师资格
全集 盗墓 笔记
作家 老舍 对话
政策 印度人 原因
部队 干部 待遇 服役
箱子 大姐 大哥 拉杆
成果 世博会 诺贝尔奖
影响 水库 草原
中华 网站 毕业设计
民俗 藏文 短语
历史 文化 特色
数据结构 迷宫 语言
工作 待遇 代表 医药
基础训练 语文 答案
大学 艺术 学院
帐面 企业 纳税人
豆花 总裁 情人
黑色 后背 皮肤 大片 老人
融资 风险 债务 类型 企业
平衡表 利润表 资产 负债表 格式 财务报表
高手 结尾 亲情 作文
竞赛 全国 物理
专业 数学 工程师
风水 住宅 方位
专业 语文 师范学院 情况 教育
中年人 手术 胆结石 后遗症
历史 发展 财务 电力 研究 概况 风险管理 企业
作文 镜头 小伙伴
经济学 货币 金融学
现金 电子版 资产 负债表 流量表 邮箱 利润表
语句 语言 数据库 内容
视频 地址 格式
技术 学校 职业
中考 方法 数学 英语
门面 贷款 按揭
专业 机床 人士 检测 质量 行业标准 费用
杂志 评价 教育 测量
区别 学生 信息网 民办
手机 手机游戏 软件 驱动
专员 银行 有限公司
轴流 风机 原因 方法 震动
形象 模式 盈利 培训 工作室
思维 大学生 思想 法律
蜂蜜 蔬菜 胆结石 小心 芹菜
企业 会计制度 性质
地税 使用税 申报 企业 税收
事物 论证 答案 方法
内置 诺基亚 应用程序 联通
搜狗 文章 百度
界面 中文版 英文
心理学 假设 管理学 人性 理论
大学生 物流 职业
国家 军人 政策 优惠
电子 原子 能量 变化
案例 模型 能力 盘点 做人 资源
体系 数据库 结构
费用 工程 公司
工商 大学 成绩
大学 毕业生 异地
烤漆 静电 温度
劳动法 月工资 公司
变压器 特性 综合
商业 房子 公积金 单身 贷款
高手 劳动 口号
价值 加工 贸易
生活 社会 学会
蜡烛 意义 名句
关系 计生委 户口 罚款 派出所
右翼 广播剧 天神
技术 学院 职业
小孩 车祸 工伤 方法 病人
语句 空间 分配
消防 材料 事迹
高手 人才 方案 指点 学院 计划 物流
审理 案件 工作 基层
国际 培训 电脑
产业 文化 事业
华天 技术 学院 职业 专业
电影 学院 人员
电汇 凭证 方式
少女 时代 地址 歌曲
视频 网址 精彩 花絮
主页 背景 音乐 空间 百度
双学位 金融 经济法
标准 工资 管理 人力资源 法定
频率 方波 信号
星愿 游戏 公司
关系 企业 所得税 公司
买方 二手房 贷款 卖方 资金
管理 学生 职业 学校
关系 工作 劳动 时间 口头
朋友 音译 韩语
中文 补丁 实况足球
人才 基地 软件园
信息技术 学院 计划 办学 性质
汉字 表里 数据
老师 策划 企业管理 企业家
凭证 检查 汇总
物业 客服 监控
游戏 声音 补丁 足球
联赛 报告 教练 实况足球 大师
少女 时代 格式
急事 工资 自动 老板
管理 论文 计划 核算 税收
补丁 实况足球 皇马
家乡 交际 口语 下学期 导游 景点
轧钢 邮箱 资料
专业 女生 艺术 学院 生活区 寝室 工业 设计 校区 建筑
现代汉语 句子 好事 亲朋
影响 电路 电流
书记 集体 村长 土地 合法
相士 全集 风水
连锁店 管理 会员 资料
代理商 发票 总部 增值税
疙瘩 药物 老人
发电 质量 太阳能 公司 设备
侠盗 猎车 罪恶 房子
咖啡 培训 地方
写景 手法 作文
启动 地下城 勇士
平面 直角 坐标系
案件 候审 价值
租房 经济 师范学院 实惠
所得税 报表 管理费用 损益表
结石 胆管 妈妈 胆囊 检查
措施 环境 出口 国际 外贸 低谷 企业 金融危机
前景 行业 室内设计
专业 管理 全国 技术 人才 协会
工作 发电机 整流器
同学 分配 动漫 内容 女歌手 音乐 影视剧
素质 党员 形势
毕业 县城 事业
区别 进出口 贸易 贸易 公司
同学 名字 英语
考试 大学 项目 保送生
视频 土豆 迅雷 全集
供应量 出售 国债 货币 影响
空间 设置 百度
标价 公式 利润率 数学 利润
高手 句子 错误
教育 链接 友情
图标 店铺 百度
功能 汇编语言 电子钟
主题 名著 活动
医生 皮肤病 医院
超声波 距离 方法
档案 毕业 失业 毕业生
高手 发展 商场 方向 建材
语法 韩语 自学
会计处 运费 销售 货物
补丁 实况 风云
图标 数值 类型 数据 总和
牌照 购车 费用
人气 歌谣 大战
政府 电视台 广告
饭店 发票 价格
主角 黑道 校园 双手 背景 小说
误工费 证明 交通事故
地方 人力资源 管理
专业 数据库 工程师 培训 学校
科技 大学 电子
视频 广告 腾讯
国际 补丁 实况足球
汇编语言 运算符 全称 英文
转氨酶 肝功能 症状
补丁 邮箱 皇马
赛车 账号 世界 剑侠
设计 企业 文化 公司
频率 手机 震动
京剧 视频 地址
七言 名字 五言
会议 培训 公司
报告 工资 建筑行业 情况
政府 工资 雇员 核算
过户 房子 按揭
型号 线圈 电机
关系 地勤 月份 工资 员工
经济 社会 流通 生活 纸币 环境 货币 职能 影响
分数 专业 机率
数学 技巧 压轴
因素 企业 企业 影响
子女 职工 电力 公司
诗句 原本 流水
文献 全文 外文
董事长 代表人 公司 法定
定位 朋友 家教 价格
中学 民办 樟木
补丁 实况 邮箱
药膏 名字 紫外线
谣言 法律 咨询
公安机关 责任人 经理 老板
地方 电机 接线 塔吊 方法
艺术 矿业 前途 大学 设计
电话 老板 公司
影楼 员工 老板
栏目 卫视 父母 地址
过户 经济 适用房 父母 子女
过户 房子 名字 家人 办理
学费 专业 企业管理 经贸
教程 魔术 顶级 标准 手法
煤炭 成型机 秸秆 价格 设备
欺诈 媒体 曝光 变相
视频 感人 歌名
档案 私营企业 劳动保险 影响
风月 大陆 格式
试题 建筑 答案 力学
数据库 速度 数据
补丁 球员 足球
大队 主题曲 鹰隼
环境 内存 软件
日语 谐音 中文
视频 网页 剪辑 工作 设计
地址 节目 视频
代理商 业务 医院 一体 毕业生 老板 业务员 生物 技术 公司 试剂
分数线 中央 外省
球鞋 补丁 实况足球
换工 户口 毕业
模板 现金 流量表
培训 报关员 时间 条件 考试
培训 机构 计算机软件
学年 大学 合法
车祸 盲目 标准
语文 考试 学校 答案
类型 学期 作文
效益 工资 奖金
前途 技术 学期
三菱 型号 自学
手术 尖锐湿疣 方法
关系 戏曲 三者 民歌
商品 物价 价格 市场
仙剑 奇侠传 曲子
政府 办法 合法 红线 动工
办法 空间 图片 链接 百度
信息 会员 信息系统
财产 继承权 男方
科目 程序 人数
少女 时代 原版
类型 国营 集团 企业
凭证 业务 用友 自动
语句 字符 条件
税务 指点 餐厅
现金 表格 急需 自动 流量表
专业 人力资源 学校
时代 格式 全文
案例 财经 基础 大学 答案 习题
生活 学会 做人
学院 中华 女子
猎人 人生 同人 全文
培训 设计 平面
语文 学年 学期 作文 单元
税费 二手房 交易
文件 浏览器 代码
专业 人力资源 优势
视频 发展 企业 辩论赛
芒果 中文版 影响 英文 情况 小屋
关系 战略 总经理
分析 消费 居民 影响 投资 利率 调整
女生 大学 话剧 剧本
财经 大学 地址
型煤 诚信 厂家 设备
歌曲 空间 免费
企业 民工 管理
视频 发给 地址
内容 公主 潮剧
工程 建筑工程 账务 公司
补丁 国际 珍藏版 足球
代码 剪辑 影片 按钮
皇马 补丁 实况足球
体系 添加剂 生产 企业 食品
补丁 实况 球员 球队 经典
人气 手机 歌谣
百度 字体 空间 模板
大学 学院 区别
合同期 费用 公司
字号 企业 名称 区别
网游 小说 变态
企业管理 交通 大学
工序 基础 机油 设备
工种 工作 名字 设计 电厂
孩子 课堂 家长
大学校园 社会 视频 爱情
能源 工厂 钢铁
流动性 政策 货币 变化
买房 住房 公积金 贷款 影响 助学
头衔 空间 百度
医生 皮肤 医院
驱动 东芝 程序
专业 税务 学院 课程
资本 盈余 公积 企业
进出口 汽车 有限公司 法人
师范大学 房子 价格
原因 手指 脱皮
培训 广告 设计
房子 地基 钢材
型号 元件 电机
歌曲 空间 链接
主题曲 花样 男子
地税局 职位 基层 管理
大专 文科 经济
疱疹 生殖器 女性
外资 证件 企业 办理
培训 电脑 基础
运输 因素 航线
喷枪 圆管 表面 设计
朋友 软化 疤痕
小学 新东方 收费
脖子 医生 痘痘
寝室 工商 大学 情况
研究生 专业 国际 关系 学院 内容 政治学 考试
专业 石油 大学 事宜
学位 大学 含金量 远程
理论 现象 广告
节约 手抄 法制 用纸 资料
语言 二进制 个数 数表
月亮 故事 资料
高手 近代史 修订版 纲要 重点
不锈钢 生产 钢板
小数位 帐簿 金蝶
版主 寄语 设置 空间
分析 关系 收益 弹性 举例
专业 锅炉 洗衣店 不锈钢 生产 企业
学校 设计 平面
电工 汽车 基础
女性 机遇 劣势 优势 挑战 物流 行业
小号 钢琴 拟声词
开篇 管理 水平 立论 辩论赛 市场
视频 质量 空间 土豆
关系式 函数 正比例
潜水 五金 总代理 机电 有限公司
户籍 所在地 证明 住房
标签 网页 显示图
背景 家族 名字 歌曲
频道 卫视 宣传 剧场 插播 一家人
材料 住房 贷款 办理
培训 方式 数码相机
知情人 代理 价格
结石 手术 医院 胆囊
毕业 计算机科学 技术 女孩
销售 渠道 客户群 蜂蜜
行政 管理 外文
研究生 院校 建筑工程 同济 小弟 学院 指教 测绘 程度
案件 开庭 开发商
负债 流动 能力 数额 货币 企业 资金
作业 答案 数学课
参考值 转氨酶 谷草 转氨酶
风景 新闻 资料 科技 网址 文章 图片
工伤 单位 父亲
大地 邮递员 歌曲 头球
整体 全校 人数
工作 资格证 业余 导游
鱼鳞 护理 方法
酒店 管理 毕业 学历
背景 音乐 网址 百度 空间
温度控制 字母 系统 单片机 原理
视频 观察室 军情
丝网 印刷 工场
灌水 铸铁 时间
字符 模式 文本
学院 社区 高分
重工 薪酬 本科生 待遇 住宿
面料 断线 绣花
网页 代码 程序 动态 图片
小生 全场 淮剧
现金 方法 流量表
谈谈 嫦娥 太空
工程 待遇 集团 电气化 有限公司
女儿 视频 奶奶
卫视 剧场 西游记
类型 沼气 项目
塑胶 材料 认证书
学费 培训 游戏
经历 阶段 资源管理
物业管理 考试 助理
户籍 所在地 系统
校花 学院 资料
进口 硫磺 办理
文件 记录 数据库
文科 大学 学院
球衣 补丁 球员 实况足球
症状 偏方 过敏性 紫癜
控件 系统 时间 模板 赋值
球员 编辑 实况
毛孔 痘痘 表面 血丝
职业 建筑 技术 学院
视频 会计师 考试
专业 营养师 研究生 指点 营养 兴趣
错误 影响 信息 企业管理
文化 小时候 好好学习
区别 宏观经济 名义
质量 灯具 工程师
关系 现实意义 市场经济 品牌
蝴蝶 中文 歌词 迷宫
代理商 信息 名单 保健品 招商
电脑 淘宝 数据 助理
思念 爱人 名字
工程 全国 技术
功能 区别 产品 价格
咨询 实例 法律
电视 新闻 音乐
背景 女声 名字 空间
插曲 新世界 名字
教程 发给 韩语
企业 流量 现金
证书 经纪人 地产 学历
服装厂 急需 出口 外贸
小说 故事 心态
访问记 电脑 答案 空间
教育 技术 师范学院
资本 公积 营业
人力资源 管理 辅导班
作文 题目 真情 话题
工业 大学 学院 职业 代码
凭证 草稿 用友
语文 作业本 答案
同学 同志 党员 关心 挫折
比喻 手法 句子
办法 内需 原因
工资待遇 技术 建筑工程
数学 测试 单元 答案
批处理 文件 备份 自动
总裁 字数 小说
废旧物资 行业 公司
生产者 曲线 边际 劳动
时间 条件 物流 考试
专业 湖南人 文科 学院 财务管理
全额 二手房 公积金 贷款
工作 影响 公司
发票 车库 所有权
老鼠 小鸭 题目 大象
足球 高手 视频
旗下 骆驼 国际 地址 商标 有限公司
国际 内容 信用卡 订票
全国 检查 都行 全国 申报
青鸟 学费 网络
空间 字体 百度
工程师 全国 信息化 用处
地图 英文 地名
聊天室 美女 视频
花钱 效果 卫生间 漏水 方法
网管 软件 小说 免费
销售 门票 演唱会
标语 诚信 经营
双城 电子书 发给 同人
衣服 矿山 工人
管理制度 作业 施工 电梯 人员
账户 资产 负债表 损益表 软件 自动
调教 小说 老板
地址 链接 回家
毕业 配件 发票 大专 增值税 机械 公司 资金
人物 发展 故事
劳务 公司 合法
经济 货运 代理 国际 学生 贸易 报关员 单证
关系 分析 计算机 技术 图形
高手 独资 工业 开发票 企业
收据 开发商 房子
管理者 信息 能力
机器 电脑 工厂 作品 生产 全自动
背景 音乐 求教 实况
宅基地 户口 使用权
厂家 帐篷 救灾
子女 职工 工程 人士 电气 硕士 大学 学位
工程 食品 科学
地址 部门 办理
前景 服装设计 课程
酒精 传染 患者
员工 奖励 洗衣粉 公司 科目
视频 篮球 技术
农村 宅基地 纠纷案 房屋 指点 使用权
章节 警花 老婆
韩语 系统 族人
开票 系统 发票 增值税
通行证 设置 表单 链接 页面
丘疹 寻麻疹 发作
地区 人口 面积 全国
文学史 电子书 研修 版本 书目
调压 电感 单相 电阻 脉冲 晶闸管 交流 电路
基础 润滑油 壳牌
中文 拼音 歌曲 韩剧
工作 原理 运动 方法
股票 信息 股民 资源
文学 常识 科技 大学
师范大学 日语 辅修 专业 大学 校区
婴儿 湿疹 检查 医院 黑心
标准 管理人员 胜任
文件 特工 秘密
电路 电压 电压表
管理 出租车 运营 公司
教师 津贴 工资
家居 能力 家具 设计 设计师 行业
歌名 歌曲 曲调
人力资源 管理 证书 工作 助理
爵士舞 培训 机构
金额 能带 单位 公积金 贷款 买房子
出售 代理商 供应
市面上 区别 实况 版本
音乐 空间 地址 乐园
专业 多媒体 计算机
痤疮 医院 疤痕
难题 语文 教学
补丁 实况足球 邮箱
语句 教师 管理 数据库 例题
格式 音乐 免费
趋向 发展 广告
网页 链接 蓝色
培训 软件 工程师 学校 培训 学校 口碑 朋友
命名 含义 过程
变动 保证金 比例 答案 投资者 期货 价格 市场 盈亏
因素 现实 效益 企业 影响
地方 沙盘 科学 方法 示意图
亏损 计提 盈利 所得税
公益 意义 热心
电话 语言 中文 工作 韩语 句子
消防 风管 材料 玻璃钢 影响
职业资格 国家 法律 证书 条款
有限公司 网站 工商 代理 信息 国际 企业 货运 公司
格式 音乐 出场
现场 少女 时代
额头 鼻子 后背 经验 时间 下巴
分析 试题 利用 管理学 决策 本利
水泵 水龙头 原因 原理 水管
函数 区别 数据库 传递函数
培训 机构 大学
名字 房子 证明
职务 银行 工作
大虾 全过程 指点
视频 地址 百家讲坛
老师 青鸟 校区
培训 学校 实力
代码 营业执照 机构 罚款 税务
同学 中学 毕业 和平
中文 和歌 歌词
血液 制品 销售
方波 编程 单片机 频率 时钟
读音 区分 普通话
动态 费用 口令
封号 地址 伴侣
招聘会 工作 假设 考官
平台 销售 数字
电子商务 美容 美发 企业 行业
中文 补丁 实况
规范 工作 学术
软件 企业 电子商务
建议 孩子 网校
网站 小说 免费
分公司 工控 地址
感人 故事 母亲
视频 话剧 蜗居
字段 名称 方法
电话 单位 公司
节奏 韩语 动感
工程师 薪水 网络 工作
大学 道路 上学
电话 开票 系统 航天 咨询
融资 小企业 困境 主意
说明文 议论文 区别
培训班 英语 急需 工作
技术 学院 入学考试
连锁 酒店 全国
分析 生态 建筑
校运会 阅兵式 场景
过电 电气 职业 考试 技能
部队 材料 干部
实力 培训 游戏 全国 机构
急需 中表 句子
工作 环境 分析仪
厚度 国家 楼层
酒店 公寓 概念
工资 学生 实习生
代表 含义 计划
经营范围 销售 发票 办理 公司
培训 口译 培训班
税务 房屋 企业 差异
项目管理 企业 系统 地位
作家 小说集 七喜
电子商务 电子 技术 计算机网络
分析 梗概 三国演义
朋友 习惯 指教 外贸
物业 办公楼 公司 报告
意义 标准 产品 生产 企业
事业单位 发票 公司
名字 高分 歌曲
曲子 背景 音乐
效果 淋病 疱疹 性病 男科 梅毒
合同书 土地 农村
补丁 欧文 实况 皇马
朋友 核销 指教 出口 系统 外贸
专业 毕业 职业 学校 条件 幼师
金花 世纪 化妆品 销售员
程序 内存 影响 影像
退休金 老师 双轨制 现象
消费 不合理 后果
战士 网站 新书
比赛 诗歌 消息
音乐 版本 背景 宣传 名字
专项 资质 钢结构 人数
智能 电气 全国 水平 信息 大学 时间
基础 经济学 领域 宏观 经济学 档次
院校 文科 年青
密码 科技 学院 校区
字符 编程 混合
经理 商场 购物 优惠 楼层
不锈钢管 氮气 加工
医院 中心 狐臭
凭证 程序 记账 核算
胳膊肘 女子 男子
论文 机械 毕业
风流 全本 邮箱
诺基亚 证书 软件
星星 少女 时代
网站 策划 产品 区别
设计 培训 学校 平面
工作 业务员 外贸 内容 公司
脸型 补丁 实况足球
消防 浴池 管理制度
进出口 待遇 有限公司
违约金 二手房 定金
物流 经营范围 公司
中文 中文名 编辑器 球员 方法
业界 人士 经营 案件 探究 法律
地狱 少女 背景 音乐 汽油
高手 基址 地址 内存
网站 信息 工作
网址 歌曲 网站
发给 铃声 短信 闹钟
财务 会计学 综合
社会 管理 背景 模式
管理 信息 魅力
实力 综合 院校
试题 主管 药师 解析
体育 中考 评分标准
前途 网络 工程
空间 链接 百度
文化 传统 技能
项目管理 高分 优缺点 方法
财产 审核员 过程
中考 冲刺 成绩 辅导书
发展 前景 工人 综合
大学生 内容 剧本
教学 质量 升学率 实验 中学 特色
电子书 黄帝内经 译文 原文
销售 汽车 生产
项目 票据 统一
空间 颜色 百度
传奇 经典 小说 蕾丝
品牌 排行榜 价值
经济 发展 投资 第三产业
视频 电影 总统 素材 时刻
权利 老婆 名字 房子 父亲
背景 名字 歌曲
高手 档案 毕业 老师 指点 情况 助理 工程师
国家 农民 补偿
外贸 设计 业务 和平
视频 网站 手机 全集 百家讲坛
档案 户口 毕业生 公司 人才 市场
鼓楼 大学 校区 宾馆
胰腺 地方 根治 胆结石 动手术 奶奶
运算 高手 指教
贸易 厂方 公司
中药 方子 浮肿 肝癌 腹水
核销 电子 单号 备案
集团公司 存货 交易
研究生 待遇 部门 车辆 有限公司
工伤 场所 小心
原料 成份 利润
夫妇 叔叔 句子 赏析
理科 中学 实验班 名单
专业 声乐 学生
潜水 厂家 调查
神经性 皮炎 头部
管理费用 计提 税收 科目
房子 公积金 贷款
专业 院校 一览表 计划
网站 现实 韩语
费用 生育 科目
人流 做人 价格
老师 小说 学生
新闻 影响 事件
半成品 羽绒服 网站
土地 单位 建设 房屋 门面
分析 发展 理念 趋势 战略 企业 方法
方式 房子 贷款
大专 毕业 幼师
医学院 计算机 文理 学院
区别 饭店 发票 餐饮
样板 库存 表格
单片机 编程 系统
文件 专家 屏幕
词语 韩语 用法
关系 社会 损失 价格
出售 材料 银行 税率 价款 成本 增值税
原理 球阀 气动
变压器 综合 特性
天然气 石油 液化气
电机 单片机 型号
网站 公司 礼品
待遇 地产 文员
系统 考勤 驱动 考勤机
培训 学校 颈椎病
专业 检查 人事 报告
朝代 空间 价值
工程师 测试 软件
版本 补丁 实况 皇马
名言 时间 警句
艺术 职业 技术 学院
连线 数据库 用户 内存
外语 学院 艺术 职业
宴会 发言稿 儿子 大学 朋友 讲话
文笔 神曲 七界 举例 仙剑 差劲 小说 求仙
邮箱 企业 方式 用途
歌词 酒吧 歌曲
静态 网站 站点
借贷 账户 余额 科目
测量 驱动 变频 万用表
半成品 出口税 成品
水电 涨价 效应 物价 连环
硬质合金 价格 刀片
区别 漏电 断路器 漏电
少女 时代 完整版
营业税 代理 货运
软件 会员 管理
总监 财务 运营
女声 节奏 地址
现金 附表 资产 负债表 损益表 自动 流量表
函数 象限 图象
中学 心情 阶段
会计分录 计提 坏账
管理 区别 大学
培训 地址 课程
免费 软件 高分 人力资源 管理
中学 双流 生分
音乐 背景 空间 百度
研究 发展 网站 论文 模式 物流 期刊
公证 公告 证明 报纸
代码 数据库 原因
单位 检测 招标 工程质量
曲子 名字 感觉 卡农
管理者 能力 公司 大公 职员
中学 学校 外国语
分析 经济 政策 原理
来客 地址 收费 免费
培训班 师资 力量 插画
技术 内容 规则 氩弧焊
销售 法子 工作 主管
咨询 免费 法律
数额 汽车 配件 仓库 管理
尿道 干扰素 尖锐湿疣 人体
视频 频道 节目
曲子 八音盒 水晶 天空
园林 助理 工程师
证明 大学 档案 毕业
韩语 导游 交流
视频 名字 歌曲 背景
改动 法律 商标 企业
数字 实例 私人 变化
行情 新手 公司
性质 监理 私人 行业 前景
粤语 高分 地址
医学院 入党 学生
管理制度 泥土 车队
语句 数据 有误
发音 中文 命运
误差 因素 加工 影响 精度
成本 产品 生产 分摊
球衣 补丁 实况足球
软件 制作 报纸
视频 电脑 地址
中考 地理 总分 生物
汇总表 凭证 报表 账务 自动 记账 科目
薪资 策划人 下地 待遇
条件 咨询 公司
住房 风水 大师
发展 地区 中式 潜力
社会 形式 调转 单位 工作 自由人
视频 名字 土豆
考点 重点 中考
设计 数据库 实例
体系 管理 环境 质量 公司
电脑 配件 发货
天子 古诗 喇叭
住房 中心 管理
油墨 价格 荧光
定位 特征 区域
网站 食品 交易网
生产 会计核算 车间
事业单位 管理 现任 组织部 副局长 干部
作业 答案 语文课
电话 音频 老婆
容器 规格 压力
教教 老师 销售 会计分录 纳税人 原材料
外贸 童装 电话
前兆 全世界 天灾 时间
塑料 条件 工作 模具
频道 音乐 风云
行业 美容 级别 市场
网站 小说 全本
定义 边框 模块 空间
总裁 完整版 娇妻
系数 弹性 橡皮筋
褐色 黑色 颜色 电阻 地线 火线 箱式
行政 助理 车间 人事
劳动法 工作 公司
同学 标题 淘宝
宏观经济 冲击 影响
网页 图片 页面
便利店 证件 办理
服装 出口 企业 金融危机
策略 私营企业 论文 员工 机制 调整
住房 公积金 贷款
利用 秸秆 技术
声音 名字 玻璃
软件 结账 报表
玩游戏 会心 韩语
会计账 情况 横线
税务 专用发票 增值税 纳税人 交易 机关
房子 套房 叔叔
门票 学生证 乐园
文库 百度 小孩
效果 理想 牙齿
鼠标 皮肤 指针
专科生 毕业 学工
试卷 中考 考场
口罩 厂家 供应
医院 脚底 脱皮
单词 歌曲 英语
风月 大陆 全集
农村 地区 独生子女
办案 受害人 民警
律师 劳动法 争议
损益 年度 科目 调整
语言 句柄 鼠标
犯罪 环境 心理 学校 影响
数学 答案 图形
大学 买书 法律
表格 新会 准则 财务报表
补丁 中文 球员
机组 冷水 螺杆式 牌子
国际 影城 夜场
工程 软件 免费
控件 地址 官方 软件
内勤 销售 贸易 助理 公司
矢量 卡通 脸谱 京剧
集体 名师 生计
疙瘩 专家 男科
时间 现货 市场 黄金
责任 首钢 钢铁 集团 公司
灰色 手指甲 白色 手指 传染 锯末
人才 人事部 中心 毕业 工作 原籍
汇编语言 字符 实验
风云 小说 全集
项目部 开发商 工程 经理 甲方 乙方
国际 补丁 实况
成绩 医学 考试
专业 大学 理科
货币 价值 影响 金融危机
秘籍 电视剧 片子
曲线 比例 情况 宏观 经济学
学费 网络 营销
经典 主题 文章
软件 酒店 管理
发展 行业 石材 金融危机
酒水 销售 网络 渠道
专业 名单 大学 韩语
发展 毕业 施工方 技术
语句 批处理 系统
信心 白癜风 方法
网站 网址 视频
中文 完整版 歌词
空间 背景 音乐
高手 专家 屏幕
设计 考试 工业
警官 学院 中央 司法
电话 销售 产品
语文 中考 试题
检查 供应商 配件 英文 过程
压力 仪表 电厂
高手 型号 手机
体育 劳务 产品
文件 帐户 货款 私人
儿童 大人 旅游
教师 职位 事业单位
学校 员工 学历 西餐 公司
整理 发票 现金
大话西游 序列 天工
调动 调动 工作 单位 办理
文化 底蕴 剧本
章节 系统 书院
高手 歌名 英语
专业 大纲 高分 考试
颜色 背景 图片
发展 户口 姐夫
男性 生殖器 红斑
诺基亚 平台 应用程序 手机
升级 空间 百度
进出口 贸易 有限公司
视频 地址 国语 迅雷
密码 升级 科技 松下
图纸 施工 顶楼
分析 费用 作业 环节 物流 企业
小弟 大哥 用汇
社会 理想 信念 大学生
凭证 记账 记录
有空 笔试 柜员 指点
竞赛 语言 环境
高手 高度 指点 圆柱体 直径 方法
学校 网络 歌手
程序 代理 直通车
中文 补丁 实况足球
规模 名气 楼梯
收音机 选择性 灵敏度
方法 产品 轮胎 市场
方波 程序 正弦 锯齿
大学 排行榜 农林
语言 成绩 调试
分析 发展 经营 情况 企业 前景
电话 秘书 领导
角色 会计师 资本 市场
节奏 高分 歌曲
经验 凭证 工作
二手房 纠纷 好心
机构 景观 设计师
方案 检测 测量 液位
现金 急需 损益表 资产 负债表 流量表 财务报表
楼盘 交通 价格
过户 二手房 卖家
传奇 实况 能力 球员
时态 区别 状语 宾语
医疗期 劳动 劳动部门
项目 机构 优势 培训
核心 抗体 阴性 表面 阳性 乙型肝炎 病毒
费用 借贷 记账
个体户 地税 国税
空间 百度 图片
视频 利用 源码
工作 压力 公司
广告 策划 广告费
地区 材料 玻璃钢
记号 英豪 热血
声音 游戏 音乐 实况 过程
中文版 地址 足球
名单 月份 发给 补丁 实况足球
毕业 大学 经贸
流量表 现金 自动 表格
高手 智能 影院 设备
动画 传播 综述 媒体
经典 视频 配乐
样本 财务报表 急需
消失 自动 狐臭
村落 草虫 力量
案例 被告 家人
单线 起点 管线
三角形 面积 直角
方向 企业 战略
人士 新闻 出口国 全球
中文 补丁 国际
空间 百度 背景
视频 樱井 字幕 广播剧 人间
形式 收款 发货
全集 七喜 小说 糖果
程序 家庭 内容
登记证 国税 地税 公司 餐饮 办理
图案 抽奖 淘宝
汇编语言 编程 答案
政府 出口 进口
原籍 毕业生 户口
专业 航空 大学 分配
代扣 工资 员工 会计分录 公司
历史 妇女 时期
阿拉伯语 教材 专业
税务 报告 鉴证
地址 百度 空间 软件
数学 函数 中考
管理 数据库 青鸟 回帖 课程
主角 科技 小说 外星
孕妇 数值 肝功能
黄金 储备 二战
专业 加工 单位 矿物 企业
文具 类型 树德
顺序 对话框 排序 位数
广场 中华 数码
店面 美容 宠物 学校 博士
视频 地址 全集
出资 账户 余额 投资者 企业
题目 老师 变相 收费
高手 小说 指导
学院 贸易 经济 大学
前锋 实况足球 中场
朋友 急需 韩语
运输 道路 行业 经营 办理
方向 女生 土木
肝病 转氨酶 患者 病毒
朋友 意见 工作 职场
酒店 管理 浅析 工作
总署 文化部 权利 新闻出版
管材 质量 管件
分析 现状 管理 战略 思路 企业 公司
发给 傻瓜 邮箱 格式
曙光 月食 暮色
旅游 项目 管理 学生 旅游 英语
同人 右翼 天神
费用 营业执照 办理
牛皮癣 患者 餐具
出口 货物 办理
师范学校 营销 学生 市场
期货 政策 价格 影响
违法 创业 业务 投资
皇马 补丁 足球
古诗 英语 中文
借款 股息 员工 利润分配 公司
诗歌 高分 英文
电脑 课程 软件 培训班
数学 中考 压轴
竞争力 外资 研究 现状 企业
名字 旗下 艺人
视频 电脑 地址
代理 药品 保健品 贸易 公司 招商
软件 企业 管理 运营
计划书 仓库 管理
春雨 霓裳 梨花
专业 前景 广告
名字 父亲 母亲
培训 游戏 朋友 教材
写景 诗歌 水浒 抒情
培训 小吃 特色
农村 房子 补偿 农业户
服务 驾校 口碑 价格
鼠标 主页 模块 空间
三菱 电梯 品牌 货运
销售 技术 淘宝
视频 背景 音乐 事件
技术 学院 技术 广播 音响 影视 职业
会员卡 专员 旅行社
语句 形式 字段
同名 同姓 全国
部长 部门 公司
汇编语言 程序 文件名
地址 空间 百度
半轴 直角 抛物线 顶点 坐标系
智能 商业 数据仓库 数据
区别 石墨 木炭
律师费 家庭 官司 婚姻
激光 白癜风 眼睛
培训 网站 设计 合肥
代码 音乐 空间 百度
商场 手提 制作 流程
改革 成就 改革开放 论文
联赛 补丁 实况足球 大师
舅舅 方法 急需 意见 司机 肇事
机构 教育 培训
征地 补偿 国家
学院 水产 校区
协议 档案 户口 高分
建议 中考 成绩
方式 财富 椎名 歌曲
音译 歌词 汉语
违约金 律师 买房
数据库 系统 图书馆 管理
检察官 完整版 公主
学年 学业 水平 学期 答案 数学 试卷 考试
本科生 格式 模板
协议 场景 正确性 算法 设计
衣服 代言 品牌 美女
腻子 粉包 国家标准
失灵 不合理 检测 电业局 人员 电表 收费
经商 员工 责任 工伤 个体
油漆 检测 钢结构
小时候 当兵 脑袋 疤痕
公司 科目 投资 会计科目 设备
培训 美容 政策 优惠 宠物
电脑 培训 学校
物业 管理 朋友 律师 大会 决议 业主 小区
价格 加工 不锈钢 优势
法治 白癜风 心情
销售部 岗位 职责 经理
流程 材料 用友 节点
单向 电路 设计
中文 恋空 小说
工作 学历 职高
平面 软件 设计
微观 经济学 曲线
中文 补丁 实况足球
发展 前景 策划
银行 购房者 开发商 存款 影响
金属 尾部 利用 原理
开户 代理 条件
游戏 经历 学生 培训 学校
后街 男孩 歌名 英语
事情 工作 意义
三相 价格 电动机
球员 联赛 大师
厂商 收支 西经 竞争
信用卡 广告公司 银行 工作 职员
物业 时间 前台 公司
词语 美女 形容
生活 规范 举例 法律
旋律 发音 歌词
大众 名言 服务
重点 住宅 监控
视频 高分 中文
驸马 全集 版本 免费
规划师 时间 助理
栏目 经济 研究 经济学 宏观 经济学
房主 二手房 贷款 房子
传奇世界 防火墙 英文 软件 方块 客户端
大道 星光 歌剧
中考 作文 南通
主题曲 电视剧 名称
思想 花儿 爸爸 作者 感情
三相 方式 高手 单片机 电路 可控硅
号码 实况 模式
金科 项目 大学 资料 购房
趋势 发展 网络
专业 教师 体育 学生 教育
大学 答案 物理化学
数据库 客户 服务器
发展 形容 古诗 事业 比喻
滤波器 论文 设计
颜色 商品 专利 商标
预测 地址 净值 基金
精细化 管理 工作 企业 经营
肝功能 检查 胆红素
布局 城区 中学 教育 调整
游戏 好友 空间 百度
电话 私人 公司
农村 待遇 信用社
工程 管理 技术 大学 机械工程
培训 学校 花艺
经验 球员 实况足球
电话 单位 地址 公司
车床 英制 螺纹 加工
月份 资产 负债表 年度
教程 光盘 附带 中文版 教材 自学
球员 球队 经典 实况足球
实验 中考 科学
毕业 营长 军校
空间 中心 百度
软件 地址 保密
科技 学院 职业
曲子 比赛 钢琴 流行歌曲 少年宫
符号 印象 好友
企业 研究 调查 情况 市场
中资 资本 总额 经济法
唱法 区别 歌曲 戏曲
形态 等高线 部位
视频 计算机 原理
用友 生产 管理 软件
激光 手术 医院 价格
传奇 急需 属性
背景 音乐 模板
皮肤病 红斑 小孩子
视频 飞速 网站 设置 土豆
三菱 电梯 关门 按钮 原因
情况 快运 发货
高手 重金 视频
费用 路线 计划 旅游
女生 歌曲 曲风
客户 网络 营销
链接 百度 图文
标准 论文 大纲 法律
员工 单位 劳务
协议书 部门 单位 主管
账户 工作 公积金 贷款 购房
错误 检查 语法 韩语
药膏 龟头 白癜风
种马 小说 经典
京剧 非主流 头像
区域 销售 工程
胶合板 原材料 加工
师范大学 大学 医科大学
主题 酒店 产权 旅游 区别
电工 智能 建筑
列车 病句 事故 部门 铁路 措施
发展 毕业 办法 广告 设计
问问 软件 数据库 摇钱树
条件 工作 汽车 材料 刹车
运动 销售 品牌
作文 水平 色彩
语文 中学 小学 试卷
企业 集团 资料
同胞 灾区 国人
改革开放 发展 私营企业
用户名 专家 屏幕
弟弟 泡泡 阴囊
商品房 新房 空间 投资
文件 政府 表格 公司
酒店 门票 免费 乐园
高校 代表 法人
中考 地理 生物
生气 羊肉 转氨酶 情况 影响
国际 传媒 全科 影视
数据库 启动 错误
水晶 主题曲 歌词
全身 皮肤病 皮肤
机床 学会 时间
研究院 建筑 科学
世界 大学 全美
标准 规格 压力 尺寸
视频 建议 高手 开场 辩论赛
青鸟 课程 校区
厂家 生产 市场
月饼 方式 制作 食品
比值 胆红素 转氨酶
父辈 硫磺 旗帜
网页 设计 文本
文件 音乐 软件
网站 出口 国际 外贸 物流
少女 故乡 急需 早安
政府 领导人 检察院
压缩空气 环境 活塞 工作 空压机
脖子 伤痕 人心
地理环境 国旗 代表
文言文 中学 所学
分析 现象 生物 方法 句子
颜色 代码 网页 图片
待遇 人员 财务
网页 错误 代码 大哥 手机 百度
数据库 文本 内容
巨人 名录 集团 数据
大学 学院 分数线 集美
提升机 技术 产品
水平 空间 百度
国家 住房 公积金
朋友 专业 转氨酶
商业 装潢 广告 发票 建筑
答案 微观 宏观 经济学 原理
大学生 强化班 青鸟 课程
经营 地址 公司 税务 股东
对数 触发器 影响
经济 社会 企业 票据 活动
探险队 眼泪 人体
脚本 题目 编程 求教
过户 房东 时间
过长 数据 单元
视频 歌名 指点
完整版 发给 未央 全集
表格 朋友 资产 负债表 损益表 空白 邮箱
名字 韩语 龙华
铃铛 厂家 质量 生产 价格
专业 意大利语 学校
专业 计算机 学生 大学 公寓
户口 户口本 办理
图片 急需 吸血鬼
电话 销售 技巧
助理 小说 业务
视频 电脑 网吧 一卡通
计算机 检验 医学
生产 微观 宏观 函数
语句 调用 效率
专业 调剂 大学 法学
遗产 代表 公司 法人
平台 校园 信息
字母 汉字 拼音
豆花 完整版 小时
微观 经济学 指点
办法 个体 优点 缺点 人类
信用证 商业 发票
数学 试卷 答案 中考
咒文 版本 有神
电话 社会保障 劳动
住房 公积金 异地 贷款 办理
工作 开发区 爱人 地铁
传染 途径 白癜风
中文版 补丁 球员
工资 朋友 老板
记录 工程 建筑工程 检验
计算题 宏观 经济学
病句 文艺 报纸
名片 宣传 彩色 印刷厂
分析 条件 高分
红包 女儿 黄豆 中央 水泡
痘痘 孢子 杆菌
地址 迅雷 全集
消费 外资 流动
专业 才学 美术 动漫 文化课
戏剧 学院 红楼梦 中央
键盘 钢琴 曲子
电线 住友 区别
空间 链接 百度
办理 看守所 家属
工厂 电子 管理
买房 住房 公积金 异地
飞行员 合格 培训
语文 出版社 研讨 教育
坏处 销售 网络
软件 工程师 培训 学校
房主 商品房 房子
戏曲 学校 营口市
恶魔 法则 格式 全集 天使
高手 韩语 文章
人工 疫苗 寻麻疹
电动车 工作 配件 小结
信息 负面 公司
人名 公司法 法人
服装 所学 电脑 学校 设计 平面 科目
高压 高压线 方式
分析 财务 电子 国际 科技 有限公司
地址 舞曲 前奏
规划 职业 女生
题目 英语 理由
情景 花瓣 课文
运输 原油价格 影响
分店 分公司 子公司
档案 情况 公司 人才 市场
电话 发展 销售 职业
中文 盛宴 实况 版本
视频 变态 进球
故障 变压器 损失 公司
照片 身份证 资料
思想 境界 作文
设计 新房 结构设计
大腿 回事儿 红色
补丁 实况 版本
账户 税务 银行 申报
女生 小说 宿舍
网址 艺术 小区 花园
专业 管理 双学位 学生 学校 土地 资源
区别 专科 财经 大学
分校 科技 大学
冷库 猪肉 时间 储备
椭圆 角度 学工 设计 模板
专业 大专 护士 毕业 护理 资格证 临床 医师
协议 补偿费 服务期 工作 事业
生活 后果 人类 资源
制度 高速公路 营运
专业 研究生 姐姐 大学 数学 专业课
商品 销售 发票
水机 品牌 电解
语句 总分 男生 成绩
太阳能 热水器 水位 水温
机械 知识产权 销售 代理
视频 导游 景点
研究生 待遇 硕士
平面图 工作 挖掘机 原理 大师 液压 系统
外用 灰指甲 乳膏
专辑 歌曲 名称
过户 买房 法院
文字 编辑 编辑器 作业
身份 信息 身份证 年龄 户口本
小说 回家 情节
视频 网易 文章
地址 语音 魔兽 世界
户口 落户 身份 办理
手术 医院 胆结石
人士 前景 小家电 生产 行业 温控
酒吧 规章制度 制度 员工
功能 网页 邮费 表单 邮编
电子书 高分 人心 细节
医生 肝功能 化验单
物流 信息 货运
网页 地图 例子
标志 隧道 区别
毕业 学校 原籍 户口 上学
传奇 实况 豪门
背景 广播 剧团 论坛 剪刀 资源
培训 机构 教育
车库 期限 小区 使用权
难题 单片机 设计
电子书 免费 全集
费用 物业 官司 法院
背景 音乐 名字
协议 户口 标准 私下 格式
文件 档案管理 制度 技术 成果 质量 管理 资料 生产 测绘
老师 培训班 财务管理
季节 韩语 作文
营业执照 税务 公司
中央 答案 测试
系统 设置 调试器
视频 格式 模式 文件 土豆
项目 汇总 数据
胆道 胆囊炎 胆结石 蛔虫
国家 黄色 产业
直角 梯形 多长 夹角
帐户 分类 总分 平行
特警 学院 年龄
平面 小区 灯光
疱疹 皮肤 老人家
文化 经济 华人 创始人
聚乙烯 厚度 卷材
方法 韩语 听力 口语
培训 学校 挖掘机
视频 网络 电视
主旨 伟人 细胞
关系 银行 货币 市场 贷款
发给 视频 少女 时代
浣熊 结局 全文
白色 疹子 有数
专业 月份 外贸 大学 考试
细则 小组 评价
记账 代理 工作 计划
进口 轴承 国产 报价
护士 证明 部门
七律 代表 长征
水利工程 资料员 办公室 项目部 工作 建筑
专业 财经 大学 学院
空姐 公司 航空
发展 前景 内容 设计 平面
价格 水轮机 水轮 发电机
单片机 初学 高手
专业 工作 集体 电视台
少女 时代 原唱
高手 女儿 名字
研究生 学院 导师
造型 编辑器 英豪 热血
背景 音乐 地址 空间
工业 大学 买房
腻子 缝隙 砌块 石膏 原因
运单 信息 邮政
文字 投稿 原创
熟人 百度 起码 空间
经理 资格 企业 职业 考试 科目
生产 工作 文员
阑尾炎 手术 事项
联赛 实况足球 大师
条形码 产品 公司
石油 骗子 有限公司 公司 设备
计算机 操作员 考试 技能
排队 买房 按揭 贷款 群体
分公司 石油 工程 宿舍 职工 研究院
生产商 小汽车 竞争者
视频 汇编语言 老师
报税 记录 地税
工作 老板 工资
星星 少女 时代 版本
身体 影响 柚子
中文 资料 原理
人员 方法 管理
语文 试卷 答案 学期
集体 补偿 土地
虎啸 抽奖 白金
软件 免费 管理
网页 设计 复赛
学校 技术培训 口碑
船公 液体 洗发水 复印件 资料 海运
男朋友 人工 社会 工作 学历 文凭
定量 乙肝 病毒
化验室 仪器 会计科目
交流 资料 茶文化
网王 同人 全文
指教 父亲 蘑菇
用人 单位 合同书
发电机 出线 情况
铃声 神话 歌手
寓言 笔记 读书
女生 大学生 话剧 剧本 英语
高手 信息管理 企业
音译 中文 歌词 韩语
大陆 金曲 港台
经济学 蔬菜 价格 道理
关系 收益 边际 弹性 价格
角度 全球 兴趣 金融危机
永磁体 中用 类型 单元
媒体 案件 办理
紫金 街道 公司 物流
二手房 名字 贷款 母亲
文化 意义 传播
现场 职责 工程师
材料 百度 好友
性格 特性 废物
动画 专业 学院
外表 字段 主表
待遇 三毛 集团
女人 社会 角色
派出所 号码 银行 信息 身份证
外地 拆迁户 买房
办公室 周记 高分 文员
政府 指导 信息 行政 咨询 事实
汇总表 科目 公式
电路图 电路 实验 声光
职业 学校 专科 工程学院
背景 链接 空间
火锅 地方 厨师
威胁 形象 领导 不文 骂人
专业 生物 工程 医学
培训 心理 咨询 口碑
视频 技术 学院 励志 校歌 学校 歌曲 工业 类型 学校 职业
词句 赏析 中表
音乐 地址 空间 方法 百度
专业 城市规划 名校 名师
指导 意见 财产
指令 电池 电动 玩具
数据库 电脑 软件 公司
少女 时代 歌曲 高音
专业 网站 交流 键盘 机械
家居 前景 行业 市场 装饰品
乡镇企业 毕业 论文 管理
住房 高压线 距离
因素 团队 影响
客厅 项目 出口 家具 时尚 网友
樱井 世界 目的 剧团 女生 演技
进口 贸易 报关单
函数 工资 员工
工业 大学 专科
罚款 家庭 单位
中药 疼痛 乙肝 肝脏 肝火
比喻 手法 句子
方式 办法 客户
生活 大学生 思想 指导 汇报 科学
高压 变压器 电压
网址 天才 全本
西班牙语 本科生 报关员
高校 设计 机械
会计学 商业 大学 教务处 考试
歌词 脸谱 血流
价格 木质 相框
酒店 大专 专业 学校 毕业 课程 韩语 旅游 英语 管理
表弟 前景 老家
项目 科技 时间 经费
运输 经营 道路
妹妹 视频 语音
照片 少女 时代
文件 开发商 住宅楼 热水器 太阳能
代理 优势 产品 公司
农业 建房 户口
地方 胶水 漏水 人体
补丁 中文 邮箱
社团 八旗 王牌
铣床 字母 编程 设计 图形
新课程 数学 丛书
资料 花样 男子
跨区 脱壳 地址
复合肥 进口 国产 质量 生产
身份证 号码 地址 姓名 骗子
工艺 书籍 金属
经济 网站 汉语 金融
竞赛题 数学 有奖
错误 农场 伴侣
剧照 地址 海报
电话 专业 家学 技术
市场 豆制品 营销
经济 投稿 网站 单位 邮箱 金融
能耗 接线 交流 电动机
腹腔镜 胆结石 手术 剖腹产
人力资源 管理 学生 大学
高手 菜鸟 个数
导游 下地 培训班
指导 服务 中心 地方 毕业生
诗句 亭亭 烈火
绿地 园林 设计 规划
会计分录 建筑业 项目 经理 营业税 税款
全场 歌谣 大战
贷款 住房 流动资金 基金
服装 公式 面料
管理 国家标准 委员会 免费
人生 规划 目标
诺维 声誉 效益
行政 工作 经理
项目管理 软件 企业
研究生院 能干 北影 表演系
律师 二手房 卖方
朋友 工作 客服
电力 科技 地址 大学 学院
话剧 剧本 英语 神话
文字 仙子 全文
生产 原材料 产品
爸爸 理工 鼓楼区
编程 地址 数据
工业 大学 水道 校区
裂口 手掌 真菌
哥们 球衣 补丁 实况 邮箱
头球 插曲 大地
知情人 房价 买房
历史 政治 市面上 中考 资料
表格 调查 人口 状况 市区
日语 培训 学校
高手 信息技术 电脑
驾驶员 考试 科目
硬件 单片机 设计 软件
小说 英文 原版
医生 排队 空军 皮肤科 总医院
摄像机 生产 网络
调查 职业 问卷
囊肿 知情人 财富
电子书 全集 暮光 中英文
背景 音乐 足球
老师 青鸟 校区
功能 警告 目录
条件 口译 职业
单位 代扣 申报
中文 猫王 歌词
新科 医院 胆结石
苗族 习惯 风俗
鬼话 广播剧 格式 全集
谐音 对联 成语
主演 天地 格式 情缘
现金 表格 资产 负债表 损益表 流量表 自动 邮箱
性生活 工作 患者 单位 传染 乙肝 女朋友
抵押 银行 业务 住房 按揭 贷款
物流 服装店 淘宝
企业 车间 设备 制造业
风险 社会 利润率 时间 货币 价值 资金
害人 汉民 回民 全家 房屋
大虾 指点 辅导班
皇马 补丁 实况
体系 实验室 内审 质量
齿轮 公式 设计
视频 背景 音乐 歌曲
外贸 百分比 机械
系统 微机 存器 器件
三相 单相 变频
经验 物流 文凭 考试
专业 美术 艺术类
胆结石 碎石 原因
汇编语言 程序 循环
班级 学生 命令 课程表 成绩
朋友 行业 指点
空间 字号 字体
英语 短剧 校园
培训 广告 设计 平面
月份 管理学 辅导 大工 能手
名单 节目 音乐
分析 帖子 天涯 论坛
建议 学生 首饰 前辈 感觉 设计 珠宝
栏目 空间 百度
水资源 体制 管理
外形 背景 音乐 空间 百度
检查 肝脏 蛋白
职责 人事 工作 行政 财务
专业 媒体 传媒 大学
区别 外貌 肖像
空间 管理员 百度
球员 补丁 中文名 方法 足球
租期 房东 合租 房子
男团 视频 大战 歌谣
设施 消防 电气 技术 合格证 检测
实况 补丁 球衣
外地 方法 猪肉
视频 大学生 大学 地址 毕业设计
违法 行政 程序
阅兵式 观后感 日记
空间 图片 百度
区别 结石 胆囊 方法 情况
小说 历程 文革 世界
视频 背景 音乐 土豆
实业 工业 大学 学校 技术培训
电脑 多媒体 比喻
选项 数据源 测试 服务器
银行 汽车 按揭
视频 音乐 背景
国税 工商 银行 办理 地税 公司
待遇 技术员 酒厂
工伤 合同工 大学生
白色 玩具 照片
魔兽 官方 邮箱 小说
平衡表 财务 资产 负债表 损益表 邮箱 科目
中学 成绩 学海
电话 办公室 总公司 集团
错误 方法 路径 信息 参数 数据
专业 学会 学校
电脑 学院 新华
培训 机构 公务员
社会 专题 发展 财经 话题 趋势
老师 管理学 论文
国民 生产总值 全世界
轴承 代表 字母
军官 消防 住房 公积金 贷款
新手 财务 书籍
机会 收益 投机 货币 债券 宏观 经济学 变化
汽车 产业 高端
发音 拼音 中文 韩语
照片 空间 百度 图片
委托 司机 货车
形象 价值 女性
政府 财政政策 价格
费用 所得税 月份 计提 时会
计算机 学校 培训 学校
投稿 主题 急需 单位 头绪 报纸 话务员
专业 西班牙语 营销 市场
银行 金额 二手房 贷款
专业 计算机 学费 工程学院
体系 准则 政策 影响 公司
住房 单位 比例 公积金
区别 合金 不锈钢 氧化铝
现金 表格 公式 资产 负债表 损益表 流量表 自动
钢管 手动 超声波
陋室 文人 高尚 历代
情况 网络 工程师
温度 数字 传感器
进出口 登记证 名称 企业 货物
国际 奢侈品 招商
区别 住房 置业 公司
使用税 土地 两用
体积 质量 密度
企业 培训 走人
空间 模板 定义 百度
步骤 验资 企业
理科 中考 基础 学生
暖气 钥匙 新房
出口 扩大内需 影响
黑道 学生 美女
学期 答案 报数
销售 行业 设备
邻家 特工 剧情 地址 全集
关系 夫妻 购房
员工 公司 劳工
账号 地址 空间 百度
财产 首付款 情况 购房
报关单 事情 登记表 情况
曲子 钢琴 才艺 编导
装置 电压 频率 原理
中心 音乐 儿童
国家 助学金 技校生
补丁 球员 版本
产业化 事业 思路
中文 歌词 谐音
走人 工作 劳动 仲裁 公司
过户 单位 税费
企业 经济 损失 合法 私人
半导体 出版社 答案 物理
笔试 题目 电力 公司
学院 建筑 工业
经济 人士 楼市 专业
学徒 大虾 实习生 意见 平面
内容 窗体 来源
中心 世纪 学生 方式 教学
建设 公司 资金
经济 职工 单位 平均工资
国际 国际 市场 利益 情况 价值
校区 地址 三水
名录 网址 企业 全国
利用 财政政策 经济
中心 小组 内容 形势
电子书 中文版 暮光
利润表 成本 主营业务
软件 财务 报表
联赛 补丁 球员 球队 经典 大师
人气 歌曲 歌谣
儿子 继承权 老人
行业 资产 负债表
视频 剧集 眼神
肝功能 检查 炸鸡
搜狐 童装 客户 外贸
财产 损益 营业 影响 利润
时间 多长 公安
塑料 刚性 型号
服装 出口 饮料 企业主 生产 贸易 有限公司
流程 机械工程 英语
服装 工业 规格 材料
胆囊炎 胆结石 动手术 胆囊
大学 话剧 剧本
背景 音乐 实况足球
事业单位 考试 答案
文字 颜色 百度 空间 模板
经济 管理 金融业 区别
管理人员 特种 设备
顺序 通讯录 语言 结构
过户 经济 适用房 公证 亲属 收费
文具 国家 销售 树德
机用 天正 建筑
收益 规模 企业 利润
低收入 生活 群体
父亲 合法 儿子
报警器 价格 燃气
全国 代表大会 时间
中考 体育 急需 身份证
户口 乡镇 名字
分析 矩阵 算法 时间 设计 数据结构
人力资源 政法 大学
主题曲 音乐 电影 话剧
文字 录音 证据
专辑 价格 安室
改革 管理 机构 部门 主管 诈骗 监督 企业 委员会
形式 检查 发货 规则 格式
时间 经济师 成绩
插曲 女声 饮料 歌曲
专业 土地 资源 管理
现金 表格 急需 流量表 自动 邮箱 方法
费用 月份 工资 计提
专业 电脑 学校 金马
平面 培训 设计
管理部 后勤 阶段
环境 端口 步骤
手术 眼睛 眼袋
税率 物品 过程 税额
经济学 作业 答案
股权 企业 融资
面积 房子 交钱
戏剧 成就 艺术
息肉 办法 动手术
专项 物业 住宅 资金
社会 农民 民工 法律
广场 清华同方 科技
皇马 绿荫 传奇
男性 社会 话题
畜牧 行业 潜力
总价 单价 比例 报纸
合作 网络 公司
平面 樱桃 设计 包装盒
仪器 实验 常规
厂家 进口 性价比
经济 生活 水平 素质 时期
教室 书香 黑板报
文化 建设 特色 方向 修订版
收益 产业 利益
女声 地址 奖励 名字
家居 急需 品牌 资料 用品
辅导班 德语 寒假 烟台
舞台 电影 戏曲
脸部 孩子 下巴
关系 阶层 民众
中值 单链 结点
结石 胆囊 泥沙
培训 毕业 心理 咨询 教育 英语
废料 政策 进口 补贴
主角 玩家 网游 小说
话剧 桃花源 老板
费用 干扰素 丙肝
剧情 结局 全集 世情
胭脂 词语 诗词 句子
小说 爱情 少爷
专业 大专 插花 大学
档案管理 毕业 学校 免费
疙瘩 膝盖 手脚 原因
经验 大学生 工作
销售 产品 发票
经济 适用房 保障性 住房
专业 酒店 发展 前景 管理
藏族 歌词 风格
分公司 股东会 决议
职工 条理 工资 待遇 情况 疾病
发电 小时 地税
试题 发给 答案 考试
体会 工作 检验员
套装 湿疹 乳膏 腰部 中药
待遇 环境 风电
劳动法 朋友 工资
方式 房子 爷爷 爸爸 奶奶
字节 地址 数据 单元
备份 空间 工具 百度
车床 参数 精度
区别 宽度 彩钢
收益 土地 月利率 价格
碳钢 编码 板材
专业 职高 幼师
歌词 英语 金奖
证书 青鸟 课程
分析 报告 饰品 市场
咖啡 人造 商品 黄油
父母 房子 名字 财产 贷款
生产 管理制度 车间 床垫
体系 方针 管理 品质 区别 质量 管理 目标 政策
工作 时间 试用期 公司
法治 管理 态度 单位 规章制度
京剧 含义 脸谱 笔画
分数 上机 考试
名义 利率 利率
香烟 发票 公司
成绩 前提 中考
权益 现金 变动表 资产 负债表 流量表 急需 英文版 利润表
国家 技术 出口国
微观 经济学 曲线
分公司 总监 行销 待遇 助理
电力 电气 系统
发展 能源 环境 人类
肝功能 检查 合格 甲亢
电话 工号 公司
头像 百度 空间
代表 手法 白色 面具
表格 发给 样本 报国 纳税人
文具 病句 橡皮 课本 书包 铅笔
抵押 风险 房屋 情况
好心人 批发市场 食品
演员 魔术 兄弟
发展 日报 财经
中文 方法 补丁 实况 球员
管理 大学 物流
高手 待遇 电子
湿疹 急性 根治 乳膏 阴囊
关系 大专 中考 护理学
选人 音乐 拳皇
国家 品牌 企业家
银行 信息 渠道
分析 心理 老板
经济 权利 案件 民事 司法
关系 数据库 指教 分布式
专业 培训 机构 计算机 程序员 网络游戏 零基
发给 姐姐 主题曲 亲吻
视频 动漫 歌曲
平面 培训 广告 设计
发展 区别 商务 行政 助理
专业 野马 计算机 学校
大学 电脑 毕业
幻想 军事 小说
财政支出 国民 生产总值 比重
学科 微观 经济学 发展 意义 假设
培训 学校 设计 平面 口碑
工作 部门 力度 文献 中华民族
现金 会计分录 应付款 投资 老板
生产 设备 不锈钢
论文 材料 销售 增长率 市场占有率
设计 有限公司 工业
键盘 数字 钢琴曲
盗墓 笔记 邮箱
住房 公积金 贷款 购房 利率
公告 网站 韩语
法律 实务 考试
毕业证 名字 身份证
程序 电脑 测试
经济 影响 家庭 状况 职业
名言 时间 形容 流水
培训班 英语 师资
孩子 答案 文章
专业 学校 工程 管理
思念 家乡 诗歌
过户 房子 贷款
歌谣 大战 男团
档案 户口 高分 毕业生
化妆 培训 学校
员工 赔偿费 公司
泡沫 混凝土 模型 混凝土
企业 质量 管理制度
度数 平行 平行四边形
天空 宇宙 句子
网游 植物 全本 邮箱
会展 策划 培训
影音 暴风 自动
按揭 购房 利率 调整
俱乐部 餐饮业 企业 食品
变压器 单相 电石 避雷器 老师 绕组
户口 农村户口 办理 条件
层级 战略 公司 结构
培训 嵌入式 学费
类型 小时 数据
行业 动漫 职业
点子 代码 地图
发票 代码 号码
委托 人为 大公
小时 指导 规划
视频 主页 空间
专业 眼镜 房子
作家 急需 名字 影响
雅虎 网号 妈妈 淘宝 口碑
少女 时代 音乐 唱片
软件 维护费 科目
高手 名字 歌曲
条形 代码 企业 核销
肝功能 检查 指标 小时 影响
方法 整人 愚人节
套装 湿疹 药店 阴囊
流星花园 背景 音乐
网站 程序 调试
航空 待遇 机场 有限公司
实况 设置 手柄
战士 管理 军医 边境 军校 公安 职业
救助 外贸 信件
资质 货柜 集装箱
专业 培训 机构
皮肤科 专业 医生
企业 所得税 会计分录 计提
高分 版本 奶奶
宏观 经济学 题目
关系 贷款 姓名
经营 理念 方式 快餐店
电力 有限公司 考试
农村 土地 纠纷
国家 工程师 网络 资格
试题 出版社 国家 公务员
文件 国家 规章
特征 职业 技术 学院
文件 调用 源代码
不锈钢 五金 网址 厂家 配件 装饰
集团 公司 事业 图书
音乐 名字 背景 空间
重生 小说 全本
学校 生活费 学费 宠物 美容 餐厅
人员 服刑 证明
墙角 装饰 图片
检查 医院 新手 肝硬化
网站 高手 视频
国际法 经济 研究生 专业 大学 对外经贸 考试 情况
机械 学生 前途 对话 英语
按揭 贷款 房价 买房 月薪
教授 分数 毕业 学校 工作 领域 大学 地址 名称 专业
金融机构 中文 作者 金融市场 译本
技术 学院 职业 水利
业绩 税务 影响 调整
背景 幻灯片 图片
文件 数据库 名字
画图 空间 百度 图片
工资 物价 国家
服装 文化 专业 学院 服饰 民族
视频 歌曲 男生
高手 错误 连线 数据库 指教 远程
教师 中学 学历
房子 按揭 法律
犬夜叉 歌词 末尾
技术 学院 科学
工资 工作 职业
机器 专家 屏幕
压力表 电路 接点 示意图
经验 工作 时间
动画 野马 学校 培训
动感 节奏感 名字 时尚
货款 公司 货物
注塑机 材料 套子 软胶
预付款 二手房 订金 定金
代理商 网管 厂家 软件
专业 大学 学校
中学 版本 教材
规划 银行 大学 金融
电子 电能表 出线 火线
文化 内容 产业
发展 工业化 道路 高新技术 产业
专科生 传媒 大学
专业 大学 专科
乙肝 抗体 疫苗
体系 文件 复印件 客户 质量
网站 政策 国家
走法 世纪 建筑设计 研究院
时间 韩语 考试
视频 网站 讲座
足球 球员 补丁 名字
女性 社会 地位
石油 供给 弹性 石油价格
专业 证书 机械
买房 打工者 材料 办理
因素 分辨率 实况 画质 影响
海派 甜心 插曲
专家 指教 纸箱
商品房 销售 精英 发票 种类
次序 评论 文章 整理
上司 能力 工作
照片 空间 制作 百度
分析 指标 饮食 情况 运动
光盘 教程 高分 世界 大学 图书 公司
级数 语言 全国
现状 发展 茶叶 出口
大学 研究生 校区
退休金 职工 单位
分数 现状 管理 研究 危机
市场 调查 报告
空间 朋友 设置 图片
液体 技术员 壁纸 行业
神经性 皮炎 耳朵
豆花 发给 背景
精彩 集锦 视频
汇总表 现金 资产 负债表 损益表 自动 流量表 科目
诗句 漫步 句子
师范大学 租房 校本
乳酸 牛皮癣 效果
系统 变压器 调试
风流 大哥 全本 邮箱 小说
企业 税收 帐号
报告 论文 开题
专业 建议 培训 测试 软件
功能 接线 电路 时间 机电
服装 专业 公司
极品 公子 全文
户口 毕业 证明 学校 户口本
世博会 设计 场馆
游戏 足球 门将 传奇
现场 照片 演唱会
电脑 学校 新华
高温 厂家 石墨 生产
总监 设计 女装
电子书 官方 恶魔 魔兽 世界 手机 小说
中心 专业 老师 学堂
专业 化学 环境 大学
专业 外语 大学 外贸 国际贸易 考研
借款 帐户 银行 业务 借记 计提 存款 利息 企业
分公司 石油 天然气 管道
工程 报告 消防 建设 样板 设计 备案
工业 大学 学校 机场 校区
花火 精装 文章
大学 调剂 研究生院
背景 音乐 地址 空间
好心人 习题 答案
歌曲 格式 韩剧
视频 全能 序列
胆道 结石 急需 专家 答案 胆囊
视频 点击率 空间 土豆
软件 官方 免费
视频 音乐 名字
字符 语言 字母 程序 大写 假设 小写 用汇 结尾
补丁 实况 人名
墙面 房子 牌子
视频 歌曲 背景
消费 题目 边际
息肉 动手术 胆囊
高手 韩语 句子
师范大学 老师 素质 交流 国际 学院
三星 机型 游戏
语文 高分 大学 题目
款项 利息 财务报表
测力计 密度 弹簧 液体
视频 背景 音乐 名字 新浪
代理 房子 公平 房屋 行业
音节 语音 普通话
会议 商业 装潢 劳务费 广告 发票 建筑
中文 补丁 球员 球队 足球
铅笔 啫喱 皮肤 写字
本科生 毕业 待遇 工作
薄荷 梨花 全文
职能 秘书 概论
图纸 电动 葫芦
营业 金额 公司 发票
大学 技术 学院 学校 分校 职业 建筑 职业 学校
成绩 考试 东辰
中学 教学 毕业生 质量
照片 百度 图片
部门 车间 五金厂
中央 培训 财经 大学 学院 国家 学历
单价 企业 产品
培训费 培训 企业 员工
客服 酒吧 规章制度 经理
高手 歌词 英文
土地 步骤 居民
编程 函数 二进制 八进制
车工 视图 技巧
耐克 价格 货源
食用油 考核 规章制度 业务员
商品 销量 售后
责任感 员工 责任 公司
师范大学 校长 邮箱
国际 补丁 实况
单位 监督 动物 防疫
歌词 名字 歌曲
处理器 生产 公司
酒精 肝病 食物 饮食
功能 销售 报警器 智能 参数 静电
补丁 国际 实况 数据
代理商 商务 厂家 精品 电池
思维 文笔 形容 成语
落户 人才 市场
效益 品质 企业 管理
记录 信贷 影响 办理
补贴 面积 房屋 虚报
研究生 保定市 毕业 待遇 姐妹 工作 兄弟 气象局
客户 出口 汽车 配件 货物
玻璃 系数 保温
地址 工具 鬼影
变量 程序 矩阵 中导
男友 工作 公务员
汇编语言 程序 分析
视频 庭审 程序 电视剧
文件 国家 法定 国家 石头 铁矿
技术 卷烟厂 情况
管理 网吧 软件 摇钱树
名字 按揭 兄妹 购房
专业 设备 型煤
基础 培训 装饰
测量 万用表 温控
救急 数学 习题
名字 信息 网卡 身份证 营业厅 电信 办理
区域 写字 手工
待遇 代表 医药
编辑 模板 空间 百度
背景 音乐 英文
企业 电子商务 能力 学生
网站 新闻 后台 公司
金曲 名字 歌曲
生活 回民 习惯
语文 测验 作文 单元
行政 年龄 工人
网站 动态 程序
职工 民法 法律 地位
日文 歌词 炼金术师
价格 成人 用品 货物
名单 传奇 实况
医生 患者 表皮
发电机 碳刷 原因
评书 选段 红色 经典
平面 技巧 设计
薪资 猎头 助理
标准 盗窃罪 量刑
白点 阴囊 感觉
视频 背景 音乐
专业 学校 专科
期货 高手 市场
男孩 冠军 舞曲
读音 民居 全文
全国 万通 学校
资产 会计分录 题目 成本
五金厂 业务 工作 感觉
师范大学 校园 课表
电脑 软件 调音 驱动
财富 天龙八部 序列
发展 工程 前景 网络
网络 代理 会员 时时 办公
咨询 纠纷 法律
管理制度 汽车 公司
试卷 英语 中考
骆驼 读书 笔记
转氨酶 乙肝 腹部
金奖 大赛 评委
国家 法定 工资 公司
户口 城区 学籍
采购员 办公用品 企业
事务 经济 法律 贸易
影像 面向 房子
箱包 市场 五金
农林 旅馆 学院 校区 职业
政策 影响 货币 经济
高端 人才 公司
租房 咨询 法律
大学 计划 工业 设计
影视 义乌 公司
歌曲 韩语 链接
汇总表 科目 自动
背景 音乐 小说
产品 医院 牛皮癣
劳模 待遇 全国
现状 指数 期货 股价 资本 市场 合约 交易
锐角 钝角 直角 三角形
进展 项目 记录 领导 监督 企业
中考 体育 考试
变压器 技术 参数 数据
世博会 汽车 活动 百度
出口 机械 钢铁 五金
视频 音乐 背景
制度 危机 存款
计算机 全国 考试 语言
销售 降价 数学
专业 学校 本金
轮胎 行业 单价
文字 高手 代码 英文
专业 高分 电子
分析 危机 对策
高压 硫化 臭味 电视 硅橡胶
高手 微观 经济学
现状 抗日战争 时期
财经 住宿 大学
论文 女性 神话 形象
车间 生产 看板 公司
毕业 青鸟 学历 专科
经济 资产 事项 企业 交易 资源
歌词 名字 小叶
视频 教程 实例 网页 制作 综合
买方 出口 手册 变化 申报 条款
培训 老师 待遇
发票 区别 运输
变异 服用 乙肝 病毒
格式 太子 全文
世界 橡胶 行业
化学 毕业生 实验
百度 文章 空间 好友
医药费 驾车 无力
数据库 举例 全局
小弟 电工 事情
中华 客户 烟草 公司
大学 财经 乘车 华商 科技 学院
错误 对象 模块
街道 音响 喇叭 企业
管理 作业 系统 活动 传统
效力 分家 儿女 父母 法律 证人
手法 用典 句子
机器 专家 屏幕
关系 效力 状态 要件 法律 生效 民事
空间 户名 百度
专业 大学 大专
主页 空间 百度
错误 网站 图片
研修生 灾害 实习生 劳动 技能
视频 背景 音乐
霸王 利益 社会保险 条款
工业生产 品质 辣椒
石油 能源 前景
程序 销售 工厂 贸易 公司
朋友 丰田 人事部
汇总表 平衡表 电子版 急需 损益表 资产 负债表 邮箱 科目
设计 建材 材料 绿色 学校 装饰
条件 经纪 公司 注册地
专业 诺丁汉 新闻 大学
机电 论文 毕业设计
心理 消息 诗人
诗文 名言 故事 母亲
劳动法 规章 劳动 冲突 纪律
电机 检查 程序
房子 学校 小区 经纶
砒霜 农夫山泉 危机 事件 公关
管理人员 发展 待遇 机场 物流 前景
玩意儿 历史 格式
校区 大学 艺术 学院
资产 影响 对公
资讯 网站 新闻 行业
空间 百度 视频
户口 毕业 亲戚家 人才 市场
小说 工程 管理
高压 爸爸 肝硬化 血小板
文字 网页 动态 制作
企业 成本核算 加工
主营业务 利润 成本
营业额 木门 办理 利润
思想 步骤 教学 品德
补偿 评估 标准
分析 客户 计划 设计 企业
服务 待遇 临时工 妈妈 综合 公司
区别 效应 选择性 企业管理
证明 犯罪 记录
待遇 郎酒 公司
经理 部门 企业
校区 青鸟 机房 学生
报税 界面 管理 开票 电子 菜单 发票 软件 企业 数据
游戏 补丁 方法 实况足球
曲子 背景 音乐 绿色
视频 歌曲 链接
视频 背景 音乐 名字
实力 战略 影响 资源
网游 格式 网游 小说 全集
亏损 企业 产品 投资 金融
故事 画皮 聊斋志异
设计 前辈 模具
视频 影音 文件
原创 团员 文章
玻璃 价格 镀膜
脚本 打印机 网络
举例 质量 管理
歌词 少女 时代 爱情
专业 工业 工程 长辈 指点 学生 用处 物流
原创 急需 篇幅 名家 白描 人物
登记表 考核 专业 技术人员
头皮 脑门 脓包
咖啡 插曲 店里
专业 设计 高校 课程 模具
公证 手印 电脑 遗嘱
东芝 代言 笔记本电脑
中文 网站 名字 公主
报告书 企业 环境 观光
银行 代理 保险公司
建议 培训 嵌入式
价格 菜单 系统 电子
营销 网络 讲座
号码 密码 身份证
大明 校区 火车站
大学 专科 金融学
专业 酒店 管理 毕业
报税 税种 申报
货款 单位 开发票 发票 增值税
金钱 联赛 足球 大师
跨年度 资产 负债表 账本 增值税
目的 变阻器 实验 滑动 电学 数据
师范学院 民办 公办 民族
社会 人力资源 人士 管理 助理
视频 少女 时代 歌谣 亲亲 大战
国家 市场经济 定义
中文版 补丁 绿色 实况足球
作文 记事 中学生
建议 发展 供销社
专业 工程 老师 指教 本科生 科学 食品
姐姐 文章 用心
胆汁 结石 手术 胆管
专业 政法 园林 学院 咨询 职业
设计 企业 发展 管理
后果 混凝土 水泥
渔家 情怀 词人
管理学 经典 书籍 大师
肝功能 水平 转氨酶
驾驶证 出租车 私家车
租房 文件 政府 补偿 房东
月球 圣诞老人 图片 麋鹿 背景
高手 指教 字幕 韩语
准则 急需 财务报表 模板
工作 证券 公司
分析 局面 管理 总裁 公司
名字 日剧 资源
企业 档案管理 规范
蚊帐 空调 生产
作业 人力资源 管理
物体 尺寸 时间 影响
视频 纯音乐 团体 这歌
费用 所得税 营业税 利润表
气缸 用电 电磁阀
产品 新人 客户 外贸
会计分录 凭证 记账
题目 作文 都行
外商 运费 出口 海运 制作
印刷 作者 后台 小说
医治 前段 时间 前列腺炎
万能 断路器 生产 公司
段落 原创 童趣 十字 字数
分析 旅游 消费 大学生 家庭
经济 政府 调节 财政政策 债券
失灵 效应 市场
客服 主管 演讲稿
格式 后宫 全集
培训 游戏 制作 职业
责任 酒店 员工 被盗 物品 客人
车船税 汽车 公司
月租 地段 观音
协议 私营企业 单位 企业 性质
专员 搜狐 管理
乐谱 网站 音乐
管理 习惯 工作 客户 外贸
中考 体育 重点 影响
定期 质量 公司
比喻 方法 道理
职工 应付 社保费 薪酬
商品房 公证 购房
专业 人士 疑难
政府 补贴 工业园区 公积金 人群
地方 习惯 客家 风俗
文字 历代 语言
网站 思路 活动 愚人节
补丁 球员 邮箱
银魂 日文 地址 原版 漫画
顺序 方式 图像
好心人 发给 老师 流氓 邮箱
关系 加工 编程 工件 坐标系
网页 错误 指教 动态
经济 时间 数据
光照 影响 建筑
汇总表 公式 自动 邮箱 财务报表 科目
散热器 大利 公司
羚羊 颗粒 孕妇 影响
号码 走势 网址 时时
完整版 蜗居 小说
白癜风 时间 多长
视频 急需 网址
羽翼 天子 风流
全称 服装设计 主楼 科技 学院 名称
高手 库存 表格 管理 品种 仓库 电子产品
条件 销售 化工
专业 通风 国家 毕业 地矿 煤炭
动画 软件 设计
高数 影响 管理
犯罪 机密 电脑 内容
分析 化验单 肝功能
软件 管理 电费 水费
背景 音乐 版本
培训 显示屏 电子 技术 免费
经历 官司 读者
服务 项目 宽带 联通
监狱 劳教 系统 公安 考试
合法权益 承租人 公房
区别 关键词 宏观经济
专业 室内设计 全国 学校
故事 研究 科学家 人类 起源 神话
商贸 科技 学院 职业
新会 准则 余额 资产 负债表
新浪 视频 音乐
技术 模具 设计
视频 空间 百度
大专 论文 不锈钢
化学 中考 英语
塑钢 代理 品牌
注册地 业主 委员会 办理 公司
为数 列表 数据
节目 地址 完整版
中文 歌曲 英文 美女
诺基亚 地址 软件 手机
大学 科技 林业
写作文 声音 为题 记叙文
表面 抗体 参考值 乙肝
题目 故事 急需 读书 文章 名人
老师 讲座 种子
辅修 大学 学院
皇马 补丁 实况
车险 价格 种类 汽车保险
痤疮 根治 原因
汇编程序 单片机 串口
急需 大学 旅店 考研
居住权 过户 房子 大哥
中文版 韩语 世界
过户 二手房 纠纷
财务 试用 软件
废料 不锈钢 进口
视频 背景 音乐
热点 人力资源 管理
桥梁工程 同济 混凝土 钢结构 结构
企业 所得税 分支 核算 申报 结构
竞争力 论文 差异 国际 企业
古代汉语 高分 大学
模数 试卷 答案
垃圾 暴风 广播 机油 软件 网站
女士 急需 图片
建议 外国语 实验
外资 人力资源 区别 内资 企业
利润表 表格 负债表
脉冲 美容 能量
音乐 主题 典礼
重组 结构 公司 裁员
女生 毕业 高分
女王 免费 全本
环境影响 评价 考试 工程师
职工 核心 乙肝 旅顺 抗体 阳性
装箱单 发票 货物
设计 外观 产品
射洪 房价 买房 城区 办理
原则 公平 税法
训练 能力 数学 答案
政治 报告 员工 工作 电厂
女人 机构 家教 成绩
发展 资产 证券化 现状 对策
故事 创作 后人 名曲
专业 区别 成人 兽医 畜牧
故事 道理 课文
程序员 资料 帐号
发展 影视 学生 方向 编导
中文 地区 韩语 家教
电话 人才 市场
插曲 英文 和田
来源 加工 原料 企业 粮食
房租 税费 房屋 公司
电脑 新华 学校
客服 影楼 工作
歌名 背景 音乐 空间 百度
用人 报告 单位 书面
职责 管理 内勤 销售
小说 网游 小说
女生 工程 毕业 网络 工作
价格 涨价 铝合金
流程 进口 实例
国际 大学 学院
专业 劳动法 律师 法律
大宝 销售 情况
企业 品牌 设计 价值
虫子 老人 原因
专业 工程 大学
费用 生产 电缆
毕业 学生 医院 职高
语文 石油 天然气
错误 电量 重点
汇编语言 全称 英文 寄存器
大陆 少女 时代 专辑
作者 作品 手机 全集
宠妃 完整版 法老
文件 中文 语言 英文版
策划 企业 文化
抵押 贷款 房屋
专业 工程 规划 物流 职业
字符 形式 程序 整数
买房 公积金 市区 园区
上机 汇编语言 考试题 程序设计
制度 新会 公式 资产 负债表 格式 利润表
代表 全国 房价 住房
分类 世界 语言
题目 答题 朋友
企业 方法 网络
女孩子 舞曲 歌词 电台
单位 辅导 纳税人
石油 学院 华瑞 学生
文化 诗歌 散文 传统 祖国
政府 员工 单位
现场 少女 时代
能干 程序 空间
高手 背景 代码 信纸 空间 图片
皇马 补丁 球员 足球
培训 理论 标准 收费 海员
现金 电子版 公式 资产 负债表 损益表 流量表 方法
科技 师范学院 体育
电能 区别 电力 加急
钓鱼 地址 免费
档案 户口 毕业生
政治 朋友 社会 话题 企业化
专业 房屋 建筑
亏本 产品 投资
经济 影响 失业
效益 筹划 合作 管理 精心 对联
分公司 资质 公司 机关
网站 交易 信息
经销商 异议 门店 工作 店长
车间 生产 公司
语句 平均值 时间 字段 小时
销售 电动 轮椅
朋友 妈妈 礼物
主题 少女 时代 电脑
影响 肝功能 钙片
机构 万通 学院 类型
字幕 版本 大虾
语句 类型 赋值
外贸 饰品 业务员
浮动 机组 换热器
财务 检查 资料
通讯 技术 有限公司
文字 空间 百度 图片
芙蓉 兵马俑 世界 奇迹 大唐
语文 考试题 单元
键盘 数字 循环
妈妈 全集 单亲
专业 人力资源 工作 计算机
指点 公安 升学 手印 影响
住宅 系统 技术 内容 小区
视频 浏览器 工具
未定义 错误 对话框 符号 程序
关系 区位 内码 国标 三者
村官 权限 大学生
财富 英文 新手
补丁 实况 邮箱 皇马
教案 剪纸 民间 民间艺术
袜子 网站 信息 产品 行业
住宅 项目 用地 经营性
专业 薪水 室内设计 设计师 助理
地址 手机 铃声
软件 培训 技能
钢铁 工作 考核 企业
志愿 军校 部队
歌词 日文版 日文
二手房 贷款 公司
发票 专用发票 负数 增值税
反倾销税 调查 无缝钢管 小企业
疙瘩 皮下 地方 身体
政府 征地 名义 咨询 申报
区别 体制 机制 通俗
高手 图画 原理
微观 经济学 曲线 差异
木炭 机制 价格 设备
黑色 百度 模板
豆花 邮箱 小说
补丁 大哥 实况足球
空间 用户名 汉字 百度
视频 现场 唱片 格式
视频 网站 综艺
液体 物体 密度 空气
电脑 学校 新华
财务 工作 待遇 环境 知情人 科技 有限公司 海船
营业执照 部门 办理 烟草 税务
单片机 编程 利用 流水 广告
工作 业务员 外贸
专业 技术 学院 航海 海事 技术 学校 职业 函授
研究生 方式 自费
音频 空间 夜行 链接
国家 汽车 世界 销量
高手 语文 对联
物品 损益 示例
歌词 乐队 复活
档案管理 人事 系统 电子 免费
调酒 基地 培训
空间 百度 账号
语文 作文 园地
伤心 韩语 日记
运输 供应 管理 战略 重要性
物业 营业员 副部长 联通
管理 行为准则 公司
症状 饮食 牛皮癣
社区 政策 所在地 个体 户口
中心 系统 企业
专业 教师 统一
事故 医疗费 责任
方法 库存 消耗
财务报表 行业 零售
乙肝 机会 病毒 参军
艺术 文体 特征 文学 影视 传统
卖点 学生 利润
银行 房子 本息 贷款
激光 像素 医院
农场 百度 好友
整数 文本 代码
房价 住房 公积金 贷款
脚本 场景 按钮
圆柱 胶带 输送机 齿轮 设计 减速器
人气 歌曲 歌谣
贴现率 市场 利率
打印机 外包 售后 复印机 兴趣
瑞星 免费版 地址
作文 动物 体裁
电路图 大虾 软件
中学 中考 规则
新娘 高手 新郎
网站 背景 音乐 官方
开办费 资本 有限公司
营销 市场 助理
结石 手术 胆总管 直径
专业 工程 管理 工程 大学 情况
关系 莲花 公司
化工 环境 公司
剪纸 民间艺术 形式
过户 区别 协商 姐妹 程序 兄弟 父亲 奶奶 过户费
行业 部门 机械 职责 工作
网站 企业 制作 架设
住房 公积金 按揭
气候 指点 全球 影响
预售 图纸 商品房 附图 管道 地下室 开发商 风道
经济 管理 成本计算
研究生 色弱 空管
风流 原名 小说
测温 电缆 分支
网页 设计 个性 免费
专利 专利号 技术
作文 话题 礼物
方式 流程 国美
总监 财务 机构 课程
桥式 方式 电路 电压
视频 龙口 护士
报告书 平台 建设 电子政务 开题
救命 眼睛 浮肿
软件 仓库 管理
网友 广告 策划
油田 待遇 公司 胜利
红楼梦 杂志社 文章
房屋 合法 农村
工资 企业 办理 员工
朋友 代理 前途 宅急送
电话 航空 咨询 免费 公司
钥匙 开发商 业主
流年 韶华 全文
记事 作者 纳兰 女神 全文
豆花 同人 现实 背景
培训 小吃 投资 餐饮
补丁 实况足球 皇马
科技 市场 工作
计算机 汉字 编码
网页 学校 性价比 设计
评书 全集 盗墓 笔记
国语 天堂 全集
侧重点 信号系统 电磁场
工程学 青鸟 网络
花钱 国际 手机
空间 背景 百度
情况 艺术 学校
分数 视频 和歌 女声 地址 歌曲
融资 银行 调控 房价 投资者
检查 白癜风 疾病
物业 管理者 关门 纠纷 业主
友邦 吊顶 开发票 质量
人事 工作 行政 公司
经验 老师 销售 指点 工厂 客户 生产 外墙 石头 涂料
镜子 床头 卧室 影响
电子书 手机 免费
专业 培训 通过率 园区
月份 海事 分数线 考试
香蕉 黑色 种子
工业 大学 学院
空白 表格 损益表 利润
汇款 地址 诚信
场景 实况 版本 风云 球迷
银行 汇票 办理 法院
戏剧 学院 表演系
作文 眼睛 记忆
教程 培训 设置 设计 培训 学校 平面
高职 护理 医科大学 校区
影响 企业 电子商务 消费者
商品 外包装 购物
大学 学生 大学 工作 前途 读书
分局 电话 邮政
客户 发票 公司
医院 问问 百度
买房 名字 贷款 购房
细则 管理法 税收 增值税
测试 软件 培训中心 校区
后台 数据库 论坛
大唐 效益 地理 情况 电厂
利润表 资产 负债表 自动 格式 财务报表
生活 陋室 主人 环境 情境 作者 居室
专业 大专 新闻 语文 传播 工作 孩子 老师
故障 树形 校园网 结构
费用 财务 银行
错误 未定义 内容
视频 网页 后视 链接
传媒 分数线 大学
石油 人士 校友 毕业 大学
政治 中考 主观 步骤 邮箱
职业 资格证 学历 时机 规划
极品 公子 诗句
专业 大学 法学 考试
环境 答案 影响
医院 白癜风 国医
经济 论文 高分 英文
网页 名称 页面
诗句 形式 内容
会员卡 细则 办理
教材 汇编程序 资料
电影 软件 迅雷 免费
渠道 信息 粮油 信息网
视频 批量 土豆
竞赛 全国 试卷 答案 中学生 物理
密码 发票 手写
多边形 步骤 外角
说明书 扣板 彩钢 设备
国家 全世界 条约 生物
方位 女儿 住宅
视频 测量 教程 量具 免费
机遇 道路 人生
拳王 地址 全集 街机
国家 技术 标准 热水器 法律 法规 太阳能
皮肤 工作 产品 传单 护肤 公司
医生 白癜风 首席
煤炭 供应 地区 煤业 公司
朋友 电子 印章 软件 制作
视频 音乐 背景
品德 思想 集体户
专业 化学 工程 电气 学生 学工
职业 农业 技术 学院
住宿费 理工 校区
长长 名字 小说 标题
全本 变态 学园
非主流 繁体字 音乐
户口 办公室 户籍 所在地 街道
联赛 实况 大师
语文 题目 预测 中考 作文 英语
经营 补偿 房屋
音译 歌词 和歌 分配
代表 朋克 乐队
分析 过程 决策 灵敏度
作文 为题 垃圾 题材
计算机 境界 水平
语文 检测 学期 答案 单元
碳化硅 工作 资料 陶瓷 原理 方法
学校 全世界 饭堂
生命 名词 动词
计算机 毕业 工作
类型 润滑油 企业
建议 方式 字样 设置 空间 邮箱 电子邮箱 百度
水晶 孩子 手脚
补丁 国际 实况足球
工作 规则 标准化 标准 结构
背景 音乐 励合 时尚
视频 歌词 粤语
法宝 问道 升级
分数 硫酸 溶液 质量 氢氧化钠
培训 学校 设计 质量 培训 学校 平面
知情 青鸟 好友
编程 程序 错误
检查 弥漫性 化验
网站 饰品 义乌
栅栏 防盗 阳台 销售 围栏 楼梯
三相 电压 原因
戏剧 艺术 学院 文学 影视
语文 测试 综合
姐姐 大学生 意见
服务 供应商 国际
数据库 字段 字数
经济 办法 补偿
风流 小说 大法师
生活 作文 道理
费用 买卖合同 地皮 土地 使用证 办理
高分 妈妈 手法 文章
电话 经理 客户 电信
写文章 密码 木马 空间 百度 病毒
住房 公积金 纳税
农夫山泉 矿泉水 特色
地址 官方 企业
发给 脸谱 图片
中用 典故 句子
大学生 毕业 外贸 公司
电度表 读数 电量 电表 影响 电池
单片机 代码 数据
文化 启迪 答案 古诗 民族
团支部 活动 通讯
房子 单位 法院
作文 老师 祖国 父母
身体 危害 毓婷
证书 含金量 报关员
报名费 韩语 考试
字符 女生 网名
过户 经济 适用房
学生 学院 时间 资格证
民族 学院 中央 服装设计
技术 学院 毕业证 铁道 职业
指标 管理 目标 管理 企业
住宅 记者 私人
因素 塑料 模具 结构设计
电压 电瓶 车载
职位 工作 内容 行业
不锈钢 网址 价格
高手 宏观 经济学
中心 辅导 建设 课程
委托 代理 刑事诉讼法 被害人
足迹 歌词 中文
生活 诗词 校园
视频 歌曲 名称
竞赛 中学 数学 全校
应收款 余额 主营业务 贷方
附件 邮箱 病毒
经济 过程 模式
体育 大学 情况
编程 循环 按键
专业 人力资源 管理 大学
歌词 火影 青鸟
艺术 设计 研究生 信息 大学
文件 检查 内审 生产
模式 投资性 价值 计量
黑色 房间 视频
中学 教学 质量
培训 钻孔 好学 资料 制作
信息 韩语 公司
情报 动漫 歌曲
消费 出口 比例 投资
专业版 优化 大师
患者 乙肝 感觉 脸色
师范大学 文学 影视 方向 研究生院
高手 网页 制作
女生 发给 寝室 完整版
结婚证 公积金 单身 房主
财务 案例 企业
视频 音乐 歌名 背景
王者 补丁 实况足球
专业 院校 工程 网络 学校 文理
风月 哥们 大陆 完整版
教材 管理 指导 物流
费用 新房 税费 二手房 购房
补丁 球员 球队 足球
照片 时间 空间 百度
建议 艺术 设计
网站 份额 百度
商业 会计制度 企业 纳税人
伤感 歌曲 英语 男声
农场 头像 空间 百度
生活 句子 事物 人生
节目 文艺 细节
复旦 大学 总裁
视频 音乐 名字
生产 费用 企业 发票
运动鞋 正品 代理 货源
相士 电子书 风水
钢结构 生产 责任制 企业 生产
分数 学校 幼师
私章 条文 会计法 公司
大学 工程 结构
语句 程序 车床
条理 排序 句子
视频 教程 模板
整理 价值观 公司
协议 生效 购房
产权 房屋 纠纷
专业 电子商务 技能
外贸 新手 资料
毕业 地方 学费
娱乐 社区 代码 试用
动感 影集 软件
联赛 实况 能力 球员 大师
概率 发给 试卷
电气 基础 考试 工程师
白癜风 技术 医院 力量 设备
表格 利润分配 利润
尿酸 转氨酶 甘油 蛋白
继电器 矩阵 键盘 单片机 信号 按键
职业 文秘 工作 讲师 保险公司
培训 制作 影视 基地
高手 字母 诗句
分析 菜鸟 程序 指令
经济 国家 影响 利率
球衣 补丁 球场 足球
青鸟 学校 软件
照片 视频 玩家
逆境 演讲稿 成才
基层 战略 单位 模式 企业 地产
角色 公公 琵琶
文件 空间 百度
万用表 会通 漏电
大队 竞选 演讲稿
视频 格子 图片
中文 电子书 暮光 格式 完整版
口号 客户 电信
高压 参数 干粉
扰民 乡镇 电力 设施
现金 表格 流量表 自动 方法
毕业 工作 餐饮
语句 高手 数据库 编程
前兆 房子 地震 原因
分析 因素 企业 发展 信息系统 储运 建设 关键 历程
电压 电阻 电流表 电路 电压表 电流
大陆 未央 区别
农场 升级 速度 百度
皮草 夫人 新闻
地址 英文 空间 百度
技术 学院 职业
轴承 市场 调查 报告
待遇 代表 销售
车工 办理 技工
农村 学院 信用社
代码 财务 计算机 报告书 会计制度 软件 税号 核算 公司 备案
语句 标记 循环 自动
小时 完整版 刺青
收据 房屋 定金
意义 国有企业 速度 影响
部队 检查 胆结石 答案
处分 工程学院 警告 学位证
关系 生涯 内涵 职业
好心人 发给 地方 邮箱
地方 头发 情况
感觉 产品 橡胶
长生 免费 全集
专业 环境工程 院校 研究生
银行 会计分录 存款 增值税
批量 照片 百度 空间
高手 配音 电影 指点 英文 原版
原体 性交 途径
护师 学历 月份 专科 资格证 毕业生 护士
数据库 管理员 用户
论文 韩语 毕业
专业 大学 电子商务
工作 守则 前台 企业
评估价 房子 低点 高点
产权 房屋 所有权 办理
照片 空间 百度
企业 资质 网站 程序 内容 身份 驱动 申报
实况足球 中文 球员 补丁
出租车 歌曲 链接 韩剧
规格 价格 钢管
语句 数据库 作业
曲子 钢琴 寒假 功底
少女 时代 歌曲 链接
收件 卖家 发货 淘宝 公司
市中心 培训 学校
人才 农村 基层 队伍 计划
曲子 弹奏 课文
军团 类型 小说
瓷砖 代理 全国
手术 胆管 体重 原因
短路 过压 电源 技术
口碑 效果 行销
班组 建设 企业
日语 女生 编程 技术 计算机科学 考研
白癜风 药物 方法
大酒店 楼盘 土地 类型 红楼 使用权
出售 名下 单位 房屋
德语 歌词 中文 歌曲
数据库 个数 赋值
违法 药品 广告 电视台
工程 技术 学院 宿舍 条件 职业
日语 改革 寒假 教材
音乐 银行 名字
待遇 前途 检察院 法院
专业 音乐系 大学 有戏
大学 舞台剧 剧本
唱词 唱段 西厢记
阶层 用汇 语言
关系 管理 理念 建筑 艺术
诗歌 守法 有序 公民
合作 商家 加工 收货
状态 报税 抄报 远程
出售 二手房 房源 县城 公司
人才 故事 战国
词语 猎人 韩语
地址 音质 向日葵 格式 链接
人力资源 管理 理论 企业
现场 小弟 歌迷
教育 公安 大学 学院 计划
因素 发展 管理者 角度 企业 影响
法规 餐饮业 法律
专业 动画 影视
全本 官方 版本 魔兽 世界 邮箱 小说
直角 平面 坐标系
金钱 剧本 广播剧
桌面 绿色 飞雪
网站 电子 邮局 企业
高手 来路 调用
歌谣 天使 大战 地址
资质 系统 管道 园林 喷雾
经营范围 营业执照 英文
专业 设计 电脑 美术
纳税人 销售 个体 工商户 地税
专业 实务 科目 工程 管理
鼠标 广告 行业
课件 语文 单元
发展 银行 待遇 情况
小心 海螺 旅游
鸽子 垃圾 免费 链接
大学 档案 电子
专科 职业 技术 学院
标准 企业 饲料厂
电动车 水能 电机
接收器 节目 参数
嗓音 歌词 音译
表面 小时 电镀 测试
专业 戏剧 中央 戏文 学院
产品 公司 网络
利弊 流程图 行业 珠宝
物流 专业 论文 好心人 毕业
作者 微笑 小说
丙氨酸 早餐 基转移酶
后遗症 手术 狐臭
原因 电流 电机
用户名 专家 屏幕
账号 含义 国际
师范学院 校园 信阳 在校生 人数
发给 中文版 暮光
专业 国际 商务 人员 谈判
公积金 办理 贷款
收音机 网络 软件 手机
芯片 性能 生产 公司
监管 二手房 资金
程序 通行证 办理
报警器 检测 酒精
专业 工程 工程师 测量
非主流 网络 行业
专业 所学 管理 专业课
遭遇 作者 期刊 漫游
培训 店长 老师
人力资源 管理 条件 考试
落地 企业 文化
大学校园 宣传 销售 特产
羟基 废水 红色
关系 目标 规划
人数 工厂 工人
电影 学校 学院 考试
出口 产品 行业
废料 铝线 生产 过程
学校 试卷 中考 交钱
管理 毕业生 专业
劳动法 指点 纠纷
师范大学 历史 研究生 分数线
人才 程序 战略 前提 企业
户口 地方 房子
发给 未央 歌行
外语 学院 艺术 信息网 职业
定义 救命 心情 设置 空间
责任 公司法 咨询
管理 集团公司 电器
历史 国家 事例 民族 统一
盈余 计提 公积 分配 利润
电动机 监控 元件
小弟 全集 盗墓 笔迹
会计分录 贷款 利息
故事 管理 经典
出让金 土地 物业 增值税
头像 补丁 智能 助手
中文 补丁 记分牌 足球
空间 百度 页面
店里 责任 情况 店员
空间 代码 鼠标
全集 盗墓 笔记
背景 名字 家族 歌曲
大哥 盗墓 笔记 全集
尿酸 转氨酶 甘油
办法 方法 电解
动画 人为 技能
抵押 贷款 按揭 房屋
小息 疼痛 胆囊
国家 意义 诚信 企业
教师 流程 内容 时间 考试
专利 代理 汽车保险
国际 体系 管理学 供应
油墨 瓶子 生产 公司
疙瘩 手指 手背
体育 鞋子 衣服 中考
版本 序列 水货
比值 正常值 肝功能
家私 银行 投资
区别 损失 违约金
脚气 左脚 脱皮
密码 空间 百度
贷款 房屋 工作
改革 电价 涨价 省份
艺术 剪纸 戏剧 横线 成语
食品卫生 大学 营养
行业 全球 影响
证明 资信 外商 投资者
关系 成就 艺术
同事 公司 老板
视频 曲子 名字
专业 文学 大学 特色
专业 学院 工业 大学
素材 格式 图片
买单 出口 原产地
企业 文化 公司
现金 表格 资产 负债表 流量表 空白 利润表
政府 工程 建设 招标 土木 私人 建筑
直角 顶点 平面 坐标系
职务 利用 利益 犯法 工作人员
作文 民俗 汉族 民风
国家 民房 补贴
设计 广告 平面 培训 学校
肝功能 军训 检查
视频 教程 基础 免费
遗产 国语 全集
大专 朋友 老师 工作
经济 国民收入 部门
职工 企业 入党
有神 官司 消息
塑料 生产厂家 编织袋
营销 网络 机电产品
经济 民事 纠纷
落户 高校 服务 中心 指导 户口
机构 软件 培训
职工 中心 工资 工作 家政
全世界 经济 美圆 股市
专辑 单曲 名称
联赛 实况 球员 大师
视频 背景 音乐
编程 自学 书籍
发展 员工 空间 咨询 有限公司 企业管理
背景 歌曲 名字
物体 加速度 斜面
小学 档案袋 教学 作文 优点 设计 评价
联赛 实况足球 大师
程序 后台 手机
学校 培训中心 语言
文件 时报 工程 模型
成员 外貌 协会
太阳能 行业 门户网站
技术 学院 眼镜店 交通 医学 职业
火影 地方 歌词
违法 人事 实习期
塑料 生产 机械
小商品 车站 淡水 批发市场 义乌
专业 心理学 情况 师资
空间 总动员 百度
考试 顺序 人力资源 样子
柿子 白癜风 病人
高手 程序 单片机
物质 污染 空气 金属 光照
政府 事情 百姓
独资 合伙 企业
文化 先进性 标准 生产力 评价 统一
设备 管理 医疗 人员
文化 毕业 论文
话剧 剧本 英语
身份证 银行 急需 志愿军 贷款 办理
距离 剧院 旅社
电力 系统 优缺点 配电
序列 骑马 好心人
方式 集团 公司
主唱 结尾 词语 唱歌
精彩 老人与海 句子
负债 客户 保险公司
现场 招聘会 信息 网站
人力资源 社会保障 职称
美观 豆豆 下巴 影响
专员 工资 员工
低温 错误 整体 冷水 工艺
发展 毕业 前景 创业板 公司
经济 世纪 危机 国际 金融
宿舍 职业 技术 学院
暮光 发给 手机 小说
施工 涂料 隔墙
政策 财政政策 货币
户口 毕业 身份证 人才 市场
供应 管理 系统 物流
工程 消防 承包方 利润率
函数 程序 测试 驱动
疙瘩 传染 小米
专业 石油 大学
高手 题目 专业 税务
法律 财产继承 咨询
数字 字母 字体 发票
文化 事例 差异 贸易
高手 管理学 作业 答案
文体 训练 病句 学生
弟弟 专业 毕业 学校 毕业证 原因
子女 父母 住房 公积金
高层 意见 情况
国家 奖学金 企业
要点 语文 答题
仓库 管理 五金
全集 盗墓 笔记
经济 业务 类型 变化 资金
名句 诗词 草桥
原值 预计 设备
补偿 政府 矿山
精度 电流 电压
硕士生 专业 课程 硕士 教材 自学 液压
生活 肝功能 身体
实验 考试 生物
毕业 工作 企业 木工
大学 工业 大学
历史 网站 人数
生产 镀金 餐具
会计师 事务所 会计师
电话 百度 图片
电视 爱好者 形容
作者 句子 成语
青鸟 课程 校区 人学
户口 湖南人 毕业 上学 市场
设计师 景观 资格证
管道 房屋 牌子
商业 中华 生活 模式
军校 部队 条件
荒山 农村 矿泉水 土地 办理 征地
赌资 朋友 报警 公安 爸爸 事情 借条
月份 纳税人 发票 办理
手机 铃声 神话
平面 直角 坐标系
经济 社会 非公有制 市场经济
关系 文化 发展 产业 赢利 探析
现场 综艺 电子 杂志
工程师 画图 产品 项目
买房 公积金 家人
检测 报告 机构 部门 业内人士
品管 阀门 管理
化妆品 投资 公司
关系 子女 户口 父母 父子 继承权 两地
中考 食物 记忆力
语句 设置 数据
错误 最大公约数 过程
现金 房子 公积金 贷款
班级 节目 晚会
同学 体育 考试
证明 购房 外地人
专业 培训 会计学
中文 补丁 足球
现金 电子版 公式 流量表
订单 利用 编号 过程
印刷 学生 学院 管理 校区
革命 基础 科技 群体
免费 韩语 软件
舞会 皇室 邀请函
全集 小说 暮光
产品 代理 优势 感光 公司
过户 公证 二手房
电力 系统 基础 答案 习题
语句 名学 成绩
存货 成本 核算
动漫 培训 学校
歌词 少女 完整版
大赛 答案 速度 普法
文件 代码 语言
货柜 规格 纸箱
会计凭证 帐簿 会计报表
身份证 办法 身份 外地 速度
艺术节 比赛 话剧 学校
宣传 工作 全国
语言 差异 市场
极品飞车 免费 地址
人物 关键词 小说 形象
制造厂 生产 紧固件 设备
灰色 彩印 图片
计费 软件 免费 网吧 管理
资格证书 经济师 有效期
中文 日文 发音
工业 工程 课程 专业
电脑 万达 学校
评书 网址 速度
师范大学 工业 大学
关系 区别 成本 主营业务
大学 培训中心 职业
视频 技术 母猪
进口 变频 型号
小弟 诗歌 爱意
网站 视频 聊天
矩阵 键盘 单片机
动感 影集 空间 百度
购房 按揭 利率
股票 经济学 公司
自豪 历史 文章
要素 意义 普通话 语音 现代汉语
社会 自卑 老实
地址 工程 技术 学院
有效期 地址 种子 迅雷
字段 情况 排序
合格证 合法 开发商
情景剧 大学生 心理 名字 评论
检索 信息 企业 会计科目
典型 中考 数学 压轴
供给 商品 供给量 弹性 价格
背景 音乐 空间 链接
文件 农村 土地 补偿 房屋 法律
大厦 财务 备份 用友 软件 图书
老师 流氓 邮箱
视频 短片 软件
高手 论文 韩语 毕业
学费 大学 情况
音乐 名字 歌曲 空间
空间 背景 音乐 歌名
文字 高度 波纹
小说 制作 封面
开票 限额 增值税
错误 句柄 程序 中用 调试
专业 大学 哲学 医学
压缩机 工作 原理 结构
思想 工资 单位 工作
凭证 玩具 记账
序列 天龙八部 新手
象限 函数 图像
空间 视频 百度
少女 时代 剧中
商品 店铺 淘宝
加工 车床 原因
外人 工伤 社会保险 材料
手柄 球员 实况足球
网站 电影 网吧
大学生 专业 人生 规划
贷款 大额 房子
机床 毕业 前辈 单位 工作 年轻人
教师 中学 培训 寒假
视频 摩托车 歌曲 女歌手 曲风
供给 曲线 弹性 出口 进口
住房 公积金 期限
人力资源 管理 光华 部门 修订版 编著
语文 中考 方法
多边形 对角线 顶点
高手 数据源 数据
控件 设置 服务器
豆花 新娘 将军 完整版
乞丐 剧本 状元
中学 大学 地址
记录 电脑 实况足球
肝功能 检查 常规 转氨酶
的哥 韩语 用字
小儿 症状 荨麻疹
补丁 球员 球队
语文 成绩 影响 网络小说
书法 词语 古诗 文言文
政策 代理 肠道 华康
网吧 魔兽 世界
专业 管理 路线
绝缘 电阻 电缆
动力 总校 地址
培训 平面 设计师
技术 学院 职业 建筑
乡村 工作 作风
选项 电脑 投递
电话 学徒 电机 电控 电动机
工作 结构图 原理
三极管 参数 型号
中文 姐姐 歌词 发音
求质 书籍 管理
空间 百度 文章 文本
作家 语文 中考
检验 时间 内容 船舶
条件 发票 增值税
朋友 黑道 小说
童装 朋友 综合 牌子 外贸 特价
特工 小说 军情
中考 成绩 旅游
插曲 英文 韩剧
材料 工程 陶瓷
变压器 电阻 发电机 中性 部下
住宅 电梯 功率
技术 模具 行业
单方 夫妻 独生子女 条件 政策
生产 销售 厂商 加工 线材
战士 世界 地址
前途 机构 测试
国家 政策 征地 公益事业
所有人 青鸟 工作
背景 音乐 歌曲 空间 百度
视频 中心 赛尔 空间
企业 产品 手册
中学 石棉 分数线
定义 整体 结构
建设 举例 团队 方法
试题 公路 答案 检测 考试
抵押 贷款 咨询 房屋
边框 网址 素材 免费
联通 待遇 小弟
无线 韩语 字典
协议 学院 经贸 学生 职业
韩语 职业 考试 技能
电子 信息 大学 工程学院
食物 食用 手脚
经济 适用房 求教
住房 贷款 公积金
方法 狐臭 手术
价格 饰品 免费 代理
入室 咨询 盗窃案
专用发票 入库 出口商品
住房 公积金 按揭 利息 购房
资料 地理 生物 中考
区别 绿色 生态 食品
球员 足球 皇马 数据
地址 歌曲 名字
屋面 夫妻 法院
电梯 英文 变频
走人 工作 时间 工资 小时 公司
高手 院校 文科 指点 专科
脸部 皮肤 浮肿
抗体 丙肝 阳性
校园 作文 为题
专业 工作 汇编语言 电气 前辈 小弟 单片机
样品 外汇 核销
名字 歌曲 淘宝 店铺 天使
扰民 环境 污染 小区
法系 思想 本质 法律
高手 指点 升级 版本
钎焊 材料 厂家 生产
专业 朋友 电气
代表 民意 大丰
全集 盗墓 笔记
方法 密度 集装箱
文库 作品 版权 百度
肝胆 检查 专家
权利 档案 咨询服务 管理局 证明 营业税 房屋 登记费
家书 读书 笔记
加工 化妆品 杂志 市场
类型 作家 全集
培训 龙华 电脑
指南 频道 电视
现金 公式 资产 负债表 损益表 流量表 自动
定位 程序 动态 链接
出口 熏蒸 货物
日语 专业 管理 海事 大学 旅游 就业率 办学 质量
插曲 豚鼠 特工 车轮
网友 方法 牛皮癣
黑道 地址 风云
视频 歌名 背景
排行榜 液晶 电视 销量
生化 经销 试剂
少数民族 发展 汉族
专业 女孩子 管理 发展前途 酒店
师范大学 艺术 学院 天华
社区 网站 学生
大专 单位 业余
运输 石油 大学生 待遇 天然气 公司
红警 语音 时刻
错误 报告 应用程序
电力 单位 集团
函数 公式 计算机 老师 培训 学校
字段 内容 数据 结构
字形 长方体 装饰
形象 全诗 作者
信息 工作 企业
全本 网络小说 经典
信心 语文 金融 对联
电压 电机 行程 变频 运转
代理 开店 淘宝
黑道 电子书 格式 风云 级别
毕业 双学位 计算机科学 技术工 管理
创维 待遇 销售 营销 毕业生 总部
视频 波纹 监控
职工 待遇 股份 有限公司
老师 人员 教师资格
视频 笔记本 驱动
钻头 直径 薄壁
字数 命题 作文 妈妈
难题 高手 指点
有限公司 化工 公司 骗子
中文 歌词 世界
艺术 大学 研究生
标识 电压 情况
成绩 培训班 技术
活力 形容 万物 成语
硬件 电器 备品 机械 设备
永磁体 磁力 电磁
视频 翅膀 男生 女孩 写字
交通肇事 专业 人士 责任
工程 学校 医学 生物
户口 工商 外地 学院 外国语 职业
直线 管线 工艺
英文版 补丁 实况足球
电子书 销售员 技巧
软件 报价 印刷
电子书 小说 免费
符号 代表 元件
部门 乡镇 老百姓
专业 毕业 销售 营销 前景
房子 名字 母亲
犯罪 记录 叔叔
厂家 振动 全国
关系 假设 举例 关联词
开关柜 互感器 型号 电流
发展 事例 科技
资产 整体 评估
汉语 歌词 韩语
错误 魔兽 世界
租房 责任 被盗
选段 女子 豫剧
过户 政府 公证 房子 爸爸
全部内容 整体 混凝土 规则 平面 方法 制图 结构
作文 金色 为题
专业 艺术 媒体 学校 设计
事假 财务 表格 管理 考勤 规章制度 资料 企业
收汇 核销 出口 备案
投稿 报刊 散文 杂志 英文
护士 政策 资格 考试
插曲 电影 国产
地址 新歌 格式 链接
效应 培训费 咨询 朋友 公司
发票 纳税人 货物 增值税
电位 治疗仪 代理
供应商 调查 问卷
静脉 专业 胆囊炎 盐水 人士 患者
歌名 女声 英文
船务 有限公司 工程
农民 施工 补偿 情况 有权
副本 记录 条文
手指头 小指 拇指
医院 白癜风 药物 国医 管用
日文 歌词 汉字 桃花 主题曲
单字 游记 重点
手术 胆囊 原因
挂号信 名字 学校
体系 标准 书籍 质量 管理
姓名 号码 身份证 机号
汇编语言 字母 屏幕
检验 医学 医学院
章节 少爷 流氓 全本
煤矿 煤炭 价格
当地人 学校 原籍 户口 市场
风险 意义 含义 金融学
教程 数据库 电子
儿子 名字 胎毛
网站 食品 工作
实业 有限公司 发展 龙华
分析 案例 管理学
经济 适用房 出售
经济 适用房 条件
温度控制 大虾 系统 电路图 邮箱
师范学院 校舍 铁西
管理制度 市场 业务员
专业 人士 汽轮机 好心
视频 音乐 背景
助剂 有限公司 化工
孩子 愚人节 名字
外资 党员 企业 影响
专业 经济 室内设计
政府 经济学 用品
电力 断路器 装设 电容器 避雷器
来料加工 流程 业务 账款 客户 下单
名字 号码 身份证
价值 辅助 实体 销量 淘宝
三星 背景 音乐
面包 前景 市场
老师 语文 作文
外贸 优势 方式
中心 图像 空间
中考 实验 中学
中文 歌词 毕业
平面 电脑 课程 设计
激光 尖锐湿疣 伤口 手术
咨询 免费 劳动法
电话 业务人员 企业
现实 电源 图像 设备
意义 现象 薪资
培训网 教育 指南针 论坛
关系 工程 国防
文字 高度 单行 设置 文本
区别 检验 趋势
大学 有机 专业
微机 厂家 测试仪 生产
龙游 作者 全本
男女 插曲 花样 男子
企业 五粮液 优势 口碑
用人 业绩 单位 补偿 合同工
文件 发给 补丁 实况
数据库 指点 韩语
状态 单片机 寄存器
方式 校园 企业 总经理
公路 发票 统一
彩云 物语 小说
专业 网站 网络 信息 营销
专业 家居 机构 培训 设计师
曲谱 插曲 情歌
教师 培训 老师 国际 考核 汉语
理科 设计 学院 机械 专业
办法 分配 成本 售价
实惠 水槽 正宗
国家 财政政策 货币 政策
错误 机床 电脑 格式 车床 数据 链接
国家 人参 活动
空间 素材 内容
东风 销售员 商用
高分 名字 英语
学校 贵族 中学
文件 备份 数据库
分数 体育 师范学院
分析 短文 事情 科学
单片机 通讯 菜鸟
高新技术 产业 重点
毕业班 技校 班主任 合法
户口 原地 身份证
功能 语言 编程序
数学 中考 压轴
赔偿金 所在地 农村户口 居民
业务 物流 企业
过户 房主 买房子
经济 补偿 劳动
视频 女声 前奏 地址
运输 应急 危险品 行业 预案
圆柱 塑料 齿轮 例子 邮箱 设计
领导 棋子 杀人
人才 空调 暖通 企业
戏剧 妹妹 兄妹
服务业 纳税人 增值税
抗日 儿女 英雄传
青鸟 网络 课程
作文 诚信 守法
管理 供应 系统 软件
企业 行业 代码 园林绿化
视频 万能 驱动器 免费
学会 工作 软件
物理化学 数学 中考 压轴
审查 情况 凭证
右手 脱皮 原因
乡镇 科员 公务员
待遇 空管 机关
经销商 服务业 营业税
原子 晶体 半导体 规则
本科生 课程 大学 复旦 历史系
国际 旅行社 产品 情况
三相 桥式 电路
电话 公司 航空
情况 买房 贷款
国家 农村 专家 法律 法规
字节 传输 数据
国家 人士 政策
小报 制作 歇后语
专业 技术 毕业生 医学 影像
肝功能 转氨酶 胆红素 化验单
文化 老子 道学
房子 体温计 温度计 变化
中文 小说 暮光 格式
草莓 小说 妖孽
笔记 经济学 原理
变阻器 滑动 过程
名字 女孩 爱意
手机 厂家 电子厂 项目
电信 民居 信号 电视 人体
专业 电影 学院 时间 考试
订货 服饰 骗人
路灯 设计 初学
变压器 电容 补偿
用友 对付 软件 新手
大学 学生 小时
金融学 货币 银行学
报告书 企业 经营 办税 情况 纳税人
中考 心态 调整
血糖 产品 市场
证券 资格 考试
成本价 部门 产品 成本
三相 交流 电流
交易 补丁 实况
管理 运营 物流 公司
毕业 医院 医药
球鞋 球衣 补丁
朋友 被告 金额 诈骗 检查 量刑
老百姓 垃圾 产品
特色 小吃 技术 中心
关系 考学 工作
别墅 热泵 空调
豆花 地址 完整版
职工 企业 复员
海派 全集 甜心
公路 部门 建平
视频 部落 电影 素材 活动
工程 技术 学院 课表
航线 船公 里程 国际 优势 海运 有限公司
作文 语文 漫游 世界
高手 歌名 高分
单位 工伤 待遇 买房
手机 主题曲 铃声 神话
补丁 官方 实况足球
发展 压力 变送器 现状 趋势
单位 毕业 业务 发货 企业
高分 名字 抒情
陌生人 世界 首富
商务 考试题 贸易 有限公司
设计 销售 管理系统
工作 硕士 工程
背景 音乐 地址
记忆 机器 琴谱
费用 现场 指导
表格 售后 前台 细则 工作
名称 戏曲 行当
数据库 条件 数据
插件 模块 制作 百度
管理 施工 建筑
学校 中等职业 学校 学生
专业 计算机 学生
实况 身体 数据
歌词 椎名 英文版 注音
企业管理 质量 管理
区别 国际 课程
试题 材料 工艺 无机 原理
高手 补丁 现实 球员
顶点 直角 三角板
生产 剪板 产品
动漫 学院 设计 影视
论文 论题 毕业
发票 资金 增值税
工作 市场 调查
电工 书籍 资料
电动车 季节 销售
信息学 试题 联赛 全国 初赛 答案 奥林匹克
方式 职业 学校 小学 大学 中学 校长
轮流 数据库 数据
复查 息肉 单发 胆囊
纸币 条件 职能
单方 违约金 岗位
农产品 规章制度 企业
视频 演唱者 名字 求教
工程师 青鸟 网络 课程 证书
关系 师范学院 答案 工作 老师 急需 科技 学院 工作人员
身份证 号码 公式 举例 统一
村官 合格 性质
工作 电子商务 种类
协议 公章 效力 面积 开发商 购房
小说 暮光 英文
员工 办理 公司
视频 电脑 地址 设置
朋友 名师 为题 对联
分公司 发展 指点 商务 投资 公司
软件 销售 记录
渠道 正品 品牌 运动
国际 研究院 信息技术
行业 剃须刀 刀片
球衣 补丁 升级 实况足球
中文 补丁 名单 球员 实况足球
地址 格式 完整版
培训 网站 视觉 制作
网民 权利 政府 事件
标志 意义 公司
声音 小孩 沙哑 男人
高手 中心 管理 空间 动态 好友
地球 完整版 中子
学校 收费 挖掘机
专业 有机 高校 全国
服装 纺织 物流 企业 公司
照片 空间 百度 图片
电影 大学 学院
行业 销售 挖掘机
材料 刚性 测量 钢板 方法
锅炉 情况 原因
作者 故事 网络
电子表 资产 负债表 流量表 自动 公式 邮箱 主表 利润表
交税 利润表 资产 负债表
销售 代理 进口
计算机 大公 行业
石油 管理 技师
单管 电路 三极管
口袋 会通 感觉
韩语 元音 辅音
高手 平台 软件
软件 工程师 前景
计量学 开学 科技 学院
主权 危机 债务
待遇 本科生 基因
手机 卧底 软件
储存 发电 小时 运转
账户 数据库 小心 设置
公安机关 压缩机 职权 利用 公司 估价
消费者 思想 研究 理论 营销
体育 特警 考试
因素 奖金 企业
企业 准则 会计制度
东华 工资 理工 博士
娱乐 日文 杂志 英文
乳膏 醋酸 牛皮癣
肝硬化 化验 父亲
担保人 资料 员工
游戏 万象 软件
名家 花园 言情
键盘 中文 补丁 实况足球
平面图 效果 别墅
单片机 计数 编程 按键
开元 矿业 责任 煤矿 集团 公司
利率 住房 公积金 贷款
经济 总量 区别
空间 手机 百度
同人 文章 荷花 作品 风云
改动 欺诈 布局 代理 房屋 房子
疱疹 同房 生殖器
升级 补丁 实况足球 原版
全国 价格 电价
供电 电源 目标 电路
名字 产权 母亲 买房子
试题 中考 物理
女方 房子 名字 产权 男方
经纬 培训 师资
体系 资质 人员
工业 大学 艺术类
症状 臭虫 荨麻疹
酮体 白细胞 胆红素 蛋白质
房主 合法 二手房 供热 公司
培训班 培训 美发
汽车保险 计算器 车险
中文 补丁 实况
地址 视频 话剧 琥珀
表格 代码 形式 数据
数据库 小心 数据 代码
夫妻 贷款 公积金 记录
权益 项目 账户
中考 学校 好学 垃圾 职高
评测 驱动 软件
高手 一事 面积
少女 时代 现场
净利润 所得税 计提 利润
三相 变压器 面积 铁芯
朋友 技术 前途
继电器 电磁 材料
不平 测量 声速 试验 压电 平行 表面 行会
方式 供应商 部件
柴油 成品油 销售 渠道
原理 微机 答案
平均数 语言 错误
供水 水压 起点 重力
违规 文章 空间 百度
发展 经理 前景 和服 百货公司 零售 主管 楼层 连锁
虚词 实词 文言
爱情 传奇 插曲
肝功能 检查 医生 调整
护士 现场 地方 职业 考试
利率 财务管理 年金
毕业 房间 大学 空间
摩尔 房子 码头 免费
银行 大学 交通
工作 异味 化学
剧本 花样 男子
百分比 销售 财务管理
二手房 按揭 贷款
效用 股权 企业
言情 校园 小说
公安部门 户口 房主 法院
球队 经典 实况足球
专业 地方 技术 养猪
负责人 部门 设计 工作室
系统 消息 空间 百度
中考 微机 实验
大虾 音乐 背景
设施 电力 小区 污水
程序设计 语言 大学 地点 学期 科技 学年度 时间
外贸 利润 货物 出口
凭证 房屋 公司
音乐 地址 空间
资本 市场 经济 影响 政策
脚掌 小孩 手掌
时代 全文 格式
时间 被告人 过程 厕所
社区 定义 中心 管理 职能
文件 文本 行列
模具 培训 学校 设计
酒精 条理 脂肪肝 饮食
工伤 法律 咨询
联赛 版本 冠军 实况足球
培训 小吃 培训班
检测 单位 公司
视频 背景 和歌 音乐 名字
改革 事例 变法
人名 事项 交易
投票 空间 百度
调用 函数 参数 后台
户口 人才 市场
大学 科技 时间
边际 商品 效用 货币
娱乐 会议 政治 医药 速记 财经 公关 体育类 公司
标语 口号 精神 企业
锅炉 热量 公司 水分 价格
医院 宠物 工作
结石 多发性 方案 胆管
经济 网站 数据
证据 官司 情况
影子 戏剧 名字 女主角
职业 学校 毕业
黑色 青鸟 蓝色
视频 场景 画面 电视
投机 政府 形势
疙瘩 皮肤 原因
考勤 范本 员工
品牌 软件 公司
做菜 魔术 主题 美食
户口 身份证 办理
高手 建筑业 月份 指点 税率 企业
论文 舞弊 信息 成因 对策
尺寸 建筑 门窗
白癜风 医院 方法
原理 微机 位数
买房 事项 定金
专业 投资 金融 学经
宣传 秘书 学生会
省略 词语 文言文
酒店 职业 管理 技术 学院
日语 视频 歌曲
论语 方法 态度
白癜风 医院 方法
工作 公司 精神分裂症
高手 运单 邮政
历史 记录 报警
日文 感人 台词
歌名 开场 曲风
教师 地方 分配 统一
姐妹 兄弟 韩语 句子
分数 溶液 质量 氢氧化钠 原因
计算机 错误 编程 条件 考试
招待费 业务 管理费用 基准
地址 原型 兵器
中文 补丁 邮箱
高手 题目 指点
广播剧 笙箫 骄阳
中文 月份 补丁 球员 实况足球
读音 粤语 普通话 网址
功能 电子商务 布局 目标 网站 模块 物流 企业 结构
户口 区别 补偿
特征 市场经济 计划经济
思念 名字 情人
卖场 管理 员工
颜色 娃娃 皮肤 同事 单位 表面
动画 培训 游戏 学院
行情 工业用 价格
家教 教育 培训班
视频 照片 聊天 设置
运输 二手货 道路 证件 物流 公司
目的 权力 监督
音乐 歌曲 名称 英语
法官 案件 当事人 条款
霸王 错误 报告
发展 措施 事业 教育
经济 兄弟 金融危机
标准 伙伴 食品
薪酬 企业 数据
联赛 数值 球员 大师
宣传 设计 平面 百度
民间 药物 白色 大夫 牛皮癣
续约 征地 工人 老板
工作 大专 计算机 毕业
软件 工程师 教学 培训 学校
科技 学院 校区 职业
同济 大学 专业
中文 补丁 足球 邮箱
网游 小说 盗贼 刺客
月份 银行 现金 日记账 软件
经济 适用房 条件
语文 课堂 答案
科技 待遇 有限公司
新人 话费 代理 业务 淘宝
咨询 住房 噪音
神经性 皮炎 脸部 疗效
制约 大会 监督 经理 股东 董事会
器械 医疗 代理 公司
分析 案例 营销 市场
月份 家具 活动
工伤 单位 腰部
制度 经营 经销 县城 食品
钢琴 曲目 考级
建筑工程 学校 部门 文凭
原发性 全身 原因
工作 校园 编辑
输入法 补丁 韩语 软件
尺寸 建模 约束
实况足球 区域 球员 设置
学院 外国语 形容
弟弟 电脑 教育
联赛 实况 妖人 大师
球衣 补丁 脸型
存储器 程序 单片机
建议 能力 测试 职业
师范大学 专业 管理 理工 设置
原文 区别 小说 电影剧本
经纪人 地产 行业
体会 骆驼 作者 样子
网络 红人 冲击
补丁 球员 足球
戏剧 世界 体系
好心人 中文版 地址
学法 律师 法律 法官
风险 报表 准备金 公司 科目
视频 背景 歌曲
专业 股市 意义 政府
电子 空间 杂志 百度
脖子 医院 胆结石
戏剧 艺术 急需
社会 工资 前辈 指点 帖子 酒吧
分数 歌曲 高分
科目 考试 驾驶员
点击率 机会 起点
效果 盐酸 尖锐湿疣 服药
设计 基地 工作室
发展 内需 企业 综合
培训 机构 宣传 生源
原创 音乐 空间 歌曲 基地
世界 场馆 高分 飞机场
设计 自学 景观
技术 智能 英文 电工 建筑
词语 句子 精彩
发给 小说 全集
区分 故意伤害 杀人
营销 专业 理工 市场
养殖场 产品 价格
读音 平板 研制 电脑
外语 网站 人员
工作 室内设计 前途
名字 高分 广告
视频 背景 音乐 记者
违法 账户 经理 员工
区别 总裁 董事长 总经理
法律 咨询 情况
压力表 气瓶 二氧化碳
经济 失业 国家 措施 劳动力 原因
进口 贸易 铁矿石 综述 文献
关系 分数 风景画
二手房 系统 铁路
负责人 老师 世纪 学生
内置 主题 震动
黑色 女子 乐队
体育 多长 时间 统一 考试 考试
备件 会计处 备品
职位 朋友 员工 经验
报告 单位 试用期
谷草 转氨酶 化验 转氨酶
化妆 造型 国际 学校 学院 面具 彩妆
外省 新生 大学 转学
学派 现象 观点
空间 屏蔽 百度
经验 毕业证 富士 工作
联赛 号码 球衣 球员 大师
文化课 奖学金 综合
锁骨 颗粒 脂肪
甘草 转氨酶 胶囊 服用 医院 护肝片
故事 独立性 游戏 名言
工作 单片机 寄存器
申请表 资格 纳税人 增值税
效力 朋友 商铺 公证 名下 法律 合资
文件 音乐 页面
光盘 程序 光驱
胆囊炎 息肉 专家 胆结石 胆囊
编程 机器人 环境 栅格 运动 全局
个位 程序 位数
谚语 脸皮 句子 形容
主页 歌曲 空间 图片
政策 优惠 买房
平面 设计师 培训班
工程师 基础 考试 结构
补丁 人员 实况足球
生产厂家 液体 经销 产品
银行 买房 按揭 情况 贷款
胜算 员工 宿舍 公司
资料 诉讼 法院
库存 管理系统 设计
汇总表 资本 资产 负债表 能人 不平 企业
联邦 基金 利率
短文 文章 员工
准备金率 银行 准备金 通俗 影响
湿疹 专家 小儿 儿童
过户 二手房 办理 贷款
物流 系统 调查报告
高分 种类 商店
设计 时钟 单片机
危机 意识 企业
国际 关系 实力 政治 国际 大学 名气
原籍 毕业生 户口
网页 高手 背景 音乐 名字 曲子
绘画 产品 设计
国家 毕业 补贴 大学生
地址 英文版 软件
数学 方法 物理
英文 资料 国王
蔷薇 风华 全文
违法 个体 工商户 情况
彩虹 豆花 荧光
编程 排序 向量
抵押 物业 额度
联通 客服 业务 宽带 人员
语言 文字 论据 祖国
文件 网站 国家 政府 国家标准 国标 免费
历史 大唐 监察 贞观 大夫
网易 笔试 游戏
加工 中心 原因
教材 逻辑学 法律
高手 代理 指点 品牌 市场
浏览器 程序 设置
概念 管理 技术
日记 插曲 吸血鬼
市场经济 财政 条件 职能
效果 白癜风 医院
商品房 制度 年检费 电梯 收费
分析 比值 经济 程度 模型 计量经济学 总额 贸易 影响 变量
贸易壁垒 高分 玩具 出口 技术性 对策
班级 管理 班长 科学
穿线 玻璃钢 生产 设备
利用 钢管 废料 螺旋
原件 住房 公积金
接线盒 单位 型号 意识
语句 信息 部门 名称 年龄 长者
学业 水平 数学 答案
电路板 传感器 设计
农民 农作物 人民币
高手 服务 启动 服务器
开票 个体户 税收
专业 护理 医院
因素 系数 电气 功率
传动 装置 减速器 传动比
日语 能力 工作
继电器 固态 区别
黑眼圈 脸色 嘴唇
诉讼 原则 文书 制作
继电器 电源 电压 电磁阀
建议 肝硬化 医院
音译 韩语 汉字
作家 现役 小说 起点
布置 舞台 投影 会展
优先 程序 调度 算法 进程 设计
直流电 读数 电容 数字 电阻 区分
工资 高分 指点 员工 淘宝
日语 中文 火影忍者 歌词
分子 分母 分式
和歌 韩语 名字
材料 销售 五金 账务 企业
历史 网站 手机 小说 免费
名字 女主角 韩语
视频 升级 聊天 序列
经济 股票市场 影响
体系 经济 试题 概论 金融 金融学
嗓音 女生 文学作品
图书馆 报告 药品 医院 设计 管理
教训 角色 进口 公司
人口 资料 软件 公安
变压器 补偿 电容器 电容量
大专 电力 专科 技术 学院 发电 职业 起点 专业
发展 背景 机遇 命题 企业 医药
咨询 劳动 纠纷 法律
外国人 数字 英文字母 域名 英文
代码 编程 程序 串口
地区 企业 数量
语言 机床 软件
费用 培训 免费
父子 豆花 黑道 全集
培训 学校 网络 管理
数据库 咨询 设计
日语 毕业生 专科
变量 区别 汇编语言 数据 定义
白酒 代理商 市场
空间 百度 图片
资本 盈余 公积
平面 计算机 设计
大学生 空白 毕业生 邮箱
背景 话剧 布置
[truncated: 288,224 more chars]
