# Supplementary material for: Fairness modeling for topics with different scales in short texts
Source: PeerJ Comput Sci. 2025 Jul 23;11:e2936. doi: 10.7717/peerj-cs.2936 (PMC12453639; doi:10.7717/peerj-cs.2936)
Supplement: Supplemental Information 1 [file peerj-cs-11-2936-s001.zip › MixTM-G/data/THCUNews.txt]

现货 基础 弱势
大豆 期货 全线
全球 救市 弱势
风暴 期市 期货 遭遇 黑色
国际 商品 牛市 利与弊
成品油 价格 窗口期
期货 日报 白糖 黄金
黄金 期货 全线 外盘 信心
期指 现货 指数
期市 全线 格局 白糖 期铝
商品 市场 吹响 牛市
甲醇 波动 石油 空令
期市 财富 乾坤
期铝 期铜 金属 冰火
期货 合约 两极分化
金属 市场走势 分化
供需 关系 油价
信贷 市场 商品价格 全线
商品 期货 投资
救市 计划 金属
金融危机 世界 能源 产业 格局
期货 日报 期市 全线 白糖
期货 银期 合作 新思路
总理 信心 金融市场
金因 救市 计划 魅力
期货 座谈会 督导 企业
企业 铜价 后市
大豆 期货 熊市 特征 成形
工业品 期货价格 区间
期货 日报 品种 白糖
白糖 期货 需谨慎
经济 基本面 商品 期货
胶价 进口商 价格 报复性
期货 投机 交易
部署 国际 商品 期市 巨幅 波动
空令 上油 甲醇
基本面 商品 期货
航油 油价 波动 风险
商品价格 企业 期货 保值
商品价格 雪崩 企业 利润
铅锌 减产 调查
黄金 期货 基金 大手
现货 市场 天胶
管理 乱象 水面 金融风暴 商品 期货市场
脚步 期市 品种
天胶 巨量 现货 积压 港口 橡胶
小麦 宏观政策 限定价格
期铜 原油 领衔
国际 油价 字头
风险 套利 交易
有色金属 铝业 毛利率
期货 日报 期市 全线
油价 底线 会议 减产
商品 国际 商品 良机
农产品 期货 大面积
国家 大豆 市场 底气
塑料 期货 波段
商品 期货 品种 体系
期货价格 贸易谈判 定价 基准
期市 全线 空头
期市 传言 铜业 资金
期市 改革开放 标志 成果
预期 减产 期市
期货 铜业 董事长
白糖 行情 小视
糖王 行业 冷局 糖业 减产
期铜 价格 低点
石油 产品 期货 合约
铜业 传言 期货 盈利
黄金 期货 合约
利空 数据 商品 期市
金属 期货 全线 手续费
国家 天量 连豆 合约
国际 煤价 跌幅 创纪录 影响
炒金 公司 部委 监管 责任
基本面 偏空 大豆 遭遇 重压
商品 全球 矿业
炒金 实质 变相 期货交易
期市 投资者 金额 预期
期货 公司 批量 布点 现货 钢市
违规 石油 期权 合约 隐患
农产品 投资 金属 原油
农产品 投资 金属 原油
商品 市场 触底
证券期货 规章 程序
期金 内地 黄金市场
政策 农产品 跌势
炒金 典型 黄金 期货交易
棉农 超低价 全球 纺织品 市场
期货 公司 信用 评级 定量化 社会 信用 合规
关口 有色金属 泡沫
原油 期权 风险
经济 风险 工业品 大面积
商品 期货 全线
魅影 期市 工业品
进口 大豆 定价权 国家
中信 泰富 董事 总经理 公职
商品 理财产品 制度
市场 预期 国家 油脂 企业 商业 库存
救市 减产 效果
期价 贴水 理由
油铜 金领 商品 市场
期权 合约 亏损
白糖 行情 期价
衍生品 市场 金融风暴
商品 市场 熊市
期货市场 跌势 舞步
金融危机 商品 市场
信贷 危机 全球 农作物 减产
农产品 期货 棕榈油
国际 金价 保证金 客户
期市 亏损 样本
减产 国际 油价
研究 期权 合约 解决方案
盘点 国际 金融市场 衍生品 交易
美盘 期金 宽幅 资金
资金 助力 白糖
期货交易 盈利 法则
黄金 黄金 现货 期权
期货业 风险 能力
商品 新一轮 跳水赛
工业品 期货 聚乙烯
期货 日报 期市 弱势
原油 期权 亏损
新屋 销售 伦铜 金属 期货 全线
美豆 连豆 弱势
证券期货 评估 资格 机构
金融 海啸 期市 大面积
铜价 交易日 跌停板
金属 企业 桥梁
商品 市场 危机
期货 公司 流动性 风险
期货 日报 豆类 期价 小幅 金属 宽幅
股价 传动 股权 泥潭
道琼斯 商品 指数 基金 投资
调研 期货 公司 技术 系统 现状
数字 游戏 全球 农产品 价格
燃油 成交量 历史
银行 工具 交易
美盘 期金 升势 市场 降息 消失
股票 股民 期市
金属 期货 全线
因素 无力 全球 金属 行情
产胶 减产 橡胶
单周 销售 大豆 抢手货
大豆 期货 压力
商品 投资者 期货 公司
期货业 系统性 风险
客户 交货期 股份 期市 大额
工业品 期货 聚乙烯
市况 契机 铅锌 产业 集中度 实质
证券公司 期货 经纪 业务
全球 救市 商品 市场 借机
期铜 遭遇 黑色 赌局
石油 灾难 衍生品 地雷
国际 金价 油价 单月 跌幅
天然橡胶 价格 胶农 损失
市为 三农 服务 综合 路径
心态 油品 冰点
降息 法宝 农产品
救市 高管 腰包
金属 期货 成本价 中铝大 现货
产胶 减产 强势
全国 黄金 期货
大豆 低位 风险
持仓量 资金 商品 市场
通报 世纪 黄金
金额 世纪 黄金 受害者 遍布全国
股民 变期 先学 空单
加工 企业 难言 产业
年度 大豆 产量
农产品 期货 品种 豆粕 棉花 弱势
油脂 期货 分化
商品 跌势 黄金 熊市
工业品 期货 燃油 涨幅
全国 食糖 价位
期市 杂谈 商品 市场 幅度 时间
消费 预期 菜籽油
胶价 橡胶 进口 订单
黑云压城 棉花 期价
期货 公司 净利
国际金融 工业 经济 影响
奶业 减产 制糖业 定局
库存 铜价 压力
油价 期货 强势
天胶 跌幅 商品 跌幅 调整
巨量 资金 白糖 期价 陷阱
期市 成就 管理 期货 基金
现货 卖家 后市 价格
经济 前景 商品
国际 商品 市场
商品 市场 偏空 格局
国家 粮食 收购价 农产品 期货 反响
投资 计划 原油 铜期货
期货 日报 期市 集体 品种
减产 油价 跌势
经济 商品 市场 跌势
方案 商品 期市
方案 商品 期市
经济 计划 工业品 期货
政策 行情 蓄势
现货 市场 大豆
国际 油价 品种
期货 公司 基金 业务
期货 公司 基金 业务
压力 金属 价格
期市 风险 专家 期价 信号
油脂 急需 政策 原料
油脂 产业 油厂
金属 价格 新一轮 牛市 种子
全球 原油 日需求量 预期
价格 危机 企业 期货
大豆 行业 前景
农产品 期货 低位
国际 能源 油价
投资 黄金 期货 因素
油价 产油 成本
大权 能源 政策
专家 预测 大豆价格
国家 粮油 大豆 产量
国际 油价 实质 意义
全球 原油 需求量
市场供应 塑料 期货 逆市
市场 信心 铜价 套利 机会
摩根士丹利 商品 市场
政策 市场 信心 棉花
棉价 棉企 国家
白糖 价格 游戏
商品 市场 油价 低点
减产 原油 走势
国际 油价 投机 资金
收粮 原生态 外资 粮商 阳谋
黄金 期货 涨幅
总经理 助理 钢材 期货 时间表
护盘 失灵 农产品 全线
投资 石油 行业
燃料油 商品 影子 投资 品种
证券 期货业 实体 经济 力度
农产品 期货 出口税
政策 时日 商品 估值
世界 原油 预期
塑料 期货 遭遇 强平
分歧 能源 化工 板块 期市 热点
工业品 期货 塑料 燃油
期货 日报 连豆 尾盘 塑料
油市 空头 市场
燃料油 白糖 模式
期货 营业部 开业
工业品 期货 天胶 燃料油
期货 日报 原油 期市 品种
汽车业 天然橡胶 遭遇
能源 市场 石油
季节性 供应 压力
钢材 电子 交易 钢材 期货
铜价 低价 进口 旺季
塑料 期货 行情
国际 金融危机 期货市场 发展 空间
政策 期棉 跌势
国际 油价 野村 证券 经济学家
危机 期货市场 机会
油价 商品 基金
世界 经济 商品 市场
油厂 转基因 进口 大豆 主产区
小麦 收购价 每斤
期货 日报 黄金 塑料
期钢 误会 钢材 电子 交易
证券期货 诚信 档案 信息
钢市 电子盘 钢材 期货
铜价 铜精矿 供应 局面
套期 保值 劣币 良币 企业 银行
消费 价格 市场 疲态
专家 开药方 政策 大豆 产业 困局
降息 国际 商品 期市
商品 资产 良机
期货 日报 降息 影响 期市 总体
棉花 期货交易 时间
银行 商品 市场
降息 影响 油脂 盘整
巨资 棉花 期价
救市 政策 期市 风险 拉锯战
因素 影响 国际 油价 走势
国际 黄金 涨幅
商品 投资 机会
黄金 代理 公司 违规
股指 期货 期货 公司 资源 身价
原油 市场 投资 机会
先锋 供应 压力 糖价
政策 调控 效果 棉花价格
期货 公司 营业部
期货 日报 黄金 连豆 跌势
白糖 期货 期市 冠军
摩根 农产品 商品 市场
二度 启动 农产品 期货
消息 大豆 期货价格
利空 数据 油价
商品 期货 指数
国际 原油价格 遭遇 双重
塑料 期货 纪录 高点
计划 减产 油价
经济 数据 突袭 油价
糖王 统一 货款 打水漂
商品 新一轮 跌势
全球 股市 油价 低点
跌势 熊气 商品 市场
铜精矿 进料加工 贸易 政策
商品 燃料油 期货
券商 交易 股指 期货
中信 泰富 损失
期货 市场 衍生品 工具
金融危机 市场 衍生品 工具
期货 研究 金融机构
国家 粮库 负责人 储粮
金融 经济 发展
股指 期货 创造条件
股指 期货 创造条件
期货市场 改革 发展 机遇期
期货 日报 金属 大豆
股指 期货 机构 投资者 工具
主席 国际 油价
主席 全球 原油 库存
汽车行业 胶价 关口
人民币 出口业 期货市场
金融危机 期货市场 监管 体制
政策性 粮食 收购价 农民 排队 售粮
豆伤 内资 油脂 企业
股指 期货 时机
专家 短期内 油价
跌停板 幅度 条件
人民币 预期 商品
原油 橡胶 橡胶
工具 企业 存货 风险
廉价 进口 大豆 效果
钢市 国家 钢材 商业 方案
民族 企业 食用油 价格 稳定器
油价 跌势 天气
燃料油 领先 原油 触底
经济 商品 阶段性
期市 股市 背离
商品 市场 金价
商品 市场 全线
做空 机会 账户
白糖 棉花 空头 思维
经济 政策 农产品 价格
库存 油价 时代
中信 泰富 内幕 财务总监 下单
利空 数据 商品
国际 商品 阴影 油价
套期 保值 原则
期货 日报 期市 品种
油价 改革 定价 机制
农产品 价格 时日
塑料 期货 投资 机会
期货 基金 考验
油价 关口 变数
邻国 橡胶 价格 措施
铜价 巨量 走势 因素
检验 转基因 大豆 中央 储备库
义务 咨询 活动
规则 细则 法律义务 咨询 活动
供需 结构 差异 盘整 格局
国家 粮食局 发展 粮源
期货 日报 期市 橡胶
短期内 跌幅 双底
风险管理 期货业 发展 关键
风险管理 期货业 发展 关键
年度 全球 大豆 产量 预估
世行 商品 牛市
结构 差异 套利 机会
国家 粮油 大豆 产量 预估
国家 粮油 大豆
油脂 市场 低位
油脂 行业 救市 期货 重任
电力 新纪元 期货
调研 铜板 企业 铜价
内幕 交易者 割肉
国家 粮食局 粮食市场 调控
期货 学院 分析师
商品 偏空 格局
期货 日报 期市 工业品
证券期货 市场 管理 办法
统一 数据 出口
连豆 波动 小幅
政策 农产品 市场
工业品 期货 品种 出口 限令
商品 储备 制度
期货 投资 基金 大众 投资 工具
期货 日报 期市 燃料油
汽车业 救援 计划 金属 期货 全线
年度 会员 综合 活动
全球 工业 基金 价格 预估
减产 胶价 天然橡胶 期货
钢材 稻谷 期货 新品种 倒计时
基本面 因素 铜价 弱势
新世纪 期货 公司 股权
降息 预期 金价 全球 经济
原油期货 电子 减产
大豆 期货市场 影响
豆粕 供需 价格 走势
备货 行情 油脂
棉花 收购价 企业 整体 亏损
期货价格 现货 市场 风向标
期货价格 现货 市场 风向标
期货 公司 监管 座谈会
轮值 主席 成员国 原油 产量
燃料油 工业 用户
现货 回马枪 燃料油 期价
经济 迷雾 铜市
月度 报告 原油 负增长
产胶 出口 实质
危机 政策 农产品
商品 市场 零利率 井喷
商品 市场 零利率 井喷
大豆 市场 借机
期货 公司 评级 制度
期货市场 商品 绿色通道
期货 日报 油封
棉花 缩量 收阴
减产 影响 期市 燃油 冲击
成员国 原油 日产量
公司 金融 期货 资格 期货业
产量 原油 大旗 商品
商品 市场 空气 商品
塑料 巨头 生产 基地
工业品 期货 燃油
证券期货 营业部 盈利
减产 油价 跌势
减产 保价 原油
减产 幅度 历史 记录
协议 内幕 交易
粮食 借机 发力
税费 油价 燃油 激情
库存 跌幅 行业 亏损
铜价 雪崩 业务 资源 公司
中信 泰富 重组 高层
投资者 教育 工作
期货 公司 力度
农产品 期市 交易 时间
农产品 期货市场 交易 时间
天量 新赛 新农 白糖 供需
工业品 期货 品种 现货
证券期货 经营 机构 规范 发展 会议
摩根 大通 预计
期货业 自律 阶段
期货 投资 基金
商品 期货价格 波动
期货 公司 力度
原油 牛市 套利
套期 保值 发力 净利润
粮食局 副局长 粮食 期货 发展 经济
期货 日报 燃料油 塑料
期货 程序化 交易 新品 亮相
小幅 影响 信心 资金
期货 程序化 交易 高峰论坛
期货 程序化 交易 高峰论坛
启动 金属 价格 熊途
国家 启动 数量 预计
强力 储量 产量
期货 日报 金属 弱势
总局 风险 预警 输华 大豆
保证金 市场 风险
品种 长假 风险
农产品 期货 外盘 豆类
券商 股指 期货 工作 倒计时
农产品 价格 农业 生产 发展
银河证券 期货 资格
长假 风险 工作
杠杆 意味 衍生品 市场
工业品 期货 外盘
国金 期货 借款
商品 期货 低位 区间
全球 经济学家 原油价格
行业 人士 预计 植物油 价格
资金 布局 程序化 交易
预期 国家 大豆 跌势
商品 市场 宏观调控
口述 历史 期货业
进口 低价 大豆 保卫战
投资者 教育 模式
中央 农村 工作 会议 政策 农民
全球 金属 价格
原油 套利 广发 期货
商品 期货 低位 格局
期货 熊市 交易 机会
价格 机会 陷阱
期货 公司 预警
期货 公司 预警
油价 期市 雪崩 商品
农产品 外盘 大豆 反攻 龙头
期货 日报 燃油 天胶
美豆 政策 豆类 期货 强势
外盘 影响 农产品
期货 董事长 期市 机会
衍生品 期货 事件
金属 价格 跌势
长假 农产品 主力 资金 工业品
期货业 协会 投资者 诈骗
中信 泰富 董事 股价
商业 有色金属 启动
旱情 农产品 行情
跨国 粮油 巨头 圈地 日照 外资 油脂 产业
期货 日报 期市 品种
油价 粮价 走势 变数
期货 公司 诈骗
合法 期货 公司 诈骗
品种 期市 红火
外盘 期市 品种
油砂 项目 油价
战略 国际 油价
铜套 亏损 调查
成交额 突破 期货业
期货 投资 基金 试点
油价 商品 品种
公司 打响 头炮 期货 品牌
钢材 期货 定价权 武器
铝战 中铝 对折
局势 国际 油价
农产品 期货 油脂 棕榈
商品 指数 权重 价格 波动 原油 工业 金属
宏观经济 影响 商品 市场 工业品 期货
研究 煤炭 期货
指数 基金 拉拉队
调整 连豆 强麦
天胶 期货 公司 风险
石油 基金 坊间 消息 专家
构筑 双底 防线
局势 国际 油价
石油 化工 交易网 交易 违规
期货市场 发展 局面
金属 指数 基金 疑是 主因
金银 现货价 小幅
政府 粮油 价格 升势
有色金属 期货价格 资金
有色金属 波澜 基金 时机
橡胶 三板 强平
竞价 空间 亮点
农品 期货价格 集体
期货 品种 功能
股市 期市 遭遇 黑色
传统 衍生品 业务
斗气 态度 天然气 危机 关键
商品 期货 风险 机遇
国际 油价 单日 跌幅
国际 油价 预期 商品 市场 价格
大豆 产量 预估
库存 期市 拦路虎
铜业 委员会 预计 均价
期货 日报 期市
银行 疾呼 交易
调整 保证金 跌停板
新一轮 计划 商品
期货市场 市场 预测
期货 日报 全线
胶价 调整 风险
进口 大豆 受益者 价格 国产 大豆
黑色星期 股市 油价
指数 商品 期货价格 企稳
经济 计划 商品 胆气
期货 日报 原油 期市 品种
油价 商品 涨势
报告 商品 市场 投资 机会
农产品 救市 启动 国产 大豆
金属 供应 压力
金融 钢材 商品 期货
风险 管理 办法 修正案
利空 报告 突袭 油脂 期货 跌停板
双重 利空 油脂 集体
股指 期货 融资 融券 试点
市场 人士 成品油 期市 影响
期货 日报 天胶 白糖 尾盘
股市 国际 油价
电解铝 成本 空间
年度 大豆 产量
期货 基金 试点
期货 日报 燃料油 尾盘 遭遇 重创
白糖 技术 强势
货币 动力 商品 市场 整体
新政 保证金 时代
冲动 阶段性 调整
大豆 定价权 第一战
营业部 保本 期货 公司
业绩 结构 期货经纪 预期
资金 管理 风险 教育 会员
重点 客户 资金 交易
钢材 期货 品种 线材 螺纹钢
措施 游资 工业品
全球 基金 总资产 共蒸发
大豆 白糖 天量 库存
工业品 期货 燃油 跌幅
投资 机会 分析 铝价
风险 钢材 期货 工作
期货 日报 橡胶
长假 保证金 期货 公司 高调 风险
期货 日报 油脂 期货 触底 金属
农产品 期货 蓄势 整理
游资 策动 天胶
年终奖 期货 公司 红包 券商
外媒 全球 石油 产量 速度 预期
摩根士丹利 金价 涨势
期货市场 统一 开户 制度
权威人士 期市 突破
全球 商品 期货市场 功能
国际 油价 黄金
期货 日报 油脂 集体 尾盘
指数 期货 合约 销售
文件 农产品 价格 农民工
期市 制度 突破
市场 聚乙烯 活跃
市场 黄金 牛气 冲天
期货 日报 政策 期市 强势
企业 生猪 期货 风险
企业 生猪 期货 风险
黄金 期货 冲击 黄金 期货
期货 日报 旱灾 强麦 工业品 全线
消费 信心 大旗
货币 决策 考验 市场 黄金 期货
世界 金融 衍生品 交易量
天胶 强势 汽车 计划
期货 公司 盈利
钢材 期货 预期
钢材 期货 合约 设计
旱情 国际 大豆 期货 天气
预测 油价 石油
大旱 助推 强麦 行情 主力 分歧
抗旱 减产 小麦 期价
旱情 小麦 期货 高位
官方 原油 出口
黄金 期货 升势 降息 预期 金价
美豆 降温 连豆 尾盘
期货 公司 名录
全国 交易市场 体系
棉价 涨势 考验
旱灾 粮食市场 影响
上金 交易商 红利
钢铁 期货 钢铁股 借势
全球 商品价格 指数 信号
产业 规划 助推 商品 期货市场 全线
期货业 重点 工作
期货 行业 整体 核心 竞争力
辖区 期货 监管 风险
辖区 期货 公司 交易额
期货经纪 业务 盈利
金属 期货 全线
投行 黄金 基金
期货 日报 油脂 全线
上金 交易商 红利
盈利 期货业 困境
稻谷 期货 交易 品种 早籼稻
旱情 牵动 神经
降水 小麦 期价 强势
经理 期货 回报率 秘诀
减产 经济 救援 铝价
副部长 商品 市场 价格 波动
大旱 小麦 期价 现货 市场
小麦 减产 预期
旱情 小麦 价格 加工 企业
商品 市场 因素
期货 日报 商品 集体 遭遇
钢铁价格 触底 谜底
专家 天气 期货
中金 规划 投资者 制度
中金 期货 公司 客户
统一 开户 工作 试水
统一 开户 工作 试水
小麦 价格 减产 油脂 油料 波动
全线 贸易 数据 预期
救市 细节 商品 期货
股指 期货 投资者 制度 设计
股指 期货 开户 大面积 试点
证券 期货业 信息安全
食糖 减产 冲击 国际 市场
国家 储备 小麦 价格 企稳
期货 日报 期市
白糖 期货 牛市 预演
信心 经济 铜价 悖论
测试 资格 股指 期货
现货 主力 事业
钢材 倒计时 期货 公司 圈地 运动
黄金 试点 杠杆 倍数
期货 日报 白糖 金属
财富 期货 助推 期货 经济
黄金 关口 盲目
黄金 期货 小幅 持平
政策 宏观 糖价
大旱 小麦 影响
库存 消费 金属 调整
计划 糖价 格局
期货 公司 预警
白糖 天量 减产 预期
小麦 大旱 影响
因素 低位 运营 基调
年度 证券 期货业 国家 科技 奖励 项目
合约 草案 曝光 钢材 期货
季节性 供应 胶价
棉花 巨幅 波动 行情
强势 豆类 整体
建议 投资 商品
商品价格 指数 基金 抄底
商品 期货市场 趋势
商品 期货 遭遇 黄金 逆市
天胶 供应 压力
廉价 石油 时代
期货 浮动 盈利
稻谷 钢材 早籼稻
美豆 油脂 全线
线材 螺纹钢 期货交易
钢材 期货 影响
钢材 期货 发展 意义
钢材 期货 合约 规则
交易 钢材 期货
业内人士 热议 钢材 期货
基本面 差异 豆油 豆粕
廉价 石油 时代
钢材 贸易 定价 影响力
期货 日报 金价 趋势 白糖
粮食 救市 启动 重点
钢材 期货交易 单张 合约
定价权 钢材 期货
钢材 期货 投资 门槛 合约 面值
钢材 期货 投资 门槛
钢材 期货 情况
钢材 期货 着力 定价 优势
钢材 期货 概念
钢材 贸易 企业
旱灾 影响 油菜籽 产量 历史 纪录
钢材 期货 厂库 方式
钢材 期货 资金 门槛
黄金 井喷 中金 单日
农产品 期货 行情 连豆 涨幅
分类 级别 期货 公司 业绩
分类 级别 期货 公司 业绩
股东 天汇 期货 股权
工业品 期货 走势 燃油 走势
有色金属 库存 煤价 电厂
期货 金创 白糖 强势
经济 商品 冲击
经济 黄金 时代
钢材 期货 增量 保证金 规模
主席 会议 减产
全面提高 风险 管控 能力
国际 油价 燃油 期货 强势
期货 学院 新闻记者 期货 研讨班
期货 公司 分类 监管 启动
期货 期市 油脂 集体
期货 日报 宽幅 油脂 集体
价格 缺位 钢材 期货
糖会 减产 资金 打响 白糖 战役
糖市 走势 后市 惯性
经济 商品 言转势
钢材 期货 力助钢 业绩
钢材 期货 亮相 材钢
指数 商品 市场
豆油 豆粕 套利 战略性
冶炼厂 缺套 废铜 进口
期货 油脂 工业品 集体
期货 日报 黄金
燃料油 级别 力度 原油
股市 冲击 商品 信心
钢材 期货 业界
主权 财富 基金 商品
主权 财富 基金 流向 商品 能源 市场
规划 金属 期货 金属
制糖 全球 供给 缺口
股市 影响 金属
钢材 期货 期货 公司 压力
钢材 期货 期货 公司 地毯 攻势 客户
榨季 全球 食糖 供给
测试 合约 细则 草案
测试 内容 时间
农产品 期货 豆油 历史
工业品 期货 周线
规划 金属 期价
规划 信心 金属 应景
期货 豆类 白糖 小幅
期货 日报 豆类 白糖
黄金 期货 基金 市场 信心
国际 粮油 巨头 创纪录
时隔 钢材 期货 登场
期市 预期 商品价格
指数 基金 股指 期货
生猪 期货 遭遇 困局
金属 期货 走过场
计划 农产品 交易 国有化
全国 期货 成交量
关键词 钢材 期货 交易 门槛
交易 测试 聚氯乙烯
预期 农产品 期货 低位 盘整
电解铜 价格 波动 期铜 交易 投机 误区
县城 贸易量 期货 公司 钢材 商帮
期货 铜价 豆类
期货 日报 尾盘
银河 期货 数据 白糖
粮食 热点 暴利
全球 经济 环境 白糖
资金 警戒 红线
期货 日报 强势
白糖 减产 期货 冲击
产量 期价 理由
经济 计划 国际 铜价
建议 发展 基础 衍生品 市场
期价 有色金属 强势
股市 期市 行情 活跃
农产品 期货 跌势
利空 压制 国产 大豆
储粮 大旱 粮食 危机
全球 商品价格 指数 信号
危机 强势 黄金
金属 商品 字线 横盘 单月 振幅
金属 商品 字线 横盘 单月 振幅
铝价 电解铝 产业
部署 期货 监管 工作
总经理 期市 服务 扩大内需
总经理 衍生品 功能
资本 商品价格 构筑
新品 期货 圈地
期货 强势 金价 高位
期货 日报 黄金 关口 白糖 尾盘
股指 期货 资本 市场
钢材 期货 预期
期货 信托 计划
塑料 期货 态势
糖厂 减产 定局 全局 时日
投资 门槛 期货 理财产品 面世
期货 黄金 白糖
减产 国际 油价
动能 投资 思路
海通 期货 纪律 惩戒
预期 商品 热情
减产 白糖 期价
效应 进口 创纪录
代表 建议 股指 期货
工业品 期货 塑料 逆市
成交量 持仓量 期价 合约 单日 纪录
投资者 教育 钢材 期货 倒计时
期货 日报 黄金
燃油 国泰 航空 油价 脸色
种蔗 甜头 蔗农
银行 国际 糖价
人大代表 生猪 期货交易
副部长 农产品 价格 压力
内需 结构 专家 建言 期市 利器
期货价格 白糖 市场 谜局
期货 日报 燃料油 白糖
金油 比价 油价
金融市场 形势 股市 期市 走势 分化
钢材 现货 报价 弱势
资本金 大限 期货 重组
管理机构 未批准 期货 投资 咨询机构
网络 期货 公司
期货 日报 关口
末路 巨头 交易者
白糖 期货 三国演义
车市 暖流 胶价
钢材 期货 合约 设计
金融 衍生品 交易 标准
线材 螺纹钢 期货 合约
钢材 期货 交易
钢材 期货 程序
钢材 期货 品种 合约
钢材 期货交易 测试
钢材 期货 交易
世界 经济 压力 减产
游资 白糖 期货
大厂 白糖 减产 迷雾
工业品 全线 白糖
囚徒 困境 交易商 油价
黄金 金价 影响
豆类 持续性 考验
白糖 雄居 全球 商品 期货交易
期货 商品 股市
钢材 期货 钢材 期货
钢材 期货 试水
铜价 投机 资金 迹象
黄金 金价 影响
抄底 燃料 乙醇
减产 糖价 走势
原油 商品 期货 关键时刻
白糖 期货 主力 胜利
投行 黄金价格 走势
期货 日报 尾盘 冲击
白糖 期货 巨量 收阴 走势
钢铁 板块 钢材 期货 上线
闲置 油价 低位
先行 期货 基金 试探 监管
交易日 收益 期货 公司
公司 金融 期货交易 业务
商品 市场 信心
定价 解析 钢材 期货 利益
商品 期货 世界
期货 日报 强势 铜业
燃油 原油 趋势 幅度 原油
金创药 商品 伤口
黄金 金价 趋势
难题 心病 钢材 期货
天量 资金 后市
全球 资金 股市 商品
商品 期货 板块 攻势
螺纹钢 线材 期货 合约 交易
工业品 期货 全线 塑料
期货 艳阳天 豆类 强势
早籼稻 期货 合约 规则
政策 商品 牛市 引擎
钢材 期货 保证金 跌停板
税收 争端 大豆价格
机构 钢材 期货
螺纹钢 线材 期货 费用
商品 豆油 历史纪录
商品 资源 类股票 机会
摩根 商品 市场 涨幅
早籼稻 期货 合约
大豆 低价 冲击 粮油
细节 商品 市场
细节 商品 市场
矿山 生产 消极
风险 基金 商品
走势 黄金 投资
印钞机 原油 黄金 后市
早籼稻 期货 市场
早籼稻 期货 钢材 期货
钢材 期货 极具 战略意义
钢铁贸易 企业 现货 经营 利用 期货 工具
供需 形势 金价 调整 压力
铅锌 企业 期货
原油 商品 市场 涨者
工业品 期货 塑料
钢材 期货 期货业 格局
期货 铜价 调整
期货 日报 调整 缩量 盘整
商品 市场 调整
金属 市场 分歧 手天量
金属 期货 全线 收绿 小幅
新一轮 淘金 浪潮
原油 塑料 期货
库存 连粕 强势 事出有因
期货 日报 金价
消费 旺季 铜价 概率
脚跟 商品 投机 降温
工具 风险 期货市场 价值
金融 属性 原油价格
钢材 期货 读秒 风险 教育
钢材 期货 走势
钢铁股 钢材 期货 品种
企业 衍生品 损失
钢材 期货 阶段 行情
钢材 期货 盲目
钢协 常务 副会长 钢材 期货
螺纹钢 线材 期货 基准价
杠杆 化难 外汇 黄金 双向 交易
国际 油价 油荒
时期 油价 趋势
期货 日报 连豆 行情 小幅
钢材 期货 国际 钢材价格 影响
现货 企业 利用 期货市场 风险
螺纹钢 线材 交易
路透社 钢材 期货 经济
钢材 期货 走势 主力 合约
钢材 期货 四法
钢材 期货 螺纹钢 螺纹钢 线材 基准价
钢材 期货 交易
钢材 期货 基准价 机构 套利 良机
钢材 期货 钢材市场 发展
钢材 期货 盘面 品种 涨幅
钢材 期货 汽车
钢材 期货 螺纹钢 主力 合约
全球 钢材 交易 活跃 地方
钢材 期货 首单
商品 涨势 基金 巨资 有色金属
钢材 期货 品种
散户 钢材 期货
国际 油价 石油 产品
月度 金属 市场 指标 影响
期市 观象 期货 品种 持仓量
地区 期货 保证金
钢材价格 套利 机会
钢材 期货 书写 传奇
会议 出售 黄金 计划
利空 连豆 期价
白糖 期货 硝烟
期货 日报 大豆 缩量 整理
白糖 期货 巨幅
钢材 期货市场 风险
钢材 期货 重出江湖 需谨慎
钢材 期货 价格
监管 交易商 市场
期市 资金 主力 金属
长假 市场 风险
原因 粮食 空仓 现象
农作物 面积 赢家
理会 外盘 期市
市场 构筑 阶段性 头部
交易 期货 新户
黄金 重演 走势
商品 投资 头把交椅
铜价 复产 冲击
企业 客户 试探性 钢材 期货
企业 客户 试探性 钢材 期货
时代 玉米价格 区间
黄金 期货交易 敞开大门
意向 报告 预期 豆类
脉冲 糖市 消费 效应
豆粕 套利 资金
钢材 期货 交易
峰会 商品 市场 我行我素
专家 恒指 期货 期指 成份股 周转率
减产 迷雾 糖市 消费
黄金 期货 银行 会员
调价 钢材 期价
降价 期价 盘局 钢材 期货 活跃 时日
豆粕 豆类 期价 白糖
钢厂 降价 钢材 期货
钢材 期货 调价 现货
银行 黄金 期货交易
降价 钢材 期货 贸易商 进场 资金
峰会 商品 市场 兴奋剂
云南铜业 预计 亏损
信心 商品 报复性
外汇市场 商品 期货
活跃 运作 规范 钢材 期货
期货 日报 豆粕
贵糖 股份 股东
情绪 黄金 商品
钢贸 巨头 尝鲜
世界 黄金 协会 黄金
主力 资金 合约 强势
仓单 日报 周报
白糖 销量 预期 后市
资金 豆粕 后市 风险
金属 新一轮 攻势
预计 白糖 产量
早籼稻 期货 培训班
监测数据 食用 农产品 价格
库存 预期 原油价格
商品 调整 序幕
期货 日报 豆粕
铝业 预计 全球
股市 商品 风险
调研 铜杆 企业 订单 预期
钢市 基本面 钢价 盘整
银行 黄金 期货
国家 外汇市场 时间
私人 飞机 期货
上油 原油 成品油 期货交易
小麦 预计 减产 油菜籽
操盘手 巨资 期市
早籼稻 期货 合约
豆粕 天量 塑料
期货 公司 新品种
国际 能源 石油
早籼稻 期货 合约 定价权
监管 期货 信托 风险
资金 农产品 金属
早籼稻 期货 合约
金融 期货 股指 期货 时间
全球 石油 降幅 纪录
石油 出口税 幅度
利空 强麦 序幕
牛气 期金 疲态
资金 农产品 金属
经济 预期 商品 走势
大豆 出口 大豆
早籼稻 期货 合约
早籼稻 期货 合约
钢材市场 整体 走势 分化
期货 信托 期货 基金
融资 融券 股指 期货
全球 体系 商品交易
套利 动机 进口
白糖 主力 合约 玄机
钢厂 贸易商 行情 铁矿石
产量 出口 钢价 小幅
供应 因素 商品 行情 概念
期货 业务 细则 修订案
早籼稻 期货 业务 事项 通告
早籼稻 期货 合约 手续费 标准 优惠
农产品 价格 企业 保值
商品 典型性 纠纷
期货 公司 重组
螺纹钢 仓库 股份 押宝 钢材 期货
早籼稻 期货 合约 交易
期货 日报 油脂
流动性 助推 商品 期市
游资 大炼钢铁 钢材 期货 天量
信贷 商品 市场
早籼稻 期货 合约 交易
金属 钢材 期货 现货 价格
国际 金融市场 收市 一览
期货 商品 期货 阵营
保证金 炒金 阵营 银行 保证金 炒金 业务
农产品 期货 走势 油脂
大豆 季节性 空头 行情
塑料 期货 冲击 空间
期货交易 早籼稻 期货
早籼稻 期货 交易
早籼稻 期货 合约
早籼稻 期货 合约
早籼稻 期货 合约
期市 统一 开户 上线 公司 试点
流动性 预期 落空 商品 市场 压力
现货 指数 滋味 期指 全线
监管 期货 公司
期货 公司 毒瘤
聚氯乙烯 商品 期货
资源 产品 定价权
期货 定价 话语权
期货 定价 话语权
全球 汽车 消费 天胶
银行 黄金 期货 自营 会员 资格
现货 金银 价格 盘整
有色金属 牛气 铜价
期货 新品 股市 热点 期货 股市
期货 日报 均线 油脂
油脂 市场 豆油
商品 物流 地方 政府 发力 期货
笔夫 商品 期货 证券市场 共振
经济 触底 预期 商品 市场 投资 热情
证券 期货业 银行间 行业标准
全球 金属 市场 故事
农产品 生产 价格
大豆 钢材 原油 机会
因素 商品 市场
粮食 金融 助力
企业 眼热 期货
钢材 现货 基准 价格
全国性 钢材 现货 电子 交易平台
商品 期货市场 涨势
宏源 期货 早籼稻 活跃 粮食 品种
价格 商品价格 合理化
新品种 期货市场 实体 经济 融合
期货 公司 客户 资产 管理 业务
期货 公司 客户 资产 管理 业务
期货 日报 能源 金属 豆类 期货
早籼稻 期货 品种 特性
稻谷 白糖 特色 品种
稻谷 期货 种粮 收益
企业 早稻 期货
能源 化工 期货
启动 期货 公司 分类 监管
豆类 油脂 强势 早籼稻
钢材 期货 主力 资金 面纱
副总 期货 公司 风险 能力
副总 期货 公司 风险 能力
期货 公司 早籼稻 期货
原油 市场 突破 良机
原油 突破 良机
国产 大豆 产业链
早籼稻 期货 农产品 期货 品种
早籼稻 期货 风险
早籼稻 期货 价格
早籼稻 期货 价格 机制
早籼稻 期货 潜力
股市 基金 黄金
品种 商品 市场
品种 商品 市场
五部委 核查 商品 交易市场
国际 油市 汇市 关系
商品 期货 全线 行情
期市 品种 集体
市场 人士 预测 期货
黄金 金价 动力
资金 主力 合约
预期 商品 遭遇
预期 商品 遭遇
合约 品种 风范
期货 公司 高管 资质 测试
棕榈油 价格 高位
全球 衍生品 抵押
文华 财经 全国 培训
热议 聚氯乙烯 期货 合约 细节
行业 发展 期货 分析师 队伍
阶段性 牛市 铜价
杠杆 全球 金属 铜价
政策 力度 油脂 主升浪
期货 分类 监管 全国
笔夫 风险 期市
糖会 减产 迷雾
铜价 短期内 因素
大豆 主产区 面积
大豆 油菜子 进口 预警 通报
操盘手 早籼稻 期货
期货 外盘 内地 代理 调查
钢坯 期货 总成交
期货 基准 花落
总体 稻谷 期价 分水岭
黄金 石油 储备
钢材 期货 保证金
商品 期货 压力 黄金
早籼稻 期货 投资者
资金 早籼稻 交易
期货 日报 流感 期市 品种
商品 空头 氛围
钢材 期货 电子盘
利空 农产品 期货
豆类 期货 大面积
大豆 大豆 难局 调查
期货 公司 重组 实质性 进展
会议 糖价 行情 启动
流感 豆类 期货
流感 豆类 期货 大面积
流感 商品 市场 黄金
流感 疫情 豆类 油脂 期货 小幅
流感 股市 期市
流感 全球 期市 遭遇 重创
流感 豆粕 护盘
买油 卖粕 套利
信贷 危机 大豆
农产品 期货 小幅 豆粕
期货 后市 压力
风险 工作 新台阶
早籼稻 期货 弱势
期货 日报 豆类 集体 白糖
期货 流感 影响 禽流感
油价 商品 牛市
能源 化工 期货 收红
豆粕 市场 后市
商品 投资 投资
进口 脚步 库存
产量 糖市 消费
减产 预期 流感 豆类 期货
中国塑料 产业 大会
库存 成铝 压力
全球 铁矿石 柜台 交易
期货市场 国际 商品价格 话语权
流动性 预期 商品 市场 全线
流感 因素 期市
流感 生猪 期货
疫情 压制 连豆 空间
疫情 商品 冲动 思维
美刊 分析 矿产品 价格 原因
股市 商品 期市
期货 倒计时 现货 炒家 躁动
大豆 产业 危局
国际 油价 高位
全国 期货市场 成交量
商品 期价 疫情 市场 风险
机构 商品 市场 攻势
供需 疫情 豆类 涨势
消费 预期 有色金属
糖价 横盘 格局
因素 金属 价格
全球 经济 曙光 商品 全线
商品 期货 牛市 条件
国际 原糖 强势
疫情 阴影 商品 市场
品种 商品 市场 强势
豆类 强势 油脂
泡沫 市场 油价
指数 内盘 商品
棉花 协会 证实 棉花 时间表
分歧 期市 品种
期货 强势 油脂 豆类
期货 日报 油脂 借机 发力
原油 油井 数量
国际 油价 收盘 记录
理事会 合约 细则
理事会 期货 合约 细则
行情 油脂 市场
交易 时间 定价权
联姻 裂痕 证券 期货
期货交易 收费 统一标准 呼声
期货 日报 农产品 油脂 涨势
油脂 商品 市场 牛头
稻谷 期货 仓库
美豆 因素 豆类 新一轮
期货 公司 合规 运作 发展
因素 影响 全球 铜价
原油 期价 突破
国际 商品 商品 原材料 进口
国际 油价 小幅
油脂 农产品 领头羊
期货 日报 塑料 天量 巨震
现货 波动 期货 投资 价值 焦点
经济 数据 油价
战略 储备 油价
金属 市场 差钱
油价 投资 商机
投资者 预期 经济 国际 油价
期货 分析师 大会 期货 摸底
期货 豆类 螺钢 线材 突破
期货 公司 保证金 预警
经济 触底 商品 期货
铅锌 涨价 企业 市场
期货 公司 首席 风险 工作
内地 流感 豆粕 期价
商品 市场 后市 政策
意欲 黄金 利润 矿业 套期 保值
期货 日报 报告 预期 连豆 尾盘
辖区 期货 公司 首席 风险
现货 后市 压力
油价 行业 投资 机会
油价 底盘 商机
大豆 低价 冲击 国产 大豆 突围
淡季 金属 调整 压力
流感 期市 豆粕 后市 行情
钢材 期货 现货 贸易商 交学费
银行间 市场 金融 衍生品 交易 协议 备案
期市 投资 机会
商品 整体 动力
有色金属 估值 压力
期货 日报 突破 压力
橡胶 进口 期价 后市
油脂 品种 吸金 大户 优势
金融 属性 铜价 方向
钢材 期货 后市 高点
期货业 资本 监管 制度 考验
期货 日报 豆粕
美国能源 情报署 油价 预期
美豆 库存 连豆
预期 油脂 涨势
供应 铜价 疲态
双重 突袭 油价
国际 油价 油价
期市 资金 油脂 豆粕
期货 日报 豆粕 期铜 尾盘
辖区 期货 公司 盈利
诈骗案 棕榈油 大盗
铜价 考验 低点
风险 金价 压力
商品价格 因素 影响
散户 当家 早籼稻 期货交易
商品 市场 牛市
中金 合格 投资者
因素 商品交易 市场
股指 期货 潜力 期货 公司
导向 弱化 商品 走势
投资 委员会 中铝力 交易
股指 期货 股市 门槛
期货 公司 首席 风险 制度
钢铁 预期 持续性
国际 塑料 期货
国家 储备棉 走势
国际 大豆 期价 影响 食用油 价格 走势
期货 公司 首席 风险 制度 建设
期货 公司 首席 风险 制度
纺企陷 困局 棉花
能源 化工 板块 期市
期货 公司 首席 风险 依法
出口 美豆 强势
前度 空头 游资 押宝
期货 合约 细则 修正案
大豆 保卫战 押宝 转基因
保证金 交易 期货 杠杆 交易
商品 期货价格 超前性
橡胶 塑料 套利
金价 考验 全线 收阴
金属 期货 股市 套利 方案 期货 保值 股票
阴极铜 替代品 资格
品种 标准 合约
协会 股指 期货
期货 中介机构 服务 能力
着力 期货 公司 服务 实体 经济 能力
总裁 钢材 期货
商品 货币 强势
价格 期市 资金 炒豆
调整 保证金 跌停板
调整 品种 交易 保证金 跌停板
期指 建议 离场
衰退期 油价 风险
豆类 板块 轮动 迹象
连豆 突破 格局 调整
铁矿石 压港 钢价 阻力
进口 树脂 冲击 市场
合约 规则 内容
价差 合力 进口
全球 基金 资金
危机 时代 高油价
商品 宏观 因素
天胶 突破 方向
油价 投资者 交易商 买单
流动性 基金 商品 市场
关口 油市 躁动
聚氯乙烯 期货 板块
连豆 资金 铜价 压力
首度 品牌 管理制度
粮贩 大豆 指标 每斤
原油 期货 作手
金融危机 威胁 商品 市场 涨势
金价 直扑 交易员
库存 突破 铝价 压力
专家 期货 合约 走势
世界 黄金 协会 报告 黄金
期货 客户 保证金 审理
宏源 期货 走势 宏观经济
期货 日报 突破
氯碱 化工 期货 期货交易
期货 主力 合约 下单
期货 价格 走势 锯齿状
交易 活跃 盘子 期市
期市 发展 轨道
期货市场 发展 轨道
持仓量 创纪录 合约
油价 高位 会议 悬念
企业 期货 品种
大豆 三毛 差价
预期 黄金 金属
能源 部长会议 共识
全球 黄金 牛市
期货 公司 风险 信息 行业
合约 豆粕 空间
国际 油价 新动力 商品
螺纹钢 期货 走势
大豆 流产 企业 自保
国际 油价 涨幅 单月 记录
金属 金属 期货
全球 油价 金价 高歌 国际 金价
卖方 价格 锯齿 波动
辖区 期货 公司 社会 责任 报告
五月份 期市 增长势头
全球 经济 油价
商品 市场 涨声
套期 保值 熨平 企业 经营风险
市场 基金 盈利
期市 黄金 油脂 资金
期铝 前途 铝价 空间
原油 商品 期货
衍生品 交易 风险
期货市场 发展 阶段
国民经济 期货 产品
原油 汽柴油 期货
商品 市场 分化
主席 助理 衍生品 交易 风险
期市 助力 国际 金融中心 建设
期市 服务 国民经济
国家 市场 储备棉
全球 商品 期货市场
股指 期货 制度
投机 天价 油价
商品 井喷 行情
股指 期货 制度
指数 商品 市场 全线
辖区 期货业 整体 盈利
风险 监管 中心
风险 监管 中心
因素 企业 套期 保值
主权 财富 基金 商品
国家 储备棉 棉花 市场
期货 公司 企业 领路人
金属 期货 助推 行业 发展 专家
化学 全球 油价
价格 叫响 世界
期货 费率 竞争
套期 保值 需将 期货 损益 现货 盈亏
库存 预期 原油 涨势
石油 期货 理想 时机
旺季 钢材 库存
涨势 商品 市场 风险
经济 商品 航运 板块
预期 影响 商品 涨势
经济 数据 调整
美豆 库存 低点 豆价 涨势
豆粕 手天量 期货 霸主
钢材 期货 后市 风险
铜价 季节性 强势 尾声
大旱 农作物 程度 影响
国家 储备 期货
商品 股市 全线 全球性
品牌 交割单 期货市场 曲线
司令 国际 油价
期货 股东 重组
资金 因素 铜价 阶段
资金 商品 期货市场 泡沫
躁动 涨声 商品 高歌 问号
钢材 期货 涨势
供应 压制 空间
供需 格局 油价 强势
商品 时代 品种
研究 机构 商品 走势
研究 机构 商品 走势
持仓量 主力 市场
期货 日报 分歧 大豆 走势 分化
油价 测试 高压
淡季 钢价 涨势
糖料 播种面积 减产
商品 期市 涨势
资金 产品 足额
期货 品种 信息 数据库系统
全球 运费 干散货 运价 指数
主因 制约 商品 后市
钢协 铁矿石 现货 日照
期货 营业部 亏损
资金 早籼稻 期货
游资 产品 走势 分化
终端 金属 期价 涨势
商品 投资 领域
棉花 实播 面积
商品 热水 冷水
地产 市场 数据 成本 钢材 期价
商品 市场 经济 脚步
期货 现货 企业 热情
被劫持 商品 市场
出厂价 钢材 期货
因素 维系 国际 豆价 强势
供应 压力 期市 内弱
工银 国际 期货交易 牌照
价格 过山车 套保才
期铝 行情 金属 尾声
笔夫 局部 商品
商品 市场 调整 压力 钢材 期货 领风骚
钢材 期货 主力 月余
国际 金属 市场 综述
工银 国际 期货交易 牌照
市场 调整 商品价格 走势
期货 日报 关口
主席 国际 油价
资金 期货 新品
进口 供应 构筑 后市
大限 钢材 期货 试盘期 尾声
因素 商品 市场
基本面 调整 风险
地缘 政局 商品 调整 风险
资本 商品 市场 投资
期货 日报 豆类
产业链 产品 期货 发展
现货 电子 交易市场 乱象
原油 数据 市场
广塑 期货 现货 市场 冲击
预期 农产品 价格
黄金 期货 自营 业务
资金 商品 市场 泡泡
钢厂 竞相 涨价 钢材 期货
股东 密集 市盈率
品种 资金 农产品 期市
全球 大豆 供应
重兵 天胶 价格
辖区 期货 公司 盈利
汽车 畜牧业 能源 属性
因素 弱化 考验 商品 市场
因素 铜价 防线
保证金 监控 中心 期货 公司 统一 编码
商品 市场 争议 方向
商品 类产品 能力
消费 增幅 预期 钢价 脊梁骨
货币政策 两难 金价 涨势
期货 监管 期货 机构 职能
期货 期货 保证金 经纪 资格
骗贷 期货 主犯
产量 钢材 期货 资金 优势
全球 塑料 期货市场
全球 塑料 期货市场
客户 保证金 期货 期货
消费 淡季 效应 金属 市场 调整
骗贷 期货 主犯
全国 交易市场 预计
期货业 手续费 自律
商品 跌声 钢材
建筑 钢价 线材 期货
摩根 大通 进口商品
力特 套期 保值 业务
衍生品 合约 国际 投行
粮食 工业品 出口 关税
规范 期货 居间人
世行 危言 商品 地震 资金
头名 连豆 期货
商品 行情 影响
金融 衍生品 分类 监管
期货 日报 钢材 蓄积 能量
燃料油 涨势 尾声
监管 轮子 漏洞
议息 会议 铜价 走势
金价 堡垒 无情
疲态 铜价 高位
协力 期货 信息系统
期货 商品 波动 声明
商品 利率 决议
期货 居间人 全国性 普查 启动
油价 关口 能源 交易 监管
油价 升势 尾声
灰色 黄金 黄金 公司 女经理 创业 历程
网上交易 技术 股指 期货
流动性 有色金属 市场 大面积
协会 企欲 定位 世界 原产
期货业 市场学 研究
期货市场 规模 历史性 突破
轮库 压力 糖市
商品 另类 牛市 商品 期货 价值
报告 启动 融资 融券 试点 期指
期市 服务 三农 农业产业 发展 论坛
期货 监管 着力 遥指 金融 期货
黄金 投资者 全球 金本位
政府 菜子油 定价权 价格 区间
供需 因素 商品 走势 分化
总经理 聚丙烯 期货
发展 农产品 期货市场
国债 期货 现实
利空 预期 豆类 品种 集体
国际 能源 油价 影响 经济
氯碱 协会 战略 合作 协议
氯碱 协会 产业 发展
期市 工具 销售 平台
生源 老师 期市 资金 发展
原油 走势 金价
螺纹钢 期货 主力
糖价 调整 行情
棉花 白糖 交易 保证金
大豆 历史 面积
二氧化硫 期货 期权
二氧化硫 期货 期权
大豆 面积 预期
期市 中考 成绩 交易额
转机 钢材 期货 牛市 序幕
化工 产业 样本 企业 利差
巨量 创纪录 豆粕 农产品
市场 题材 油脂 期货 强势
期货市场 服务 三农 银行信贷
棉花 供应 粘胶 短纤 爆发性 机会
焦炭 期货 现货 市场 价格
预计 全球 季糖 供应
原油 有色金属 脸色
指数 关口 金价 方向
时期 股市 期市 板块
商品价格 脚步 经济
显性 库存 全球性
国际 油价 概率
合约 价格 成本 豆粕
商品 虚火 风险 价格 风险
国产 大豆 油厂 大面积
商品 构筑 头部
电厂 耗煤量 国际 煤价
调研 证券 期货业 标准化 建设 目标
利空 油价 压力
国家 粮食局 副局长 危机
期货 手续费 排行榜
有色金属 调整 压力
经济 商品 市场
企稳 商品 市场
研究 黄金 期货
豆粕 市场 焦点
预期 库存 行情
钢材 期货 仓单
钢材 期货 标准 仓单
团队 计酬 期货 营销 团队
国际 油价 调整
流动性 商品 牛市
经济 前景 油价 高位
黄金 投资 热点
铜价 传统 消费 淡季 历史 重演
银行 发文 规范 投资
商品 投机 头寸 设限
峰会 美英 油市 投机
商品 期货交易 委员会 原油 投机
原油 市场 投机
美豆 恐慌性 连豆
初试 黄金 期货 割肉 出局
期货 公司 信息技术 分类 评级 启动
期货 日报 钢材 冲击
预计 全球 原油 长期保持
干散货 运价 指数
重罚 违规 销售 产品 人员
全球 智库 峰会 国际 油价
经济 信心 原油
油神 大胆 油价
金融 炒家 世界 经济 格局
政策 因素 经济 情况 油价 走势
资金 豆油 市场
期货 公司 信息技术 管理工作 指导 意见
期货 日报 钢材 现货 价格 期价 小幅
期货 公司 信息技术 管理
检查 期货业 信息技术 管理 情况
全球 合力 原油 商品 期货 投机 意义
大豆 市场 格局
宏观经济 预期 金属
股市 人气 商品 期货 小幅
自营 头寸 黄金 期货交易 热情
指数 航运 集体
因素 钢材 期货价格
摩根 大通 有色金属
预计 原油 市场
商品 零售额 增幅 预期
大豆 产量 国产 大豆 压力
预期 影响 期豆
能源 全球 石油 消费
出口 触底 钢铁业 拐点
铁矿 谈判 砝码
轮库 压力 糖市 整理 格局
白糖 聚乙烯 豆粕
经济 炼厂 冲动 国际 油价
老板 爆料 情报 秘密
天胶 反季节 隐患
资本 基金 商品价格 推动力
库存 纸老虎 期铝 融资
纺织业 棉价 国家 储备棉
纺织 生产 市场 投放量
钢价 螺纹钢 心理 预期
建议 原油 金属
天胶 走势 原油
基金 叫板 交易 建议
成本 能源 化工 全线
流动性 因素 资源 商品 波动 风险
加工 企业 困境
资金 游戏 白糖 假摔
总裁 石油 供应 危机 经济
证词 商品 降温
头寸 期货 风险 命门
钢价 螺纹 线材 价量
大豆 期货 涨价
客户 保证金 期货 账户 利息 主因
利空 消化 连豆
摩根士丹利 报告 商品价格 空间
品种 发力 期市
期市 冰火 工业品 农产品 走势 分歧
干散货 指数 铁矿石
消费 稳定增长 糖市
全球 天胶 产量 消费量
储备 压力 豆类 套利 机会
全球 利率 油价 突破
售价 大豆 遭遇
资金 连塑 激情
铜价 内弱 调整 力度
成本 双重 钢价
连豆 市场 空气
期货 日报 金属 集体 钢材 天量
期货 程序化 交易系统 检验
海通 期货 资本金 行业
情绪 金属 期货 全线
情绪 金属 期货 全线
原油 基本面 燃油 价格
流动性 工业品 期货 预期
奥星 活用 期货 油脂 市场
监管 政策 变化 牵动 商品 市场
股市 商品 期货 风向标
库存 铜价 剧震 风险
投机 资金 油脂 农产品
影响 豆价 空间
期货 有色金属 钢材 期货
势头 钢市 淡季
商品 市场 投机 前景
解析 现货 钢材 价量 曲线
金价 创纪录 高位
期货 营业部 开业
期货市场 客户 开户 管理
大豆 供应 压力
期市 天量 单日
期货 日报 钢材 期货
巨量 商品 市场
指数 商品 货币
股市 波动 期市 工业品 期货
期货市场 客户 开户 管理
钢材 期货 风险 目标 价位
摩根 金属 价格 预估
地产 概念 螺纹钢
商品 市场 欧元 走势
因素 交织 铜价 高位
大豆 协会 建言 储粮 国产 大豆
库存 重压 原油 势头
期市 统一 开户
期货 公司 分类 监管
期货 公司 分类 监管
期货市场 实名制 开户
期货市场 统一 开户 方案
期货 日报 期市 集体
石油 期货 投机
股市 资金 铜价
资金 钢材 期货 高点
全线 收官 期市
期市 调整 农产品 启动 迹象
燃料油 玩家 暗流 贸易商
金属 风险 行情 力量
工业品 期货 期市 成交额
期货 日报 期市 全线 钢材 期货
涨势 后市 调整
油价 重创 全球 巨头 利润
渣打 股市 商品
商品 市场 大浪
商品 市场 大浪
证券期货 事务所 重点 检查
品种 商品 期市 牛气 冲天
季节 工业品 期货
国际 油价 突破
商品 狂飙 原油
商品 狂飙 原油
钢厂 涨价 钢材 期价
钢材 期价 扩板 股市 资金
银行 金融 衍生品 交易
全球 大豆 期货
分类 监管 期货 公司
制造业 数据 金属 势头
资金 离场 商品 整理
监管 金融 衍生品 市场
期货价格 概念股 风生水
期货 日报 钢材 期货 技术性
经济 预期 天胶 冲击
股市 期市 白糖 期货 强势
钢价 连豆 强势 调整
钢材市场 调整 陷阱
数据 偏空 白糖 压力
茧丝 事件 监管 体系 地方 保护主义
建筑 钢材 氛围 利空
强势 化工 期货
国际 产业 大会
国际 产业 大会
期货 新品种 服务 实体 经济 研讨会
供需 压制 大豆 后市 宽幅
券商 期货 业绩 保证金 突破
甘蔗 全球 白糖 期货
国际 铝价 突破
大豆 储粮 降价 销售
外盘 强势 豆类 全线 专家
有色金属 行业 盈利
期货 公司 贫富差距
期货 日报 期市 钢材 期货
持仓量 变化 调整 交易 策略
商品 价值 主权 基金
商品 价值 主权 基金
国会 衍生品 防火墙
钢厂 钢材 牛市 钢材 期货 品种 风范
交易 原油 报告
组合拳 油市 罚款
矿业 套期 保值 亏损 调查
全球 商品价格 指数 信号
市场 期糖 纪录
货币政策 金属 价格 动力
市场 分歧 强势
期货市场 品种 成交量
期货市场 交易员 报告 制度
期货 日报 全线 连豆 强势
选择性 农产品 金属 白糖
暴利 螺纹钢 集体
季定 基调 白糖
频传 燃油 白糖
国际 原糖 价格 天气 减产 主因
建筑 钢材 跌价 全国 钢价
投机 助推 减产 国际 糖价
现货 钢材 期货
豆价 豆油 利润
资金 热情 豆类 市场 波澜
金融 属性 反攻
报告 商品 行情
全球 成员国 石油 预估
全球 汽车业 胶价
全球 经济 预期 商品 市场 市易
化工 板块 集体
单月 产量 创纪录
国产 大豆 突围 豆粉 企业 抢滩 图谋
期货 日报 豆类
每吨 价差 大豆 散油 棕榈油 行业 潜规则
金额 黄金 期货 开庭
糖业 资金 分歧
经济 数据 落地 商品 期市
奶欲 大豆 种植业
试点 期货 公司 上线 统一 开户 系统
创纪录 专家 抄底
全球 原油 减产
白糖 过山车 行情
期货 期市 突破
白糖 过山车 行情
双重 压力 油价 调整
期权 董事 经理 股指 期货
豆粕 系套 资金 市场
涨势 资金 启动 行情
中间商 屯棉 供应
大旱 启动 农产品
实盘 压力 稻谷 期价 空间
投机 资金 粮食 品种
铁矿石 无序 进口 国家 利益
资金 价值 洼地
期市 亮点 油脂 板块
期货 公司 状告 期货业 案开庭
商品价格 陷阱 馅饼
借口 流动性 突破
外报 棕榈油 价变 全球 指标
全球 商品价格 指数 信号
期货市场 服务 大豆 产业 发展
商品 期货市场 农产品 全线
全球 转基因 大豆 期货市场
商品 市场 品种
期货 股市 化工 农产品
期货交易 奖金 高位
轮胎 特保案 天胶 走势
全国 作物 面积 均值
期市 程序化 交易
专家 商品 势头
期市 遭遇 黑色星期 品种
期铜 价格 跌幅
皇家 银行 报告 商品 进口
调整 行情 期市 品种
空间 新一轮 牛市
金属 期价 市场 基本面
证券期货 科学技术 评审 启动
代客 恒指 期货
农产品 阵营 分化 油脂 油料
国际 糖业 董事 期糖
市场 钢价 后市
证券期货 科技奖 评审 活动
期货 公司 分类 监管
权威机构 油价 原油 库存
经济 程度 预期 原油 投资 吸引力 失色
期货 公司 级别 分类 监管
分类 监管 期货 保证金 预警 情形 界定
期市 成交额 纪录
期货 公司 分类 监管
预期 商品 前景
螺纹钢 期货 套利 机会
资金 强势 农产品
钢材 期价 钢厂 头寸
期货业 会计准则 专题 培训
全球 基金 风险
分类 监管 期货 公司
宏观 因素 渠道 影响 期货价格
期货 日报 巨幅 期糖 弱势 收盘
宽幅 螺纹 小幅 波动
油价 商品 调整 趋势
油价 商品 期货
笔夫 油价 商品
糖市 国际 糖价
库存 数据 国际 油价 跌势
钢材 期货 王者
投机 炒钢 贸易商
期货价格 波动 违规 交易
期货 全线 原油
会员 风险 工作
战略 汽油 储备
糖价 东风 食品 巨头 糖类 进口 配额
全球 经济 进程 金属 价格
商品 市场 股市
国际 商品 期市 全线
新品种 右手 佣金 期货 公司 圈地 大战
期货 投资者 教育 活动
股市 冲击 商品 市场
样本 调查 铜价 主力 营业部 曝光
风险 钢材 期货
违规 交易 案件
原油 挑战 关口
进口 后市 变数
期货 钢材 期货 高位
油价 商品 市场
合作 银行 产量
期货 品种 行情 预测
期货 研究 舆论 正确对待 期市
螺纹钢 期市 新人王
国际 游资 借机 价格
实盘 大赛 期货 公司 资管 人才
市场 分歧 金属 价格 高位
期市 内弱 空头
期货 日报 高位 调整
期货市场 服务 实体 经济
螺纹钢 期货 行情
钢价 巨头 跌势
期货 公司 分类 监管 工作
金融 期货 基金 模式
燃料油 期货 全球 能源 期货 期权 品种
期货 公司 期货 代理
补贴 大豆 临储 困境
破题 定向 销售
成品油 调价 预期 燃料油
钢套 保卫战 钢价
干散货 运价 指数
燃料油 期货 价格 影响力
预期 钢材 期价
能源 市场化 改革 燃料油 期货 小记
油价 连塑 积蓄 能量
白糖 期货 发力 市场 数据
经济 数据 势头 商品
钢价 牵动 监管 神经 密集 风险
农产品 市场 投资 机会
国际 原糖 涨势 主力 动机
天时地利 糖价 涨势
调整 大豆 合约 质量标准
国家 新标 大豆 期货 合约 规则
国家 标准 大豆 合约
期货 日报 期市 股市
黄金 期货 散户 亏损
人工 造雨 糖市
商品 期货 大面积
政策 稻谷 期货 逆市
期市 尝试性 良机
期股 期市 股市 亏损
期货市场 统一 开户
期货市场 统一 开户 制度
期货 开户 股指 期货 空间
期货 开户 股指 期货 空间 时间表
期货 日报 糖价 惯性
弱势 盘整 强麦 整理
稻谷 期货 量价
股市 重创 信心 期市 资金
期货市场 统一 开户 股指 期货
股指 期货 时间表
期货 公司 分类 监管 工作
期货 公司 分类 监管 工作
分类 监管 力度
期货 期市 豆类
白糖 期货 机构
资金 全球 期货 走势 基本面
连粕 调整 强麦
钢厂 出厂价 期钢
钢厂 竞相 螺纹钢 期货 调整
商品 市场 农产品
商品 期市 风险
压力 油脂 气氛
地产 预期 钢材 考验
市场 信心 高位 铜价 考验
因素 降温 期价
库存 数据 油价
国际 产业 大会
经济 流动性 商品 格局
学者 力证 投机 原油 市场
螺纹钢 弱势 豆粕 低位
钢材 现货价 跌幅 库存
国际 金价 势头
笔夫 信贷 商品
螺纹钢 总持仓 豆粕
商品 投资 主旋律
经济 商品 市场
经济 商品 市场 调整
期货 基金 政策
期货 衍生品 交易 保证金 监管 制度
全国 期货市场 成交额
猪肉 价格 后市
棉花 期货 合约
金属 货币政策 分歧
棉花 期货 品种 变局
市场 风险 股市 空头 借期
黄金 期货 电子盘
金融 期货 阶段性
农产品 市场 氛围
分类 监管 背景 期货 公司 定位
油料 期权 交易 法律 维权
塑料 期价 走势
库存 压力 钢材 期货
有色金属 行业 景气 经济
经济 预期 农产品 牛市
弱势 跷跷板 效应 金价
商品 期货交易 委员会 报告
金价 历史 冲击 关口
全球 商品 期货市场
工业品 期货市场 热情
期货 公司 分类 监管 考官 名单
期货 行业 资格 定期检查 启动
精矿 供应 铅锌 涨势
黄金 强势 历史 高点
黄金 期货 大户 报告 基金 银行
财长 会议 商品 市场 战略性 时机
全球 稻米 减产
黄金 期货 套期 保值
交易商 大户 报告 时机
空头 钢材 企稳
钢材 期货 要点
丰产 压力 大豆 行情
市场 现货 市场
千金 黄金 脚步
商品 市场 整体
期货业 信息安全 报告 制度
库存 压力 钢价
商品 投资 机会
证券 期货业 信息安全 应急 演练
调查 分析师 豆类
全球 商品价格 指数 信号
措施 损失 出口额
特保案 影响 心理 层面 天胶 短空
金价 过山车 行情 重演
棉花 减产 定局
长假 风险 研讨会 活动
商品 市场 调整期
国家 期货交易 中心
期货 日报 尾盘
定向 销售 补贴 政策
商品 天气 转劣 豆领
天气 因素 棉花 期货
期货 期市 天胶 涨势
豆类 品种 套利 机会
证券 金属 涨势
证券 石油 均价
钢材 期货 合约
预期 经济 建议 铜期货
钢材 期货 合约 螺纹钢
资金 商品 市场
商品 期货 全球 金融 期货
天气 因素 农产品 期货
库存 螺纹钢 期货
干散货 运价 指数 买家 兴趣
霜冻 警报 豆市 天气
金价 发力 市场 投资 热情
高度集中 黄金 期货市场 空头 头寸
因素 长假 商品 风险
专家 矿业 资本 市场
企业 期货 品种
集团 董事长 减产 供给
总经理 期货市场 潜力
套期 保值 遭遇 企业 期货 品种
长假 期货 公司
风险 钢材价格 企稳
黄金 金价 影响
全球 商品价格 指数 信号
库存 库存 因素 压制 铜价
期货 日报 钢材 突破
橡胶 后市 风险 内弱 套利
指数 航运 机会
大豆 突破 行情
加工 企业 利用 期市 风险
期货 客户 交易 分析 系统 上线
期货 日报 钢材 弱势 突破
期钢 弱势 基本面 价格
强势 商品 争相 低头
钢材 低位 企稳
霜冻 天气 大豆 产区 影响 分化
商品 走势 黄金 风景
减产 连豆 巨量
市场 天气 降温 农产品
全球 商品 农产品 期市
油价 原油 期权 价格 创纪录
期货业 波折 曙光
期货 期货市场 黄金 高位
期货 日报 期货市场 黄金 高位
指数 商品 升势
困境 商品 调整 大幕
合作 银行 预计 小麦 价格
钢材 期货 合约
钢材 期货 合约
大豆 预计 减产
部署 长假 工作
全球 黄金 资产
供应 压力 钢材
分析师 预计 钢价
商品 驱动力 商品 属性
市场 环境 商品 长假 风暴 重演
期货 公司 突击 开户
期货 钢材 期货
期货 成交额 低位
期货交易 长假 风险
期货 日报 钢材 空头 氛围 尾盘
线材 单花 钢贸 企业
期市 品种 风险
财税 部门 期货 投资者 基金 税收 优惠
金融 属性 商品 属性 铜价
国际 商品 走势
外资 豆油 抛豆 大豆
商品 焦点 供需
长假 期市 资金
油脂 期货 走势
胶价 难言 升势
全球 商品价格 指数 信号
利空 因素 压制 豆粕
商品 市场 弱势 影响
期货 公司 金融 期货 业务 资格 级别 分类 检查
期货 集体 品种 保证金
期货 日报 效应 期市 全线
石油价格 变动 误区
金价 小幅 趋势
产量 库存 压制 钢价 钢厂 减产
国际 谷物 理事会 全球 产量
商品 首创 现货 交易
商品 长假 波澜
长假 豆油 走势 偏空 基金 头寸
期市 资金 长假
商品 品种 分化
期货 日报 期市 红火
棉花 困局 转基因 减产
尾盘 大豆 风险 空单
商品 战略 合作伙伴 协议
因素 黄金 历史
全球股市 商品 金价 历史
黄金 期货价格 历史
长假 外盘 期市 全线 国际 油价 涨幅
黄金 中式 期货交易 时间
期货市场 规模 全球
商品 黄金 亮点
大豆 标准 声音
战略 选择地 商品
无缝钢管 钢材 出口
变化 牵动 期货市场 神经
石油 黄金 老戏 图谋
供需 缺口 棉价
董事长 小时 全球 期货交易 中心
席位 调整 豆粕 情绪
全球 商品 资产
食糖 进口关税 配额 分配 细则
调价 钢材 期货 空头
巨量 游资 抄底 钢材 期货
期货 钢材 期货 企稳
期货 日报 螺钢 连豆
油脂 油料 价格 全线
螺纹钢 期价 原点 资金 抄底
钢价 钢材 均价
小时 全球 期货交易 中心
全球 巨头 试探 钢铁 底线 钢协 机制
摩根 大通 补库 铝价
期货市场 发展 风险 管控 意义
期货 日报 钢价 有色金属
钢材 期货 市场
黄金 投资 风险
油价 顺风 工业品
供应 期铜 突围
金融 进程 化工 品种
期货 日报 螺钢 主力 合约
关键时期 连塑 空间
国产 大豆 进退维谷
立规 衍生品 交易
国际 油价 态势
大豆 加工 补贴 细则
棉花 期货 公司 股价
油价 强势 化工 农业 板块
游资 螺纹钢 期货
笔夫 指标 意见 淡化 趋势
弱势 金价 天花板
美金 造势 黄金 黑金
主力 合约 资金 螺纹钢
原油 重演 黄金 走势 投机
全球 商品价格 指数 信号
钢协 新一轮 铁矿石 谈判 突破
期货 日报 期市 钢材 尾盘
氯碱 化工 兴趣 期货 公司 风险
小麦 走势 休整
螺纹钢 大战 大陆 期货 空单
钢材 期货 行情
亏损累累 股票 期货 账户
市场 库存 基本面 挑战 金融 属性
原油 化工 商品 热情
期货 钢材 遭遇
行情 频调 运价
白糖 期货 行情
国际 商业 监测 机构 价格 预期
螺纹钢 期货交易 品种
螺纹钢 期货 钢铁股 机会
金价 季节性 整理 牛市
利差 优势 商品 货币 强势
国际 油价 基调
交易 制度 期货市场 目标
期货 期市 钢材
汇鑫 期货 空间
白糖 理性 定价
资金 期糖 市场
证券期货 监管 合作 备忘录
国际标准 指数 期货
国际 原油价格 敏感期
摩根士丹利 商品 市场 情况
市场 金融 产品 发展 路径
期货 螺纹钢 保证金
游资 期货 概念股 集体
美国股市 国际 油价 突破 行情
钢厂 集体 出厂价 资金 全线 螺纹钢
钢材 指数 期货
买家 商品 市场
价格 高位 背离
供给 压力 钢价 弱势
全球 供需 缺口
库存 压制 价格
期货 期市 全线 油脂 涨势
期货 日报 油脂
股指 期货 概念 领衔 期货
预期 农产品 新一轮 机会
金交所 黄金 业务 银行 综合 会员
铜价 谈判 阻力 加工费 协价
钢厂 螺纹钢 出厂价
全球 商品价格 指数 信号
协会 期货 定价 风险管理 工具
现货 企业 期货
创业板 期货业 机遇
金融市场 建设 关键 期货
内弱 农产品 牛市
商品 期货 全线 黄金
市场 农产品 投资 良机
成品油 消费 趋势 原油价格
午盘 市场 经济 数据 影响
夫妻 期货 高管
管控 预期 供应 商品
货币 黄金 实质性 进展 国际 期市 时期
商品 期货市场 轮动 规律
预期 投资 意愿 期市
商品 期货 弱势 钢材 期货 收红
资金 期糖 价格
助推 钢材 期价
期货 公司 亮相
压制 螺纹钢 走势
大豆 期价 弱势
商品 投资 风险
现货 棉花 期货 外盘
羊群 效应 有色金属 商品 属性
期货 心态 仓位
商品 市场 空间
棉价 供给 政策 双重 压力
弱势 后市 规律性
流动性 金属 期货 考验
重压 期市 资金
能源 化工 品种 内弱
钢材 期货 波动
高位 调整 牛市 铜价
期货 期市 钢材 小幅
期货 探路 土地 农户 收益
期货 程序化 交易 产品
豆类 市场 行情 弱粕 弱油
商品 期货 程序化 交易
商品 市场 数据
无资格 期货交易 论处
期货 股市 期市
期货 日报 股市 期市
糖会 空头 离场
金价 黄金 价值 重估
糖业 尚需 调控 政策
商品 历史 高位
期货 期市 黄金
能源 化工 期货 区间
因素 橡胶 工业 困境
黄金 期货 全线
产业链 企业 跟庄
软性 商品 期货市场 盘整
金备 竞赛 黄金 发飙
黄金 新一轮 牛市
大豆 产量 预估
商品 市场 格局
因素 钢价 突破 盘整
期货 小幅 钢材
白糖 期价 投机
糖厂 白糖 期价
农业 政策 计划
利率 商品 市场
股指 期货 传言 期货
金价 后市 空间
程序化 交易者 梦想 游艇
产品 资本 渣打 原油
大戏 资产 悬念
产业界 利用 期货市场 水平
资本 商品 投资
金融危机 催化剂 期市 保证金
钢价 螺纹钢 行情
分歧 调整 行情
全球 资金 重点 商品
预期 钢价 库存
大豆 产量 出口 数据
皇家 银行 秘密 储存 金属
金价 冲破 黄金 生产商
减产 棉花 价差
双重 情绪 投资 热潮 助推 金市
期货 突破 盘局
成品油 调价 预期 燃油 期价
新华 金属 行情 提供商
新华 金属 行情 提供商
期货 日报 化工类 期货
影响 商品 市场 无序
期货 公司 信息 管理
期货 公司 信息 制度
期货 公司 社会 信息
专家 国际 金价
农产品 内强 趋势性 方向
危机 重创 期货业 变化
宏观 数据 商品 市场 主旋律
高度 商品 筹码 效应
期货 公司 信息 细则 试点 业务 开路
棉花 期货 每吨
概念 银行 理财产品 商品
业务 实施细则 影响 市场 投资者
量价 农产品 风骚
中金 会员单位 会员 数量
商品 投资 策略
高位 买金 市场 黄金 行情
国际 炒家 打响 金融 超限战
商品 进口 因素
商品 进口 因素
期市 业务 竞争
博士 嘉华 金价
油脂 供需 分析师 集体 豆油
钢材 原料 不安分 唯钢
全球 原油 预期
商品 开业 运营
期货市场 规模 时代
期货 监管 信息系统
期货市场 规模 时代
分类 监管 评审 期货 公司
国际 大行 商品
期货市场 规模 时代
新糖 糖价 后市
商品 运营 现货 交易方式
钢材 期货 淡季 行情
投资 基金 黄金 买方
新棉 歉收 棉价 高位 纺企
铜价 预期 期铜 概念股 市场
海峡两岸 证券 期货 监督管理 备忘录
全球 铂金 市场 首度 供应
交织 油脂 市场
期货 日报 豆类
全球 小麦 消费 预估
螺纹钢 期货 流动性
资本 市场 现货 期货 期权
资金 强势 后市 分化
谷物 影响 粮食 生产
预期 投资者 商品 基金
期货市场 机构 投资者 发展 经验 教训
消费 行情 油脂 农产品
库存 压力 预期
资金 商品 强势
辖区 期货 公司 诚信 经营
有色金属 现货交易 电子 平台
股份 出售 大地 期货
利空 弱化 棉价 资金
现货 机构 金价 泡沫
成本 预期 钢价
纸货 升级 燃料油 定价权
期货 品种 行情 预测
投机 资金 金价 神话
期货 日报 期市 全线 棉花
消化 走势 难言
商品 市场 资金
全国 钢价 综合 指数
商品 市场 主升浪
商品 品种 后市
资本 创纪录 资金 商品 市场
火热 市场 风险
期货 日报 期市
棉花 减产 热情
农产品 期货价格 小幅
预期 豆类 最高点 收盘
预期 热情 期市 品种
金价 历史 股市
黄金 领衔 商品
中金 金价 空间
农产品 商品 泡沫
单位 客户 期货市场 开户 审查
期铜 大戏 后头 涨幅
棉花价格 粘胶 短纤 借势
商品 基金 资金 贵金属
工业品 出厂价格 小幅
白糖 期货 企业
金属 价格 中小板 公司 业务
钢材 期货 企业 现实 难题
豆类 全线 涨势
棕榈油 变化 新动力
调控 消息 棉价 棉花 涨势 中场
金属 价格 预期
黄金价格 黄金 公司
价格 库存 期铜
继续执行 大豆 期货 逆市
大豆 临储 政策 企业
大豆 农产品 行情
期货业 发展 空间
投资热 商品 期货 遭遇 强震
政策 大豆 企业
笔夫 危机 农产品
路透 调查 油价 预计
债务 原油 黄金 跌幅
期市 螺纹钢 塑料
油脂 油类 期货
世界 债务 危机 商品
全国 期货市场 成交量 成交额
宏观 基本面 冲突 商品 高位 调整 风险
期货 公司 全国 营业部
期货 期市 豆类
金价 商品 市场 系统性 风险
指数 基金 农产品 流动性 舞曲
期货 公司 分类 设点
期货 期市 高位 大豆
期货 日报 期市 高位 大豆
民族 证券 商品 牛市
燃料油 现货交易 亮相
期市 交易额 升势
期货 公司 营业部 门槛
期货 公司 全国 设点 分类 评级
豆类 商品 市场
商品 市场 升势
航运 衍生品 跌停板 风险
股指 期货 规模
品种 魅力 螺纹钢
期市 统一 开户 股指 期货 时间表
危机 原油 悬崖
阶段性 因素 农产品 价格
石油 期货 工作
金融 工作 筹划 石油 能源 期货 产品
进口 油菜籽 大豆 进口
交易 中介机构 功能 驱动
投机 资金 商品 市场
投机 资金 商品 市场
黄金 资产 价格 泡沫
监管 金融 工具 产品
资本 市场 发展 关系
机构 投资者 发展
股指 期货 时机
期市 期权 交易
商品 投资 机会
股指 期货 焦点 业内人士
融资 融券 股指 期货 东风
衍生品 单方面 断臂 自保
行情 农产品 期货
指数 基金 抬轿 皮夹子
豆粕 高点 现货 市场
货币政策 金属 价格
大会 期货 公司 自营 咨询 业务
国际 金价 后市 分歧
成交量 成交额 总持仓 记录
期货 豆类 强势 整理
期货 日报 豆类 强势 整理 突破
标准 银行 铜价 预期
现货 白糖 期货
股指 期货 规范 股东 交易
金属 高位 资金 农产品 期货
黄金 主力 利空
期货 日报 油脂 集体 高位
行业 纯碱 投资 机会
资金 黄金 有色金属 农产品 期货 反攻
风水 轮流转 豆油 登场
试探性 白糖 期货 宽幅
商品 市场 寒流
预期 市场 高油价
成本 价格 步步
市场需求 商品 主因
空头 天胶 期货
农产品 价格 升势 大蒜 辣椒 现象 非典型
原油 商品 品种
国际 黄金 期货市场
美孚 预计 全球 能源需求
政策 调控 棉价 走势
全球 大豆 面积
期货 涨价 钢材 早籼稻 突破
期货 日报 期市 钢材 早籼稻 强势
海通 期货 试水 交易系统
螺纹 强势 触底 投资 价值
螺钢 天胶 期货 双边 手续费
期市 交易 双向收费
商品 高位 基调
流动性 商品 牛市
螺钢 天胶 期货 交易 手续费 双边
期货 品种 行情 预测
国有企业 套期 保值
业界 银期 合作 期货 理财产品
总裁 券商 期货 公司 期货业 竞争 格局
国家 储备 食用油 价格
因素 期钢 涨势
螺纹钢 资金 跑步 进场
钢材价格 弱势 库存
海通 期货 资本金
转势 预期 油价 黄金
政府 援助 有色金属 期货 全线
化工 板块 行情 预演
调整 手续费 期市 生存空间
格局 食用油 涨价 空间
国际 糖价 高点 市场 供给
期货 期市 全线 糖豆
期货 日报 期市 全线 棉花 豆类
大豆 市场 走势
股期 板块 投资收益
内平 双边 手续费 投机
期货 糖价 天胶
合作 银行 大豆 偏空 强势
金融 属性 国际 铜价
食用油 涨价 国际 大豆 期货 炒家
大豆 市场 交织
年度 投资 策略 铅锌 黄金
商品 市场 管理 办法
商品 电子市场 倡议 行业 自律
期货 雪崩 行情
微调 燃料油 进口关税 影响
期权 要素 变化 金价
国际 糖价 历史
期市 交易 双向收费 遭遇 难题
期货 日报 期市 天胶 强势
商品 开业 金融业 物流业
原油 现货交易 价格
高位 整理 黄金
现货交易 破题 原油期货
螺钢 天胶 期货 手续费 双边 投机
全国 钢材 库存 钢价
钢材 区间 波动 总体
期货 日报 高位
外资 粮商 食用油 涨价 国家
期货 期市 黄金
期货经纪 业务 公司
期货 行业 发展 关键词
钢材 库存 赌局 钢市 风险
进口 配额 棉价 强势
国际 糖市 蝴蝶效应
糖厂 专家 理性 糖价
三角形 形态 假摔 可能性
交易额 券商 期货 快车道
宏源 期货 总经理 专业 业务 团队
期货 日报 期市 全线 有色金属
盘点 热词 股指 期货 券商 重头戏
世界 经济 商品
风险 期货 保证金 比例
涨幅 头筹 商品 牛市
减产 预期 棉花 历史性 投资 机会
外盘 期市 时间表
期货 公司 质量 管理体系
期货 公司 质量
期货 期市 冲破
期铜 跨年度 牛市
油脂 期货 空间
白糖 突破 棉花 盘整 面向 软商品 走势 分歧
商品 借机 全线
调整 商品 市场 激情
驱动 引擎 金属 考验
航运 总裁 航运业 难言
豆类 期价 空间
新品种 期市 成交额 突破
券商 期货 公司 优势
国际 市场 踏空 大豆 政策
基本面 贸易战 涨势
套利 期市 交易
指数 金价 走势 分歧
商品 涨势 期市 品种
期市 品种 期股
期市 蛋糕 日子
期货 套利 交易
期货 日报 期市 高位 突破
农业 专家 大豆
铁矿石 运费 指数 过山车
航运 景气 指数 航运 景气
国际 油价 关口
金属 旺季 行情
商品 市场 主权 债务 风险
期货 公司 局面
期货 公司 热浪
油脂 期货 蓄势 整理 外盘 突破 信号
螺纹钢 热轧卷 现货交易
糖价 压力 高点 新意
绩效评价 细则 证券 期货 基金 评价
转基因 大豆 评价
钢材 期价 空间
计价 甲醇 合约
商品 领先 指标
粮价 走势 三农 政策
期货市场 转折性 发展 阶段
化工 期货 品种 牛市
心理 预期 技术 特征 金价 波动
突破 期货市场 新起点
期货 日报 期市 橡胶
世界 商品 期货市场
商品 螺纹钢 热轧卷 品种
股指 期货 传言 波澜
库存 利空 螺纹钢 逆市
总成交 期市 考核 交卷
商品 走势 国际 大行 机构
能源 动力 天气 后市
历史 资金 浮盈
金价 调整 良机
商品 期市 结构性
国泰君安 期货 商品 市场 走势
证券期货 监管 会议 股指 期货 主题词
化工 兄弟 走势 分化
商品 投资 强势
寒潮 原油 农产品
商品 市场 指数
航运业 指数 走势
期货 品种 行情 预测
品种 冷气 商品 热情
国家 大豆 补贴 油厂 乱局
大陆 暴雪 运输 涨价
快讯 有色金属 期货 振幅
期铝 价格 铝业 交易 机会
菜籽油 油脂 市场 亮点
货币 商品 走势 分化
预期 农产品 价格
销量 白糖 整体 形势
期货 客户 公告
原材料 价格 波动 资金
商品 地震 震源
利率 资本 市场 期货 全线
流动性 导火索 动力
流动性 预期 突袭 商品 期市
笔夫 商品 牛市 特征
系统 风险 元凶
系统 风险 元凶
金融 属性 基本面 商品
金融 属性 利空 铝价
商品 期货 集体
期货 期指 影响
白糖 期货市场 大面积
股指 期货 券商 中信 海通
股指 期货 影响 套利
股指 期货 展业
融资 融券 股指 期货 机会
专家 股指 期货 市场 模式
信贷政策 微调 商品 过山车
利空 因素 交织 商品
南华 期货 预计 股市 客户 投资 期指
期货 期市 有色金属 黄金
股指 期货 股市
股指 期货 面世 尚需
原油 市场 因素 基本面
期市 资金 流向
期货 公司 股指 期货
期货 日报 期市 螺纹钢
数据 预期 贵金属 全线
股指 期货 开户 基金 规模
金属 金融 属性
争议 糖价 后市 精彩
中金 银行 会员 磋商
期货 准备金率 期市 全线
期货 日报 期市 全线
中金 股指 期货交易
预计 进口 大豆
准备金 期钢 现货
期市 变化 盘面
基本面 天胶 期价 两难
存款 准备金率 商品 市场 遭遇 重创
期货市场 全线 断言
棉市 心理 防线
钢价 库存 高风险
商品 期货 成交量 全球
利空 消化 商品 市场
基金 期货 成交量 全球
大豆 补贴 名单
矿石 成本 钢材 期价
资金 商品 涨势
证券 客户 渠道 期指 交易
价格 波动 加码 资金
库存 主力 合约
期指 期货 公司
期货 期市 有色金属
机构 投资者 股指 期货 主体
空气 人类 期货交易 市场
货币政策 化工 强势
国家 调控 糖价
货币 光环 黄金 千金
制度 股指 期货
中金 期指 交易规则 原则
国际 橡胶 胶价
期货 法人 开户 难题
油价 预测 大师 铜油
塑料 套利 生机
股指 期货 风险
生猪 存栏 高位 豆粕
曝光 天然气 市场 大户
储粮 粮油 全国 总产量
政策 农产品 价格
大豆 调整 行情
期货 日报 有色金属
经济 唱主角 商品 牛市
股指 期货 机构 高手 硝烟
库存 压制 螺纹钢
期指 交易 风险 设置 保护性
期货 公司 公司 出局
世界 黄金 协会 黄金价格
投行 专家 金属 趋势
期货 日报 期市 连豆
黄金 原油 空间 高风险
渣打 债券 商品 因素 商品
预期 政策 谷物 期货
市场 库存 有色金属
中金 会员 非会员 期货 公司 末班车
白糖 期货 缩量 整理
期货 公司 券商 股指 期货
摩根士丹利 预期 油价
空头 资金 借势 商品
商品 牛市 中场
全球 天然橡胶 供应量
基金 金价 调整
巨量 库存 压制 钢价 弱势
股指 期货 大盘股 定价
国际 大豆 市场 产量
成本 钢价 效果
世界 全球 大豆 将令 大豆 豆粕 价格
主力 资金 白糖 期货 全线
期市 遭遇 黑色
金属 期货 合约
大豆 价值 洼地 良机
期货 日报 期市 大面积 金属 期货
盈成 油脂 转基因
涨势 遭遇 考验 商品 市场
应急 计划 商品 市场
重创 商品 市场
皇家 壳牌 油价
信贷 商品 策略
抄底 资金 屠杀
期市 总额 历史
商品 午盘 全线
快讯 金属 期货 品种
铜价 发展 趋势
股指 期货 投资 特征
期市 投资者 黑色
期市 金属 期货
油脂 弱势 时机
金属 市场 基调
仓单 信息 系统 上线
市场 预期 强势
机构 加码 连豆
欧元 危机 流动性 商品 泡沫
股指 期货 投资者 哲学
影响 钢铁行业 事件
信贷 重创 钢材 期货
商品 市场 预期
国产 大豆 压力
棉价 植棉 信心
长假 风险 合约 交易日
钢材 库存 信贷风险
数据 白糖 期货 强势
全线 期市 空头 特征
国家 企业 出口 糖源 浪费
长假 调整 交易 保证金 跌停板
库存 压制 价格 橡胶
强势 期市 品种
股市 妙手 商品
保证金 期市 长假 警报
储粮 大豆 买家
金属 收盘 全线 期铜
期市 长假 警报
长假 期货业 风险
期货 日报 工业品 黄金 橡胶
期货 公司 业务 试点
金属 能源 化工 期货 农产品 逆市
金属 能源 化工 期货 农产品 逆市
螺纹钢 分析师 后市
期市 长假 跌势
期市 幅度 长假
期货 日报 期市 品种
长假 商品 护盘
钢协 进口 铁矿石 涨价 成本
券商 客户 期货交易 融资
摩根士丹利 原油 投资
政策 期货 公司 热身
期货 日报 豆类 橡胶
欧元 商品 当心 陷阱
钢价 贸易商 螺纹钢
强势 投资 长假 商品 概率
股指 期货 业务 资格考试 营业部 挂帅
调整 机构 黄金
资金 外流 农产品 市场 整理
准备金 利率 水面
商品 电子 交易 娘家
商品 电子 交易 娘家
股指 期货 人才 升级 券商 公司 留人
消化 库存 钢材 行情
期指 交易 收益 券商 客户 热情
钢材 期货 涨势
黄金 弱势 整理 格局
中金 产品 股指 期货
流动性 冲击 商品 期市 虎头 行情 概率
中金 股指 期货 制度
农产品 调整 涨势
农历 指数 开局
商品价格 宽幅 主旋律
国家 稻谷 收购价
外盘 突袭 期市 虎头
工业品 农产品 期市 分化
投资 黄金 期货 思路
股指 期货 开户 启动 机构 投资者 政策
券商 期货 公司
全球 黄金 黄金
期货 日报 商品 期货 走势 分化 农产品
油脂 油料 红包
消化 长假 因素 期市 品种 走势 分化
期市 涨幅 基本面
注册资本 期货 公司
政策 预期 天气 豆类 期货 全线
期货 日报 有色金属 橡胶 白糖
经济 底气 强势 格局
金价 应验 魔咒
银行 金属 价格
主力 资金 期货市场
商品 市场 盘整 涨势
季节性 钢材 期货 趋势性
豆类 期货 序幕
期指 东风 投资
原料 涨幅 预期 钢价
商品 市场 期市 股市
商品 市场 盘整 涨势
商品 集体 高空 化工品
商品 集体 高空 化工品
外资 蚕食 加工 领域 本土 大豆 企业 政策
天气 政策 营造 氛围 农产品 期货
经济 前景 建议 投资者
政策 变数 内弱
背离 空头 螺纹钢 市场
期货 有色金属 弱势 黄金 小幅
情绪 经济 前景 商品 负相关 弱化
市场 减产 预期 白糖 期货价格
业内人士 地震 国际 铜价
券商 期货 公司 期货业 格局
商品 期铜 地震 发飙
钢材 库存 顶峰
期货 日报 期市
白糖 活跃 品种
预计 大豆 进口
商品 期货 整体 地震 铜价
地震 铜价 实质 影响
期货 股票 技术 分析 差异
白糖 牛市 特征
螺纹 行情 启动 库存
震灾 铜业 机构
全国 期市 期货 合约
期市 期货 合约
减产 压力 期价
国家 能源 局长 石油 储备
国际 期糖 牛市 盛宴 收场
抓大放小 期货 公司 主攻 期指 机构 客户
糖会 减产 预期 糖价
专家 糖价 区间
研究院 商品 指数
糖市 卧虎 行情 市场 盘局
政策 预期 农产品
期货 日报 期市 股市
世界 大豆 产量 预估
商品资金 变化 策略 分析
商品 市场 基础
商品 市场 流动性 基本面
商品 市场 整体
机构 股指 期货 年薪 操盘手
大蒜 合约 交割日 协议
期货 期市 弱势
期货 日报 期市 弱势
期货 投资者 程序化 交易 尝试
期货市场 服务 经济 方式
地震 效应 铜价 行情 落空
铜业 巨头 强震 产量 影响
旺季 棕榈油 大豆
老板 期指 企业 经营风险
期货 日报 期市 全线 有色金属
期铜 效应 关口
燃料油 期货 涨势
政策性 风险 有色金属 旺季 行情
期货 有色金属 整理
白糖 期市 全线
干散货 运价 指数 谷物
泡沫 终极 泡沫 黄金
进口 豆价 冲击
业内人士 预计 期指 可能性
黄金 国际 金价
补贴 政策 糖价 命系 面积
减产 棕榈油 升势
分析师 路透 峰会 经济 金属 价格
重点 焦炭 优势 新品种
广发 期货 期货 交易 会员
库存 压力 期钢 碎步
高位 铜价 节奏
期货 有色金属 小幅
辖区 期货 监管 座谈会
进口 势头 金属 期价
商品 交织 静观 信息
商品 交易市场 帷幕
资本 机构 商品
矿商 国家电网 铜矿
政策 调控 预期 金属 价格 压力
世界 预测 豆粕 价格
豆类 期货 契机
商品 行情 暗流
涨幅 预期 商品 市场 跌声
成交量 首度 全球
减产 甘蔗 白糖
国际 供需 格局 期糖
国际 原糖 白糖 收盘
基本面 豆价 突破 时机
总经理 焦炭 期货
大豆 产业链 企业 油料 油脂 期货交易
库存 拐点 钢价 后市 压力
预期 商品 格局
油厂 利用 期市 能力
预期 商品 空军 定点
证券报 报社 社长 关文 同志 讲话
供应 局部 胶易
股指 期货 商品 期货市场
国际 油价 高点 均价 预计
商品 期货 能源 化工 品种
政策 能源 化工 内弱
期市 评论 构筑 期货 公司 人才 高地
期货 公司 招兵 军饷 诱人
证券 投资 基金 投资 股指 期货
期货 投资者 基金
银行 无缘 股指 期货 期货 公司 启动
政策 力度 铜价 走势
期指 软件商 大单
期货 期货 公司 季缴 投资者 基金
期货 投资者 基金 面世
橡胶 宣告 旱情
股指 期货 机构 投资者
铁矿石 谈判 助推 指数
券商 期货 子公司
战略 合作 协议
商品 期货 涨势
大陆 银行 证券期货 保险机构
成本 强力 螺纹钢 期货
有色金属 期价 走势 偏空
券商 核心 客户 期指
农民 大豆 产业 危机
原油 强势 能源 化工 期货
金融 证券期货 保险业务 办法
商品 能源 化工
流动性 金属 期价
金属 市场 错误
商品 市场 基本面 流动性 状态
国际 油价 商品 集体
基本面 指向 商品 分化
基本面 原油期货 基差 格局
钢价 平盘 钢市
旱灾 外盘 原糖 触底
期货 日报 期市 全线 农产品
期货 豆类 后市
棉价 棉花 产品价格
旱魔 商品 影响
中金 股指 期货
股指 期货 定位 高端 市场
期货市场 弱势 菜油
期货 日报 期市 弱势 菜油
股指 期货 全网 测试
货币 流动性 金属 施加影响
钢铁 板块 期钢 小幅
期指 业务 开户
集团 海勤 期货
期货市场 早稻 白糖
基本面 交织 天胶 期价
期货 日报 期货市场 农产品
大旱 粮价 冲击 预期
天胶 生产国 协会 预计 全球 天胶 供应
期市 稻麦 白糖
外盘 基金 稻米
大旱 橡胶 减产 用胶 企业 库存
期货 日报 橡胶 触底
世界 预计 豆粕 价格
旱情 全国 价格 影响
全国 米价 旱情 影响
库存 塑化 市场 风险
旱情 天胶 大户 分歧
期货 日报 橡胶
法人 投资 期指 黄灯
行业 机构 全球 缺口 预估
库存 早籼稻 区间
部门 信息 旱区 农产品 谣言
油价 挑战 高点 高位
储粮 粮价 波动 应急 措施
化军 期货 影响 产业
市场 油脂 产品价格 波动
期货 日报 期市 有色金属
原油 化工 品种 集体
市场 分歧 宽幅
期货 商品 期市 油脂 小幅
油脂 市场 启动 限制性 措施
专家 商品 股票 投资
主权 基金 商品 市场
利空 基本面 压制 豆类
国际 投行 商品价格
期货 日报 有色金属
成品油 调价 前景
豆油 趋势性 行情
内外销 形势 动力
豆油 进口 大豆 打响 反击战
会员 电子 系统
大豆 中线 机会
商品 好戏 开篇
期货 分析师 大会
期货市场 全线 工业品 强势
商品 人民币 效果
期货交易 会员 资格
制造业 数据 金属 价格
期货 期市 橡胶
铁矿石 定价 模式 变革 企套
证券 套利 利润
国际 铜价 突破
电子 系统 上线
天胶 过山车 投机
期货 钢材 油脂 集体
终端 建筑 钢价
程序化 交易 陷阱
轮胎 厂商 全球 胶价
铜价 油价 商品 概念 环球 股市
工程 全面推行 流程 管理
券商 资金 天胶
国际 油价 商品 行情
天胶 期货 白热化
期货 期市 有色金属
油脂 期货 预期
合约 套利 机会
螺线 突破 时间
旱情 形势 饮水困难
库存 期钢 趋势性 升机
建筑 钢材 期货 成本
投资 钢材 曝光 商品
本年度 大豆 产量 预计
基金 投资 股指 期货 争议
突破 盘整 区间 油脂
合作 银行 谷物 供应 前景
货币政策 外松 商品 走势 内弱
金属 走势 涨势
主权 债信 危机 因素 金价
因素 商品 结构性 牛市
市场 消息 天胶 走势
市场 消息 天胶 走势
期货 日报 期市
巨头 宫调 油价 炼厂 开工率 历史
竞购 资源 资产
进口 铜价 预期
供需 胶价 涨势
全线 调价 涨价 超额利润
经济 数据 预期 趋势
黄金 商品 市场 领头羊
成交价 现货 期价
调控 铜市 热情
期货 日报 期市 有色金属 钢材
农产品 期货 期权 研究
钢厂 调价 步伐 期钢
钢材 期货 行情
全球 石油 预期
基本面 历史 高价 跌势
大旱 糖会 亮点
成本高 轮胎 企业 风光
天胶 价格 强势
进口 饲料 供应
经济 金属 价格
内弱 调整 风险
商品 分化 能源 化工 农产品
利空 钢价 成本
攻势 遭遇 金属 价格
经纪 业务管理 投资者 开户 交易
因素 商品 货币
利空 工业品 集体
利空 共振 商品 阶段性
商品 市场 整体 豆粕
电影票房 期货市场 巨头
庭审 阶段 员工
商品 现货交易 所案 庭审 员工
政策 资金 农产品
股指 期货 分流 商品 期市 资金
外盘 强势 突破
豆类 行情 美豆
波动 金属 趋势性
钢市 市场 利空 因素
油价 经济 发展 因子
农产品 价格 态势
减产 定局 糖会 后市 方向
期货 投资 咨询 管理 办法 研究
股票 股指 期货 老股民 期指
机构 投资者 时代 期货 公司 营销 理念
军方 石油 峰值 石油
风险 制度 内容
利空 题材 期指
商品 市场 全线
白糖 调控 预期
程序化 交易 期市 优势
解析 经济 油脂 价格
豆类 市场 亮点
资金 套利 机会
商品价格 企业 进口
有色金属 黄金 走势
连塑 横盘 顺势 波段
黄金 黄金 成交额
商品 市场 企稳
商品 油价 黄金
商品 市场 企稳
事件 期市 商品
债务 危机 全球 金属 市场
有色金属 黄金 高位
豆类 季节性 行情
钢材市场 焦点 基本面 政策
笔夫 商品 行情 主题
贸易商 钢材 期价 高位
金属 价格 调整
金属 低位 盘整 黄金 高位
钢材 期价 幅度
天然气 方案 预期 国际
股市 股指 期货
准备金率 市场 商品
股指 期货 助推 股市
铁矿石 谈判 路径 钢铁行业 制度性 沉疴
利空 压制 天胶 跌势
期市 豆类 油脂 有色金属 跳空
棉花 供需 局面
危机 风险 商品 基金 资金
白糖 期价 阶段性
股指 期货 套利 经验
粮价 涨幅 预警
股市 期货 高风险 领域
期市 豆粕 黄金 强势 高位
主权 信用 危机 商品
豆类 走势 异化 良机
库存 工业品 调整 压力
工业 出售 期货 股权
商品 调控 影响
国产 大豆 政策 弃儿 油菜籽
商品 遭遇 黑色 全球 资金
大盘 券商 期市 步伐
房价 拐点 商品
期市 债务 危机 黄金 强势 跳空
期市 商品 全线 黄金 强势
本年度 升途 大幕 棉花 期货 涨势
淡水 客户 季度 定价
商品 市场 弱势 特征
股指 期货 亏损
期市 弱势 黄金
燃料油 能源 期货 基础
顺差 外贸 轨道
进口 氯丁橡胶 反倾销税
商品 中线 空头 趋势 尚需 时间
期糖 空头 格局
救助 方案 商品
螺纹钢 弱势 阶段
标准 仓单 业务
套利 出局 资金 合约
宏观 数据 调控 商品
期市 金属 黄金 强势 豆类 油脂 白糖
期货 风险 交易 制度 特殊性
力量 豆粕 盘整
价格 棉花 粘胶 板块
期市 金属 油脂 棉花
期指 重构 投资者 思维 模式
棉花 生产 形势 预期
金价 强势 商品
部委 发文 高耗能 企业 优惠 电价
券商 客户 期指 亏损
商品 时间 农产品 亮点
塑料 期市 国际 影响力
期市 金属 企稳 黄金 强势 豆类 弱势 棉花
油厂 供需 利空 豆油 空间
股指 期货 套利 出局
政策 节奏 短空 机会
螺纹钢 渤交所 交易
钢价 钢材 品种 恐慌性
菜价 资金 涨价 主因
商品 政策 利空 豆油 压力
期市 商品 棉花 强势
期市 商品 全线 黄金
原油 金属 农产品 收益
股指 期货 开户数 股市 元凶
钢材 预期 库存 轨道
国家 粮食局 进口 转基因 传言
市场 经济 金属
棉花 每吨 企业 利润 助消化
空头 化工 期货
利空 连豆 弱势 空间
国际 大行 衍生品 交易 调查 巨亏 集体
亮点 商品 市场 两极分化
危机 助长 情绪 商品 基金 吸金 刷新纪录
阶段性 供给 强势
主力 合约 历史
主力 双向 期指 市场 波动
原油 风向标 失灵 商品
原油 黄金 冰火 欧元 弱势
外汇 商品 储备 商品 定价权
卖空 禁令 空潮 油价
期市 金属 企稳 棉花
现货 棉花 期价 套利 机会
股指 期货 资本 市场 交易
钢铁行业 盈亏 临界点 期钢
交织 植物油 区域 波动
期市 燃油 大豆
期市 外盘 燃油 豆类 棕榈 企稳
游资 农产品 米价
燃料油 价差 贴水
现货 企业 期货
螺纹钢 套利 机会
钢材 期货 现货
钢价 盘整 商家 后市 预期
油价 熊市 定论
股指 期货 市场 参与度
低位 美豆 油价
首度 游资 假象
期市 黄金 强势 白糖
菜籽 价格 农户 心理
商品 指数 基金
政策 调控 风声
期市 黄金 橡胶 强势
供需 宏观 偏空
成交量 现货 前兆
期市 市场 信号
大矿 涨价 落空
商品 期市 发展 套期 保值 效果
因素 航运 机会
钢协 库存 压制 钢价
原油 塑料 期货 小幅
塑料 期货 服务 产业
期货市场 全球 塑料 期市
期货业 重组 谋发展 先机
市场 资金 主力 期指 方向
商品 期货 金融 期货 发展
期市 黄金 涨势 橡胶
期市 商品 橡胶
棉花价格 游资 投机
消费 淡季 影响 市场
豆油 大豆 量价
黄金 交易 小心 恐怖主义 风险
国债 期货 金融 衍生品
期市 金属 黄金
期市 有色金属 棉花
油价 化工 产品 影响
消费 铝价 低位
石油 定价权 声音
总经理 助理 石油 期货
业内人士 预计 黄金 黑金
商品 期市 投资者 制度 可行性
大限 期货 公司 股权
专家 农产品 价格
期市 商品 集体
股指 期货 定位 小众 市场
楼市 股市 降温 游资 农产品
大豆 对华 出口
期货市场 炒家 农产品 涨价
中间商 涨价 大头
商品 全线 格局
油菜籽 预期 减产
期市 黄金 高位 棉花 低位
淡水 铁矿石 价格
油菜 产业 挑战 洋油 地位
涨价 粮价 预期
股指 期货 商品 期货 增量 资金
中铝 氧化铝 降价 后市 空间
农产品 期货 涨价 投资
期市 工业品 期货 白糖
棉花 独木 农产品
工业品 期货 橡胶
炒家 调查 企业
大豆 进口 预期
期货 台资 期货 公司
利空 商品 期货 工农
调整 保证金 跌停板
政策 导向 市场 弱势 调整
期市 商品 期货 企稳 盘整
调整 保证金 跌停板
钢铁业 涨价 库存
高位 库存 钢价
证据 公司 绿豆 期货
调整 保证金 停板
期市 豆类 弱势
粮价 中略 涨幅
证券 期货业 办法
证券 期货业 工作 实施办法
金融 期货 保证金 规模
预计 金融 期货 保证金 规模
粮价 农产品 危机 席卷 全球
能源 化工 期货
空气 商品 市场 跌势
债务 期金 收盘
钢价 产量 库存
快讯 利空 影响
期市 商品 品种
豆蒜 投机 政策 农产品 电子 交易
数据 预期 油价
商品 市场 重演 危机
商品 市场 重演 危机
商品 市场 后市
工业品 价格 全线
绿豆 调查 大户 商家
螺纹钢 现货 问世 渤商 区域性 钢材 现货 市场
资金 农产品 热情
金交所 调整 黄金 合约 保证金 比例 参数
期市 金属 企稳 豆类 油脂
期市 豆类 棕榈 弱势
程序化 交易 期指
强势 商品 期货 牛市
期市 金属 豆类 油脂 企稳 盘整
债务 危机 金属 趋势
技术 化工品 趋势
铜价 市场 后市 行情
经济 数据 商品 弱势
调整 保证金 跌停板
期市 粽子 足球
期市 尾盘 强势 豆类 弱势
空头 离场 期指
空头 司令 空单 股指 期货市场 空气
外资 步步 蚕食 份额 油脂 企业 前景
大豆 产量 压力 豆油 季节性 消费 淡季
期市 豆类 油脂 有色金属
期指 主力 空军一号
期货 日报 豆类 有色金属 跌势
数据 原油 收盘
糖市 弱势 偏空
钢铁 阵营 项目
商品 市场 整体 态势
食糖 巨量 进口
市场 隐患 铜价 压力
中金 所限 期指 期货 公司
原材料 成本 棉价 趋势
期市 商品 棉花
期指 空头 大本营 国君 期货 卖空
出口 钢价 风险
农产品 出口 价格
商品 市场 股市 联动性
市场 意味 金属 期价 泥沼
期市 塑料 强势 黄金 豆类 弱势
颓势 工业品 弱势
因素 制约 钢价
原油 区间 格局
商品 弱势 趋势
调整期 力量 改革
出口 钢铁 化工
投资者 原油 现货
化军 期货 宏观调控
历史 重演 白糖 涨势
市场 信心 股市 商品
减产 铝价 基础
原油 能源 品种
商品 波动 投资者 收益
宏观经济 商品 波动
期市 股市 期市 塑料
期货 公司 交卷 券商 价格战 难题
股指 期货 换手率 价格 功能
东华 期货 期指 新一轮 行情
冠华 期货 外盘 弱势
冠华 期货 外盘
冠华 期货 螺纹钢
商品 市场 跌势
基本面 利空 豆油 弱势
基本面 消息面 双重 冲击 金属 期货
安信 期货 期指 趋势 跌势
塑料 企业 热议 出口 新政 影响
库存 胶价 行情
期货 三角形 盘整 股指
系统性 风险 商品 期货
期货 小幅 总体 走势
银河 期货 现货 逆市
建筑 钢材 弱势
部门 农产品 价格 企业 罚单
交易 时间 调整
期市 商品 金属 企稳 塑料
电解铝 企业 减产
因素 助推 商品
行情 钢价料 宽幅
塑料 期货 持仓量
形势 证券期货 监管 挑战
属性 走势 商品 工农 分化
数据 利空 铜价
楼市 期指 后市
电影票房 期货 流产
豆油 后市 调整 压力
国旗 发展 资源 保障型 商品 投资 基金
预计 粮价 趋势
矿业 公司 期货市场 天量 空单
辖区 期货 公司
男子 代人 期货 索债 委托人
农民 心理 地区
变数 强麦 涨势
普洱茶 电子 交易 噩梦 现货 期货价格 背离
铁矿石 交易 阵营 分化
期货 遭遇 瓶颈
白糖 期货 空间
新蒜 批发价 市场 供应量 缺口
商品价格 玄机 幻象
期市 白糖 油脂 跌势
股神 踪迹 期指 当心 地下室
行业 机构 预计 大豆 进口
期货 成交量 弱势
部门 基金 魅力 商品 基金 吸金
银河 期货 铝价 走势 波动 幅度
首创 期货 棉花 尾市 主力 合约
高温 佣金 期货 公司 启动 佣金 自律
冠华 期货 供给 压力
冠华 期货 天线 压制 空头 格局
市场 糖业 公司 程度
焦炭 期货 工作
期市 黄金 商品 格局
棉价 棉纺织 行业 经营风险
银行业 迹象 弱势
电子 交易 产量 绿豆 涨价
缺糖 预期 高价
钢铁 危局 天量 库存 风险
银河 期货 动能
银河 期货 方向性 铝价 格局
银河 期货 强势
银河 期货 金价 空间
库容 塑料 主空
品种 综合 均价 降幅 钢价
小麦 期价 涨势
期货 资讯 平台
期市 商品 企稳 白糖
期铜 波动 现货 市场
收阳 橡胶 期货
重罚 绿豆 价格 价格 水平
期货交易 普洱茶 价格
产销率 期糖 宽幅
商品 整体 企稳
成品油 调价 预期
持仓量 期钢 挑战
期市 螺纹 棉花
期指 合约 贴水 转机
欧元 国际 基金 策略 金价
交易 案例 驱动 投机
研究院 遭遇 天胶 商品
研究院 静观 方向
因素 期货 分析师 价值
外盘 影响 信心 糖价 区间
商品 市场 转机
市场 供给 冲击 整数 关口
期市 橡胶 棉花 涨势
后市 空头 思路
现货 经营 期货市场
美豆 井喷 天气 序幕
螺纹钢 主力 仓位 步伐
金属 用料 淡季
钢价 出口 影响
铁矿石 钢厂 行业 亏损
蒜价 后市 冷库
部委 楼市 调控 期铜
橡胶 供给 期价
研究院 美油 建议
全球 经济 数据 阴线 弱势
调研 绿豆 涨价
工信 部设 钢铁业 门槛 核准 项目
期市 橡胶 白糖 高位 盘整
穆迪 评级 商品 市场
空头 势力 走势
股市 库存 后市 利空
钢价 铁矿石 套牢
黄金 偏空 走势
预测 原油 库存
冲击 整数 关口
进口 消费 预将 小幅 偏空
投行 金属 预期
全球 供应 糖价
利空 气息 市场 商品 全线
国际 能源 预估 油价
压力 白糖 价格
减产 粮食局 涨价 预期
悬念 塑料 期货
成品油 调价 二度 造势
期市 油脂 强势 白糖
期指 信心 空头
期货 行业 调查 公司 盈利
小幅 季线 压力 中线 偏空
现货 价格 期价
农产品 新一轮 涨价 大蒜
期市 商品 整体 化工 品种
棉花 关键 价位 市场
原油 库存 油价
聚酯瓶 企业 利用 期货 风险
菜籽油 收盘 期价 保持稳定
期货 经营 机构 代客
期货 经营 机构 手续费
券商 优先 重点 区域 布局 期货 业务 空白 地区
铁矿石 出口 禁令
库存 高位 螺纹钢 疲态
期货 手续费 竞争
燃料油 市场 趋势
紫金 矿业 污水 影响
连塑日 突破 塑料
格局 保持良好 行情
钢材 出口 调整 钢材 出口
钢铁业 重组 地区 雏形
商品 内地 游资 赌局
原油 期价 轮胎 企业 收阳
商品 宽幅 波段
商品 内地 游资 赌局
机会 风险 关键
期货 日报 有色金属 弱势 钢材
周报 股指 期货交易 降龙
白糖 期货 盘整 升势
企业 公告 检修 原油 股市
空头 氛围 活跃 黄金 弱势 格局
糖价 后市 阻力
股指 期货 交割日 魔咒
螺纹钢 均线 企稳筑 迹象
趋势 仓位 时机
金价 空头 思路
铁矿石 价格 矿山 风险
高价 铁矿石 钢价 头儿
期货 公司 评级 公司 有缘 业务
主力 整数 关口
饲料 养殖 企业 套期 保值 培训班
现货 金银 全线
期指 信号 持仓量 空头
消费 迹象 糖价 强势
买家 巨量 可可豆 供应量
粮棉油 洪灾 影响
股票 交易 折价
金价 短期内 区间
铁矿石 定价 钢铁业
矿山 交易 矿石 钢材 连锁 涨价
农作物 减产 农产品 价格 波动
飓风 影响 油价 无力
商品 市场 力度
信心 期指 涨势
工业品 期货 旋律
市场 供给 期价
市场 预期 现实 金市 信号
强推 季度 定价 铁矿 棋差
强麦 历史 高位 基本面 偏空 涨势
期价 糖价 后市
期市 商品 跳空
期市 集体 弱势 调整
缩量 整理 方向
主力 均线 压制 弱势
股市 化工类 期货
股指 期货 行情
螺纹钢 投机 风险
豆粕 价格 调整
钢坯 钢价 技术性 调整
钢铁 板块 估值 吸引力 减产 行业
预期 冲击 压制
食用 农产品 价格
整数 关口 涨势
黄金 集团 金属矿 投产
全球 市场 预计 供应
牛市 行情 大豆 良机
指数 铁矿石 定价 模式
期货 有色金属 塑料
期货 日报 有色金属 塑料
整体 偏空 走势 技术指标 迹象
整理 突破 均线 阻力
资金 抄底 钢价
空头 势力 冒尖
天胶 期货 双边 手续费
黄金 资金 空头 思路
商品 期货 霸主
基金 试水 期指 市场 影响
商品 市场 监管
市场 棕榈油 价格
证券 期指 庄家
大豆 天气 行情 概率
库存 证明 消费 动力 铜价 空间
油脂 期货 风雨 彩虹
理性 食糖 形势
资金 基本面 风险
黄金 因素 淡化 风险
最低价 小麦 麦价 效果
主力 期价 冲击
不具 条件 地区 建设 铅锌 项目
基金 商品 淡季
建筑 钢材价格 钢厂
期市 棉花 棕榈 涨势 金属 整理
期市 商品 整体 有色金属 强势
期货业 调查 劲旅
菜籽油 高位 空间
补库 糖价 涨势
研究 经济 期货 期权
商品 强势 分化
国际 指数 铁矿石 价格 话语权
外矿 鞍钢 自给率
商品 整体 卖方市场
市场 供给 期价
强麦 农产品 先锋
投机 资金 助推 油价 关口
有色金属 规划 草案 稀有金属 规划
铜业 期铜 业务 亏损
趋势性 投资 机会
经济 股市 分歧
股指 基差 期指 贴水
调整 棉花 合约 交易 保证金 标准
基本面 钢价 构筑 阶段性
期市 橡胶 有色金属 强势 整理
期市 橡胶 有色金属
调整 棉花 合约 交易 保证金 标准
制约 钢材 期货
市场需求 商品 万花
库存 分化 期钢
库存 价格 涨势
期指 时代 居间人 调查 期指 蛋糕 分化
消费 旺季 小麦 期货
进口 配额制 管理 重蹈 大豆 覆辙
巨头 国际 市场 风向标
糖市 中场 资金 角力
动能 弱势 调整
股指 价差 单日
螺纹钢 空头 压力 力度
黄金 投资 趋势 波段
商业 原油 库存
连塑 合约 机会
农产品 整体 强麦 历史
天气 油脂 价格
期市 螺纹 突破性 橡胶 白糖 升势
期指 套利 机会 收益 分析
期指 交易 整体 思路
铁矿石 中铝 世界级 铁矿
突破 价格 高点 调整
笔夫 报复性 股市 商品 盛宴
黄金 节奏 弱势 格局
钢协 减产 库存
国家 进口 可抑制 价格
接棒 数据 投机 暴利
空头 股指 期货 行情
进口 市场 价格
结盟 企业 发展 特钢 时代
钢协 会员 减产 钢铁 大佬 矿山
期市 资金 农产品
供需 助力 胶价 涨势
农产品 调控 政策 密集
库存 压力 企业 亏损
投资者 姜蒜 暴利 级别 炒家
新华 期货 银川 营业部 开业
期市 商品 集体 橡胶
期市 商品 集体 橡胶 强势
期货 公司 席位 成交量 军团 国君 期指 三料 冠军
现货 整数 关口
黄金 弱势 抵抗
专家 商品 市场 分家
成钢 减产 盈利
国际 农产品 集体 调控
工程 培训 农垦 企业
小麦 涨价 有形
投资者 经济 前景
期市 涨幅 榜首 菜油 强麦
期市 商品 菜油 强麦
期货 公司 业务
政策 预期 商品
钢价 期货 声响
现货 市场 氛围
股市 期价 小幅 调整
资金 迹象 供应 价格
资金 跑步 商品 行情
减产 库存 研究 巨头 措施
钢协 违规 合法化
旱情 小麦 价格 大赢家
全球 小麦 价格 商品 期货 涨幅
全球 市场 主题 商品 压力
股市 期货市场 内弱
国际 油价 冲破 商品 集体
政策 因素 趋势性
期市 油脂 白糖
期市 商品 橡胶 强势
期货 投资 咨询 业务
股指 遭遇 套利 顺势 离场
能源 化工 格局
转基因 大豆 抱团
期货 投资 咨询 业务
期货业 自律 管理
因素 涨价 发动机
原油 油脂 兄弟 集体
国际 小麦 价格 预期 进口
有色金属 估值 尾声 金属
有色金属 估值 尾声 金属
期市 强势 豆类 油脂
期货 公司 突破 投资 咨询 牌照
气候 国际 粮价
铜业 铜期货 亏损
铝价 单止 盈静 良机
小麦 期货 体验 高温
出口 国际 粮价 冲击波
投机 中金 仓量
利率 期货 时刻
天气 因素 粮价 小麦 历史
小麦 价格 全球
期市 菜油 强势 强麦
期货 日报 油脂 集体 强麦 巨量
糖棉 关键 调整
项目 风险 中铝 遭标 降级
铁矿石 指数 定价 淡水 销量
预测 价差 走势 风险 收益
粮食 出口 禁令 小麦 期货
出口 禁令 助推 小麦 期价 过山车
国际 粮价 冲击
基金 小麦 全线 风暴 平息
风险 期货 监管
期市 油脂 强势 有色金属
农业 小麦 风暴 席卷 全球
牛市 天气 关键
现货 期价 冲击
白糖 后市 空间
指数 工业品 期货
预期 农产品 投资 价值
金属 走势 活跃 菜油 农产品
钢厂 钢材 涨价
农产品 涨价 尾声
装置 检修 期价
农产品 价格 政策 调控 风险
粮价 外资 阴谋
基本面 市场 强麦 走势
小麦 涨价 风暴 细雨
期市 商品 整理 棉花 强势
期市 棉花 橡胶 强势 有色金属 集体
供给 制约 空间
火热 农产品 钢材 投资 亮点
牛影 农产品 良策
纺企 库存 棉难
经济 数据 动能
国际 麦价 高位 小麦 后市
全球 粮价 狂潮
贵金属 工业 金属
资金 油脂 期价
钢价 钢厂 价格
黄金 趋势 格局
利空 商品 市场 总体 升势
小麦 潮落 商品 基金 套利
期市 商品 螺纹 棉花
粮食 期价 全线 专家 幅度
糖价 预期 盈利 能力
调控 压力 农产品 机会
减产 因素 弱化 钢材价格
商品 品种 跌幅 调整 空间
国际 油价 关口
全球 油菜籽 进口
食糖 出口 低点
大豆 产量 预计
连塑 低位 空间
总统 大旱 粮食 减产
货币政策 有色金属 价格
月度 定价 铁矿石 定价 机制
期市 棉花 豆类 强势 金属
小麦 启动 农产品 牛市 现象 火上浇油
国际 产业 大会
农产品 牛市 传花 基金 猎物
国际 小麦 影响 粮价
国际 市场 小麦 涨价 影响 粮价
商品 经济 数据 密集 原油 商品 市场
粮食 危机 重演
进口 市场 预期
全国 生姜 价格 省区市 涨幅
国家 力保 秋粮 粮价 基础
国际 金属 市场 综述
豆类 期货 活力
期市 有色金属 企稳 化工 品种 集体 强势
期指 主力 部队 布局
价格 钢市 钢厂
指数 保卫战 金属 价格
塑料 后发制人 涨势
期市 农产品 盘整 有色金属
电网 规划 铜价 小幅
短期内 合约 挑战
钢价 涨势 政策 态度
期货业 企业 文化 建设
期货业 行业 陋习
交易 咨询 成期 企下 摇钱树
农产品 高温 气候
合规 基础 管理 期货 公司 基石
期市 商品 整理 有色金属
期指 预测 大盘 检验
天灾 风险 天气 金融 衍生品
终端 金属 价格
股市 期市 金属
收益率 黄金 信号
共识 投资 大佬 能源 黄金
风险 指数 居首
中铝 氧化铝 价格
期指 结构 时机
农产品 工业品 强音
棉花 矛盾加剧 进口量
国际 油价 降价 分水岭
国际 麦价 飞舞 扰动
小麦 减产 整体 格局
期价 投机 资金 爆米花
粮价 趋势 涨幅
粮价 小麦 天灾 流动性
轮胎 巨头 天胶 牛市
股票市场 期指 市场 基础
周刊 期指 股市
中金 月入 商品 新品种 交易
进口 粮食 可能性
国家 粮食局 强力 调控
期市 商品 整体 弱势
期货业 乱象 重演 电子盘
燃料油 后市 空间
调控 力度 丰产 预期 市场 氛围
秋粮 压力 水稻 价格 波动
绿豆 价格 每公斤
期货 期货 服务 三农
中国式 遭遇 国际 粮食 减产 大势
商品 整体 油脂 过山车
热点 铜价 高位 盘整
全球 粮价 时代
生姜 批发价 零售价 猪肉
华融 证券 期货 期货业 格局
商品 市场 短空 格局
国泰君安 伟业 期货 过把瘾
外盘 农产品 强势 压力
期市 工业品 农产品 弱势
预测 金价 突破
油价 考验 关口
保证金 期货 公司
秋粮 减产 预期 粮价 调控
期指 仓位 预测 大盘
农产品 调整 幅度 预期
期市 农产品 小幅 有色金属 企稳
期市 橡胶 棉花 强势
期货业 协会会长 模式
期货 投资 咨询 业务 代客 期货交易
调整 农产品 牛市 根基
食用油 涨势 秋粮 预期
精铜 概念 高位 铜价
粮食 出口 禁令 专家 粮价
全球 供需 农产品 走势
国际 农产品 高位
内热 化工品 期货 升势
矿商 铁矿石 价格
基金 农产品 利润
期市 棉花 化工品
期指 商品 期货 交易
库存 预期 钢价 期钢 突破
分析 人士 基本面 后市
原油 龙头 重任 农产品 牛市 分化
国际 资金 国产 米价
炒金 公司 狩猎 股民 骗术
商品 农产品 品种
大蒜 绿豆 生姜 登场 农产品 预期
期市 工业 化工 品种 强势 农产品 分化
期市 期市 全线 工业 化工 品种
期市 商品 调整 空间
食用 农产品 价格
期市 农产品 强势 橡胶
金价 历史 高点
黄金 涨势 雨点小
农产品 价格 高点
全球 政策 铜价
消费 旺季 经济
商品 属性 金融 属性 箱体
国家 粮油 大豆 进口
库存 钢材市场 价格
期市 棉花 橡胶 强势
消费 淡季 铜价 关口
黄金 夜盘 秒杀 空头
两难 螺纹钢 格局
消费 旺季 现货 糖价 高点
期市 调整 棉花
面积 棉花 产业
行业 拐点 期货业 检查 风暴
黄金 事件 错误
黄金 牛途 强势 历史 高点
农产品 进口关税 配额 分配
股指 期货 蛋糕 期货 公司 变局
大限 突破 铜价 经济 风向标
财年 出口 棉花
粮食 供需 缺口
钓鱼 网站 散户 声称 股指 期货
消费 旺季 后市 供应 压力
库存 消费 预计 糖价
期市 棉花 强势
期市 棉花 强势 豆类 油脂
玉米价格 预计 突破 天气 决定性 因素
经济 数据 市场 商品
证券 期货业 工作 制度化 阶段
证券 期货业 案件
钢铁 期股 发飙
期价 创天量 棉市 行情
期市 油脂 化工 品种 棉花 白糖 高位
监管 公款 期市 全线
粮食 出口 禁令
因素 整理 箱体 突破
因素 天胶 挑战
国际 油价 遭遇 利空
基本面 螺纹钢 涨势
大地 期货 公司 运营
大地 期货 副总经理 调查
投资者 短线交易 波段
期市 传言 商品 全线
粮食 减产 价格 主因
现货 价格 风险
期市 人气 重创
商品 期货 全线
全球 基本面 高位
期货市场 话语权 定价权
大地 期货 坐庄
天胶 遭遇 空头 阴谋 大地 期货 调查 传言
棉花 市场 期货 服务 功能
投资 咨询 业务 期指 时代 力量
期市 棉花 强势 橡胶
橡胶 期货 恐慌性
社会 库存 弹性 价格
调查 商品 市场 大地 期货
铁矿石 协议价 现货价 钢价
商品 市场 小幅 波动
股指 泡沫 迹象
商品 期货市场 成交量 全球
库存 原油 阻力
期市 化工 品种 棉花 白糖 高位
期市 成交量 全球 服务 经济 发展 能力
期市 化工 棉花 白糖 高位
经济 数据 期指 信心
长假 金属 市场 风险 涨势
骗贷 风险 财务 负责人 钢贸 行业
专家 观点 长效机制 棉花 产业
国际 铁矿石 巨头
商品 市场 棉花
商品 市场 调整 大幕
金属 期货 农产品
因素 交织 钢价
基金 部位 咖啡豆 涨势 尾声
市场 热情 降温 连塑 盘整 区间
钱包 行情 期货 公司
期市 橡胶 企稳 棉花 强势
电石 供给 价格
农产品 涨价 政策 动向
主力 资金 合约 十字 阴星
期市 系统性 风险 底线
经济 数据 原油 创月
大蒜 大蒜 救场 缺货
期市 棉花 有色金属
燃油 化工品 全线 橡胶
现货 企业 产业 大会 市场
股指 期货 开户数 开户者 参与率
原油 小幅 进场 机遇
原油 库存 国际 油价
钢厂 复产 钢协 目标
期市 商品 弱势 调整 橡胶 油脂
期市 商品 小幅 橡胶 跌势
棉花 白糖 小麦 高点
橡胶 价格 空间
期货市场 发展 空间
节能降耗 风潮 化工产品 涨价
官员 证实 期货
钢价 钢厂 盈利 钢铁股 交易 机会
黄金 投资 热潮 金价
供给 压力 油脂 调整
双节 期货市场 风险
基金 交易 期指 编码
期市 橡胶 棉花 强势
期市 传言 商品
期指 均价 基差 机会
期货市场 强势 挑战
棉市 高位 态势
消费 旺季 新糖 糖价 调整 催化剂
燃油 化工品 橡胶
资金面 基本面 商品 市场 异象
金交所 调整 长假 贵金属 合约 保证金 比例
成本 农产品 后市
农产品 格局 长假 风险
棉市 空间 高位
黄金 价创 高位
产量 库存 小幅 钢价
券商 资管 试水 期指
双节 交易 意愿 期指 空头 优势
国际 金价 历史 双节 炒金 纸黄金
快讯 商品 市场 棉花
期指 现货 市场 行业
期指 主力 空单 行情
长假 期指 氛围 因素 影响
黄金 走势 空间
期货业 协会 理事会
农产品 期货 风险
农产品 期货 双节
农产品 牛步 棉花 豆粕
双节 市场 有色金属
期货 牌照 管理 办法
期市 商品 棉花 豆粕 强势
成本 粮价 市场
期货 公司 业务
棉花价格 官员 行业 困境
贸易商 钢铁企业 逆市 降价 后市
棉价 路线图 棉农 棉贩 皮棉 棉纱
农产品 菜油 豆油
华安 期货 股权 下家 合肥
快讯 期市 油脂 棉花 强势
成本 豆油 价格
期市 化工 油脂 品种 强势 棉花
棉价 纺织 企业 困境
长假 风险 想象 良策
情绪 期指 后市
期市 化工 品种 小幅 棉花
黄金 金店 实物 销售
消费 淡季 螺纹
突破 区间 连豆 行情
政策 新意 铜价 指标
经济 数据 预测 中性
证券 营销 人才 期货业 期指 营销 瓶颈
调控 棉花 期货 涨势
长假 数据 预测 中性 三角形
黄金 期价 历史
黄金 期货价格 高风险
国产 大豆 进口量
期市 棉花 橡胶 强势
棉企 火山口 老板
棉花 农产品 牛市 接力赛 中场 终场
行情 内弱 格局
银行 商品 波动
突破 豆油 涨势
粮棉 进口关税 配额
商品 分化 农产品 整体
期市 棉花 塑料 燃油 强势
期市 棉花 尾盘 塑料 强势
每吨 棉花 产业链 僵局
资金 期市 免战牌
库存 国际 油价
资金 离场 全线
长假 人心 商品 期市
钢价 政策 短时间
国际 油价 局面
商品 黄金 金属
商品 工业品 农产品
外盘 走势 期市 分化
股指 期货 突破
交织 楼市 调控 钢材 遭遇
资金 农市 农客 面纱
国际 油价 国际 金价
股指 期货 代理 手续费 期货 公司 大头
集团 执行主席 期货 监管 模式
指数 危机 水平 商品 市场 氛围
政策 预期 外盘 农产品 集体
快讯 期货市场 全线 油脂 豆类
期市 农业 接棒
油脂 品种 金创
油脂 品种 金属 全线
商品 期货 牛市
国际 商品 影响
钢价 平盘 钢价
调整 碳钢 板材 期货价 钢市 调整
现货 糖价 每吨 暴利 时代
秋粮 定局 现货 市场
货币 战争 机会 行情
钢价 新一轮 空间
马车 黄金 格局
期货 保税 试点
供需 农产品 涨势
减产 供需 缺口 白糖
小麦 收购价 粮食 减产 竞争
商品 市场 资产 泡沫
期市 商品 整体 橡胶 强势
期市 商品 整体 橡胶
期指 贴水 风险
橡胶 强势 历史
汇率 商品 金融 属性
预期 商品 市场 行情
效应 黄金 牛市 利率
金属 现货 趋势
亮相 期指 空头 主力
进口 大豆 牛步
供应 库存 天胶 突破 关口
原油 脸色 行事
天胶 期价 历史 可能性
期市 牛市 行情 商品
期指 合约 保证金
期铝 蓄势 思路
流动性 投资 铜价 背离 经济
货币 商品 期市 强势
流动性 助推 商品 牛市 铜价
原油 燃油 突破
本职 败局 关键
国际 油价 小幅 金价
商品 涨势 品种
货币政策 预期 商品 牛市 进程
强麦 高位 区域 波动 新一轮 涨势
期市 棉糖 涨势 橡胶 强势
期市 有色金属 盘整 橡胶 白糖 强势
期指 合约 空头 合约
期铝 高位 离场
棉糖 期价 走势 狂野 驱动力
橡胶 期价 市场 恐慌性 行情
笔夫 农产品 历史性 价值 重估
国际 油脂 油料 大会
货币 战争 危机 时代 商品 牛市
黄金 行情 迹象
货币 战争 暗流 汇战 商品 牛市
国际 粮价 迷局 责任 投机
企业 期货 行情 变化 期货业 服务
全球 无法控制 商品 行情
商品 期货 全线 钢材
商品 进口 石油 依赖度
期市 商品 强势
期指 风险管理 融冰
粮食 品种 期市 籼稻
铁矿石 调查 贸易商 串谋
国际 商品 市场
农产品 价格 宏观 因素
发展 金融 期货 资本 市场 功能
天然橡胶 时代 资本
政策 谷物 期货 热情
期市 品种 白糖 强势
期市 农产品 强势 白糖 历史
糖价 宏观 部门
蜗牛 早籼稻 涨停板
首任 主席 金融 期货 风险管理
铁矿石 钢材 期货价格
炼铜 计划 加工
供给 预期 铸就 市易 格局
保证金 期货 公司 股指 期货
农产品 板块 内轮动 效应
外资 高价 粮食 储粮 弊端
库存 橡胶 价格
期市 商品 白糖 籼稻 强势
期市 工业品 白糖 历史
期指 空头 空单 股市 阻力
期货 公司 撒网 基金 客户
货币 商品 牛市
白糖 期价 挑战
调控 政策 压力 豆类 风险
样本 调查 棉花
金属 化工品 籼稻
高价 农产品 时代 棉花 概念
农产品 商品 期货 籼稻
商品 品种 籼稻
金属 突破 束缚
天气 资金 双重 早籼稻 行情
政策 资金 籼稻 成仙
期市 农产品 牛市 棉花 品种
期市 农产品 牛市 棉花 品种
糖价 国家 储糖
糖价 牛市 行情
农产品 强势 品种 迹象
业内人士 期市 保证金 规模
预测 秋粮 价格
商品 走势 影响
中金 监管 交易
中金 期货 交易 监控
中金 股指 期货 交易
中金 期货 交易 监控
农产品 井喷 持仓量 变化 行情
预期 压力 工业品 价格
商品 市场 气氛 油脂
商品 期货 籼稻
中金 监管 金融 期货 交易
棉花 游资 调查
中金 监控 期指 交易
期指 保证金 套利
监控 有助 市场 文化 培育
期货 公司 股权 家族 突破 围栏
期市 商品 全线 棉花 白糖 橡胶
期指 发展 强势 监管
商品 基金 银华 主题
粮价 储粮 调控
金交所 黄金 统配 句号
钢价 建筑 成本
铁矿石 定价 金融 突围 高价 困境
黄金 牛市 后市
农产品 指示器 调控 政策
商品 期货 白糖
当心 猫腻 农产品 期货 炒家
期市 棉花 橡胶 强势
橡胶 强势 价格
短期内 现货 局面 糖价
小麦 雄霸 国际 市场
钞票 商品 魅影
弱势 基本面 角力 期钢
金融 期货 散户 期货 公司 集团 机构 客户
宏观调控 白糖 风险
期市 商品 橡胶
期指 空军司令 分歧
棉价 外资 现货 市场
铜业 铜期货 亏损
货币 供需 天胶 挑战 历史 高位
压力 豆价 平台
压力 棉糖 稻油 全线 涨价
棉价 风险 后市
神异 农产品 大幕
商品 期货 白糖
商品 期货 白糖
期市 全线 商品 牛市 初遇
政策 调控 效果 商品 市场 全线
糖厂 糖价 调整
期市 有色金属 跌势 棉花 强势
橡胶 籼稻 商品 市场 全线
现象 价格 理性
资金 冲锋 棉花 期货 现货
基本面 火上浇油 农产品 牛性 大发
因素 农产品 价格
风险 商品 牛市
期市 白糖 塑料 强势 突破
期市 白糖 塑料
钢量 突破 概率
糖价 强势 旺季
螺纹钢 期货 后市 概率
棉花 行情 泡泡糖
资金 籼稻 农产品 宽幅 调整
铝价 调整 态势 阻力
咖啡豆 商品 涨幅
货币 战助 全球 商品 黄金 魅力
因素 油价 走势
利空 调整 风险
商品 期货 品种
商品 期货 历史
农产品 出口 涨声
成本 预期 钢价 空间
期市 商品 全线 棉花
期市 商品 棉花
期棉 步伐 棉企套
期货 程序化 交易
油脂 趋势 品种 油脂 市场
糖价 冲破 糖果 企业 涨价
保本 基金 投资 股指 期货
连塑 试探 蓄势 挑战
农产品 涨势 棉花价格 风险
商品 期货市场 格局
商品 级别 调整
市场 商品 基金 资金
后市 行情 趋势
食糖 供需 糖价 调整
期市 橡胶 棉花 历史
豆粕 市场 高位 阶段
农产品 价格 棉花 库存
炒金 网站 目标 内地 投资者
天气 主角 连豆 行情
期市 棉花 橡胶
期市 棉花 白糖 强势
棉花 期价 纺企套
橡胶 调整 空间 强势
价格 价值 洼地 空间
现货价 制品 涨价
供应 铜价 后市 风险
终端 豆粕 调整
金属 期货 白糖
贵金属 交易 证金 统一
部门 调控 棉价 投机 重点
分析师 商品 历史
食糖 出口 预期 期糖
商品 市场 货币政策
商品 市场 分化 棉糖胶 涨势
商品 期货 集体
商品 调整 风险
软商品 习惯 调整 行情
期市 商品 全线 橡胶 强势 突破
期棉 冲刺 行情
棉价 政府 企业 指导
棕榈油 盘整 蓄势 豆油 突破
短期内 风险 中线
银价 投行 身陷 期货
减产 预期 价格 橡胶 高价 时代
化工品 接棒 棉花
商品 天胶 历史
快讯 商品 全线 品种 涨幅
快讯 棉花 棕榈油 豆油 品种
成本 油脂 空间
期指 总持仓 空头
橡胶 价格 单月 历史
粮食 价值 符号
谷物 贸易商 预计 粮价 高点
商品 狂潮 压力
商品 趋势性 投资 机会
全球股市 发飙 商品
化工品 领衔 商品 全线 原油
市场 流动性 原油 金融危机
期指 现货 走势 空头
棉花 定价 价格 理性
全球 精铜 供应 缺口 铜价 空间
化工品 走势 金属 全线
期货 品种 体系
棉花 涨势 机会
油脂 期货 企业 分化
报价 连塑 动力
部门 棉价 价格
密集 发文 监控 交易
农产品 涨价 连续剧 主角
股指 期货 标尺
期市 橡胶 白糖 强势 塑料
期市 商品 全线 塑料
棉花 期货 现货 期价
单日 震幅 调整 压力
稻谷 涨价 运费 助力 批发价
预期 金属 空间
资金 供需 棉价
违规 交易 市场 监管
因素 油脂 油料 市场 趋势
化工品 强势 金属 全线
化工品 强势 豆类 油脂
期货 行业 手续费 最低标准
糖库 糖市 调控 力度
期市 化工品 强势 棉花 白糖
期市 化工品 强势 棉花
期指 主力 信号 隔天 效果显著
标准 银行 金价 突破
棉价 部门 调控
启动 印钞机 商品 热潮
大豆 库存 报告 炸弹
价值 重估 目标
中金 期指 套期 保值 研修班
期市 创纪录 资金 集体
期市 化工品 强势
白糖 身价 炒家
货币 战争 机会 行情
进口 大豆 均价 高点 食用油 涨价
产量 预期 糖价
全球 棉价 高位
棉市 调整 压力 高位
资金 农产品 期货 金属 市场
原料 供应 牵动 油脂 油料 牛市 神经
钢材 产量 钢价
商品 期货 品种
快讯 商品 品种
情绪 有色金属 遭遇
准备金率 流动性 螺纹钢 鱼尾 行情
金融 金属 评论
期市 商品 全线 品种
期市 资本 市场 期市 品种
干散货 运输 市场
棉花 期货 市场 情绪
橡胶 涨价 轮胎 企业
橡胶 跳空 价格 调整
调整 牛市 行情
油脂 整理 空间 机会
白糖 走势 调整 序幕
预期 商品 全线
原油 库存 国际 油价
调控 拐点 农产品 涨势
期指 遭遇 跌幅
棉价 走势 市场 情绪
指数化 投资 指数
单日 品种 创纪录 白糖
商品 全线 泡沫 期市
快讯 农产品 期货
早籼稻 强势 现货 价格
早籼稻 强麦 品种
调整 新华 期货 早报
期市 橡胶 塑料
期货 期市 早籼稻
机构 商品 热潮 渣打 铜价
棉价 企业 企业 游资 清场
海通 期货 期指 成交量 南华
货币 魅力 弱势 期市 主题
美豆 脚步 指导意义
豆类 池鱼 之灾 基本面 资金
波动 现货 资金 情绪
现货 企业 塑料 期货交易
预期 全球 期市 商品 高位
研究院 政策 靴子 商品
农产品 期货 现货 价格
商品 期市 股市
商品 期货市场 品种 噩梦
铜价 行情 启动
外盘 利空 效应 期市 品种
期货 交易 管理 办法
商品 遭遇 中场 后市
期货 商品 分析
期货 黄金 泡沫 幻象
期市 商品 棉花
期市 棉花 早籼稻
期指 净空 市场
谷物 期市 冰火
产区 糖价 关口
外盘 商品 遭遇 建议 空头 部位
恐慌性 金属 全线
抄底 螺纹钢 现货 游资
政策 被动性 商品 市场 拐点
政策 调控 基本面 商品 集体
期指 主力 净空
油脂 调整 方式
辅助工具 商品 期货
农产品 国家 物价 调控 升级
商品 市场 调整 大幕
商品 预期 铁矿石 价格
快讯 期市 品种
快讯 期市 股市 早籼稻 涨幅
新华 期货 观点
期指 空单 头寸
流动性 商品 美梦
牛市 阶段性 农产品 后市
项目 核准 违规 企业
白糖 期货 雪崩 糖价
预期 商品 牛市 基础
警告 粮食 危机 专家
调整 幅度 走势
预计 棉花 减产 棉价 预计 高位
全国 棉花 产量
储平 系统性 调整 幅度 农产品
中焦 合作 协议
商品 牛市 泡影
快讯 股市 期货市场 尾盘
期指 合约 主力 合约
期指 小幅 交割日
焦炭 期货 快车道
物价 调控 升级 农产品 市场
糖价 政策 调控 榨季 高位
股市 交易 意愿
股指 期货 金额
金价 基础 积蓄
银河 期货 策略 汇总 宏观 风险
鞍钢 板材 出厂价
专家 期指 内幕 交易 隐蔽性
亲历 国债 期货 事件
期市 保证金 存量 突破
期指 合约 合约 交易
期货 大盘股 螺纹钢
企业 期货 参与度
商品 策略 周刊
期市 保证金 全球 商品 期市
势力 棉价 态度 期棉 走势
宏观 铜价 压力
宏观 因素 豆油 牛市 步伐
手续费 微利 时代 原因 期货 公司 利润
尾盘 期市 弱势
政策 商品 调整 格局
有色金属 后市 强势
期市 调整 个别现象
期指 投资者 教育 风险管理
商品 市场 分析 关键问题
股指 期货 问世 基金 黄金 机遇
基金 期指 大盘 净值
钢材 贸易 行业 时节
铜价 阶段性 调整 行情 金属 热情
强势 格局 动能
农产品 调整 空间
期指 空头 主力 集体
密集 储令 农产品 预期
快讯 商品 市场 塑料
期市 橡胶 塑料
政策 供需 双打 豆类
政策 压力 糖市 理性
期市 商品 市场
白糖 农产品 价格 整体
白糖 弱势 调整
调控 压力 糖市
连塑 基调 强势 概率
调控 组合拳 风险
政策 高压 商品 期货
供需 缺口 农产品
农产品 价格 虚火 精准
农产品 流通 环节
商品 期市 走势
宏观调控 压制 豆粕 期价 整理
投资者 国际 油价 小幅
政策 调控 空间 棉价 压力
利用 期指 套利 风险
交火 事件 金融 插曲 黄金 小幅
组合拳 期货 公司
比价 糖价 趋势性
涨价 大军 排队
成本 谷物 价值
货币 铜价 巅峰
情绪 市场 黄金 现象
事件 金融 期货 伤疤
企业 粮库 颗粒无收
油脂 集体 螺纹钢
分析 商品 原因
市场 焦点 铜价
库存 连塑 价格
期指 全线 主力 加码
期货 手续费 优惠 措施
强势 监管 期市 交易
现货 价值 油脂 空间
助推 涨价 电子 交易 紧箍咒
调控 加码 期货
连塑 调整 空间
风险 情绪 铝价
保证金 手续费 风险
强势 监管 市场
农产品 价格 趋势
农产品 市场 情绪 理性 涨势
农产品 电子盘 集体
期市 塑料 橡胶
快讯 期市 橡胶 塑料
成交量 监管 政令 期货市场 降温
手续费 保证金 期市 杠杆 时代
政策 泡沫 糖价 跌幅
政策 调控 力度
期指 征兆 时间
游资 集体 农产品 调控 国际 炒家
糖棉 牛市 热点 豆类
主席 信贷资金 农产品
密集 金属 价格
调整 油脂 趋势
降温 期市 调整
棉价 炒家 天堂 地狱
涨价 霸王车 市民
调控 政策 铜价 调整
原因 发力 棉糖铜三大 焦点 品种
变化 投资 机会
政府 全国 农副产品 涨势
账户 管理 监管
宽松环境 商品 涨势
证券期货 行业 人才队伍 建设
政策 调控 豆类 油脂 市场
期市 泡沫 降温
期指 空头 意愿
糖价 短时间 蔗农 糖厂
糖市 消化 政策 利空 影响
影响 行情 走势 国家 政策
弱势 调整 行情 时日
交易 落地 期市 缩量
企业 备库 热情 铜价 空间
保证金 手续费 期货市场
保证金 调控 物价 撒手锏
农产品 价格 集体 投机
商品 期货 现货 传导
期货 期指 机构 时代
均线 霜冻 行情
商品 调整 格局
天胶 后市 调整 低点
密集 调控 水分
投资者 策略 调整 期市
政策 利空 供需 豆油 强势
政策 预期 铝价
棉糖 技术性 概率
牛市 寒流 商品
政策 豆类 牛市 策略
产业 客户 套期 保值
规范 交易 期市 投机
调控 政策 压制 早籼稻
豆类 政策 调控 季节性 压力
鸡蛋 房奴 棉花价格
试点 期货 保税 功能
大战 苗头 因素 粮价
杠杆 费率 期货 单者 转型
全球 年度 糖市 供给
预期 供需 胶价
食糖 出口 市场
国际 棉价 企稳
心理 政策 商品 弱势 格局
快讯 金价 挑战 高点
棉花 暖意 数风流
甘蔗 成本 白糖 压力
期价 单日 跌幅
表态 期市 投机
期货市场 监管 投机
调控 效应 商品 基础
豆类 阶段性 良机
每吨 白糖 批发价
监管 实地 核查
全球 焦炭 期货 试水
利空 因素 铜价
商品 市场 棉价 企稳
商品 市场 强势
库存 油价 区间
成本 螺纹钢 期价
投机 空头 国际 小麦 价格
国际 投行 股指
监管 措施 商品 市场 理性
商品 市场 政策 压力
铝制品 出口 国家 效仿
期货 专家 发展 交易
股指 期货 投资者
胶价 关口 橡胶 企业 氛围
豆类 政策 调控 季节性 压力
食用油 巨头 涨价
库存 国际 粮价 动力
全国 原粮 收购价 走势 政策 脸色
农产品 尚需 时日 市场 格局
金属 重压 橡胶 整理
环境 化工 品种 特征
期货 公司 分类 监管 标准
商品 原油 棉花 涨幅 领先
政策 资金 双重 商品
焦炭 期货 问世 焦化 企业
物价 调控 商品 投资
商品 期货 替罪羊
商品 走势 强势 品种 机会
市场 棉价 空间
焦炭 期货 快车道
美元汇率 国际 油价 高点
商品 高位 整理 格局
期货 试点 期货 保税 业务
华泰 期货 期指
原油 发力 商品 牛市
国际 投行 期铜
快讯 期市 股市
期指 分歧 危机 变数
棕榈油 期货 总趋势
期货 保税 增值税 政策
白糖 期货价格 供应 压制
日文 期货 商品 塑料
期货 保税 增值税
白糖 供需 缺口
期铜 强势 突破
原料 棒材 日产量
期指 专家 机构
期市 油脂 黄金
政府 调控 细化 糖价
政策 预期 股指
期市 金属 涨势 股市 脸色
短期内 铝价 走势
国际 油价 小幅
金属 黄金 风险
铜价 历史 机构
现货 指数 商品 行情
基金 铜价 涨势
现货 报价 期价
试点 期货 保税
钢协 钢铁 产量
期货 合约 乘数 散户
农业 物价 波动 根基
农产品 高位 哑火 走势 关键 调控 政策 力度
塑料 巨量 预计
商品 牛市 金价
利用 期货市场 实体 经济 发展
市场 情绪 原油 商品 引擎
库存 原油 涨势
农产品 农业 价值
油价 突破 化工品 市场
现货 市场 盘整
政策 阴影 商品 尾盘 集体
美元汇率 波动 国际 油价 小幅
中央 经济 会议 商品 行情
豆油 走势 空间
钢铁 电子盘 困局 调查 变革
国际 金融市场 收市 概况
准备金率 外盘 期货
历史 金属 走势 内弱
化工品 期货 过山车 行情 弱势
南华 期货 总经理 前景
原油 商品 升势
商品 交易 单位
商品 分化 金属 化工品 升势
国际 油价 金价
法人 仓库 资格 调整
粮油 力度 价格
农产品 期货 流动性 考验
政策 风险 压制 塑料
数据 市场 情绪 经济 数据
期货 合约 单位 定论
期铝 内弱 动能
期货 橡胶 外盘
走势 大地 期货
笔夫 摩根 坐庄 国际 铜价
产地 农产品 价格
期货 公司 发展 速度 管理 能力 相匹配
调控 压力 商品 期货 动力
调控 意愿 豆油 调整
企称 铁矿石 预期
仓位 品种 风险
预期 期指 尾盘
法人 仓库 资格 调整
原油 生产 限额
原油 石油 魔咒
准备金率 国际 商品
靴子 落地 化工品 分化
食用油 企业 大面积
商品 缩量 经济 政策 动向
发展 市场 债券市场 期货市场
期市 全线 橡胶 涨停板
原油 生产 限额
经济 数据 利空 期钢
期市 历险 另类
库存 现货 铜价 牛市 行情
期指 行情 预期
商品 期市 热情
指数 商品 期货 指数
价格 投机 资金 助推 油市
信托 产品 期指
化石 能源价格 大势
期市 棉花 橡胶
商品 期货 指数
商品 期货 指数
工业品 领衔 商品 市场 涨势
市场 结构 麦价 涨势
期市 橡胶 油脂
政策 供需 关系 走势 高位 机会
食用油 企业 利润
预计 全球 糖市
金属 整体 金属 价格 施加影响
品种 线材 商品 空间
农产品 走势 外盘 棉糖 期货
期市 菜油 油脂 品种
宏观 因素 农产品 价格
成本 政策 调控 连塑 宽幅
进口 铁矿石 价格
期指 横盘 天平
期指 全线 布局 合约
股指 整理 年报 题材
大豆 期市 大豆价格
期货 铜价 空间
铜价 前景 金属 价格 分化
副会长 棉价 波动 游资
南华 策略 油价
国家 调控 力度 油脂 空间
成本 塑料 攻势 启动
油脂 年度 投资 策略 牛市 行情
商品 高位 整理
原油 库存 油价
证券期货 行业 数据中心
空间 后市 趋势
指数 商品 期货 指数
预计 全球 需求量
农产品 价格 气候
农产品 价格 实业 资本 期货市场 商机
农产品 电子盘 资金 迹象
豆类 调整 行情
天然橡胶 价格 涨势
股指 期货 开局
快讯 橡胶 强势
期指 合约 大盘 方向 需谨慎
棉价 波动 企业 行业
铜业 期货 铜价 经典
油价 塑料 低价 时代
期市 门槛 资金
铜价 预计 目标价
悬念 股指 期货 天花板 突破
进口 焦煤 铁矿石 陷阱
投资 建设 铝板带 项目
铁矿石 价格 怪象
全球 原油价格 基础
化工品 资金 行情
国际 投行 入货 铜价
外盘 糖市 现货
国际 商品 话语权
快讯 橡胶 棉糖 期市
快讯 股市 期市 小幅
机遇 钢铁 巨头 跑马 圈地
产业链 粮价 话语权
新华 期货 观点
油脂 盘整 涨势 政策 利空 压力
成本 钢价 行情
优质 焦煤 钢厂 铁矿石 陷阱
供需 缺口 空间
期市 低位 强势
合约 价值 优化 投资者 结构
布置 食糖 市场供应 工作
市场 结构性 消费 预期 铜价
备货 结构 铜价 攻势
政策 风险 糖市
新华 期货 观点
调整 冲击 关口
油脂 盘整 资金
淡水 矿价 谈判
炒蒜 信息 市场 赌场
白糖 投资 策略 高位 波段 机会
农产品 期货价格 集体
事业单位 炒股票 期货
标准 银行 流动性 油价 波动
商品 走势 农产品 唯棉
跨界 商品 指数
国际 商品 疯牛 橡胶 棉花 历史
国际 市场 棉糖 价格
库存 消费 供需 棉价
系统 机制 期货 行业
政策 预期 大豆
棉糖 涨势 豆类 油脂
现货 价格 调控 风险
原油 库存 油价
调控 氛围 压制 商品 人气
路透 原油 均价
钢材 后市 力压 空头
指数 历史 国际 商品 牛市
有色金属 保税 仓库
期货 保税 实施细则
期货 保税 业务 试点
农产品 价格 制度 技术性 因素
商品 整体 整理 格局 棉花 跌幅 居首
粳稻 竞价 交易
国际 金属 市场 现象 商品价格
外盘 内盘 夹缝
监事会 期货 公司 结构
农产品 乙烯 豆油
棉花 现货 价格 强势 格局
燃油 主力 国际 油价
现货 市场 人士 糖价 波动 平衡点
商品 现货 交易
启动 期货 保税 试点
启动 保税 试点 环节
启动 保税 试点
农产品 价格 监管
铜价 数据 跌幅
摩根 大通 市场
期市 白糖 化工品 豆类
金属 高位 蓄势
价差 重演 行情
库存 油价 突破
因素 合力 国际 油价 高点
铜价 高位 蓄势
部长级 会议 油价
供需 状况 调控 格局
农产品 涨价 资本
利润 存款 利息 钢铁企业
商品 期货市场 考验
靴子 落地 商品 格局
糖棉 油脂 期货 合围 高点
商品 整体 走势 外盘
基差 糖价 高位
内弱 棉价 市易
外盘 箱体 突破
期指 期货 公司
快讯 橡胶 影响
国际 商品 进口 弱势
突破 阻力位 原油 高度
连豆 冲击 压力
金属 市场 库存 消费 市场
涨势 基础 螺纹钢 淡季 影响
商品 市场 财政 货币
供需 政策 金属 牛市
供需 缺口 糖价
商品 仓位 化工品
商品 市场 内弱
开局 期指 亮点
快讯 股市 期市
摩根 大通 坐庄 住友 事件
政策 金价 重估
政策性 压力 连豆
期市 化工类 期货
期货 股市 迹象 化工 板块 发力
牛市 基础 铜价 台阶
塑化 内需 大跃进 塑化 买点
农业部长 调研 农业 期糖
调控 升级 市场 中央 政策
内弱 大豆 天气 借口
天气 因素 热情 白糖 价格 历史 高位
快讯 主力 合约
政策性 利空 阶段性 豆油 强势
期货 投资 诀窍 损失 交易 计划
油脂 强势 豆油 棕油
油脂 技术性 机会
焦煤 预期 螺纹
牛市 格局 糖市 节奏
现货 期货 资本 市场
白糖 主力 高点
股市 橡胶 商品 附势
螺纹 主力 现货
供需 趋势 高位 盘整
供需 缺口 铜价 行情
总经理 焦炭 期货 工作
快讯 发力 主力 突破 高点
进口棉 配额 数量 市场 预期
期指 尾盘 小幅 弱势 格局
尾盘 因素 铜价
期货 投资者 保证金
焦炭 期货 工作
白糖 油脂 技术性
钢市 焦炭 价格
协力 金属 行情
阶段 利空 备货 豆粕 阴霾
黄金 强势 突破 行情 趋热
原油 高价 时代
商品 期货 成交额 创纪录
基本面 投资者 铜价
媒体 期货 投资 咨询 管理 办法
快讯 外盘 原糖
快讯 突破 盘整 主力 合约
政策 变数 商品 走势
期指 投资者 调查 专业化 方向
铜盘 价格 国际 铜价
油脂 将领 农产品 市场
流动性 供需 时代
题材 糖价 宽幅
交易 手续费 优惠
首创 期货 棉价 冲击
金属 市场 强势
期货市场 成交额 突破
期货市场 成交额 突破
农产品 趋势 油脂
商品 期货 棉铜胶
外媒 淡水 出口
大豆 盘整 主力
分析 供应 预期
钢材 市场价 小幅
期货市场 池子 突破
棉花 农产品 涨价 榜首
尾盘 涨幅 主力
特保案 轮胎 产业
美豆 期价 连豆 小幅
钢铁贸易 企业 策略
银河 期货 分析
合约 期货市场 结构 变化
矿山 铁矿石 价格
研究院 金属 强势 农产品
情绪 商品 期市
价差 结构 氛围
价格 矛头 直指 农产品
商品 基金 吸金 大战 吸金
商品 宽幅 整理 胶棉 强势
期货 专家 理性 成交额
基金 黄金 行情
新一轮 竞争 期货 公司 高层
定向 销售 降价 效应
交易日 原油 股市 黄金
期市 基金 能源 化工 全线
期铜 牛市 前缘
机构 集体 油价 成品油 调价
低位 整理 调整 幅度
油脂 期货 推动力 品种 波动
燃料油 期货交易 单位
启动 时间 行情
铜价 调整 后市
全球 铁矿石 现货价
塑料 套利 机会
天气 天胶 供应
供应 农产品 价格
供给 油脂 牛市 根基
商品 全线 棉花
金价 期金 巨量
新一轮 竞争 期货 公司 高层
快讯 发力 主力
快讯 油脂 强势 豆油 棕榈油
指数 基金 商品 涨势
期市 全线 油脂 集体
洪灾 重创 全球 煤炭 供应 钢铁价格
白糖 期价 历史 高点 后市 强势
铝市 铝价 态势
雨雪 天气 铅锌 厂矿 运输 铝锭 报价
券商 期货 公司
产量 预期 棕榈油 势头
供应 瓶颈 铜价
升级 国际 胶价 狂飙
原油期货 单周 跌幅
商品 期货 行情
快讯 期市 品种
棕榈 油脂 期价 四位数
油脂 全线 棉花 历史 高点
燃料油 期货 合约 交易 单位 期市 交易规则
天气 粮食 涨价 预期
金价 走势 脸色
强力 商品 股市
燃料油 市场 年度 数据
研究院 商品 弱势 空头 思维
农产品 市场 价格
商品 期货市场 尝试
基金 大豆 市场 布局
商品 国际 油价
快讯 螺纹 主力 历史 高位
高位 压力 关口
金属 市场 施加压力
指数 商品 影响 弱化
连豆 低位 整理 油脂
钢材 供应 基调
行业 供应 缺口 消费 主力
钢价 走势 分歧
打响 全球 粮价 保卫战 米价 降温
临储 竞价 交易 成交率
大豆 竞价 交易
冰冻 天气 糖市 重点
原油 疲态 调整
国联安 农产品 牛市 行情
市场 报告 价格
快讯 化工品 跌幅
成本 连塑 格局
主力 平盘 外盘 现货价
趋势 铜价 企稳 迹象
主力 平盘 现货
消息人士 菜籽油 定向
库存 构筑 牛市 根基
螺纹 交易 顺势
豆市 产区 降雨
连豆 波动 影响
铁矿石 进口 大矿 依赖度
专业人士 产品 趋势
期铜 调整 力度
现货交易 业界 分歧
商品 全线 橡胶 白糖
市场 政策 调控 压力
钢价 钢铁 行情
遭遇 大旱 小麦
市场 商品 整体
成本 区间 产需 增长期
新华 期货 商品 观点
标准 银行 均价
中线 曙光 钢价 突破
领先 有色金属 强势
美国能源 信息 全球 石油
连豆 波动 供需 数据
道琼斯 商品 指数 成份股 权重
银河 期货 商品
供给 预期 原油
供需 螺纹钢 高位 格局
冻雨 白糖 套利 机会 压力
基础性 商品 涨势
政策 调控 影响 期市
新华 期货 商品 观点
水灾 影响 动力 煤价
棉花 市场 报告
油脂 空头 遭遇 陷阱 豆价
白糖 期市 商品 市场
供应 压力 糖价 空间
报告 总体 连豆 高位 整理
月度 供需 报告 全球 稻谷 产量
螺纹钢 高位 趋势
赌矿价 钢厂 贸易商
钢价 成本 高位 空间
燃料油 合约 手续费 调整 零点
原油期货 电子盘 数据
燃料油 合约 细则 过渡期
农产品 供应 前景
有色金属 农产品 整体 强势
品种 单产 农产品 强势 基础
商品 基础 内弱 格局
国际 金属 价格 期铜
基本面 棉花 供需
市场 人气 区间 波动
市场 降温 走势
调整 棕榈油 小幅
天气 供应 农产品 价格 整体
快讯 有色金属 全线 农产品 走势 分化
快讯 螺纹钢 主力 合约
气候 农产品 价格
资金 离场 迹象
高位 盘整 格局
世界 棕榈油 产量 价格
洪灾 资源 借机
燃料油 期货 合约
盘点 有色金属 双重 属性 高位
原油 指数 燃料油 后市 牛皮 行情
减产 大豆 大豆 行情 吹响
部署 期货 监管 工作
走势 背离 盘面 走势
连塑 牛市 行情 期价
冻雨 套利 空间
价格 全球 粮食 危机
钢价 市场 情绪
铜价 关口 蓄势 现货 企业 情绪
农产品 库存 市场 预期
商品 分化 金属 谷物 冰火
黄金 部队 黄金 储量
证券期货 监管 会议 重点 工作
钢价 贸易商 后市
铜价 高位 内弱 格局
审理 期货 纠纷案件
期货 品种 预测
商品 变量 政策
糖价 中枢 糖价 拐点
燃油 合约 交易 单位
高位 冲击 关口
研究院 金属 内弱
降温 马盘 棕榈油 跌幅
交易规则 燃油 市场
国际 油价 突破 现实
供需 前景 豆粕 收盘
资金 螺纹钢 小幅
商品 中线 空仓
国际 市场 供需 缺口 糖价
天灾 助推 国际 煤价 券商 焦煤
市场 猜测 利空 商品
基本面 胶价 态度
快讯 农产品 全线 品种
快讯 螺纹钢 态势
股市 商品 重压
政策 压力 棕榈油
期货 司法解释 发展
审理 期货 纠纷案件
期货市场 纠纷案件 制度
燃油 合约 改革 经验 期市 风格
货币政策 塑料 弱势
铜价 调整 可能性
证券 期货业 改革 重点 市场 热点
调控 经济 大豆 颓势
连塑 季节 波动
金市 资金 信息 背景 技术
金银 整理 趋势
钢材 期价 空间
铜价 行情 尾声
市场 压力 终盘
高法 期货 案件
高法 期货 纠纷案件
人机 期货交易 大战 机组 全胜
库存 铜价 几率
资金 商品价格 货币 消失
农产品 整体 牛市 早籼稻 旱情 谷物 价格
铁矿石 出口 关税 钢价
商品 期货市场 背离 行情
天气 因素 缰绳 小麦 牛市 发展 关键 天气
快讯 有色金属 全线
成本 期钢 高位
期市 存款 准备金率
盘面 压力 豆粕
高位 强势 测试 压力
调控 预期 市场 压力 中线 空仓
豆油 趋势 风险
连豆 主力 终盘 涨幅
蓄势 级别 行情
霜冻 将令 食糖 减产 基本面 糖价
作物 争地 大豆 劣势 大豆 期价 趋势
净空 单量 股指 期货
商品 整体 走势 策略
国际 棉价 棉价 行情
国际 油价 突破
实需 金价 小幅
市场 走势 概率 天胶 尝试
强势 格局 豆粕 小幅
快讯 商品 全线
期市 全线 橡胶 强势
备货 成本 助推 塑料 涨势
期市 风格 农业 化工 板块
电子盘 原油 燃油 走势
盘面 压力 豆粕
调控 政策 压制 价格 油脂 格局 弱化
牛市 步伐 基本面
供需 缺口 国际 铜价
外盘 豆粕 整理
集中度 连塑 机会
天然橡胶 期货 橡胶 产业链 影响 分析
市场 心态 燃油
快讯 有色金属 全线
快讯 橡胶 强势 突破 关口
盘面 涨势 棕榈油
期指 波动 影响
期货 投资 咨询 试点 业务 顺序
橡胶 商品 方向 期市 整体 效应
价高 钢价 阴谋 阳谋
经济 数据 期钢 高位
区间 波动 塑料
调控 压制 豆油 整理 格局
货币 因素 铜价
钢材 基本面 成本 主线
预期 大豆 期货 高点
农产品 价格 涨势 压力
农产品 涨势 原油 基金
减产 预期 大豆 连豆 趋势
铁矿石 项目 洪灾 实质 威胁
商品 思路 市场
商品 走势 分化 棉糖 橡胶
国际 油价 油价 调价
快讯 商品 白糖 棉花
强势 格局 历史 高位
棉花 突破 平台
棉花 高位 突破 概率
幅度 外盘 走势
焦炭 牛市 焦炭 期货 时机
燃料油 期货 合约 实施细则
物价 压力 政策
预期 商品 市场 影响
食用油 油脂 空间
行业 调查 企业
压力 商品 市场 奏效
银河 策略 油脂 高位 冲击
升势 走势 中线
预期 原油 关口
阻力 糖市 套利 良机
储备 谷物 可抑制 粮食 投机
国际 资金 布局 农产品 大豆 牛市 重演
监察 系统 助力 风险 监控
智能 预警 监察 系统
市场 利空 交织 高位 压力
糖厂 调查 糖价 波动
快讯 期市 全线 棉花
快讯 主力 合约 历史 高点
成本 豆粕 价格 豆粕
棉花 强势 涨停板
旱情 麦价 预期 游资 借机
国际 金属 市场 综述
欧元 高点 国际 商品 走势 整理
经济 情绪 原油
棉花 走势 强势
专家 预测 钢价
供需 关系 棉花 现货 期货
供需 缺口 糖价
小麦 涨价 预期
考验 农产品 市场 游资 借机
国际 油价 整体
基金 农产品 高位
商品 攻势 启动
市场 信号 塑料 跌幅
快讯 籼稻 强麦
新华 期货 商品 观点
资金 发力 棉花
钢材 出口 订单 钢厂 盈利 空间
利用 期指 衍生品
期指 交易 产品
股指 期货 套期 保值
人民币 高价 商品 调整 风险
合约 交易 单位 天胶 高位
商品 全线 黄金 走势
政策 压制 市场 大豆 行情
外资 股指 期货交易 套利 投机
消费 旺季 铜价 基础
大旱 粮食 期货
现货 价格 螺纹
企业 期市 约束
冲刺 期指 额度
商品 走势 棉胶
基金 股指 期货 投资 会计核算 细则
快讯 商品 全线 棉花
油脂 棉花 橡胶
新华 期货 商品 观点
灾害 气候 农产品 抗灾 机制
棉花 强势 升势
供需 缺口 铜价
现货 启动 行情
螺纹 主力 钢价 企稳
豆粕 行情 概率
资金 因素 商品
连塑 时机 原油 均线
金属 走势 分化 行情
食用 农产品 价格 历史
长假 风险 工作
农产品 价格 压力
商品 期货 弱势 整理 金领
库存 低位 棕榈油
商品 集体 软商品 涨幅
大豆 基本面 走势
期货业 人才 供给 亮红灯 猎头 营业部 经理 成风
橡胶 期货 强势 行情
螺纹 小幅 关口
形态 突破 方向
钢价 调整 风险
调控 措施 密集 商品 分化
楼市 新政 钢价 强势 投资 前景
世行 行长 粮价 局面
商品 全线 能源 化工
局势 金价 油价 股市
快讯 商品 期货 全线 燃料油 黄金
棉花 期货 暖冬
棕油 升势 进场
螺纹钢 价量 成本 强力 市场
商品 期货市场 高位 格局
局势 牵动 商品价格 神经
天胶 螺纹钢 期市 旋律
商品 期货 全线
旺季 效应 格局
春播 面积 大豆 期价
期指 走势 投资者 仓位
融资 交易 估值 品种
期铜 价格 每吨 历史
金属 金属 期货价格
供应 橡胶 期货
指数 商品 市场 牛市 状态
农产品 经纪人 商品 交易
外盘 商品 牛途
农产品 强势 强麦
商品 牛市 激情
国际 煤价 高位 市场
管理 预期 商品 格局
干散货 市场 低位
库存 国际 糖市 供需
快讯 橡胶 麦盘
天气 农产品 价格 食糖
稻谷 小麦 收购价
油脂 强势 强麦 尾盘
旱情 热情 历史
金属 能源 农历 商品
晨会 小麦 强势 后市
塑料 牛市 行情
原油 小幅 塑料 思路
原糖 失利 强势
商品 市场 盛宴 全球 红灯 频闪
国信 证券 麦价 概率 旱情 发展 态势
国家 稻谷 收购价格
国际 商品 农产品 整体 强势
大豆 旱情 品种 高位 调整 风险
宏源证券 物价 形势 分水岭
快讯 有色金属 农产品 全线
期市 强麦 期货 历史
棉价 种棉 热情 播种面积
全线 金市 影响
传统 消费 旺季 高位
大旱 利空 影响
盘面 走势 终盘
原油 商品 主力 品种 分家
铝市 价格 趋势
晨会 化工品 季节性 消费 启动
有色金属 业将 政策
成品油 调价 预期 影响 原油 历史
商品 涨势 农产品
因素 农产品 牛市 农产品 分化
商品 期货 涨势
库存 供应 雨雪 天气 煤价
天气 助推 农产品 期价 强麦 旱地
商品 期货 弱势 盘整 连塑
期货业 改革 怪象
期货市场 发展 标志 事件
期货 投资 咨询 业务 期货 公司 转型 福音
机构 预测 原油 依存度
媒体 世界 小麦 价格
强麦 期货价格 历史 高点
期货 公司 经纪 业务 技术
起承转合 期货 投资 风云
调价 助推 期钢
降雪 旱情 部署 抗旱 保粮
旱情 小麦 餐馆 水饺 涨价
咨询 业务 期货 公司 盈利
商品 市场 调整 风险
总统 消息 助推 国际 油价
商品 棉花 白糖 逆市
天胶 轮胎 巨头
黄金 投资 时段
期货 公司 业务 投资 咨询
期货 公司 投资 咨询 业务 办法
期货 公司 咨询 业务 条件
期货 咨询 有偿 服务
天气 席卷 全球 资本 暗流 国际 粮价
粮油食品 价格 后市
期货 投资 咨询 业务 门槛
加工 企业 国产 大豆
商品 强麦 涨幅
库存 季节性 原油 构筑 阶段性
投机 资金 屯兵 农产品
投资 咨询 业务 期货 公司 盈利
期货 投资 咨询 业务 人才 东风
棉花 期货 刷新纪录 白糖 棉花 大旗
钢铁 压力 结构性
降水 旱情 农产品 期货 投机 降温
权重 调整 股指
旺季 铜价 趋势
农产品 小麦 期价
农产品 期货 投资者 盲目
宏观政策 橡胶 行业 调控 风险
快讯 有色金属 农产品
天气 粮价 后市 粮价
棉纱 棉花 期价
海通 期货 资讯 行情 分析
粮贵 天气 游资
遭遇 调整 考量 关口
铁矿石 进口量 创纪录 价格
高价 市场需求 优质 小麦 产业 科学
机会 商品 重压
原油 神坛 国际 油价 期价
警告 全球 粮价 水平
铁矿石 月度 进口
研究院 收盘 综述 棉花 后市
交易 双边 收费 期货 公司
农产品 整体 棉花
出口 数据 雄风
原油 构筑 三角形 行情 偏空
国际 商品 全线 原油 期铜
内弱 整理 压力
商品 兔年 牛市
定价权 商品 农产品 价格 畸形
尾盘 股指 期货 过山车 行情
早报 期钢 宽幅 天胶 风险
外盘 建议 金属
橡胶 价格 轮胎 企业 寒假
动能 跳空 缺口
题材 降温 概率
假象 数据 迷雾
预计 农作物 面积
进口成本 油脂 趋势
暴利 时代 利润率
世行 行长 粮价 水平
供给 前景 油脂 空间
供需 全球 橡胶 价格 轮胎 产品
兔年 气象 吸金 大户
商品价格 走势 分化 期指 套利 机会
商品 市场 热点
商品 棉花 强势
国际 定价 基准 走势 背离 成品油 压力
商品 期货 棉锌 逆市
活跃 商品 期市
盘潮 暗流 环境 引力
期货 资讯 汇总
市场 题材 豆粕 蓄势
资金 布局 农产品 合约
金属 市场 行情
期货 资讯 汇总
期货 标准 合约 草案 保证金
套期 保值 交易 管理 办法 草案
期货 细则 草案
期货 期货 标准 合约 草案
棉区 产量 借势
衍生品 市场 格局
价差 国产 大豆 香饽饽
商品 整理 强势
商品 期货 牛市
期市 弱势 农产品
国家 农产品 价格
期指 趋势 螺纹
基本面 预期 抗衡
快讯 商品 弱势 橡胶 期货
快讯 商品 螺纹钢 关口
期货 咨询 业务 新机遇
期货 投资 咨询 业务 试点 经营 倒计时
棉纱 销售 高位
供应 棉花 进口 价创 历史
阶段 定价 逻辑
螺纹钢 期货 价差 时间
货币 市场 商品 高位 盘整
全球 糖价 季节性 压力
金属 市场 强势 调整 趋势
银河 期货 品种 策略 汇总
标准 银行 乱局 黄金 价值
标准 银行 预计 油市
民众 买家 黄金 狂潮
水皮 杂谈 粮价 油价 故事
期货 炒股票 期货价格 变化
经济学家 预测 商品 趋势
期货 合约 交易 门槛
期货 标准 合约 规则 保证金
期货 投资 咨询
国际 油价 金价 期价
地缘 政治 因素 助推 油价
合约 时代 品种 区间 调整
小麦 期货价格 面粉 零售价
期货 投资 咨询 风险
调价 市场 钢材价格
现货 期价 麦期 现价
豆油 菜籽油 套利 机会
季节性 拐点 经历 宽幅
高位 库存 铜价 调整 格局
钢协 优质 炼焦煤 供给
供需 基本面 漫步
全球 矿业 巨擘 商品
全球 钢铁 期货市场
农产品 牛市 基础
商品 走势 因素 调节 政策 趋势
强麦 期货 保证金 标准
快讯 棉花 跌势
早籼稻 压力 天气 变化
估值 洼地 趋势
豆类 油脂 方向
货币政策 农产品 卖空 良机
市场 速度快 投资者
预期 商品 涨幅
钢铁业 规划 风险
期货 投资 方式
期货 商品交易 生力军
局势 国际 商品 全线
局势 油价 波动
供应 油价 概率
油田 原油 涨势
原料 成本 传导
货币 调控 政策 大势
国际 油价 时代
国际 粮价 考验
地缘 危机 原油 升级
监管 调控 高位
快讯 商品 全线 油脂 化工品
期价 籼稻 强势
棉花 调整 转势
商品 涨价 农产品 价格
压力 国际 商品 涨势
牛市 格局 良机
粮食 重金属 污染
全球 铝市 行情 启动
商品 棉花 橡胶 期市
基金 借机 离场 农产品 大面积
商品 市场 整体 橡胶 白糖
期市 市场 氛围 偏空
期市 名家 秒杀 区间
棉花价格 每吨 珠三角 服装厂 歇业
预期 欧元 金银 升势
油脂 品种 商品
石油危机 警钟 世界 经济 考验
预计 全国 食糖 减产
终端 钢市 压力
豆类 基本面 弱势 形态
心理 期铝 高位
情绪 原油 黄金
商品 市场 企稳
原油期货 突破 关口
商品 趋势 仓位 风险
农产品 价格 理性 后市
地缘 局势 交恶 诱因 原油 黄金 报复性
小幅 弱势 调整 格局
油价 石油危机 重演
期货 合约 草案
面积 油脂 方向 调整
黄金 做市商 制度
黄金 基金 地缘 政治
供需 缺口 棉价
原油 均价 最高价
期市 全线 棉花 封盘
基金 高位 豆油 高位
基金 重磅 美豆 高位
市场 报告 豆类 调整
快讯 商品 全线 油脂 棉花
全球 粮食 危机 进口
期市 棉花 强势
期指 挑战 区间
期货交易 铁矿石 定价 砝码
油价 升势 商品
油价 官员 出面 市场 情绪
消费 预期 调整 插曲
白糖 弱势 调整 阶段
股指 期货 资本 市场 股市 波动性 明显降低
金融资本 全球 粮油 高价
储备库 石油 期货
产业链 变动 期价
农产品 期货 后市 波动 空间
铁矿石 出口 关税 矿价
商品 期市 棉花 强势
商品 期货 强势 棉花 态势
天然气 交易市场 时间
基金 油价 政策
商品 整理 棉花 橡胶 强势
橡胶 价格 轮胎 亏损
电解铝 复产 铝价 走势
经济 数据 国际 金价 高位 盘整
资金 重创 市场 后市 行情
钢材价格 指数 运行状况
铜价 高位 调整 测试
原油期货 电子盘 关口
原油期货 电子盘 关口
短讯 石油 协会 馏分油 库存
全球 小麦 产量
商品 油脂 豆类
原油 黄金 商品 情绪
商品 股票 概念股
市场走势 分化 豆类 油脂
大豆 牛市 基础 良机
机构 危机 大面积 油价
现货 调整 空间
调控 压力 油脂 后市
货币 战争 货币 发力
涨幅 分析师 炒油
原油 预估 数据
原油期货 电子盘 高位
短讯 原油 库存
短讯 原油 进口
短讯 石油 产品 进口
风险 市场 整体
调控 压力 早稻 小幅
民生 议题 商品 期价 稳字
中东问题 油价 突破
化工品 整体 橡胶
国际 金价 历史纪录 黄金 基金
国际 金价 油价
外盘 美棉 内盘 商品 走势 分化
天胶 价格 轮胎 企业
白糖 月销量 糖价
快讯 期市 品种
期指 商品 棉花 牛市
期货 日报 期市 品种 尾盘
棉花 期货 新一轮 行政 措施
空间 市场 突破 方向
油价 威胁 经济 全球 金融市场
螺纹钢 形态 油价 黄金
情绪 国际 金价
全国 棉花 仓单 棉花 离场
粮食 出口 禁令
化工 品种 油脂 豆类 强势
期货 商品 观点
策略 豆类 盘整 分歧
市场 能源 化工
外盘 燃油 油市
大豆 因素 基调
局势 金价 将略
快讯 化工品 农产品
行长 股份制 商银 期货 业务
旱情 大碍 农业 专家 预计
期盘 离场 风险
期钢 思路 空间 矿价
代表 期权 交易 研究 条件
油价 商品 不安分
资产 管理 业务 银期 合作 期货 理财产品
国际 商品 涨势
商品 市场 行情
原油期货 收盘 高点
油脂 期价 行情
原油期货 电子盘 高点
供给 官员 油价
供需 国际 粮价
全国 人大代表 规范 交易市场
期货市场 正确引导 市场 预期
商品 弱势 盘整
商品 基金 全线
国际 商品价格 压力
国际 油价 股市
国际 油价 突破
外盘 油脂 全线
油脂 价格 市场
市场 油价 影响
交易 体系 建设
整治 商品 交易市场
终端 后市 方向
动用 战略 原油 储备
股指 期货 现身 政府 工作 报告 期货市场 重要性
菜油 豆油 价差
连豆 周期性 调整 尾声
钢材 现货 后市
预期 棉花 强势
原油期货 收盘 高点
因素 市场 原油 宽幅
临储 大豆 竞价 交易
大豆 调整 播种面积
库存 压力 螺纹钢
粮食 风险 石油 威胁 经济
油价 原油 预期
战备 石油 油价
棉市 期市 功能
动用 石油 储备 油价
食用 农产品 价格 涨势 市场
压力 合约 基本面 利空
短讯 石油 协会 汽油 库存
短讯 原油 进口
短讯 石油 产品 进口
短讯 馏分油 库存
商品 市场 概率
人大代表 焦炭 期货
商品 市场 原油
商品 期市 全线
国家 物储局 石油 储备量
国际 油价 经济
期市 整体 橡胶
期指 尾盘 机构 空单
天气 棉花 减产
成员国 抵抗 高油价
股指 期货 期货 从业者 低薪
铜价 级别 跌势
定价 机制 话语权
数据 利空 糖价 糖头 肩顶 形态
供应 变数 机构 高油价 预测
商品 期货 调整 股指 基础
商品 跌势 整体
外盘 内盘 调整
糖价 敏感期 牛市 思维 调整
商品 调整 股指 阶段性 压力
大豆 调整 蓄势 时间 空间
快讯 商品 全线
底价 预期 小麦 压力
期指 主力 加码 对垒
期钢 静候 旺季
金属 单止 离场
空单 白糖 空单
银期 合作 期货 理财产品 资产 管理 业务
短讯 警告 恐怖分子 石油 设施
棉花 涨幅 压力 调整
化工品 弱势 关口
商品 整体 跌幅
商品价格 狂飙 基金
铜价 弱势 整理 格局
快讯 强震 原油期货
商品 弱势 橡胶 白糖
全球 农产品 供需
油脂 面积 油脂 行情
焦炭 期货 期货 公司 客户
螺纹 跌势 策略
地震 冲击 经济 商品
强震 海啸 全球股市 商品
铜价 季节性 转势
阔别 国债 期货
资讯 品种 策略
全球 商品 市场
强震 海啸 影响 原油 跌幅
市场 钢材 增量
国家 竞价 交易 临储 菜籽油
宏观 商品 牛市 情结
市场 消费 后市 糖价
强震 原油 橡胶
快讯 橡胶 期货 主力 合约
快讯 商品 总体 橡胶 燃油 地震 影响
快讯 橡胶 日元
快讯 橡胶 启动 机制 振幅 日元
快讯 橡胶 棉花 商品
新日 铁矿石 价格
钢厂 钢价 矿价 冰火
地震 商品 市场 降温
地震 影响 大盘 投资者 仓位
强震 冲击 市场
现货 市场 气氛
国际 金融市场 收市 一览
金属 市场 早报
商品 市场 棉花
商品 农产品 跌势
国际局势 连塑 春光
地产 调控 效果 基本面 偏空
强震 情绪 有色金属 短空
强震 汽车 海啸 天然橡胶
快讯 橡胶 期货
快讯 股市 品种
橡胶 棉花 螺纹钢 大豆 企稳
橡胶 期货 涨幅
工业品 投资 机会
全球 商品 市场
航运 干散货 利空 指数
螺纹钢 逆市 钢铁 板块
金市 格局 高位 策略
钢铁 高端 产品 量价
强震 商品 影响
资讯 品种 策略
短讯 石油 协会 原油 库存
短讯 石油 协会 馏分油 库存
短讯 馏分油 库存
商品 调整 步伐
中金 账户 监管
农产品 全线 螺纹钢
原油 插曲 燃料油
国际 商品 全线 地震 阴影
市场 空头 气氛 节奏
强震 螺纹钢 导火索
进口 国际 粮价
快讯 橡胶 期货 小幅
快讯 橡胶 期货 态势
期市 企稳 螺纹钢 橡胶 棉花 强势
地震 国际 油价 短空
灾难 威胁 冲击 全球 金融市场 股市 商品
棉花价格 盘整 区间
海运费 铁矿石 焦点
国际 油价 趋势
原油期货 电子盘 水平
协会 地震 原油价格
国产 大豆 播种面积 豆农
南华 期货 原油 升势
菜价 总体 涨幅
快讯 有色金属 橡胶
情绪 市场 投资者 油价
经济 商品 企稳
粮菜 油糖 涨价
股指 期货 主力 合约 国泰君安
资讯 品种 策略
原油期货 电子盘 突破 水平
因素 农产品 调整
全球 钢铁产业 排行榜 企业
期市 橡胶 棉花 强势
商品 力度 期市
国际 油价 主力
国际 金价 小幅
地震 影响 商品 空头
大豆 豆油 涨势
快讯 中央 准备金率 原油
快讯 商品 全线 橡胶 棉花
快讯 橡胶 涨幅
棉花 强势 螺纹钢
棕榈油 调整 企稳 信号
油脂 期货 阶段性
流动性 商品 走势
榨糖 榨糖 收官
焦炭 期货 预计 消息 合约
短期内 金价 弱势
资金 豆类 油脂 动能
金属 能力 建议
金属 市场 调整 局面
实质性 螺纹钢 涨势
商品 期货 遭震
商品 地震 商品价格
期货 保税 实质 运作 环节
期货市场 商品 定价权
铝价 企稳 整体 走势
期货 逆市 调整
期货 交易 有色金属 定价权 影响
情绪 偏空 思路
商品 弱势 螺纹钢
地缘 因素 国际 油价 主导权
地震 利空 消化 菜油 转机
军事 国际 商品价格
大豆 豆油 涨势
市场 局势 投资者
张茉 金融 属性
期市 走势 螺纹钢 跌幅
消费 恢复性 机会
启动 利率 期货 业务
螺纹 主力 盘整 升势
期货 焦炭 期货
资讯 品种 策略
期货 公司 期货
农产品 市场 新品种
战火 商品 蝴蝶效应 全球
商品 弱势 橡胶
国际 油价 高点
市场 焦点 政策 股指
地震 商品 影响 良机
棉花 关口 高位 走势
油脂 格局 螺钢
消费 铜价 市场
监管 业界 期货 资管 业务 研究
期货 优化 价格 机制
黄金 预计 高点 商品
焦炭 期货交易 单位 品种
资讯 品种 策略
短讯 石油 协会 原油 库存
短讯 石油 协会 馏分油 库存
短讯 原油 进口
短讯 石油 产品 进口
短讯 馏分油 库存
投机 风险 防控
商品 市场 投资者
焦炭 期货 合约 规则
商品 冲击波 牛市
大灾 大豆 企稳
库存 压力 消化 豆粕 价格
商品 全线 棉领
盘整 投资者 情绪
焦炭 期货 钢厂 散户 门槛
焦炭 期货 合约
焦炭 期货 预计
连豆 豆油 豆粕 涨势
利空消息 市场 消化
铅锌 价差 时代 套利 机会
大豆 年度 农产品
期货 品种 交易 交易
期货市场 焦炭 新品
产业界 焦炭 期货
商品 走势 分化 金属
原糖 进口 定局 战略 空仓
商品 期货 新丁 大商 期所 新局
商品 期货 金属 全线
外盘 关口 成本
外盘 豆价 大豆
投资者 理性 期货交易
资本 投资者 油价 黄金 前景
摩根士丹利 预计 黄金
商品 环境 股指
淡水 铁矿石 供应
焦炭 期货 焦炭 企业
焦炭 期货 合约
矿业 巨头 预计 铁矿石 供应
企业 期货市场 套期 保值
期货 助力 有色金属 行业 发展
期货 焦点 金属
期货 金属 四大家族
期货 保证金 比例
期货 交易 板块
风险 事件 金价
资讯 品种 策略
原油期货 电子盘 低点
业内人士 理性 期货市场
铁矿石 商机 矿商
全球 局势 金属
分析师 期货 合约 投资者
策略 金属 油粕 关系
商品 期货 走势 分化 金属
商品 热点 黄金
国信 期货 铅锌 建议
国际 油价 期金
合约 期货 股份
商品 剧震 市场 节奏
期货 优化 价格 机制
有色金属 期货 品种 序列
期货 首秀 价位 尚需 时日
油价 市场 情绪
油脂 因素 交织 调整 空间
糖市 淡季 魔咒 弱势
豆类 面积 买家
金价 历史 高点
期货 铅价 股价 高度
焦炭 期货 有助
商品 股市 黄金 原油
期货市场 发展 思路
资讯 品种 策略
期市 改革 发展 思路
商品 市场 内弱 原油 黄金 涨势
商品 棉胶 跌势
晨会 棉花 迹象
国际 油价 涨幅 预期 炒油 资金 迹象
国际 掘金 新大陆
资金 钢材 期货
快讯 棉花 关口
棉花 橡胶 大豆 螺纹钢
焦炭 期货 煤炭 钢铁产业 领域
资讯 品种 策略
高油价 全球 经济
消化 大豆 期价
反对派 石油 油价 小幅
商品 螺纹钢 强势
原材料 涨价 全球 经济
影响 商品 走势 分化
国际 棉价 涨势
焦炭 交易 测试
市场 焦炭 份额
设计 焦炭 合约 内容
市场 预期 金属
商品 跌势 螺纹钢 豆类
期指 全线 主力
期钢 发力 动能 政策
期钢 重生 规模 市场 预期 市场 格局
焦炭 合约 标准 品为 冶金焦
白糖 调整 关税 传言 外盘 走势
预期 市场 商品
资讯 品种 策略
短讯 石油 协会 汽油 库存
短讯 石油 产品 进口
短讯 馏分油 库存
保证金 曲高和寡 期市 品种 下台阶
全球 棉花 预期 棉价
现货 焦炭 期货
期货 汇总 金属 市场 调整
商品 钢材 豆类 强势
国债 期货 品种
商品 橡胶 走势
国家 食用油 成交率
国际 铜价 格局
宏观 形势 因素 价难
快讯 商品 橡胶 油脂 涨幅
商品 经济 数据
期市 弱势 螺钢 逆市 收红
期钢 高位 整理 方向
棉价 后市 区间
海通 早报 压力 螺纹
糖价 高位 后市
行业 人士 矿价 钢价
铜价 调整 尚需
机构 国际 大豆 形势 预估
利空 油脂 品种 集体
商品 棉花 弱势
商品 期货 黄金
国际 钢材市场 空间
大豆 市场 静候 路灯
市场 人士 天胶 价格 两难
快讯 棉花 油脂 豆类
预案 棉花 企稳
棉花 底价 每吨
主力 资金 合约
焦炭 合约 套期 保值 制度
年度 棉花 预案
粮食 期货市场 投机 资金
豆类 小幅 波动 市场 报告
高位 整理 市场 偏空
省份 棉花 制度
棉花 期货 意向 预期
价差 成因 走势
农产品 整体 菜籽油
资本 期货 投资 咨询 业务 门槛
原油 调整 风险 化工品
政要 商品 市场 改革
调整 保证金 水平 额度
理事会 焦炭 期货 合约 细则
理事会 焦炭 期货 合约 细则
政策 商品 市场 整体
晨会 利空 弱势
期市 调查 季报 业绩 期货业 质量
期货 公司 期货 投资 咨询 业务 办法
期货 牛市 格局 商品 低位
期货 投资 咨询 业务 门槛 维持原判
期货 专家 勾画 框架 思路
棉价 利空 预案 棉农 积极性
焦炭 期货 制度
焦炭 期货 定价
焦炭 公司 选择权 投资者
称霸世界 武器 油价 时代
报告 期货 收盘
期货 投资 咨询 业务 办法
期货 投资 咨询 业务 办法
调控 压力 有色金属
国债 期货 日程
震灾 影响 淡化 调整 关键
棕榈油 期货 报告
糖价 替代品 淀粉糖
期货 投资 咨询 业务
期货 投资 咨询 门槛 资本
棉花 现货 风光
报告 豆类 强势
货币政策 预期 金价
库存 铜价 铜价 牛市 格局
棉花 制度 市场 预期
短讯 黄金 储备 欧元
短讯 石油 产品 进口
短讯 馏分油 库存
金属 议息 会议 假性
国际 油价 高点
快讯 螺纹钢 关口
投机 基金 分歧 农产品 市场 方向
期市 股市 金属 橡胶
期市 资本 市场 发展
期货 投资 咨询 业务 门槛
期货 投资 咨询 资格
油价 金银 价格
油菜 面积 高价 油料 油脂
油价 现货 历史
食用 农产品 价格 小幅 价格
商品 后市 内弱 压力
商品 研究 机构 铜价 替代品
商品 农产品 涨势
黄金 价格 历史
新麦 旱情 麦价
期钢 重生 钢材 期货
高位 波动 全球 供应
火速 投资 咨询部 期货 公司 业务
美豆 小幅 连豆
螺纹 主力 量价 格局
钢材市场 库存 阶段 螺纹钢 恢复性
隐性 库存 疑云 全球 供应
价格 企业 进口
全球 食品 价格
商品 化工品 强势
策略 强势 阻力
商品 高点 关键期
国际 商品 商品 理财产品 收益
快讯 商品 走势 分化 农产品
化工品 集体 强势 金属
欧元 商品 调整
流动性 格局 金属 市场
焦炭 期货 甲醇 期货
焦炭 期货 保证金
预期 原油 涨势
铜价 新一轮 机会 价值
期金 收盘 历史 突破
建筑 钢市 格局
糖价 行情 横盘 主旋律
供需 报告 中性 偏空 豆类
全球 稻米 库存 大豆 产量
期货 汇总 棉花 大豆
原油 黄金 高位
白糖 战略 机会
咨询 有偿 业务 架构
商品 原罪 原油 货币
焦炭 价格 影响 因素
消费 基本面 有色金属
分析 铜价 挑战
差异 货币政策 商品价格
建筑 钢市 调整 格局
化工品 强势 棉花
政策 真空 铜价 阶段性
差异 货币政策 商品价格
焦炭 期货 交易 交易 单位
能源 板块 期市
因素 大豆 基调
高油价 重创 全球 经济
供应 缺口 橡胶 价格
全球 工业品 风头 农产品 涨势 启动
原油 能源 化工 涨势
原油 油脂 冲击
国家 食用油 竞价
贵金属 保障系统 交易
库存 压力 铝价
焦炭 期货 交易
焦炭 期货 市场
焦炭 期货 市场 准备充分
短期内 技术性 调整
原油 投机 溢价
短讯 石油 协会 原油 库存
短讯 石油 协会 汽油 库存
短讯 原油 库存
短讯 原油 进口
短讯 石油 产品 进口
短讯 汽油 库存
短讯 馏分油 库存
业内人士 菜籽油 价格
创新型 交易市场 保障系统
农产品 批发价 结构性 压力
金属 弱势 整理
期货 汇总 指数 方向
商品 风险 焦炭
商品 跌势 空间
商品 全线 油脂 商品 跌幅
商品 集体 高位 牛市
强麦 弱势 格局
晨会 金属 弱势 区间 格局
盘面 塑料 逆市
消费 旺季 尾声 铜价
焦炭 市场 良性
焦炭 现货 市场 基础 助力 焦炭 期货
睡狮 黄金 强势 目标 区间
低位 商品 高位
资金 合约 白糖
面积 单产 油菜籽 总产量
报告 油价 空头 势力
商品 调整 棉花 白糖 弱势
金属 弱势 整理
期货 汇总 棉花 白糖 弱势 大豆 企稳
晨会 豆类 油脂 短期内
焦炭 基本面 价格
焦炭 期货 经济
商品 投资 油价
压力 商品 概率
大豆 期货价格 潜力
利润 空间 钢厂 进口 现货
商品 螺纹钢 化工品
焦炭 期货 焦化 企业 国际 话语权
焦炭 期货 世界 焦炭 合约
快讯 焦炭 期货
农产品 期货 低头
期指 价格 套利 空间
焦炭 合约 基准价
焦炭 期货 交易 现货 基础 期货 面市
焦炭 期货 套利 机会
焦炭 期货交易 风险管理
焦炭 期货 基准价
焦炭 期货 全球
焦炭 期货 交易 基准价
焦炭 期货 亮相 期价 收场
经济 数据 预期 建议
期货 公司 分类 监管
预计 焦炭 期货 波动 区间
企业 焦炭 期货
焦炭 期货 世界 首创
焦炭 期货 企业 竞争力
世界 焦炭 期货 益处
期市 投机 资金 神话 浮云
期货 公司 分类 监管 风险 能力
焦炭 期货 交易日
股指 期货 时代
股指 期货 变化 参与者
证券期货 经营 机构 信息系统 备份 能力 标准
期货 公司 分类 监管
金融机构 人民币 存款 准备金率
存款 准备金率 冻结资金
资讯 品种 策略
短讯 杂交 杂交 储备 体系
期货 晨会 投资 内参
准备金率 商品 利空
因素 消失 天胶 走势
动力 价格指数 小幅 煤炭
商品 弱势 焦炭
原油价格 商品 格局
原糖 进口成本 糖价
肉禽蛋 价格 中略
商品 期货 分化 焦炭
发文 农作物 种业 发展
宏观 环境 商品 焦炭 行情
市场 库存 阶段 油脂 格局
快讯 商品 橡胶 棉花
焦炭 期货 现货 企业
副总干事 全球 粮价
钢材 产量 消费 焦炭 行情
铜价 保值 目标
国家 移库 大豆 销售
资讯 品种 策略
合约 弱势 期指 尾盘 贴水
期货 投资 内参 空头
供应 胶价 动力
商品 空头 气氛 调整
食糖 产业 情况 新机遇
大豆 趋势 整理
价差 投资 机会
新作 小麦 产需 价格 趋势
标普 信用 评级 前景 助推 国际 金价
标普 信用 评级 商品 行情
焦炭 期货 制度 设计 原则
焦炭 期货 活跃
焦炭 期货 动力
焦炭 期货 合约 时代 典范
绿皮书 粮食 总产量 预计
绿皮书 农产品 价格 涨幅 预计
局面 政策 钢价
因素 钢材 后市 行情
短讯 石油 协会 原油 库存
短讯 石油 协会 汽油 库存
短讯 石油 协会 馏分油 库存
短讯 石油 产品 进口
短讯 汽油 库存
期货 晨会 投资 内参
期市 橡胶 油脂 集体
商品 横盘 节气 预期
商品 弱势 环境 糖价 空间
国产 铁矿石 供需 拐点
国际钢铁 协会 全球 钢铁 消费 预计
基本面 主导作用 连豆 整理
快讯 商品 焦炭
期指 专家 走势
熊市 套利 机会
政策 焦炭 涨幅
经济 升级 商品 谷物
金属 现货 金融 属性 压力
订单 国际 大豆价格
糖会 糖市 指明方向
产量 菜油 高位
国际 粮价 政策 调控
合约 焦炭 出师
快讯 商品 工业 品种
标准 银行 原油 地缘 政治
评估 国产 菜籽 减产 影响
食用 油价 压力
分类 监管 期货 公司
钢材价格 调整 市场 波动
全球 商品 资产 总额 新纪录
策略 油脂 橡胶 空单
商品 期货市场 整体 空间
商品 期货 橡胶
煤价 煤炭 进口
商品 原油 蜜月
期市 化工类 集体
国际 谷物 理事会 预计 全球 产量
塑料 行情 启动 预期
快讯 商品 走势 分化 焦炭 棉花 强势
新世纪 期货 消费 淡季
粮食 调控 加码 企业
黄金 宽幅 商品 分化
波动 标普 事件 期货
供需 形势 橡胶
金属 波段 节奏
咨询 业务 期货 公司 差距 起点
国家 竞价 销售 菜籽油
国际 铜价 机构 铜价 预期
商品价格 投资者 浪尖
快讯 商品 走势 分化 品种 小幅
投资 内参 因素 铜价 高位
橡胶 期市 盘整
期市 宽幅 整理 市场
期市 提质 期货 公司 短板
期货市场 机构 服务 时代
期货 投资 咨询 业务 散户 营销 模式
成本 焦炭 涨势
资讯 品种 策略
糖市 调控 资源
利空 铅价 投资者 技术 陷阱
金属 后市 变化
商品 走势 分化 进场
投资 内参 螺纹 焦炭
商品 全线 棉胶 油脂
橡胶 生产 季节 预期
橡胶 空头 关口
信号 重创 橡胶 市场
豆类 短期内 行情 启动
黄金 发飙 牛市
短讯 石油 协会 原油 库存
短讯 石油 协会 馏分油 库存
跌势 商品 牛市 根基
全国 预计 产糖 糖价
利空 因素 稻谷 市场
利空 油脂 市场
金属 纸质 平台
内弱 外盘 商品 投资
商品 有助 压力
政策 豆油 空间
橡胶 降温 利空 风光
棉花 调整 战略
世界 油菜籽 产量 低位
现货 集体 调价 机构 螺纹钢
糖会 高位 格局
建议 商品 农产品
期货市场 资讯 品种 策略
声明 重击 现货
棉纱 库存 积压 无力
白糖 亏损 收场
商品 空间 建议 空单
基本面 交织 油脂
天胶 价格 买方 离场
投资 内参 铜价 区间
商品 市场 格局
行业 焦炭 弱势 动能
白糖 弱势 进口量
牵动 期市 神经 商品 牛市
期货市场 资讯 品种 策略
强势 黄金 石油
农产品 期货 跌势 压力
券商 期货 公司 净利润
农产品 重压 橡胶
金属 方向 油脂
库存 压力 豆粕 阶段性 盘整 格局
双重 因素 商品 走势 空头 趋势
市场 主导性 因素 行情 调整
快讯 商品 品种 橡胶
投资 咨询 业务 潮涌
政府 组合拳 调控 粮食 期货
员工 坠楼 疑因 杠杆 投资
股指 期权 监管 时间表 机构 盛宴
铁矿石 涨价 进口
铁矿石 进口 价比 港口 价贵 企业 现货
供需 压力 棉花 风光
钢市 波动 条件
商品 弱势 盘整 螺纹 白糖
外盘 农产品 品种
投资 内参 基本面 螺纹 焦炭
政策 预期 豆油 调整
板块 存货 商品 走势 风险
弱势 行情 空头 目标
双底 形态 农产品 意向
形态 偏空 目标
用电 减产 钢材价格
白糖 平台 季节 规律 风险
国际 金融市场 收市 一览
资讯 品种 策略
利空 空头 思路
原油期货 交易 时段 小幅
商品 市场 淡定 农产品 波动
国际 市场供应 农产品 季节性
商品 盘整 油脂 品种 走势
强麦 价格 弱势 转机
成本 政策 豆油 整理
投资 内参 铜价 空单
银价 高位 市场 风险
国际 金融市场 收市 一览
产量 原油 前景 阴影
市场 消费 活跃 压力
制度 漏洞 黄金 交易
券商 期货 公司 盈利 分化 苗头
原油价格 焦炭 期货 区间 突破
白糖 价格 预计
金属 弱势 后市 宽幅
因素 利空 行情
库存 钢价 预期
快讯 商品 全线 棉花
投资 内参 铜价 空间
情绪 金属 价格
贵金属 金银 油价
豆类 期货 强势 豆粕
银价 泡沫 态势 价格
国际 金融市场 收市 一览
原油 解析 遭遇
双重 商品 期货
唱空 奏效 商品
商品 三皇 棉胶 冰冻 龙头 大神
商品 期货 集体
商品 系统性 风险 品种
外盘期 全线 空头 气氛 市场
商品 全线 总体
商品 调整 序幕
快讯 原油 电子盘
投机 资本 商品
投资 银条 价格 银价 投资
商品 金属 化工品
空头 大餐 金属 级别 调整
金属 行情 抄底
原油期货 收盘 低点
原油期货 收盘 低点
油价 计价 跌幅
指数 临界点 商品
份唱空 报告 后门 乌鸦嘴
全球 商品 黑色 改口 油价
商品 市场 中线 交易 机会
商品 全线 橡胶
商品 全线 溃堤 影响
商品 坏消息 好消息
市场 阶段性 供给 豆类 天气
技术 走势 偏空 焦炭 关口
员工 贷款 资金
空军 商品 市场 理性 调整 阴谋
纺企 库存 水平 棉花 弱势
油价 商品价格 集体
进出口 数据 金属 价格
资讯 品种 策略
商品 期货 期货 投机 交易 动真格
商品 大行 唱空
国家 临储 菜油 竞价 销售 均价
国际 大行 商品
国际 经历 黑色 金银 饰品 价格 变化
市场 情绪 铜价 趋势性
投机 因素 商品 牛市
早籼稻 面积 政策 特征
商品 牛市 难言
有色金属 国际 定价 中心 胎动
棉花 合约 总持仓 创纪录 后市
员工 贷款 期指 账面 亏损
期指 员工 贷款
金价 油价 商品 良机
改口 原油 金市 思路
棉花 供应 棉价
经济 数据 中线 空单
难言 调整 走势
经济 数据 影响 商品 整体
原油期货 保证金 商品
商品 经济 风险
投资 内参 调整 空间 螺纹
橡胶 价格 波动 轮胎 企业
原油期货 保证金 油价
交会 调查 部门 指控 欺诈
商业 原油期货 交易 保证金
豆类 思路 建议
阶段性 铜价 弱势
陶金 棉花 分歧
金银 期货 收盘
原油期货 电子盘 小幅
报告 利空 农产品 前景
商品 全线 整理 行情 投资 机会
商品 走势 分化 豆类 基础
快讯 商品 全线 工业品
期货 配资 梦幻 陷阱 专业 机构 监管
汽油 合约 商品 市场 新一轮
汽油 期货 保证金
电荒 效应 资金 焦炭
股指 期指 空单
资讯 品种 策略
中金 交易 会员 交易 会员
利空 交汇 商品 市场 阶段性
金属 无力 偏空
商品 分析 期市 时刻
商品 可能性 金银
商品 专家 拐点
商品 市场 调整
商品 跌势 投机性 泡沫
市场 偏空 期铝 跌势
快讯 焦炭 强势
快讯 金属 期货 焦炭 强势 连塑
商品 橡胶 焦炭
期市 整体 走势 企稳 态势
汽油 期货 扳机 商品
流动性 全球 商品
流动性 全球 商品 调整
期货 空子 商品 交易 风险
电荒 热情 焦炭
价格 价值 洼地 淡季 行情
原油 商品 原油期货
系统性 风险 预期 商品 市场 波动
银价 行情 中场
农产品 期货价格 预估
国际 油价 小幅
商品 趋势性 行情
商品 过山车 黄金 前景
商品 牛市 分歧
风险 期货市场 本质 功能
强势 螺纹钢 期货 空头 头寸
资讯 品种 策略
历史 商品 泡沫 泡沫 魔咒 代价
商品 钢市 硬汉
商品 后市 投资
商品 股指 空单
商品 重创 市场 基金
商品 经历 迷雾 老把戏
建筑 走势 铁矿石 价格
快讯 商品 橡胶 棉花
投资 内参 利空
商品 波动 棉花 橡胶 强势
油菜籽 收购价 企业 建议 国家
稀土 价格 朝报 游资
商品 前景 黄金 调整
风险 井喷 商品
资讯 品种 策略
现货 亏损 期货
供应 压力 棕榈油 弱势 调整
品种 过山车 强势
国际 糖市 时间
国际 油价 金价 银价
商品 后市 分歧 机构
快讯 油脂 豆类 小幅 棉花
煤炭 进口 迹象 白热化
投资 内参 库存 铜价
橡胶 商品 宽幅
流动性 疯长 坐庄
粮价 窗口期 专家
食用 农产品 价格 小幅 价格 小幅
全球 商品 市场 步伐
商品 市场 熊途
国际 油价 金价 银价
油脂 强势 商品 弱势
棉价 温籍 套牢
油价 金价 银价
走势 分化 大旗
旺季 期铜 调整
三角形 区间 整理 豆油 方向性
消费 因素 弱化 铜市
世界 黄金 协会 全球 黄金
压力 钢价 季节性
期货 品种 业务
区间 焦炭 主旋律 利空
期钢 宽幅 后市 奠基
黄金 资产 金价
大豆 后市 天气
高价 传言 菜籽油 期货
资讯 品种 策略
原油 污染 协议
商品 调整 转势 假摔
商品 牛市 格局
商品 盘整 买金
甲醇 期货 公众 视野
经济学家 商品 后市
商品 豆类 弱势 格局
钢材 库存 钢材价格
期货 空头 弱势 格局
单月 跌幅 摩根 大通 身影
黄金 资产 金价
工业品 弱势 早稻 农产品
商品 货币 现象
资本 逐鹿 粮食市场 现象
商品 机构 风险
天胶 格局 关键 支撑位
商品 整体 空单
快讯 农产品 全线 早稻 强势
投行 热衷 故事 商品 拐点
摩根 大通 商品价格 高位
股市 工业品 早稻
棉花 概率 建议 投资者 空头 思维
全球 石油 供给
花生 价格 新词
糖价 预计 每吨
国际 粮价 粮价
金属 弱势 格局 尾盘
铜价 动力 后市 行情
小麦 国家 粮食 主体
食用 农产品 价格 小幅 价格
商品 期市 走势 橡胶 市场
商品 走势 分化 工业 农产品
快讯 商品 波动 农产品
战金 交所 布局 市场
危机 重压 国际 油价
过山车 法人 企业 比例
资讯 品种 策略
原油期货 电子盘 影响 小幅
预期 期货 小幅
商品 市场 格局 幅度
国际 金价 油价
金属 巨头 舞动 标准
商品 跌势 压力
快讯 商品 橡胶
商品 有色金属 橡胶 强势
期棉 空头 棉价 格局
期货市场 产业 升级
社会 资本 逐鹿 粮市 信号
股指 塑料 弱势
服务 实体 经济 价格 影响力
钢铁行业 样本 产量 景气 幻象
商品 原油 目标
黄金 金价 风险
价格 纺织业 经营
商品 弱势 农产品 高位
商品 市场 整体 橡胶
危机 市场 主角 危机
席卷 全球 粮价 难言
投资 内参 豆类 修整 螺纹
保税 业务 试点 突破 期市 发展 瓶颈
商品 全线 有色金属 化工品 集体 强势
期货 国际 先行 有色金属 生产
粮食 出口 禁令
小麦 主产区 收购价
商品 重点 农产品
商品 整体 步伐
商品 盘面 股指
棉企 棉农 踏空
棉价 难言 夏装 涨价
债务 商品 股市 走势 分化
旱情 早籼稻 价格 预期
机构 原油 贵金属 商品
棉价 过山车 品牌服装 公司 棉价
棉价 过山车 调控
棉价 纺织 企业 心态
棉花 空间 布局 中线
焦炭 期货 助力 企业 利润
现货 市场 风险 跌势
电荒 电煤 涨价
压力 焦炭 期货
稀土 现货交易 期货
焦炭 期货 工具 企业 经营
期市 资金 趋势
期货 市场 风险
生猪 补栏 饲料 豆粕 价格
资讯 品种 策略
衍生品 市场 论坛 期货
影响 食品 菜价 米价
商品 早稻 强麦
矿价 制约 进口 铁矿石
商品 整体 橡胶
专家 经济 原材料 期货 光明
期货 产品 制度 步伐
研究 原油 期货 品种
投资 内参 螺纹
工业品 早稻 强麦
期货 现货 塑料 产业 盛会
危机 全球 市场
消费 糖价 救火
甲醇 期货 甲醇 汽油
电荒 困局 电价 电煤
商品 分化 股指
衍生品 市场 论坛
背景 借藏金 藏金
期市 监测 监控 系统 建设
金属 基本面 天胶 涨势
钢铁行业 微观 调控 电荒 影响
旱情 食品 价格 集体
沥青 期货 期货
声音 金属 市场 共振
全球 天胶 产量 预期
动能 中线 压制
商品 压力 糖价
商品 期货业 标准
商品 走势 尾盘
基金 农产品 小麦
冶炼厂 减产 供应 全球
期货 咨询 爆棚 投资 咨询 时代
机构 投资者 期铜
水稻 小麦 强势 农产品 行情
粮食 减产 定局 粮价 时代
气象 题材 豆类
钢市 电荒 钢铁业 影响
措施 食用油 价格 涨势
高油价 预测 全球 经济 增幅
期金 收盘 小幅
矿山 报价 铁矿石 信号
中金 期指 交易 编码
国际 油价 涨幅
商品 市场 时刻 进场 交易
快讯 强麦 早稻 弱势 棉花 惯性
投资 内参 煤炭 焦炭 时间
本年度 大豆 进口量
电价 电解铝 成本 行情
经济 数据 市场 预期
进口 铁矿石 价格 预期
全球 农产品 警报
塑料 产业 市场 整体 发展
塑料 消耗 生产 企业 转型 升级
塑料 期货 成绩单 产业 客户
大盘 背离 期股 商品 走势
电荒 助推 价格 时代
投资 内参 金属 全线
游资 棉价 加工 环节
进口 铁矿石 价格 价格 拐点
旱灾 热点 商品价格
博士 库存 加工 企业
鸡蛋 价格 高价
全球 农产品 牛途 气象
券商 期货 公司 布局
商品 区间 农产品 节奏
国际 油价 高位 波幅
因素 交织 粮价
小麦 价格 预计 保持稳定
成本 塑料 颓势
商品 棉花 白糖 橡胶
旱灾 粮食 期货
棕榈油 价格 塑化剂 替代品
外盘 商品 整体
金属 市场 宽幅
季节性 压力 大豆 宽幅 行情
棉价 全球 棉花 面积
领衔 鸽派 成员
电荒 国际 铜价
发展 利率 期货
市场 气氛 螺纹
库存 消费 螺纹钢
快讯 商品 期货
棉价 跌势 八九月份
石油 产量 配额
电荒 金属 价格 黄金
资金 电击 涨幅 电荒 借口
大跃进 规范 呼声 行业 规范
旱涝 农产品 涨价 预期 降温
商品 区间 分歧
商品 空间 金属
库存 共振 铝价
库存 电荒 资金 进场 行情
快讯 棉花 小幅
投资 内参 偏空 因素 螺纹
棉花 白糖 塑料
政策 供需 两难
格局 战略性 金属
原油 配额 产生分歧
石油 产量 配额
农产品 价格 高位
原油 库存 利用 数据
胶价 区间 后市 遭遇 新一轮
钢铁 钢贸 企业 后市
铜价 成本 铜管
均线 制约 投资者
全球 原油 供应
鹰鸽 拉帮结派 配额
商品 均线 股指
国际 铜价 突破
强势 外盘 旱涝 油脂 期价
快讯 商品 全线 棉糖
吹响 全球 粮价
摩根 大通 油价 预计
股市 期市 品种 尾盘
玉米价格 企业 利润
国际 粮价 预计 降幅
连塑 基本面 后市 空间
压力 商品 调整 空间
期市 品种 策略
全球 农产品 供需 原粮 集体
农产品 期货 势头
库存 铜价 调整 压力
大豆 融资 魅影 进口 企业 亏损 价格 大豆
市场 商品 机会
广发 期货 铅价
投资 内参 铜价 时间 空间 走势
投资 分析 通过率 期货 金领 破壳
化工品 集体 农产品 重压
股票 期货 配资 杠杆 游戏 违法
影响 市场 因素 分析 商品 动力
期货 建华 故事
原油 弱势 格局
商品 市场 外盘 波动
商品 走势 市场 方向
大豆 库存 市场 豆粕 涨势
市场 情绪 商品 市场 情绪
快讯 工业品 全线 螺纹钢 小幅
期市 谷物 期货
海通 期货 品种 策略
消费 旺季 行情
温水 油脂 行情
连盘 棕油 弱势
谷类 逆市 股指
豆类 偏空 氛围
铜价 空间 走势
原油期货 电子盘 跌向 关口
原油 供应 缺口
产业 人士 涨价 空间
基本面 豆类 方向
基准 原油期货 价差
投资 内参 螺纹 难言
影响 早稻 期货
经济 数据 商品 轨道
谷物 供应 商品 波澜
金钱 灾害 土地 全球 粮价
商品 期货 经济 前景
三大钢企 价格 钢材市场
原油期货 边缘 投资银行
高层 农产品 投机
原油期货 电子盘 小幅
供应 国际 糖价
金属 期货 燃油 化工品
天胶 期货 中线 思路
市场需求 商品 阴霾
期钢 空头 离场
标准 银行 商品 前景
油价 走势 抛物线
魔法盾 回报率 黄金
面积 国产 减产 定局
煤炭 动力 煤价
粮食市场 金融 恐慌性 动力 积蓄
原油 库存 利用 数据
金属 铜价 冲击
农产品 全线 有色金属
原材料 价格 货币 弱势 局面
原油 金融 属性 油价 盘局
商品 原油 黄金 投资 热点
部门 摸底 全国 食用油 库存 价格 调整 关口
基金 动向 油价 空间
基金 农产品 期货 集体
美豆 豆类 横盘 整理
金属 豆类 动能
机构 投资者 信心 商品 空间
消费 白糖 空间
议息 外盘 农产品 集体
螺纹钢 突破 均线 压制
商品 压港 现象
内外有别 期指 商品 分化
化工品 弱势 整理 有色金属 股市
策略 豆类 尾声 时间 空间
商品 另类 牛皮 市场 新一轮 买点
触顶 抄底 库存
国际 油价 遭遇
基本面 铜价 跌势
基金 期货 强势 农产品 化工
天气 农产品 动能
快讯 有色金属 品种 小幅
市场 战略 储备 石油
战略 石油 储备
解析 老人 期货 事件 根源
资金 焦炭 逆市 基本面 强势
石油 储备 烟雾弹 汽油 落空
预期 落空 期货市场
供需 利空 弱势
国际 能源 原油 储备
宏观 压力 持续性
快讯 商品 橡胶
储备 原油 铁腕
全线 胶棉 重创
期货 公司 期货 投资 咨询 业务 资格 核准
物价 调控 首要任务
生猪 价格 冲刺 历史 玉米价格
原油 摩通 唱空 油价
期货 投资 咨询 业务 申请事项
贸易商 心态 强麦 空间
经济 商品 走势
分析师 原油 储备 纯属
棉花 有色金属 小幅
商品 气氛 整体 走势
供应 价格 空间
大豆 库存 油脂 弱势
棉花 有色金属 小幅
猪价 养殖业 盈利
规范 商品 交易 市场
关税 导火线 棉价 颓势
商品 弱势 白糖 强势
商品 股市 企业 利润 空间
基本面 高位 空单
外盘 走势 商品
快讯 白糖 期市 焦炭
投资 内参 白糖 高位
投资 咨询 业务 期货 产业 客户
农产品 白糖 强势
有色金属 趋势性 机会
期钢 空间 趋势
淡水 铁矿石 产量 目标
猪肉 批发价 每公斤
经济 降温 商品
原油 库存 利用 数据
黄金 期货 钓鱼
库存 铝价 误导 市场
价格 裂痕 价格战 白热化
内参 曙光 技术性
趋势 期钢 观点
生猪 疫病 猪肉
宏观经济 因素 制约 有色金属 行情
环节 铜价 影响
铜价 突破 历史
商品 交易 遭遇 监管 边际
快讯 商品 高位 关口
棉价 产棉 棉花
全球 农产品 供应 粮食
价值 投资 区域
均线 技术 动能
期市 成交额 交易量
亲历者 国债 期货 事件
农产品 耕地 棉花
期市 走势 分化 棉花 农产品
商品 理由 期市
投资 内参 铜价 突破
资金 原油 弱势
面积 库存 预期 期货
期市 走势 分化 农产品 整体
流动性 商品 偏空
消费 拐点 铜价 空间
白糖 中将 考验 关口
数据 利空 影响 内盘 走势 弱势
货币 商品 空气
金属 关口 试探
跌停板 投资 侥幸心理
猪肉 价格 涨幅
行情 黄金 价位
传统 旺季 白糖 期货 强势
商品 整体 利空 黄金
市场 情绪 品种 短线交易 机会
整理 蓄势 白糖
全球 热点 金属 市场 动力
检修 销售 塑料
压力 橡胶 价格
进口 大豆 压港 期费
铁矿石 指数 定价权
银行 原糖 合约 糖价
调控 猛药 期市
铁矿石 指数 外资 指数 竞争
全球 钢产量 铁矿石
商品 波动 塑料 橡胶 白糖 强势
钢厂 利润率 存款 利率
商品 全线 涨势
天胶 淡季 宽幅
宏观 期市 强势
政策 预期 塑料 超常发挥
汽车 政策 天胶 期货
原油 预估 农产品
苗期 考察报告 长势 成本
突击 全线 商品
全球 乙烯 历史纪录
商品 期货 橡胶 黄金
商品 期货 论坛
研究 期货 公司 期货 业务 试点
宏观 环境 焦炭 区间 格局
寡头 体系 群雄逐鹿 时代
库存 消费 低位 糖价
期市 发展 关键 产品 交易方式
甲醇 价格 影响 因素 解析
金属 小幅 调整
市场 融合 论坛
机构 风险 预警
铜价 涨势 空间
短期内 强势 农产品 行情
期市 期货 公司 亏损
期货 晨会 投资 内参
市场 融合 论坛
期权 期货 转型 工具
股指 期货 机构 参与者 障碍
靴子 落地 商品 格局
期货 公司 业务 试点 研究
市场 寒流 期货业 转型
交易 散户 市场
建军 期货市场 成本 时间
期市 产品 交易 手段
期货 公司 重点 产业链
政策 财政政策 微调 手段
豆类 小幅 螺纹钢
价格 业务 因素
期货市场 参与者 趋势
商品 品种 策略
减产 预期 糖价
商品 分化 走势 冲击 关口
市场 情绪 商品 期货
快讯 商品 历史 高位
投资 内参 空间 冲击
消费 淡季 金属
油脂 空间 趋势
燃料油 现货 价格
节约 社会 成本 期市 功能
期货 配资 业务 风险
期货 公司 配资 业务
总局 商品 案件
商品 建议 黄金
黄金 强势 牛市
黄金 议会 金本位
基金 工作 商品 市场 企稳
油价 化工品 原油
融资 民间 天量 融资
食用油 价格 涨风
外贸 进出口 总额
内参 调整 豆类 涨势
油脂 豆类 涨势 商品
国际 铜价 两难
大蒜 赌性 农产品 种蒜
寒潮 靴子 落地 螺纹
商品 橡胶 棉花
期货 公司 业务 试点
期货 公司 首席 风险 官应 定位
棉花 弱势 趋势
油价 化工品 期货 强势
变数 商品 动力
考试 合格率 投资 咨询 人员 缺口
期货 配资 业务 风险
金属 技术 缺口 整数 关口
成本 压力 铝企三大
供应 压力 天胶 高度
内参 预期 螺纹 动能
大豆 加工 企业亏损 食用油 价格
快讯 破位 合约
商品 期货 棉花
海通 期货 早报 期货
股指 均线 压力
人民币 期货 合约
软商品 服软 棉胶 抱团
金属 库存 制约 连续性
库存 钢材市场 行情
期金 收盘 历史
国际 商品 过山车
经济 数据 商品 期货
资金 趋向 良机
企业 油脂 期价 蓄势
利空 棉花 期货
商品 期货 白糖 橡胶
国际 矿商 货源 进口 矿价
基本面 棉花 主力
报告 预期 农产品 后市 价格 强势
扰动 市场 金属 弱势 调整
原油 库存 利用 数据
商品 走势 分化 白糖 棉花
商品 格局 化工类 领军 品种
商品 期货 期价
市场 度量 商品
经济 后劲 螺纹钢
油脂 豆类 集体 橡胶 尾盘
焦炭 期价 横盘 出口配额
销量 进口 牛市
信托公司 股指 期货交易 业务 全文
七月份 钢铁市场 波动
产业链 塑料 空间
策略 胶价 阶段 调整
大盘 整理 阶段 均线
商品 橡胶 强势
期货 投资 咨询 面世 公司 程序
生猪 饲料 备货 豆粕 涨势
系统性 风险 低位
豆油 企业 进口 大豆 港口
预期 助推 商品价格 高位
信托公司 股指 期货交易
市值 机构 配售
原油 溢价 供需
机构 华光 股份 基金
干散货 运价 交易
内参 白糖 高位 调整 动能
快讯 商品 品种 涨势
政策 油脂 区间
分析师 股指 期货 规律
流动性 商品 市场 因素
期货 行业 人才 吸引力
期货 配资 刀锋 游戏
楼市 调控 加码
橡胶 调整 压力
出口 遭遇 棉花 动能
资金 强势 棉花
资金面 利空 螺纹钢
金属 压力 化工品 供需
库存 豆价 豆类
车市 良性 发展 调整
有色金属 小幅 主力 合约
政策 集体 期货业 路径
螺纹钢 空头 远程
进口 大豆 压港 数量 融资 大豆
外盘 走势 商品 涨势
铁矿石 大矿 矿价
乙烯 供应 连塑
低位 基金 农产品
油脂 集体 橡胶
商品 橡胶 强势
商品 铜胶 均线
天胶 企稳 强势
快讯 工业品 全线 橡胶
期指 商品 尾盘 资金 情绪
期货 咨询 业务 亮相 公司 资格
棉价 纱价 纺企 困境
品种 价格 主因
投资 信心 外盘 棉花
资金 发力 白糖 期价 历史 高点
游客 商品 世界
工业品 调整 油脂
国际 油价 小幅
大豆 蓄势 突围 行情
工业 商品 弱势 商品
政策 高压 铝价
峰会 股指 期货
消费 补库 行情
消费 旺季 食糖 现货 报价
持仓量 焦点 政策
商品 区间 股指 期货 概率
全球 植物油 产量 增幅
全球 铜矿 事件 减产 铜矿
商品 尾盘 股指
市场 制造业 商品 态势
快讯 涨势 合约
投资 内参 螺纹 借机
资金 棉花 期货 持仓量 历史记录
焦炭 基本面 偏空 弱势 格局
豆油 豆粕 食用油 行业 业绩 拐点
豆类 行情 橡胶 动能
品种 交易 策略
巨量 铁矿石 压港 供需 拐点
动能 棉花 弱势
经济 工作 会议 盲目
油脂 豆类 白糖
商品 强势 白糖 历史
商品 股市 波动 牵动
商品 走势 分化 农产品
机构 铜价 宏观 因素 变数
投资 内参 资金
白糖 期货 历史 商品
铜价 高位 盘整 棉花 弱势
原油期货 收盘 小幅
国产 天然橡胶 商品 管理
调整 天然橡胶 手续费
调整 品种 手续费 保证金
螺纹钢 期货 合约 交易 手续费
石油 涨价 期货
工业 商品 行情
企业 棉花 价格 区间
有色金属 企稳 塑料 强势
商品 货币 乱局 投资者 储备
国际 商品 市场
天然橡胶 合约 细则 品牌
市场 格局 基金 期价
心态 农产品 期货
期市 点睛 早稻 期货 触底
油脂 集体 白糖 强势
现货 强麦 空间
黄金 期货 规模
高度 国家 容忍度
国际 金融市场 收市 一览
品种 手续费 保证金
全球 铝价 前景
分析 铜价 历史 库存 动因
原油 动力 关口
经济 风险 商品 目光 基本面
天然橡胶 期货 合约 行列
天然橡胶 标准 合约
天胶 期货 方式 服务 产业 经济
宏观 环境 利空 商品 市场 连豆 小幅
投资 内参 交易 活力 白糖 热情
早稻 减产 预期 落空 期价
交织 期价 趋势
尾盘 白糖 持仓量
突破 后市 空间
现货 投机 资金
商品 价值 舞台
棉区 地区 天气
铁矿石 巨头 市场 价格
季节性 行情 布局
产量 早籼稻 行情
商品 期市 涨幅 品种
商品 分化 橡胶
商品 热度 预期 糖价 棉花
天胶 期货 重画 舞步
快讯 期价 高点
投资 内参 白糖 涨势
棉花 进口量 棉价
吸金 期铝 铝业
白糖 政策 调控 风险
僵局 黄金 期货 登顶 股票
规范 商品 交易市场 银行
期货 公司 分类 评价
储流 原因 影响 连豆 走势
部委 国家 储备
行业性 亏损 期货业
变化 分析 有色金属 品种 走势
股市 商品 油脂
后市 成本 推动型
策略 思路 强势
商品 行情 黄金 白糖 走势
减产 预期 糖价
投资 内参 头部 迹象 豆类 空间
基调 利空 因素
外盘 商品 定价权 雏形
金属 价格 动能
铜市 情绪 降温
铝业 铝价 发飙 机构 混战
预期 钢价 时间
期货市场 实质 突破
期货 行业 曙光 有色金属 后市
白糖 期货市场 气氛
职业 期货交易 盈利 秘诀
货源 价格 直升机
指数 历史 低位
利率 资金 股指 弱势
技术 故障 合约
棉价 低位 行业
快讯 强势 期价
投资 内参 铜价 区间 突破
期市 金属 农产品
期货 投资 咨询 业务 风险管理
港口 库存 矿价 怪象
白糖 调整 格局
达成协议 商品 期货 焦点
分类 监管 期货 公司 规范 度提高
期价 现货 市场 定价
高铁 事故 有色金属
期市 工业品 农产品
天然橡胶 合约 商品 管理
市场 态势 基础
投资 内参 铜价 波动
调控 预期 压力 糖市 调整
农产品 有色金属 集体
烟粉 警报 局部 棉花
棉花 低点 空仓者
期货 铝业 激情
危机 商品 效应
危机 商品 涨势
危机 警报 金价 商品
债务 协议 商品 市场
身价 高价 花生 无人
花生 价格 涨价 借口
波段 空单 股指 区间
金属 每吨 稀土
铁矿石 价格 钢铁行业 成本
大豆 产量 天气 油脂 突破
价格 影响 厂商 进口 铁矿石 巨量 港存
商品 金融 属性
全球 经济 警钟长鸣 金价
商品 市场 分化
旱情 早稻 丰产
原料 助推 期钢 冲击 关口
商品 期货 黄金
投资 内参 调整 风险
棉花 弱势 尾盘
有色金属 价格 高位 格局
棉花 现货 指数
矿山 产量 进口 铜价
台塑 炼厂 火灾 成品油 供应 影响
交易 表面 风光 亏损
谈判 僵局 金属 期货
铝价 升势 对垒 波动
糖价 谜底 制糖 定价权
原糖 白糖 棉花
原油期货 电子盘 小幅
利率 降速 市场 心态
两难 分析师 情绪
电解铝 产量 增幅 经营
全球 困境 工业品 调整 农产品
外盘 影响 整体
期货 公司 手续费 价格战
大豆价格 美豆 脸色
天气 棉价 走势 背离
能源 商品 观念
快讯 棉花 期价
投资 内参 抵抗 调整
期市 名家 阻力
期货市场 消息面 总体 格局
棉价 纺企 预判
经济 数据 国际 油价
经济 前景 农产品
车市 遭遇 双重 压制 胶价
库存 指数 商品
全球 经济 铅市 行情
双底 风险 黄金 强势
商品 期货 预期
国际 糖市 总体 护盘
基本面 原油 弱势
基金 黄金 商品
天胶 空间 价格
工业 商品 商品 全线
市场 走势 商品 系统 风险
情绪 国际 商品 期货
期钢 调整 空单
棉花 现货 国家 棉价 转机
股市 商品 深层 危机
白糖 储备 价格
铝市 决胜负 空军 前哨战
期货 晨会 观点
全球 商品 市场 全线
商品 外汇 期市 大面积
投资 贵金属 石油 另类 分析
情绪 商品 集体 工业品
商品 指数 市场 调整
黄金 期货 历史 有色金属
宏源 期货 商品
标普 主权 信用 评级 商品 期货
白糖 涨价 南糖 贵糖 逆市
螺纹 基本面 外力
价格 国际 油价
费率 新一轮 佣金
利空 商品 期货 全线
国际 油价 油价
危机 时代 机会 探析
国际 油价 油价 利益
商品 投资 契机
市场 信心 期市
情绪 黄金 创纪录
期货市场 跌幅 黄金
棉花 库存 考验 力度
白糖 现货 储备 调控
期金 收盘 历史
生猪 期货价格 套利
国际 监管 经验 期货市场
农产品 价格 高位 券商 农业
农产品 机会 报告 导火索
期市 全线 有色金属
原油 商品 期货 危机
国际 油价 关口
期货 发展 机构 投资者
历史 黄金 风险
期市 报复性 有色金属
期市 交易 故事 价差 利润
期市 点睛 投行 油价 工业品
股市 商品 波动 两难
铁矿石 进口 均价 钢厂 意愿
异象 期货市场 趋势
期市 黄金 突破
期货 品种 众生相
标普 降级 风暴 金价
人民币 美元汇率 时代
期市 黄金 高位
外盘 整体 走势 市场 调整
期市 黄金 高位
系统性 风险 糖价
系统 风险 空间
投资 期货 实盘 账户
期货 公司 外盘 经纪 业务
全球 白糖 后市
危机 警报 黄金
国际 农产品 波动
期货 公司 资本 监管 分析
市场 股市 构筑 箱体
商品 危机 机会
商品 牛市 会长
商品 交易 风暴
市场化 人才 机制 期市 创新能力
政策 棉花 空间
期货 公司 薪酬 体系 设计
盈利 水平 关键
花生油 价格 涨幅
原油期货 电子盘 小幅
题材 关口 压力
部委 榨季 储备
公开市场 增量 准备金率
有色金属 期市 黄金 放光芒
化工厂 期货 商品 市场
经济 前景 基金 商品
期市 全线 黄金 放光芒
期货 公司 分类 评价
突破 白糖 双顶
现货 保护伞 有色金属
经济 前景 商品 调整 良机
动能 铜价 幅度
证券 证券 方案
金融 环境 企稳 钢价
收益率 市场 预期
厂家 市场 企业 粮荒
行业 期货 投资 咨询 行业 发展
金属 金属 期货价格
白糖 糖价 格局
国家 高压 态势
国际 油价 小幅
基本面 期钢 空间
二度 调控 力度
解码 电解铝 乱象 黑户
货币政策 商品 高位
项目 冲击 期市 全能
全球 铁矿 爆发式 矿价
单日 成交量 资金 香饽饽
基本面 油脂 潜力
基金 优势 机构 申报
期市 名家 基本面
发展 离岸 人民币 业务 中心
期货 公司 评级 成绩
农产品 投资 热点
盘面 整理 市场走势
高铁 项目 有色金属
黄金 铂金 价格 走势
期货 公司 投资 咨询 业务 核准
合约 流动性 企业 套保遇
石油 精制 液化气 现货 交易 品种
专家 农产品 投资 热点
期市 黄金 突破
全线 商品 跳空
动力 金属 市场
股指 国际 金价
银行 铜价 预估
经济 前景 商品
原油期货 电子盘 小幅
豆油 棕油 可行性 分析
棉花 棉花 棉价 过山车 纺织业
现货 市刷 历史
期金 收盘 历史
定向 助推 经济 结构 转型
供给 白糖 区间
农产品 价格 降温 信号 拐点
商品 分化 橡胶
白糖 专家 价格
国际 金价 关口
期货 投资 咨询 业务 期货 公司 冲刺
白糖 储价 小幅 现货
批国 储糖 均价
经济 风险 金属 市场
危机 豆类 机会
螺纹钢 期货 理由
原油期货 电子盘 小幅
市场机制 调节 粮食 供给
基差 价高 现货
基本面 因素 豆类 油脂 集体
商品 危机 时代 关键 考验
缩量 利率 持平 降温 预期
宏观 消息面 铜价 弱势
预期 弱势 企稳
基差 糖价 现货
期货 后备 人才 培训班
期货 投资 咨询服务
汇丰 制造业 预览 数字
焦炭 基本面 机会
菜籽油 企业 期市 优化 资源配置
连塑 弱势 格局
金价 机构 活跃
金价 涨势 分化
期金 收盘 保证金
发文 规范 投资 咨询服务
助推 棉价 发力
因素 制约 期钢 格局
快讯 黄金 期货 关口
原油期货 电子盘 小幅
基金 排队 掘金 商品
国际 油价 小幅
有色金属 集体 黄金
股指 动能 后市 宏观 环境 变化
期货 晨会 观点
期央票 利率 持平
产量 预期 美豆 突破 行情
原油 出口 关税
集团 合作 基金
全国 工业 利润
焦炭 价格 难言
商品 期货 黄金
期货市场 投资 利益
大蒜 价格 势头 蒜价
市场化 早籼稻 期价
财长 世界 经济
豆类 油脂 黄金
期货 投资 咨询 业务 行业
豆类 主力 合约
期货价格 功能 分析
白糖 基本面 调整 空间
错误 金融 期货
措施 焦炭 期货
供需 连塑 空间
农产品 价格 态势 涨价
券商 期货 公司
官员 铁矿石 出口 税率
商品 期货 整体 强势 橡胶
国家 政府 债务 可能性
强势 突破 大豆 空间
期指 行情 突破 高点
期货 公司 风险管理 角色定位
经济 资金 股市
空城计 黄金 落空
豆类 油脂 突破 白糖
合约 套利 机会
黄金 期货 成交量
原材料 出口 案向
因素 新棉 价格
交易成本 期市 催化剂
国际 原油价格 企稳 油价 靴子 落地
商品 市场 信心
合规 发展 桥梁
棉花 启动 政府
焦炭 期货 遭遇 风暴 合约
小麦 饲料 企业 配方 麦价
现货 能源 化工 期货 午盘
启动 期货市场 账户 工作
期货市场 帐户 规范 工作
期货市场 账户 规范 工作
豆油 棕榈油 价差 套利 机会
食用油 全线 涨价 情况
农产品 小幅 盘整 商品 跌势
公司 遭遇 亏损 期货 行业
全球 经济 商品 整体 阶段
全球 道路 商品 市场
农产品 油脂 期货
国泰君安 期货 糖价
基金 专户 业务 门槛 商品 期货 投资
工信 汽车 国民经济 支柱产业
库存 低位 消费 糖价
麦价 几率 市场 影响
经济运行 几率 预期
期货市场 历史 账户
期市 账户 规范 工作
基金 专户 投资 商品 期货
铜价 总体 区间
变化 大豆 空间
食用油 油料 供应 涨势
高价 市场需求 调整
猪肉 价格 走势
石油 中标 公开招标 油田 项目
产量 新意 连豆日内 过山车 行情
金属 金属 期货价格
期货市场 服务 三农 模式
稀土 价格 企业
粮食 时代 全球 粮价 空间
劳工 部长 协力 失业率
数据 金价 发飙
黄金 保值 本色
金属 金属 期货价格
期市 全线 化工类
国家 意见 价格 制度
出口 企业 技术性 壁垒
粮市 趋势性 变化
货币 铜价 牛市 根基
金融市场 商品 期货
厂商 库存 橡胶 价格
辖区 期货 保证金
商品 期货 天使 魔鬼
国家 双节 价格
期货 天胶 产业 论坛
继续执行 零利率 政策
油脂 消费 农产品
游资 棉价 棉花
国际 粮价 空间
纺企 库存 棉花
经济 原油 行情 化工类 商品
作物 优良率 农产品 涨势 黄金
内幕 交易 势头
豆类 空间 油脂 主战场
期货 居间 辖区 动真格
消息 棉花 热情 跌势
商品 走势 黄金
宏观 弱势 制约 胶价
高位 加码 商品 投资
棉价 国家 启动 棉花
恶性 金属 现诈
金属 金属 期货价格
形势 产业 大会 企业
农产品 榜首 交易 头名
加码 商品 投资 风险
期市 全线 黄金
货币 信贷 调控 预期
新一轮 期货 公司
人民币 外汇储备 投资
大旱 蔗糖 减产
基本面 弱势 格局
金属 金属 期货价格
商品 期货 品种 全盘
因素 共振 连塑
调整 焦炭 合约 交易 手续费
宏观 环境 商品
供需 格局 行业
校企 协作 期货 模式
期货 公司 投资 咨询 资格
强势 商品 牛市
全球 投资者 风险意识
供应 白糖 后市 空间
进口 大豆 均价
品种 油脂 空间
商品 期货 集体 股指 前路
国家 指标 分配
基金 专户 产品 销售
焦炭 保证金 比例
市场 人民币 期货 合约
部门 生猪 期货 态度
焦炭 突破 能力
资金 黄金 牛市 难言
金市 手续费 标准 期货 公司 预期
金管局 离岸 人民币 业务
总裁 建议 期货 期权 风险
商品 市场 风险
品种 螺纹钢 弱势
品种 螺纹钢 交织
市场 调查 蓄势 分析师
启动 效果 棉价
粮棉 进口关税 配额
期货业 国际 市场
焦炭 期货 交易成本 市场 合约
猪肉 养猪户 猪圈
前景 风险 原油 铜价 预估
艺术品 份额 交易 监管
进口 食糖 量价 补库
黄金 牛市 手续费 期货业 夜盘
地沟油 黑色 产业链 曝光 监管部门
先导 糖市 发展
有色金属 化工 黄金
仓库 管理 办法
期市 服务 产业 新思路
系统 风险 压顶 拳脚
铜价 心理 预期 基金 弱势
商品 期货 专户
报告 市场 地震 豆类 战略性 机会
燃料油 天然橡胶 合约 标准 调整
期货 系统性 风险 连塑
产区 美豆 进口 大单
期市 黑色星期 商品 弱势
国家 大豆 专家 预计
塑料 弱势 连豆
商品 遭遇 黑色星期 市场 政策
油脂 空间 机会
铁矿石 价格指数 登场 冲击 巨头 格局
股市 期市 白糖
国家 政策 专家 玉米价格
股市 期市 白糖
棉花 开秤 价格 行业 形势
消费 糖价 弱势 格局
渤商 所欲 棉花 合约 期市 核心 品种 挑战
期市 全线 橡胶
会议 影响 商品 全线
汽车业 橡胶 价格 宏观 风险
钢市 钢铁 落空
大豆 危情 产量 降幅
画饼 奏效 商品价格 全线
靴子 落空 商品
全球 市场 跌声 会议 焦点
商品 市场 重创 走势
快讯 期市 橡胶 品种
期市 恐慌性 品种
丰产 预期 玉米价格
期货 考试 投资 分析 科目 全国
走势 成本 空间
石油 期货交易 平台
风险 基金 低位
分析师 铜价 趋势
公司 代理 升级
国际 油价 柴油 批发价
工业品 商品 全线
商品 市场 发展 壁垒
期货 考试 投资 分析 科目 全国
国债 期货 保证金
上周五 商品 金交所 扩板
跌幅 商品 集体 寒流
利空 因素 钢价 尚需 时日
经济 预期 期市
商品 期货 趋势
期市 成交量 转型 代价
商品 市场 整理 结构
快讯 期市 全线
快讯 期市 空头 品种
情绪 压制 基本面
期货 外盘 禁令
甲醇 期货 行业 转型 升级
黄金 商品 弱势
原油期货 收盘 小幅
负责人 发展 期权 市场
糖业 协会 糖价 空间
预计 棉花 总产量
分析 盲从 盲目
商品 跌势 黄金
商品 市场 整体
商品 伤心 伤身
交易量 卖点 金属 绣球
徽商 期货交易 系统 公司 声明
徽商 期货交易 小时 赔偿金 公司
徽商 期货 系统 失灵 投资者 损失
期市 白糖 塑料 强势
投资 分析 考试 通过率
期货市场 工业品 商品价格
行情 期货 公司 风险
危机 商品 弱势
市场 期市 品种
世纪 全球 经济 关键
危机 预期 金属 弱势
国际 金价 油价
管理 期货交易 风险
棉纱 库存 纺织 企业
猛回头 商品 市场
技术 铜价 熊市 格局
期货市场 法人 客户 比例
大豆 产量 总量
风险 期货 公司 投资者 开户
力度 能源 化工品
国家 小麦 收购价
分歧 塑料 市场
宏观经济 农产品 走势
快讯 期市 全线 橡胶
期货业 发展 资本
棉价 棉花 案例 创记录
危局 机会 阴谋
甲醇 期货 期货 公司 产业链
长假 连塑 良机
长假 期货 保证金
期市 收尾 情绪
世纪 商品 波动
责令 食糖 企业 限期 对象 销售
商品 期货 有色金属
市场 商品 头寸
年龄 期货 账户
广发 期货 资本金 期货 公司
棉纱 库存 期价 企业
长假 外盘 风险
原油期货 低位 油价
原油 库存 利用 数据
国际 商品 过山车 行情
原油期货 收盘 小幅
国际 油价 小幅
外盘 走势 期市 牛皮
股票 过气 黄金 农产品
商品 农产品 黄金
养猪 行业 成本 穷人
商品 跌幅 现实
铁矿石 出口 关税 价格
商品 黄金 农产品
原油期货 电子 小幅
谷物 季度 库存 报告 大豆 库存
利空 因素 消化 金属
橡胶 豆类 期货
培育 全球 市场 竞争力
天然橡胶 无情 行业 成本 红利
快讯 工业品 全线 油脂 豆类
投资者 信心 重创 商品 市场
工业品 油脂 豆类 集体
期货业 发展 监管 使者
期货 公司 实力 行业 合规 文化
危机 市场 格局
期货 负责人 期货市场 监管 理念
长假 外盘 商品
长假 外盘 商品
作业 期货 公司 信息
消毒剂 措施 期货业 透明度
黄金 地位 商品 指示器
品种 债务 危机 油价
商品 期市 外盘
塑料 景气 低谷
商品 跌幅 企业 步步
宏观 因素 天胶 弱势
技术 论市 商品 市场 弱势 整理
期市 股市 黄金
期货市场 资金 变动
期货 投资者 基金 税收 优惠政策 继续执行
铜价 危机 生机
大豆 油厂 利润 负数
资本 市场 诚信 监管
金属 金属 期货价格
国家 棉价 弱势
期市 气象站 降水
汇丰 全球 贸易额 国家
汇金 信心 期指 杀威棒
汇金 救市 股市
季节性 供应 压力
货币 市场 市场 资金面
资金 布局 商品 弱势 转机
宽幅 整理 价格 走势
金属 市场 口头禅
中金 交易 会员
有色金属 豆类 油脂
经济 化工 期价
跌势 重压 天胶 市场
金融 时代 衍生品 市场
外盘 农产品 强势 涨势
商品 企稳 菜籽油
豆类 油脂 小幅
期市 点睛 资源税 焦炭 价格
期货市场 资金 变动
甲醇 期货 概念股 升机
全球 库存 高点
资金 市场 监测 流动性
甲醇 交易系统 测试
金融危机 助推 期市 理性
商品 仓库 管理 办法 修正案
供应 构筑 阶段性
原油 成品油 空间
品种 指标 豆油
图说 燃料油 现货 两难
分析 空头 鸣金
协会 库存 交易商 抄底
甲醇 期货 业界
甲醇 期货 门槛
经济 前景 期市
铝价 弱势 分化
标金 暗箱 烟台 银行
原油期货 电子盘 小幅
集团 期货 股权 作价
期市 弱势 橡胶
商品 市场 弱势 良机
商品 期货 橡胶
形势 全球 商品
商品 危机 消息 市场
商品 过山车 行情 巨浪
期市 空军 战场 螺纹钢 焦炭
涨幅 化工品 期货
白糖 投资 机会
套利 研究 可行性 分析
铁矿石 价格 建筑 钢市 库存 压力
库存 铜期货 走势
糖料 主产区 价格 管制
商品 点位 尝试
企欲 重商 铁矿石 价格 淡水 调整
地方 政府 主产区 糖料 收购价 结算价
宏观 利空 旺季
库存 连塑 弱势
期市 全线 橡胶 尾盘
文华 财经 夜盘 交易系统
洪灾 影响 稻米 产量 稻米 价格 几率
淡水 价格 铁矿石 现货 定价
期指 报告会 投资者
钢材市场 降温 焦炭 两难
供给 大豆 跌势
共振 商品 尾盘
利空 胶价 贸易商
国际 产品价格 压力
过山车 收姜 大爷
灾难 阻天胶 价格
产业 调查 糖农 亏本 边缘
原油 库存 利用 数据
铁矿石 矿山 降价 钢厂 祸福 难料
外盘 走势 商品
金属 金属 期货价格
基金 大豆 期货 头寸
市场价 棉花 企业
期市 空头 品种
新华 期货 期货 重组
债务 危机 商品 祸首
油脂 危机 升机 行情
糖价 市场 糖料 定价
经济 商品 期货
受访者 商品 后市
品种 商品 空头 盛宴
商品 期货 期市 遭遇 黑色
有色金属 新一轮 跌势
追随者 武器 石油 生产
品种 期市 遭遇 黑色
焦炭 合约 交易
工业品 价格 趋势
快讯 商品 期货市场 橡胶
抄底 资金 期市 天量
豆类 油脂 商品 全线
棉价 棉农 棉种
电厂 关口 动力 价格指数
押宝 稀有金属 风险
豆油 商品 全线
石油 生产 困局
品种 豆类 时日
商品 市场 拉锯战 农产品 走势
商品交易 机构 电子盘 市场
快讯 有色金属 全线 白糖
期货 公司 经营 分化
棉市 泥沼 路途
白糖 空间 螺纹
融资 成本 高压 钢贸业
豆粕 宏观 政策
资金 市场 监测 资金
正果 甲醇 期货 前景
信贷政策 商品 影响
钢价 楼市 调控 钢贸 投机者
期市 行情 塑料
预期 期市 品种
甲醇 期货 行业 发展
甲醇 期货 前景
甲醇 期货 交易
白糖 压力 抄底 需谨慎
甲醇 套期 保值 管理 办法
地区 贸易 外汇 改革 试点
铝价 过山车 成本
原油期货 收盘 高位
甲醇 期货 管理 行业 风险
丰产 压力 跌势
宏观 油脂 弱势
市场 信心 迹象 原油 高位
政策 微调 铜价
期货 公司 咨询 业务
疑云 商品 走势 峰会
油脂 市场 持续性 检验
兆头 商品 原形
接二连三 期货 公司 咨询 业务
原油 库存 利用 数据
商品 储备 政策性 业务 税收 优惠政策
铁矿石 定价 围城 硬道理
因素 制约 空间
产业 客户 稳定剂 功能
全国 钢价 每吨 楼市 信贷政策 影响
全球 人口 粮食
原油 助推 连塑
货币政策 灵活性 针对性
技术 信号 白糖 中线 机会
期市 橡胶 强势
债券 评级 垃圾
机构 商品 交易额
峰会 进展 螺纹
甲醇 企业 风险 利器
甲醇 合约 设计 市场需求
甲醇 期货 企业
甲醇 期货 基准 价格
糖价 高位 葡糖 替代品
经济 原油 跌势 概率
货币政策 压制 波动 概率
铁矿石 价格 单日 跌幅 创纪录 钢铁 厂商 减产
门槛 甲醇 期货 行情
气氛 铜价 缺口
品种 指标 豆油
国家 预计 物价
市场 峰会 成果
快讯 期市 全线
快讯 甲醇 期货
首脑 债务 危机 决议
甲醇 设施 贸易商 理性
甲醇 产业链 期货 公司
甲醇 期货 贸易 定价 标杆
甲醇 期货 理性
甲醇 期货 基准价
连塑 弱势 市场 情绪
井喷 商品 市场
原油期货 收盘 小幅
期货 公司 拼金 民资
传统 农膜 塑模 旺季 连塑
全国 产棉 设卡 农民 收款
全球 甲醇 期货 持仓量
品种 行业 盈利 能力
因素 共振 期价
大华 期货 白糖 价格
市场 情绪 商品 小幅
徽商 期货 上线 手机 服务
期货 巨头 股价 客户 资金
交易 能源 交易市场
全国 期市 成交额
宏观 脸色 商品
化工市场 颓势 产品价格
商品 弱势 调整
增值税 营业税 起征点
交织 基金 盘整
市场 波动 幅度 投资
成本 防线 弱势
技术 阻力 行情
日元 行政 商品 市场
棉价 棉农 利润
棉价 多米诺骨牌 棉农 棉企
峰会 商品 跌势
煤价 内热 电厂 进口
进口 新糖 糖价
钢材市场 铁矿石 价格 拐点
期货 力量 消耗
食用 农产品 价格 猪肉 菜蛋 降价
全国 生姜 价格 降幅
糖业 规划 供应
大豆 播种期 天气
原油 库存 宏观 数据 原油价格 影响
期货市场 全线 橡胶
铁矿石 价现 拐点 钢铁业 成本
欧元 解体 风险
食糖 产需 缺口
冲击 代理 业务 上家 两难
价格 农民 价格
债务 危机 实质 危机
甲醇 合约 魔咒
统一 期货市场 体系
豆类 中线 行情
外盘 期市 投资
市场 强势 商品
原油期货 收盘 小幅
期货 糖粕 比值 高位 机会 拐点
供需 缺口 白糖
全球 期货 品种
市场走势 分化 商品 期市 强力
动力 价格 涨幅 焦煤 价格 压力
期货 经纪 业务
国际金融 商品 市场 多米诺骨牌
债务 危机 波澜 商品 期货 难料
援助 贷款 变数 黄金
政策 影响 铜价 宽幅
期市 名家 无力
系统 风险 压制 连塑 低位
油脂 企业 大豆 产业 困局
原油期货 收创 高位
期货 供需 棉价 区间
储粮 管理 周口 硕鼠
中间商 价格 身影
全国 成本 双重
价格 棉农 种粮 棉价 隐患
全球 经济 期货市场
手续费 期货 公司 客户 强势
期市 全线 有色金属 橡胶 强势
期货 牌照 营业部 处境
原油价格 供需 经济 会议 事件 影响
资本 农业 变革
现货 期货业 转型
期货 品种 阵痛
基金 专户 商品 期货
期市 全线 金属 橡胶 强势
期铜 电气 亏损
期铜 后市 变数
寒流 油脂 企业 期市
甲醇 走势 宏观 脸色
钢材 贸易商 差钱
煤令 京津沪 区域 消费 总量 限额
期金 收盘 小幅
原油期货 收盘 小幅
人口 冲关 农产品 涨价
危机 商品 走势
商品 走势 市场
铁矿石 压港 价格
全球 合力 助锌价
全球 矿业 投资 快速增长 矿产品 价格 高位 波动
农产品 涨价 势头 季节性 压力
商品 市场 看点
期货 连塑 低位 宽幅
甲醛 行业 发展 现状及 趋势
期货 股指 行情 商品
双底 形态 螺纹 偏空 思路
农产品 低位 区间
期市 企稳 品种 尾盘
商品 期货 格局 因素 走势
商品 龙头 投资人
商品 牛市 降息 序幕
金融 期货 期权 合约 期限
棉花 产业链 困境 滑准 建议
欧债 梦魇 商品 市场 跌势
商品 投资人 压力
钢价 企稳 矿价 小幅
经济 数据 数据 商品 市场 影响
临储 移库 大豆
买家 竞购 业务
预期 货币政策 力度
大豆 月度 波动
品种 豆类 弱势
国际 油脂 油料 大会 工作
市场 触底 微调
启动 地方 金融 改革
纺织 消费 棉价
豆类 调整 连豆 后市 曙光
铝价 重创 冶炼厂
金属 金属 期货价格
全球 棉花 库存 持平 产量
商品 期货 趋势
油脂 油料 套利 机会
快讯 期市 全线
债务 商品 流动性 风险
棉花 市场 进退维谷
危机 商品 市场
报告 商品 基金
原油 库存 利用 数据
豆类 油脂 基本面 欧债 双重 利空
钢厂 资金短缺 进口 矿价
库存 天胶 熊市
借力 国际 经验 机构 期货 投资 热度
商品价格 资产 变异
地缘 政治 风险 油价
商品 遭遇 品种
民间 借贷 合法性 利率 银行
期货 投资者 机构
融资 成本 贷款
橡胶 塑料 焦炭
籼稻 涨价 资金 缺口
期货业 合并案 资金
危机 铜价 领衔
危机 商品 市场
衍生品 市场 经济 风险管理 工具
原油期货 收盘 高位
调整 期货交易 保证金
交易 软件 故障 期指 投资者 期货 公司
油脂 油料 期货 品种
油脂 油料 期货 产业 发展
核心 项目 落户 发展 棕榈油 行业
报告 利空 豆类 弱势
调整 合约 证金 比例 跌停板 幅度
专业人士 油料 价格
粮油 油菜籽 生产 力度
价格 油脂 油料 企业 经营 压力
油脂 油料 期货 品种
化工市场 迹象 化工 涨幅 居首
铜价 电价 预期 铝价
市场 利空 弱势
市场走势 空单 出局
副省长 产业 发展
快讯 期市 全线 橡胶
因素 商品 波动
专家 石油 暴利税 起征点
中金 黄金 消费 投资
全球 产量 黄金 危机
产业 规划 原材料 工业 领域
期市 波动 化工品 走势 分化
原油 标杆 商品 压力
品种 商品 集体 豆粕
商品 行情 风险
国际 油价 程度
宏观 环境 波动
意债 风波 商品 弱势
技术 论市 农产品 低位
人民币 外汇 期货
期货市场 资金 变动
螺纹钢 焦炭 小幅 波动
消费 前景 油价 供应
飓风 油价 狂飙
调整 期货市场 全盘
国际 油价 市场 股市
国际 油价 短期内 实质性
石油 出口量 预计
减产 公平 价位
世行 报告 原油 均价
消失 原油期货 合约
世行 报告 预测 油价 均价
油价 预期 减产
燃油 玄机 原油期货 价差
冲突 升级 油价
战火 石油价格 分水岭
全球 原油 预期
国际 能源 石油 降幅
库存 原油 悬念
消费 数据 油价
库存 增势 能源 市场 弱势
汽油 库存 原油价格
蒙面人 油气 公司总部 天然气 风波
油神 油价 计划 投身 新能源 市场
美元汇率 基金 原油期货
高调 油价 基本面
燃料油 背离 原油 走势
油价 历史 高位 油价
制约 油价 调整 落空
摩根 大通 竞相 油价
期货 公司 信用 评价 系统 建设
商品 市场 信心
新浪 期货 调查
全球 商品价格 预期
金融危机 发展 期货市场 历史性 机遇
资金 白糖 活跃
期货 巨头 信托 产品
白糖 秘密 现货 高度 右手
期货 钢材 期货
专家 解析 早籼稻 期货 行情 走势
期货 日报 连豆 尾市
期货 日报 豆类 高位 整理 金属 价格
股指 期货 黄金 衍生品
副理事长 期货市场 规模 历史性 突破
期货 日报 钢材
钢厂 亏损 生产 钢价 投资 价值
国际 黄金 力量 投资 时机
商品 市场前景 商品 基金 市场
资金 布局 螺纹钢
黄金 期货 纪录
金价 炒金 风声
加工 企业 国产 大豆
分类 监管 启动 期货 公司
白糖 强势 后市
价格 功能 钢材 期货 熨平 价格 波动
流动性 商品 市场
商品 历史 概率
存款 准备金率 全球 商品 外汇市场
商品 属性 趋势
外盘 内盘 扫货 白糖 期货 牛气
白糖 启示录 商品 基本面
政策 预期 农产品 阶段性 机会
券商 资格 股指 期货 开户 进程
证券 营业部 资格 密集
资金外流 豆粕 市场
收益率 股指 期货 套利 空间
金融 升级 金属
外盘 商品 长假
期货 公司 资本 监管 红线
券商 旗下 期货 公司
图文 期货 总经理
实物 黄金 机构 全球 黄金 盛宴
原油 库存 动力
世界 原油 市场
打响 油市 投机
油价 贸易商 套利 路径
弱势 油价 小牛 行情
全球 原油 需求预测
原油价格 狂飙 大胆
主席 原油 市场
油价 低点 机会
高点 原油 商品 期价
国际 油价 重展 升势
原油 库存 报告 天然气 收盘
经济 数据 油价 突破
能源 银行 监管 机构 投机 活动
库存 报告 天然气 期货 低点
油价 水平 日产量
禁令 国际 油价
管理 基金 原油期货
全球 石油 预期
油价 农产品 行情
供需 油价 升势
因素 国际 油价
油价 走势 预判 原油 定价 话语权
原油 基金 集体
燃料油 价差 原油价格
原油 期价 涨势
标准 银行 油价 隐患
原油期货 电子盘 库存 降幅 预期
原油期货 早盘 关口
全球 石油 预估
汽油 石脑油 库存 高位
投机 市场原油 仓位
原油 油价 动力
原油 牛途 区间
国际 油价 原油 消费 迹象
国际 油价 走势 投机 客成
摩根士丹利 高油价 预期
计划 原油 日产量
难产 会议 原油 供需 格局
预警 世界 原油 供应
国际 能源 原油 储备 原油
国际 油价 溢价 消失
原油 技术 分析 风险 情绪 油价
摩根 石油 供应量
国际 能源 放油
分水岭 原油 涨幅
国际 油价 成品油
油价 盘整 形态
国家 石油 产量
原油 产量 水平
油价 危机 前景 后市
石油 消费国 理想 合作 对象
国际 油价 成品油
石油 流通 行业 文件 柴油 地方 储备
石油 金融 改革 重提 石油 期货 中心
基金 透明度 油价 投机
因素 国际 油价
技术 分析 油价
油价 迷局 前奏
库存 水平 油价 行情
油价 现货 供需 状况
原油价格 高位 油价 调整
油价 游资 油价
油价 突破 试探
经济 国际 油价 两难
油价 后市 空间
原油价格 冲击 阻力
市场 情绪 原油价格
能源 油价 理想 区间
原油 箱体 企稳
原油 跌幅 级别
标准 银行 原油 市场 波动
国信 中心 均价
调整 幅度 原油 关口
原油 商品 分水岭
原油 市场 形势 发展
消息 原油 高点
原油 技术 分析 强势 预测 区域
油价 投资者 风险
情绪 原油 市场
利空 因素 原油
原油 目标 区域
市场 焦点 原油 王者
石油 计谋 油价
原油 趋势 盘整 风险 事件
动力 原油 趋势 行情
分析师 预计 原油价格
经济 原油 区间
原油价格 波动 宏观经济
国际 油价 行情
数据 国际 油价
基金 国际 能源 期货 产品
广发 期货 原油 中线 机会
石油 名单 争议 金融
全球 经济 疲态 机构 原油 预期
原油 空间 制约
因素 油价 投机 势力
地缘 政治 风险 油价
信号 市场 考验 期指
股指 期货 国泰 海通 空单 高位
期指 盘整 中线 思路
共振 股指 形态
市场 股指 性质 可能性
期指 主力 出局
期指 缩量 变化 市场
期指 佣金 期货 公司 白菜价
期指 特征 分析师 比率
金融 委员会 卖空
空头 期指 操盘手 心脏
期指 国泰君安 期货 空军司令
期指 热情 主力 加码
空头 逆市 期指 弱势
股指 期货 分析师
期指 贴水 期货 逆市 加空
股指 期货 尚需 时间 历史性
国寿 账户 女子 保单
典型 案例 保单
保险公司 保单 空头支票
新车 司机 保险公司
检查 机票 代售 保单 保单
电话 银行 太平洋保险
空难 人生 产品
高端 分红险 前提
事件 供贷 解决方案
车子 报案 电话 车险 市场
男女有别 同龄 购险 男性 价格 优势
保险法 倒计时 险种
保险法 保单 约束力
损真 车险 猫腻 涨价 自查
汽车保险 睁大眼睛 保单
电话 车险 遭遇
甲流 保单 抗甲流
异地 经商 商人 家庭
携程 保单 案一审 开庭 主体 焦点
携程 保单 一审
诈保 考验 泛华 创业 平台 模式
期限 分红险 误导
高温 暴雨 泥石流 天气
产品 收益 人员
人寿 电话 银行
留点 年终奖金 学问
保额 疾险 噱头 疾险
客户 国寿 营销员 污辱 短信
保单 霸王 条款 车险 行规
车险 霸王 条款 肇事
市民 养老保险金 交费 利息
投保 低价 实惠
投保 日报 大学生
暴雨 车主 悲剧 投保 爱车
保险公司 半年报 亮相 收益 挑战
海康 人寿 联通 热线
风暴 落地 利率 赔本 产品
国寿 公司 领罚
独生子女 计划 启动
车险 经营 业内人士
集团 整体 国寿
监管 警觉 保险商 万能 利率
独生子女 计划 启动
产险 违规 牌照
探路 公司化 运作 基金 要义
基金 管理 办法 基数 调整
危机 友邦 保单
友邦 公司 投保人 利益 影响
保险行业 协会 交强险 限额 建议
法院 建议 交强险
部署 市场 摸底 普查
交强险 质量 法院 司法 建议
农民工 养老保险 破题
考验 网民 友邦保险
策略 行情 调整 保险公司
恒安 标准 人寿 英式 亮相
自保 出售 友邦保险 股权
财险 异地 投保 重罚
计提 损失 利空
股东 员工 集资款 纷争
管理层 总裁 战鹰
投资 亏损 归因 全球股市
利空 寿险 资产 收益 降息
寿险 资产 友邦
富通 股价 欧元 首席 投资
生命 人寿 总经理 抄底
亏损 财险 公司 自查
冲动 保单 时间 成本
资金 大地 财险 复业 车险
大地 省市 车险 复业
理财产品 银行 误导
金融 海啸 预警 保险业 风险
降息 万能 收益 优势
次贷 全球 涨价 财险
中资 机构 友邦 资产
降息 万能 利率
投资 公司 股权 规则
法定 车险 手续费 秘密
寿险 规模 计量 变革
布局 投资 政策
险资 焦点 股权 计划 投资
公司 地铁 事故 保单
关口 国寿 证实 投连险
新华 人寿 董事长
国寿 资产 出售
华泰 海通 疑是 投连险
保险期 误导 苗头 红利 方式
全天候 监控 摸底 寿险 公司 现金流
三险 海通 炮灰
身陷 海通 证券 保险机构
电话 售险 罚单 大都会
重锤 监管 分红险 大都会
保险业 低利率 挑战 寿险业
员工 事件 升级 调查组
行业 集资 风险
企欲 淘金 小额贷款 保险市场
内战 股东 员工
首款 家庭 面世
起险 分类 监管 信息
大润 保险经纪 调查
公司 员工 购险 工资
国内贸易 风险 国内贸易 信用
成本 收益 降息 万能 利率
覆盖率 年关 建议
社会保险 草案 全文 三险 关系
银行 电话 误导 风险
保险业 分类 监管 公司 高管 薪酬
偿付能力 天安 企业
城乡 统一 保障制度
华泰 人寿 罚单 产品 利率
格局 城乡 统一 养老保险
定性 大润 保险经纪 人头
反垄断 新车 监管 红线
小幅 裁员 末位 人数
国寿 负增长 洼地
开罚单 大都会 华泰 民生
会计准则 冲击 投资 产品 国寿 万能 投连
水分 健康险 公司 不务正业
保险商 集体 垃圾 公司 转型
调整 资产 管理 公司 年报 疑窦
寿险 市场 主攻 分红险 保障型 产品
财险 公司 谈判
法规 交强险 财产损失
养老保险 专家 事业单位
事业单位 老人 影响
抱团 财险 巨头
关键时刻 虚位 富通 董事会
爆竹 炸伤 车辆 保险公司 额度 一览
住房 公积金 办理
出口 信用 公司 总经理 开除党籍 公职
车辆 爆竹 炸伤 保险公司
银邮 代理 保险业务 违规
新址 火灾 财险
财险 火灾 大楼 保险金额
新型农村 养老保险 试点
车险 市场 利用
车险 效率 北分
自查 财务数据 真实性
企业 人员 预计
分野 外资 公司 负增长
规范 银行 代理 保险业务
高额 另类 分红险
保险机构 股票投资 仓位
保单 名单 难产 车站 无险
车险 新招数 保险公司 黑手
养老保险 制度 改革
富通 意欲 甜饼 修正案
企业 出口 收汇 中信 信用 险遭 赔付率
机票 猫腻 航意险 保单
保险业 分号 难题
投连险 银行 储蓄 柜台
拳头产品 烫手山芋 重压 万能 险遭 冷遇
投连 万能 神坛 保障型 产品
疾险 窍门 方式
小贷 公司 结盟 草根 金融 代理
解析 保单 暗流
降息 分红险 年轻人 储蓄 投资
高管 奖金 旗下 公司
万能 遭遇 降息
汇金 新华 人寿 巨头
负增长 苗头 摸底
地方 保险机构 投资 品种
投资 股市 门槛 偿付能力
保险资金 基础设施 投资
富通 议案 年报 计提
股票 保险公司 门槛
高管 薪酬 总经理 薪酬
保险资金 债券 投资
人事 纷争 白热化 建议
银行 投保 方案
国寿 先行 试点 税延 养老险
富通 交易 议案 反对票
银行 保险公司 原则
投连险 账户 调整 基金
投连险 账户 机会
违规 万能 华泰 人寿 分公司
受益人 口头 遗嘱
医疗 投资 专业 健康险 公司 先行
万能 遭遇 困境
首款 流感 面世
账单 基数 影响
商业 医疗保险 条款
流感 商业保险 保护伞
投保 内贸 信用 市场
投连险 投资 水平 差异
个险 成本高 公交 意外险 无人
财险 鸳鸯 保单
探路 个人账户 家庭 账户
保险商 车贷险 重出江湖
内地 保险业 态度
交通事故 责任 认定书 员工
落袋 收益 投连险 传统 寿险
闸门 保险资金 遭遇 时代
车贷险 大众 视野
领衔 财险 公司 分食 地铁 大单
税延 养老保险 金额
公司 保险代理 出局 边缘
业主 无险 银行
人身险 模板 条款
违规 交强险 费率 产险
业内人士 保险业 黑幕 商业
生育 津贴 生育 保险费
产险 巨头 投身 电销 车险 边缘化
保险公司 保险费 罚款
突击检查 车险 监管 风暴
整体 大盘 投连险 收益 分化
车险 定价 标准 大变 财险 利润
保险资金 投资 股市 余地
车险 争议 财险 公司 建议
银邮 渠道 负增长
重灾 样本 报告 买单
奖优罚劣 交强险 费率 浮动 机制
航意险 竞争 价格战 售价 成本
定性 投资 损失 定量 标准
保险业 规划 保资 投资银行
养老险 方案 监管 规则
车险 市场 转型 电话 投保 传统 渠道
割肉 抄底 企陷 投资 围城
金融股 加码 机械 报告
意外险 信用卡 欠款
疾险 购者 利益 影响
保险法 保险产品 新老交替
力破 财险 亏损 困局 力度
团队 外资 寿险 个险 渠道
平安保险 产品 蛋糕 度量
违规 上险 企遇 银保 手续费 过渡期 难题
保险法 车险 涨价
车险 拉锯战 保险公司 双代
健康险 分水岭 专业 服务
环境 责任险 难题 建言
债券 投资 比例
财险 信息 客户
资产 安泰 命运
人群 商业 养老保险 窍门
航运 保单 险种
医疗保险 人员 患甲流 优先
寿险业 调整 攻坚 寿险 核心 功能
创业板 渠道 巨头 争设 投资 公司
寿险 市场份额 人寿 城池
保险业 经营 数据 份额
保险业 准备金 评估 标准
研判 后市 分歧
目录 投资 机会
外资 寿险 遭遇 盈利 困局 战略
寿险 方法 省钱
跳槽 利益 社保费
市场份额 经营 外资 遭遇
年度 保险资金 收益
理财产品 投资 成风
公务员 量身 购险
地产 布局 投资
大险 年报 净资产
社会保险 基金 调整
调控 战役 预期
销售 误导 隐患 保险公司 奏效
溢价 股权 投资
车险 测试 公司 价差
保险业 股权 投资
保险资金 股指 期货
保险公司 高管 资格
险资 路径 探析
电话 消费者 表态
巨头 大战 车险
投连险 收益 合众 垫底
女性 阶段 投保 年收入
团险 市场 触底 外资 寿险 良机
报告 报表 健康险 罚单
保险公司 责任 问责 办法
改革 样本 农民 生命 生产
保险公司 银行 投资 净资产
股市 债市 楼市 保险资金 投资 困局
万能 巨头 血刃 分红险
摸底 偿付能力 再融资 压力 银行
投连险 收益 整体 账户 全线
保额 首单 林业 悬念 产险 巨头
责任法 生效 企业 投保 环境
投资 收益率 高点 保险资金
负面 会计准则 影响 迷雾
年报 曝光 线路图 国寿 金融股
绿色 车险 面市 财险 公司
保险公司 电销 车险 盈利
保险公司 诉讼案 改判
分红险 万能 投连险 国寿
电话 销售 内地 车险 解体
开花 方案 未果
银行 代理人 大堂 经理 代售
银行 试点 阶段 投资银行 趋势
利润 泡汤 暴雨 考验 保险业
分配 方案 分红险 秘密
熊市 国寿 重仓股
借势 淘金 大陆
投资 比例 股东 天花板
商业 车险 遭遇 潜规则 产险 巨头
保险资金 投基 比例
营销员 改革 启动 营销 大军
投保 热潮 总额
家长 意识 学平险 缺位
保单 循环 贷款 游戏
投连险 市场 整体 大盘
资产 预期 投资 价值
考验 投资 能力
车险 统一 信息 平台
试点 方案 成型
联泰 大都会 大都会
违规 苗头 代设 门槛
万能 监管 借机
财险 公司 商业 车险
布局 股市 仓位 波段
保险业 考量 整体 影响
抄底 游资 调整 加码
保险资金 抄底 银行 仓位
事件 风险 监管 机制
保险合同 条款 投保人
投资 收益率 万能 前景
汽车 保险行业 竞争 价格 服务
红利 重出江湖 分红险 竞争 升级
外资 寿险 市场份额
罚单 保险业 合规 经营
创业 风险投资 类股票
行业 结构性 渠道
电子化 航班 作秀
巨头 电话 销售 传统 渠道 遭遇
保险业 服务 地区 建设
保险业 责任 高管 行业
细数 投连险 费用
寿险 巨头 市场 集中度 负增长
投资 巨头 暗设 载体
游客 投保 意外险
任命 高管 家险 企换帅
电销 车险 季节 业务 竞争 焦点
车险 旺季 电话 车险
环节 隐患 纠纷案
交强险 行业 亏损 人身 财产
预警 车险 硕鼠 手法 变化
重拳 违法 违规
资产 管理 公司 高端
牙病 投保 新品
万能 利率 巨头 销量
电话 销售业务 电销 市民 生活
税延 养老保险 试点
电话 扰民 原罪 电销 发展 空间
医保卡 手段 灰色 链条 监管 漏洞
养老保险费 历年 费用 标准
保险公司 驻点 人员 银行 表态
车险 费率 浮动
渠道 变局 保险公司
异地 省市 踢皮球
保险法 争议 司法解释
覆盖率 买家 卖家
公司 市场 预期 外资保险
新政 银行 租金
发文 市场 钻空子 驻点 银行
车险 费率 浮动 方案 预计
外资 巨头 良机
资负 结构 布局 建设
养老保险 个人账户 基金
基金 增量 资金 股市
外资 保险经纪 市场 中介机构
开罚单 违规 罚款 合计
战略 定位 外资 产险 细分 市场
家险 企信 情况 调查
锦泰 财险 挖角 地方 保险公司
保险资金 商业 地产
外资 财险 子公司
商业地产 大势 高调 进场 钱势
保险机构 添丁 资本 保险市场
保险机构 新政 遭遇
车险 费率 浮动
罚单 逻辑 寿险 盈利
分红险 格局 监管
商业保险 打响 保卫战
财险 车险 电销 价格战 服务牌
主席 助理 寿险业 监管 宏观 微观
万能 收益率 压力
投连险 公司 人寿 中英 人寿
寿险 新华 国寿
投连险 排队 投连 账户
经营风险 考验 保险公司
产品 掘金 县域 市场
保险业 竞争 格局
遭遇 用工 企业
万能 时间 结构 投资 产品
万能 分红险 收益
牌照 闸门 投资
个税 养老险 试点
重治 车险 违规 天安 罚单
寿险 外资 份额 历史 低点
企年 销售 诚信 硬骨头
保险资金 热身 产业
政治 风险 保险产品
投连险 银行 储蓄 柜台 销售
投连险 银行 监管 热词 对话 保险公司
信息 研究 惩罚 措施
中融 人寿 吃鸭蛋
产品 宣传 资料 违规 银行
基金 大盘 巨变
万能 民生 利率
利差 银行 红包
封顶 升级 疾险 生存空间
保险公司 基金 金融 混业 经营 时代
大专 学历 代理人
基金 个人账户 空账
车险 制度 寿险 利率 时间表
集体 试水 网络营销 销售 误导 壁垒
银行 误导 销售
保险资金 投资 房首
建设 步伐 落子
变额 年金 面世 合资
事故 认定书 保险公司 损失
手段 当心 营销 陷阱
投连险 收益 单月
投连险 账户 弱势 险资
车险 高龄 遭遇 投保
银行存款 人寿 分红险 误导 销售
保险公司 变通 老人
车险 竞争 硝烟 手续费 违规 升级
家险 企签银 自律 公约 手续费
爱情 年轻夫妇 投保人
裸险 隐性 费用 产品 市场
存款 保险单 保险公司 经理 私人
业务员 银行 员工 大妈 寿险
孕妇 街道办 太平洋保险
铁路 自保 监管 真空
个险 增员 荒唐事 人头 业务
部门 航班 旅客 保险公司
动车 事故保险 公司
投连险 收益 弃儿 收益
车险 倒计时 车险 费率
交强险 成险 烫手山芋 车主 车型 费率
消息 产品 收益率
车险 改革 意见
投连险 跌字 账户
人身保险 服务 标准
保险资金 股权 投资 试点
风暴 华泰 人寿 高管
保险业 分类 监管
银行 柜台 销售 投连险
长险 铁腕 市场
地区 排查 保单
规范 保险机构 股票投资 业务
财产保险 股份 有限公司
安华 农业 违规
公众 公司 标准 监管 保险公司
外资 投资 门槛
官方 保险法 被保险人 利益
调研 保险法 适应症
保险资金 股权 投资 管理制度
保险资金 创业板 股票
集团公司 管理 办法
摸底 行业 隐患 风险 排查 重点
资打 新念 紧箍咒
销售员 惯用 曝光 保险产品 因素
总纲 重点 监控 资金运用
草案 社会保险 基金
人身险 公司 首席 风险
高管 问责 手软
保险机构 财务数据 真实性
改革 车险 制度 协会 交上
文件 重点 监管 霸王车
银行 传导 风险 规范 存款
寿险 优势 分红险 销售
案例 家庭 投保 钱包
夹心 出游 教育 投资 规划
车险 记录 影响 车险
险种 报价 车险
长假 意外险 误区
大学生 乙肝 意外险
单身 女性 工作 疾险
精英 人士 规划
生病 保单 方法 恢复健康
学院 消费型 保单 保单
类型 保单 行家
车辆 风险 商业 车险
专家 消费者 误区
编织 家庭 篮子 两全
双保险 意外险 后院
投保 学会 保单
分红险 红包 生息 效果
车险 涨价 省钱 秘笈
专家 家庭 万能
车险 保单 渠道
专家 年龄 意外险 成年人 保额
航班 信用卡 功能
赔额 争议 车主 商业 强险
科学 制度 空话
网络 风传 秘笈 榨干 保险公司
专家 消费者 二手车 投保 原则
保险公司 电话 作秀 损失
长假 出游 意外保险 投保 保单
黄金 盲目 消费 旅游
长假 旅游 买份 意外险 救助 能力
投保 上官 小心 保险代理 网站
购车 频遇 网络 投保
投资 优势 分红险
结婚证 爱情 需谨慎
职场 佳人 全能 险种 单身 女性 分红险
法宝 养老保险 基金
纠纷 商业 车险 省心
投保 日报 保险合同
投保 日报 规划 产品
投保 日报 全职太太 规划
投保 日报 人寿保险
投保 日报 中年人 增额 重疾 计划
投保 日报 大人
投保 日报 大学生
父亲节 老爸 投资 风险
保险机构 标准 差异 诀窍
毕业 游别 投份 意外险 条款
爱车 被淹 损失 投保
投保 日报 社会保险 亮点
旅游 团游 双保险
投保 日报 分红险 方式 通俗
投保 日报 房奴 夫妻 月入 开源节流
规划 富人 家业
投保 车险 定损 争议
企高 薪酬 监管 历史
贷款 利率 成本 经营 压力
冲击波 重创 保险公司 巨头 投资
投保 疾险 保额
员工 权利 纷争 责任 缺位
存款 利率 万能 底线 万能 险遭 已成定局
农险 急需 巨灾险 机制 专家 风险
车险 骗赔案 力度
金牌 代理人 不金 代理人
畸形 货运 调查 货主 承运人 保险公司
天价 保单 秘密 内地 高额 保单
车票 废纸 欺诈
投保 指南 受益人 法定
高端 人群 投保 疾险
新华 人寿 高额 风波 天价 薪酬 收场
旅行社 责任险 新法 人身 责任 限额
重罚 责任保险 暴力 现场 检查
年金 偏锋 产品 规范
浮动 费率 交强险 理由 涨价
保险业 规则 标准 调整
天灾 专家 人身险
分红险 万能 保险产品
万能 革新 耳光
婚姻法 引热议 名义
违规 保单 合规 保单
鸡肋 保单 调整
寿险 产险 大假 出游
航意险 保单 窍门
手册 时间 损失
旅行 染甲流 医药 补偿
人寿 健康险 产品
银行 销期 保单 合作
教师 高校 办理
历数 保险公司 罪状
保险公司 灰雾 手续费
营业员 客户 民生 人寿
案例 新车 牌照 投保 诀窍
工作 遭遇 保险公司
文字游戏 声称 天窗 车窗
理财产品 银行 客户
旧车 电话 车险
开腹 保险金 投重 疾险
银行 收益 风险 存款
换肾手术 保险公司 客户 投保
公司 投保 车险 车主
暴雨 发动机 保险公司
财险 利润 罚单
被告 保险业 潜规则
大地 财险 大唐 发电
国际 民安 启动
民生 人寿 首款 性别 计划
新华 全国 代付
信泰 人寿 恒喜 两全
账通 现场 魔术 传奇
大险 重工 动用 个子 账户
财险 健康险 牌照
牌照 悬念 中信 顺风
资产 规模 寿险
国寿 预期 投资 方略
吸金 万能 利率
港人 预期 港险 企试水 人民币 保单
概率 太小 国寿 大胆 下单
压力 转型 万能
偿付能力 缺口 连罚
跨界 经营 曲线救国 团体 险养 年金
营业 费套 资金 保险公司 违规
新华 人寿保险 身陷 内部管理
国寿 综合 经营 目标 地产 违规
小额 消费 贷款 领域 尝鲜
重拳 人寿 董事长
发行价 友邦保险 问鼎
人寿 寡头 模式
网站 招商 网络 公关 纠纷
身份 营销员 尴尬事
生命 人寿 买单 民生 人寿
出售 友邦 故事 年头
天安 车技 老客户 行业协会 违法
人寿 风水师 保险产品 违规
分红险 市场 产品 同质化
人寿保险 公司 违规 资金
个险 新单 负增长 逆市 个险
财务数据 新华 北分
净利 增幅 业务
财务 资料 国寿 分公司 罚单
委托 无资格 销售
社区 新华 人寿 转型 时间
人寿 客户 保险合同 十块钱
中银 发展缓慢 银行 财险 增长点
生命 人寿 意外险 自动
银保 产品 年金
暴雨 爱车 汽车 被淹
爱车 泡水 损失 泡水 报纸
专家 车辆 车辆
汽车 投保 小常识 爱车 投保 省钱
社保卡 公务员 事业单位
投连 动态 管理 账户 收益率
投保 日报 孩子
家庭理财 三星 万能 亮点
海康 人寿 年金
夫妻 寿险 爱情
电动 自行车 综合 投保
投连 账户 资博 基金
诈骗 陷阱 升级 骗钱
高管 变动 备案 文交 违规
信用卡 大战 消费者 银行 潜规则
假币 骗术 小利
银行 违规 业务员 化身 银行 实习生
大华 项目 销售 普通住宅 豪宅
旅游 陷阱 欺诈 重灾区
活人 追悼会 盖棺 定论
苹果 直营店 保修期
天梭 冒牌货 朋网
人民币 欧元 外汇
富人 财产 技巧
专家 二手房 指南
投资 路线图 投资者 建议 持币
降息 方式 随息
冲击 信贷 理财产品 收益
老百姓 精神病 患者
股市 花样 财产 眼界
人生 年龄段 购房 建议
金融危机 妙计 钱袋子
招术 金钱 效率
单身 女性 爱情 买房
理财师 老人 投资 关键
降息 快车 百姓
单身公寓 租金 回报率
卧槽 家庭 财政 大臣 省钱
券商 投资 方向
法则 投资 效应
日报 基金 投资
降息 时节 投资
时尚 新风 省钱
零息 时代 当心 陷阱
秘诀 买房 藏金
基金 方式 收益
无车 无房 股票 货币
投资 风险 理财产品
经济 生活 投资 财富
经济 生活 消费 生活
基民 解套 步骤
降息 储蓄 技巧
日报 手续费 内幕
收益 诀窍 利息
年销售额 男子 网店
方案 闲钱 活期 资金 收益
节省 生活 方式
职场 面子 钞票
危机 打响 财富 保卫战 现金 策略
买单 设槛 资金
儿子 广告 代言 身价
日报 首富 投资
日报 对付 信用卡
股指 投资 品种 风险
贷款 买房 省钱
日报 铁公鸡 基金 争相
日报 信用卡 费用
兵行 险招 收益 盘点 实惠 方法
年薪 银行 经理
失业 家庭 调整 目标
利用 计算器 退休金
年收入 投资 商铺 小户型
技巧 信用卡 功能
信用卡 柜台 免费
技巧 金融 免费 午餐
工资卡 规划 解码
人生 买房 步曲
新人 家庭理财 计划
另类 窍门 买房 故事
大额 资金 收益
长假 学会 边玩
父母 夫妻 争议
女士 婚姻 财产
购房 购房 理念 买房
剩女 错误 原则
券商 条款 优惠
理财师 投资 经验
程序员 经历 投资 菜鸟 老鸟
股市 老手 投资 黄金 故事
证券报 新浪 调查
投资 需注意 陷阱
银行 记者 调查
套房 教育 购车 家庭
稳字 妙用 收益
经济学家 财富 分配 房价
启动 公众 教育
经理 贷款 省钱
员工 工作 同酬
年收入 钻石 法宝
理财师 飞特族 建议
贷款 买辆 豪华车 品牌 省钱
金价 炒金 陷阱 投资者
主持人 工资 曝光 月薪
月入 双高 家庭 买房 育儿 计划
金领 财务 规划
租房 生涯 房租
电费 车费 水费 省钱 窍门
预付 诚意金 定金 房产交易 陷阱
应届生 市场 均价 月薪
年度 收支 节余 家庭
信托 收益 预期
个体 夫妇 月入 教育
买房者 地产 经纪 秘密
投资 房屋买卖 成本
新婚夫妇 买房 投保 计划
购房 优惠 水分 秘密
投资 开家 魔术 主题 教人 变戏法
蜗居 投资 买房 收益
楼市 新政 套房 政策
负债 家庭理财 节约
家人 生日号 老人 大奖
全球 奢侈品 消费 奢侈品 买菜
物价 草根 财富 流向
月薪 全国 名额
稳字 妙用 收益
彩票 调查 浓眉 双眼皮
音乐 治疗师 资深 男性 人才
布局 信托 信托 重生
新房 均价 突破 全民
布局 信托 产品
理想 投资 动手
公积金 贷款 套房 公积金
房屋 管理 房子
投基 财迷 趋势
单身 女白领 买房 优惠 末班车
巨奖 彩票 中奖 妻离
家庭 尚需 资产 风险
投资 工具 盘点
理财产品 亏损 投资者
股民 亏损 原因 调查
理财师 客户 亏损 责任
夫妻 生日号 家庭主妇 巨奖
热门 工作 税务 会计师
职业 股民 投资 计划
女明星 开源节流 生活
低收入 房奴 生活 压力 孩奴 差钱
婚礼 骂声 当事人
手机 充值卡 折须
职业 炒房客 亲历
销售 夫妇 买车 目标
预期 利率 收益 升机
案例 分析 月入 新房
重点 区域 停车费 小时
年终奖 利用 战胜
楼市 乱象 对策 身份证 套房
住房 公积金 政策 专家 私房钱
市民 现金 买房
孩子 股票 红包
大学生 跳槽 薪资
房奴 生活 按揭 买房
地区 代客 利润 卖车
老板 月入 目标
楼市 疑点 房价
细则 购房 贷款 建议 跑腿
女教师 炒房 经历
女性 都市女性 共舞
理财产品 收益 信贷 类产品
首富 女儿 豪门 私生活
扑克 巡回赛 欧元 赛资
月光族 记账 方法
男女 男人 放长线 女人
税务 创业者 节税 技巧
总统 幼子 豪宅
夫妻 计划 购房 买车 房奴
财富 分配 楼市
预期 汇率 类产品 机会
银行 潜规则 客户
调查 金融 纠纷
割肉 卖房 事件 投资
高风险 权证 秘籍
房价 蜗居 集装箱 租金
骗子 利用 支票 时间 税金
现代版 房奴 生活
澳币 成本 银行
货币 债券 类产品
世界 首富 财富 帝国
投资 消费 黄金
大学生 月薪 哲学
案例 职场 新人 月入
法律 金融工具 财务 家庭
置业 故事 租房
政策 房租 外地 户口 单位
炒房者 危机 启示录 楼价 神话
调整 住房 公积金 贷款 标准
管理者 工资 内地 居首
小两口 婚房 父母
工资卡 规划 解码
案例 分析 单身白领 消费
教育 观点 孩子 势利
记者 楼盘 房价 假象
职业 公务员 居首 房奴
亿万富豪 全国 居首
专家 大胆 预测 拍砖
人生 房子 贷款
房价 定金 二手房
月入 月光族 规划
月入 职场 新人 资本积累
专家 贷款 购房 套路
公积金 睡大觉 购房
大蒜 经纪人 炒家
蜗居 买房 买车 生子
年轻夫妇 存款 买房 投资
投资 陶艺 专卖店
风水 轮流转 买房人
炒房客 散客 接棒
案例 全职太太 家庭 财务
案例 一族 规划 生活
案例 年收入 家庭
家庭 中国式 父母
案例 创业 夫妻
生意人 家庭 闲钱 中线 抄底
设计 规划 生活
投资 开家 爱情 银行 助人 经营 爱情
案例 家庭 计划
买房 租房 高房价 租金 经济账
二手房 雷区 法官
大学 买房 生活
国家 领导人 居首
伤心 购房 房价
年轻人 女方 房子
工资 省钱 秘诀
亿万富豪 调查 学历
妈妈 发帖 账单 孩子
案例 月入 夫妻 大房
案例 单亲 妈妈 买房
案例 单身 美女 规划
案例 工薪 家庭 事业 形成期 贷款 买房
信贷 理财产品 风光
租房 买房 经济账
专家 传授 经济学 婚纱 婚宴 省钱
亲子 投资 波动 产品
案例 家庭 资产
案例 工薪族 家庭 合理安排 生活
利率 居民 遭遇 财富 保值
家庭 饮食 花费
菜价 菜奴 抱团 阻击战
案例 年收入 律师 家庭
案例 年龄层 男士 方式 区别
案例 工薪 家庭
租房 租金 折租
经适房 公积金 贷款 方案
房租 廉价 成蚁族 租房
世界杯 球星 踢球
个税 标准 浮动
套牢 散户 股市 笔记
女明星 投资 热衷
指标 家庭 财富 流动性 比率
案例 公务员 家庭
案例 阶段 计划
案例 年薪 买房
案例 月入 家庭 全职太太
论调 意义 关键
案例 月光族 基金
买房 移民 中产阶级 移民 主力
人民币 美元汇率 预期 百姓
汇款 方式 费用
利率 时代 财富 专家 买房 买车
二手房 行情 楼市
理财产品 银行 红包
家庭 财务 合理配置
银行 报告 预计 物价
小钱 资金 投资 渠道
年终奖 法则 会花
信用卡 银行 讲究
金融机构 网络 舆情
支招 年终奖 合法
会员制 消费 圈钱 陷阱
公司 年终奖 汽车
精心 钱袋子 投资
银行 信贷 类产品 重出江湖
补贴 个税 基数
年终奖 压岁钱 潮妈 潮爸
规划 月入 女白领
理财师 建议 投资 理财产品
普洱茶 瓷器 信托 投资 对象
门槛 女性 男方 纳税 证明
投资 黄金 比例
消费力 全球 酒类 版图
房价 调控 加码 试点
收费 网络 抵押 贷款 骗局
小生意 职业 换机 月入
银行 理财产品 管理费 股票 佣金
上网费 收费 消费者
预付费 圈钱 热点 消费 陷阱
艺术品 市场 火热
存款 利率 港人 人民币 热潮
产品 计息 真空 蚕食 收益率
券商 管子 公司 破题
账号 鸡肋 散户 密集
牛刀 年收入 套房
理财产品 同质化 短板
内幕 地产商 券商 大佬 唱戏
月光 后患 焦虑症
内地 富人 黄金
公司 创业板 投资 眼光
金币 收藏者 门路
银币 价差 银币 价格 乱象
顶级 红珊瑚 价格 每克
网购 机票 陷阱 购票 诀窍
白酒 信托公司 理财产品 银行
机构 热衷 银币 利润率
网民 富人 移民 财富
旅游 票务 钓鱼 网站 风险
网络广告 精准 用户
热门 邮票 邮市 整体
投资 战胜 感性 机器人 战胜 基金
邮票 市场 投资 精品
理财产品 收益 力求
投资 发家 艺术品
国际 钻石 报价 投资 价值
大学老师 买房 房奴 佳境
商业 预付卡 实名制
信托 私人 银行 冲击 格局
摇号 买车 经销商 牌照
钻石 暴利 钻戒 成本
网络 商铺 皇冠 店铺 价达
报告 生活 质量 全国
购物 业务 升级 大额
光线 传媒 曝光 娱乐节目 吸金
投资 艺术品 天价 奇迹
雇人 排队 买家 市场
翡翠 制品 价格 整体 涨幅 游资
调查 葡萄 酿酒
职业 大盘 单身
眼光 影响 行业 价格
细数 奢侈品 面膜
银价 走势 抄底 银条
红色 邮品 品种
老板 双色球 奖金 员工
奢侈品 投资者 戏称
学生 出售 状元 笔记 讲价
漫画书 珍品 名家 大作 抄底 良机
留学生 洋文凭 月薪
炒房团 众怒 华人 高房价
物价 双租族 差额
建军节 军品 刺刀
茅台 白酒 套房
金价 金条 卖空 黄金 销量
股灾 股神 曝光
高端 白酒 价格 奢侈品 茅台 涨幅
钱币 市场 绿水
杠杆 理财产品 散户 陷阱
黄金 盛宴 谈论 泡沫
震幅 黄金 牛市
全国 纪念币 省份
非典型 炒房客 房价 走势 感觉
年轻人 负债 有助
月薪 买房 规划
个税 月入 税负
细心 总能 人群
夫妻 优化 资产
费用 夫妻 育儿 计划
黄金 投资 产品 金客 实物 黄金 招术
花钱 单身 男巧
女方 卖房 协议 女方
教师节 老师 口袋 教师 家庭
家庭 诉讼 首恶
月入 职场 新人 财富
银行 比例 产品 投资 期限
蜜月 省钱 陷阱
钻石 资产 计划 财富
存款 买房 规划
投资 财富 规划
夫妻 规划 目标
淘金 来点 纸黄金 实物
月薪 规划 买房
消费 女性 置业 规划
大赛 征文 财务
人生 法则 生命周期 规划
夫妻 双子 家庭 教育 费用
专家 支招 家庭
财务 规划 投资 规划
财富 单身 专业人士 资产
女神 账本 投资 买房
高额 老板 家庭 财务
理财产品 收益 信贷 产品 亮点
理财产品 方向 投资者
全球 豪门 千金
油价 理财产品 收益
手袋 私房 时尚 投资
信贷 理财产品 政策 规范
文字游戏 消费者 理财产品 风险
教授 苍蝇 千金
居民 投资 意愿
降息 启动 信贷 理财产品 刹车
规模 熊市 银行
工资 物价 老板 补贴
大额 现金 单日
国信 证券 首创 理财产品 电子化
黄金 数字 定律
大盘 偏股 基金 仓位
中奖 头脑 彩民
利息税 冲击 理财产品 榜单
金融风暴 苦行僧 生活
跳槽 危险性 居民
理财产品 收益 大行
钻戒 经济 平价 消费
大众 投资 意向
新手 风险 产品
证券 经纪人 降薪
现金 打响 身家 保卫战
保值 困局 委托
遭遇 金融 海啸 抄底
个人住房 公积金 贷款 利率
散户 股民 新股 股份
熊市 典当业 门槛 股票
外资 理财师 流动 秘密 指标
理财师 工作 理财产品
企业 裁员 名单 证实 裁员
券商 批量 铺路 债市
打响 小算盘 节省
降息 时代 债券 风景
草根 金融 小额贷款 公司 开业
小心 中奖 彩票 骗钱
调整 企业 最低工资 标准
降息 助推 债市 收益
富人 金融危机 财富
游资 刀口 敢死队
投资品 全线 市场
市场 基金 经理
油价 理财产品 收益
调查 港人 港府 市民 消费
高端 葡萄酒 跌价 炒家 套牢
券商 理财产品 净值 指数
寒风 预演 年货
赈灾 福利彩票 奖项
金融危机 影响 游艇
货币 个税 申报
利率 理财产品 销量
理财产品 债券 产品
摩根 电子 功能
收益 债券 基金 业务
二手房 零首付 风险 猫腻
降息 结构性 产品 机会
外币 理财产品 投资 价值
创业 传奇 资产
人民币 汇率 双向 波动 外币 见机行事
基金 公司 旗下 基金 投资者 盲目
货币政策 银行 理财产品
贷款 竞相 市场 价格战
公积金 贷款 套型 面积 住房
房屋 购买力 工资
奢侈品 网站 外币 一族
期货 程序化 交易 产品 革命
优惠 老客户 银行 态度
日报 基金 投资 手册
网友 金融危机 工资单
住房 营业税 购房
调查 行业 年终奖 跳槽
期货业 协会 投资者 诈骗
供楼 食物 救济 市民
大话 投资 机会
年终奖 个税 讲究
太太 购房 团团长 开发商
存款 利率 理财产品
假钞 信用卡 损失 银行 买单
中国式 美国式 老人 天堂 对话
信贷 理财产品 另类 投资 寒流
券商 申报 计划
金融危机 省则 网友 发帖 省钱 诀窍
投资 路线 亮底
产品 理财产品 期短
收益 基金 投资 券商 理财产品 要点
银行 理财产品 调查 新股 产品 重出江湖
基卖债 尾声 债券市场
金融危机 盘点 抗冻 职业
彩票 体彩 大奖
债券 票据 投资
彩票 巨奖 老太 大奖
投资 总监 熊市 个体户
外籍 女经理 加班费
大厨 资产 炒菜 道理
闲置 房屋 闲置
黄金 现货 交易 黄金 机会
货基 遭遇 投资者 银行
信托 门槛 产品 高端 客户
大学生 网店 连锁 身家
楼盘 购房 消费 购房者 利益 落空
负增长 银行 理财产品 存款
星展 出售 产品
期货 日报 疲态 黄金 小幅
个税 起征点 调整
吸金 骗局 华人
富人 投资 资产
职客 岗位 陷阱
危机 女白领 股市
股市 牛气 证券 信托 产品 井喷
赌马 遗言 中奖
日报 年收入 生活
大学生 凉茶 月入
汇丰 私人 银行 产品 负翁
家庭 资本 净值
股市 投资 圈钱 陷阱
设计 低收益 漩涡
大盘 券商 策略
按揭 公司 收费
出售 名下 悍马车 股票
专户 证券 专攻 券商
基金 专户 季度 盈利 数据 曝光
理财产品 彩虹 专家 展期
银行 潜规则 买份
金融危机 理由 买车
磨合期 券商 定向 突破
缺点 财富 拦路虎
银行 基金 产品 盈利
金融危机 礼物 折扣店
货基 收益 存款
业内人士 内幕 账单
流感 彩票 奖金 欧元
汇丰 大盘 基金
汇丰 存款 利率
年轻人 热衷 生活 消费 省钱
共进午餐 拍卖会 竞标
收益 结构性 品重 对象
纠纷 投资者 法官 盲目
袈裟 金线 价值
房屋 个税 情况
风险 理财产品 陷阱
黄金 贩卖机 现金 黄金
流动性 预期 经济学家
财富 危机 负债 年龄段
预期 结汇 羊群 效应
金融危机 城市居民 生活 调查
全国 楼市 火热 存量
演唱会 主办方 损失
银行 新股 新老交替
收益 概率 理财产品
化名 贷款 诈骗罪
网评 银行 涨价 裙带 效应
银行 迷债 争议 苦主 惨剧
大盘股 券商 理财产品 发力
数据 巨奖 中奖者 警方
股市 银行 产品 禁股
公积金 业务 手续费
信托 证券 账户
外资 理财产品 存款 投资者 难识 风险
网络 原因 私车 额度
买车 遭遇 买房 婚族 事业 家庭
银行 理财产品 收益
宠物 遗产 猩猩
股市 展期 理财产品 借力
小朋友 预计 节目 上线
中奖 牙膏盒 牙膏 中奖
券商 佣金 调查 佣金
理财产品 违法 销售
个性 成就 事业 男子 身家
议价 策略 牛市 二手房 兵法
股市 风险 闲钱
省息 贷款 能省
女子 化妆 身家
楼盘 业主 公司 税费
金融危机 商机 收破烂 职员
外资 结构性 产品
利率 优惠 银行 报价
礼品 情书 百字
老太 研究 彩票
投资 经理 券商 突破
合作 银行 信用卡 大额
事业单位 全面实施 工资
券商 理财产品 收益率
网络 游戏 体验 投资 人生 财富
方案 成形 工资单 改革
券商 理财产品 股票 型基金
基金 券商 客源
账户 家庭成员 好帮手
政策 发展 空间 券商 尚需
投资 房价 风险
市长 套房 年收入
国债 金边 债券 鸡肋
银行 信贷 理财产品
银行 理财师 解析 策略
调查 家庭 融资 亲友
汇丰 圆桌 品遇 淡季 路在何方
调研 家庭 规划
国际 信托 能源 领域 理财产品
理财产品 收益 储蓄
银行 外汇 投资 产品
结构 新品 弱市中 波动
银行 理财产品 股市
银行 理财产品 升势 专家 资金
星展 银行 期星 理财产品
金融 海啸 理财产品
券商 理财产品 仓位 曝光
银行 理财产品 销售 公墓 基金
降息 理财产品 预期 收益 魅力
汇丰 理财产品 全线 亏损
降息 理财产品 收益
不缩水 保本 理财产品
亏损 股票 投资 高风险 产品 需谨慎
投资 产品 需谨慎
理财产品 风波 调查
降息 重创 银行 首款 预期 收益 信贷 产品
信贷 类产品 银行
券商 债券 理财产品
外汇 保本 产品 亏损
理财产品 收益 风险管理
券商 资金 主攻 债市
隔周 票据 风险
银行 理财产品 投资 价值
银行 理财产品 收益率
外币 中资 产品
降息 银行 存续期 理财产品
理财产品 风险 信贷 产品
降息 预期 信贷 产品
广发 展期 规模
新发 计划 客户
券商 理财产品 大盘
理财产品 外汇 理财产品
资金 信托 计划
收益 理财产品 展期 客户 银行
团队 理财产品 保本
专家 理财产品 人民币
浮动 收益 产品 机会
产品 外汇 理财产品 遭遇
券商 理财产品 收益
方式 信贷 理财产品 香饽饽 鸡肋
信贷 理财产品 发行量
券商 理财产品 大盘
券商 理财产品 密集 客户经理
股市 波动 保本 暗潮
信托 产品 缩量 合作
地方 品将 添丁
中信 首款 伞形 理财产品
理财产品 保本 收益
外汇 理财产品 预期 收益
信托 新款 理财产品
券商 债券 产品 基金
政协委员 理财产品 风险 收益 预期
产品 火热 产品 券商
风险 理财产品 陷阱
券商 理财产品 业绩
券商 理财产品 业绩 分化
商行 债券 理财产品
华泰 证券 债券 理财产品
外资 行急 结构性 理财产品
银行 理财产品 基金 公司 实验田
人民币 自动 理财产品 发售
居民 理财产品 意愿
投债 争议 银行 理财产品
博士 说明书 银行 外汇 客户
抵押 贷款 成本
银行 理财产品 投资
银行 保本 产品 核算 监管 分级制
产品 预期 收益
券商 浪费 牛市 收益 大盘 基金
理财产品 债券 货币 唱主角
银行 结构性 理财产品
华泰 证券 理财产品
银行 股票 理财产品
信托 理财产品 地方 风险
银行 理财产品 商品
结构 理财产品 恒生
银行 理财产品 预期 收益率 遭遇 收益
证券 投资 收益 亏损
风险 风险 理财产品
市场 外币 理财产品
信托 产品 风向
现金管理 类产品 收益 活期 利率
货币 债券 理财产品
外资 行高 收益 理财产品 质量 中资
银行 理财产品 收益 存款
券商 收益 领先
利率 时代 试试 理财产品
功能 黄金 基金
收益 信托 收益率 吸金
信托 产品 收益率 规模
银行 代售 地产 信托 热度 信托 产品 潜藏 高风险
储蓄 国债 收益
旅游 酒店 理财产品 收益率
借记 一卡通 功能
发售 信托 产品 一览
投连险 成绩单 指数 账户 垫底
中金 比例 券商 遭遇
基金 面值 本金
恒生 触发式 自动 新品
信托 基金 收益率
艺术品 信托 石头
发售 信托 产品 一览
金银币 称雄 贵金属 现货 市场
银行 收益 流动性
黄金 消费 头筹 单笔 常事
信托 矿产 艺术品 接棒
中银 小盘 基金 投资 价值
银医 一卡通 银行 终端 医院 挂号
兴业 私人 银行 理财产品 收益
券商 季报 银河 金星 单季
兴业 私人 银行 类产品 收益率
券商 空仓 资管
天安 人寿 新品
货基 收益率 收益 资金
银行 小企业 贷款 循环 形式
首款 投资 产品
理财产品 强势 涨幅 基点
珠宝 现身 产品
大都会 人寿 人生 疾险
商行 预期 收益率
银行 理财产品 收益率
日报 优惠 政策
日报 基金 比例 配售
财务 困境 好友
日报 省息 技巧 集锦
日报 投基 战略 战术 秘诀
日报 调整 比例 投资
日报 基金 业绩
日报 批量 基民
日报 格局 投资 新策略
日报 市场 机会
日报 保单 贷款
日报 春游 意外险 投保
日报 基民 基金
日报 基金 收益
薪水 官场 月薪
测试 账房 测试题
二手房 公积金 补商
家庭 网站 编辑 家庭理财
工薪族 保值 前提
万人迷 股市 财主 财富
人愿 总统 豪宅 贱价
小心 银行 市场 骗局
女性 家庭主妇 误区
华商 财富 密码
天价 午餐 股票
爸爸 财商 实验 账户
奖得主 霸气 保镖 领奖
盘点 商界 行贿者
县令 年薪 工资
文革 邮票 生肖 涨势
金钱 爱情 规则 男人 理由
会议员 工资 议员
失业 男子 路面 淘金
全球 豪宅 马桶 镶金
淘宝 皇冠 女店主 创业 小心
炒金 杠杆 钓鱼
调查 黄金 信托 吸引力
投资者 举棋 黄金 投资
外行 投资 经历 老爸 纸黄金
投机 数量 金价
金价 走势 预测 波动 幅度 走势
金价 黄金 投资 热情
金价 投资 需谨慎
投资 黄金 试点 门槛
投资 利益 黄金 投资
金价 牛市 行情
黄金 投资 信心
金价 银行 风险
黄金 黄金 妖股
黄金 黄金 现货 产品
金交所 黄金 品种
金量 黄金 投资 需谨慎
金价 跌向 黄金
投资者 黄金 投资 品种 纸黄金
全球 黄金 历史纪录
杠杆 化难 外汇 黄金 双向 交易
售金 金价 梦境
黄金 持金 总量 机构
黄金 投资 差点 买房
黄金 金价 动力
飞天 大盗 珠宝 狂盗 黄金
定期 黄金 储备 情况
金价 底价 金融界 笑话
铂金 行情 低价 突围 胜算
金价 投机 条件 不具 牛市 根基
总裁 出售 黄金
基本面 全线 金价 突破
汇丰 首席 投资 金融股 黄金
金价 浪潮 黄金 投资
金价 涨势 机构 资金 黄金
黄金 理财产品 保本
金饰 加工 黄金 小心 黑心
金价 预期 买单 积蓄 力量 时机
黄金 投资 回报率
专家 支招 黄金 投资 金条 交易成本
金子 黄金 投资 热潮
按金 公司 暗流 专家 炒金 画皮
金价 高位 后市 行情
金价 创纪录 高位
指数 黄金 投资 分歧
排队 金潮 投资者
国际 银价 突破 关口 投资 井喷
股市 资金 金市 市民 金条 抄底
黄金 投资 盲目
金价 黄金 协会 专家 买金
黄金 投资 账户 银行
金价 过山车 行情 重演
黄金 新一轮 行情 牛市
国际 金价 关口
金价 黄金 产品
金价 调整 投资者
国际 金价 历史 散户 买金
国际 机构 黄金
炒金 调查 胜算 游戏
商行 黄金 期货 空单
金价 镶金 专家 小心 猫腻
故事 金条 收益
黄金 业务 综合类 会员
双重 情绪 投资 热潮 助推 金市
基金 投资 基金 黄金
消息面 黄金 巨幅
预警 黄金价格 泡沫 购金 泡影
黄金 预测 机构
金价 玉价 炒家
国际 金价 投资 机会 用纸 黄金 差价
金价 高手 淘金 故事
金价 机构 银行 理财产品 宠金 风险
炒金 高手 淘金
跌幅 黄金 抄底
黄金 全球 金融 泡沫
黄金 涨势 股民 割肉
小时 炒金 资金
黄金 咽喉 国际 金价
黄金 资产 泡沫
债务 现货 金价
金属 价格 走势 分歧 黄金 白金
双节 黄金 奢侈品
走势 黄金 命脉 金价 整体 趋势 偏空
保值 美华人 买金
金价 虎头 后市 脸色
泡沫 空暗 黄金
世界 黄金 协会 黄金 投资
抄底 金价 泡沫
黄金 区间 思路
预期 黄金 投资 机会
地震 金价 理财产品 淘金
黄金 公司 金价
道明 银行 金价
紫金 矿业 金矿
金价 距离 历史 高点 投资者 黄金
危机 资金 金价
金条 售价 人民币
金价 情绪 风险
风险 席卷 市场 现货 纪录 高位
黄金 牛市 泡沫
黄金 杠杆 实物
金价 金饰 金民 争相 抄底
黄金 炒金 要点
新兵 基金 黄金
金币 投资 价值
金价 高位 黄金 烫手山芋
情绪 黄金 历史
情绪 金价 基本面 黄金
经济 金价 调整
黄金 天堂 全球 储备
野店 收金 黄金 渠道 猫腻
主题 黄金 投资 良策
金交所 黄金 成交量
危机 黄金 投资 宠儿
期货价 黄金 投资热 降温
国际 金价 弱势
现货 金险 压力 测试
炒金 顶风 作案 连环 骗局
因素 影响 金价
金价 概率 事件
空者 大卫 货币 黄金 资产
历史性 黄金 泡沫 幻象
期金 低位 主力 终盘
季度 黄金 头寸
世界 黄金 协会 黄金 态势
银行 金价 预估
快讯 黄金 期价
黄金 期价 升势
摩根士丹利 预计 黄金 均价
标准 银行 准备金率 黄金
价格 摩根 大通 头寸
旺季 黄金 投资
标准 银行 银价
快讯 黄金 期货
金银 市场 协会 调查 黄金 均价
黄金 目标 神话
黄金 趋势 迹象
情绪 国际 金价
金价 弱势 格局 投资者
流动性 黄金 关口
黄金 购金 总量 纪录 高位
开罗 黄金 压力
全球 经济 黄金 高位
现货 大额 交易 抄底 良机
黄金 波动 专家 中线 良机
黄金 双重 考验
币市 牛市 轨道 金银币 价格 爆发性
升级 金价 突破 关口
银价 历史 高点 实物 投资
局势 黄金 强势 段落
动乱 升级 黄金
银价 公司 银条
弱势 炒金 重势 重价
涨幅 真金 投资者 保证金 交易
地缘 政治 影响 油价 黄金 关键 要素
基金 经理 市场
黄金 价格 老客户 黄金
炒金 网站 客户
标准 银行 情绪 黄金
因素 金价 阻力 区间
炒金 公司 品牌化 杠杆
地缘 政治 持续性 黄金 调整
现货 每克 降价 金饰品 价格 调整
黄金 风险 黄金
多国部队 黄金 强势
地缘 政治 升级 原油 黄金
渠道 投资 黄金 监管
预期 市场 金价 双顶 风险
银行 货币政策 金价
国际 金价 历史 金市
银价 投资 品种
金融资产 交易 金交所
油价 报告 现货 金价
全球 黄金 金价 涨势
金交所 交易 银行 做市商
机构 银价 升势
金银 比价 区间
黄金饰品 价格 每克
分析师 金价 冲击
首饰 金价 新人 金饰 投资 金条
金饰 价月 足金 每克
贵金属 行情 银行 衍生品 市场
金价 泡沫 科技股
黄金 期货 收盘 小幅
黄金 牛市 抄底 需谨慎
分析师 黄金 跌势
银价 涨势 障眼法
银行 自营 机构 套利 模式 水面
危机 情绪 金价
公司 外盘 风险
金价 两难 市场 分歧
港商 黄金 期货 鸣锣 内地 影响
银价 冰火 炒家
黄金 协会 副会长 黄金 盛宴
全球 投资 黄金 金价 强力
市场 波动 保证金 比例
专家 空头 陷阱 后市
危机 金价 高点
汇丰 分析师 黄金 均价
标准 银行 欧元 计价 黄金
金交所 黄金 保证金 比例
黄金 交易量 夜盘 交易
乱局 情绪 金价 高点
散户 败走麦城 市场
投机者 金市 讲话
金价 突破 行情
现货 黄金 全线
黄金 迷局 出口
预计 金价 突破
品种 现货 金银
金价 足金 体积 重量
黄金 基金 后市 考验
银行 黄金价格 预期
因素 黄金 蓄力
货币 属性 情绪 黄金
标准 银行 铂族
银根紧缩 行业 金价
恐惧症 储户 黄金
黄金 期货 钓鱼
皇家 银行 贵金属 市场 交易
银价 出售 银条 亏本 实物 渠道
情绪 黄金 尝试
国际 金价 金价 全线
黄金 储备 专家 影响 金价
交易 贵金属 圈地 风险
伏笔 黄金 顶点
现货 黄金 宣告
债务 危机 金价 称雄
牛市 金价 调整
市民 金饰品 专家 价格
金价 黄金 基金
丰业 银行 预计 金价
债务 危机 金价
债务 危机 轮流转 黄金价格
黄金 反垄断 委员会 预计 黄金价格
降级 市场 国际 黄金
金价 狂潮 买金 大军
摩根 大通 金价 预期
机构 黄金 预估 价格
危机 名单 黄金
股灾 赢家 黄金
黄金 传奇 一搏
预期 黄金价格 警告
银行 黄金 期货 风险
金价 历史 黄金 行情
黄金 基金 筹资
坏消息 黄金 涨势
金价 黄金 全球 资金
双重 雏形 黄金 牛市 假摔
黄金 年式 机会 陷阱
盘点 黄金 投资品 金币 赢金
炒金 公司 骗局 黄金
估值 基金 净值
创智 财富 课堂 资本 市场走势
日报 大类 资产
兔年 邮票 登场 彩票 福彩 彩民 中奖 假票
足彩 足彩 足彩 战火
升班马 解析 钱袋 主帅 强势
足球 联赛 队名 全简 粤语 英语
冷门 调查 比赛
终极 魔兽 枪手 集体
彩民 周刊 双色球
女足 开奖 头奖
彩云 双色球 条件 分析 红球
一球 水热 防冷 客场 强势
影响 防线 境况
火线 赔付率 平局
足彩 红军 防平 枪手
足彩 火线 定胆 克星
全场 开奖 一等奖 无人
足球彩票 游戏 记录
足球彩票 进球彩 记录
公司 赔率 足彩
新浪 彩票 公益 时报 双色球 网站
赔率 主场 防平
进球彩 专业 媒体 复式 总汇
进球彩 专业 媒体 复式 总汇
足彩 连环 玩法 全包 赢利
临场 赢球 遭遇 冷门 赔率
彩云 双色球 条件 分析 红球
火线 过山车 神经
火线 枪手 防冷
场半 全场 开奖 头奖 奖金
指数 火线 风险 皇马 主场
临场 庄家 半球 主场
指数 火线 指数 作热胆
足球彩票 游戏 记录
足球彩票 进球彩 记录
解析 稳胜 前景
彩云 双色球 条件 分析 蓝球 热号
火线 大盘 平局
双色球 开奖 头奖
足彩 分析 红魔 作胆 防冷
博彩 公司 豪门 公司 意甲 问鼎
双色球 媒体 媒体
澳彩 大盘 博胆
进球彩 彩果 销量
进球彩 开奖 奖金
场半 全场 开奖 奖金
赔率 客胜 枪手
拼搏精神 粉领 绿领 一族
进球彩 彩果 皇马 销量
足彩 赛程 密度 世界杯
冷门 主场 防冷
皇马 双赛 防冷
赔率 主场 建议 防冷
心水 焦点 战蓝军 势头 主场 防平
足彩 球队 比赛 大捷 红魔 客场
临场 胜赔 高位 主场
指数 火线 高度 平局
火线 赔率 客场
火线 赔率 主场 博胆
场半 全场 开奖 一等奖
火线 平局 国际米兰
差异 指数 火线 浅盘 降水 皇马 输球
足球彩票 进球彩 记录
私彩 诱饵 成公彩 寄生虫
开奖 头奖 二等奖
官方 数据 冷门 排行榜
进球彩 彩果 国米 客场 切沃
策略 信赖 强队 铁胆
场次 调整 登场
赔率 赔率 国米 平局
小刀 火线 皇马 防冷
指数 火线 分析 客战 防平 主场
双色球 开奖 头奖 奖池
盈亏 指数 主场 平局 博彩 公司
开奖 头奖 火锅
差异 指数 初盘 做客
精析 豪门 主场 冷门 德比战
终极 核心 无缘 大门
心水 小心 阵脚 主场
数据 枪手 防冷
专区 主队 首胜
小刀 火线 队长 铁桶
小刀 火线 一球 赛程
火线 防冷 平局 收场
足球彩票 游戏 记录
足球彩票 游戏 记录
足球彩票 游戏 记录
足球彩票 进球彩 记录
足球彩票 进球彩 记录
欧赔 国米 主场 赔率
终极 核心 主将
金手指 大单 二等奖 媒体
情歌 球场 强势
双色球 开奖 头奖 奖池
半球 水费 内巴
火线 冷门 三强
火线 平手 客场
要素 防冷 胜作
终极 魔兽 中场
开奖 头奖 二等奖
官方 数据 冷门 排行榜
亚盘 精析 造势
冷门 魔咒 客场 平局
消耗 防平 感觉
赔率 强势 平局
足彩 球队 赛果 球队 全胜
数据 联赛 主场
彩经 红魔 趋热 蓝军 冷门
小刀 火线 首胜
首胜 机会 客场 防冷
火线 好运 脚步
火线 赔率 优势
指数 火线 客场
差异 指数 火线
彩果 升班马 销售量
足彩 火线 升班马 平味
场半 全场 开奖 一等奖 奖金
全场 彩果 主场 销售量
临场 客场 皇马 主场 补平
差异 指数 火线 一球 补平
进球彩 开奖 奖金
场半 全场 开奖 一等奖
足球彩票 进球彩 记录
名单 核心 归队 红人
预赛 名单 国米 枪手 新秀
官方 数据 冷门 排行榜
预赛 名单 射手 神童
场次 命中率 酿造 世界杯
福彩 中心 双色球
赢家 足彩 吸引力 心态
派奖 解析 目标 神话
盈亏 指数 平胆
差异 指数 初盘
亚盘 精析 平手
指数 分析 错位
彩票 彩民 彩票 公司
临场 赔率 力克
彩民 状告 彩排 三限 赔案 排三限号
火线 赔率 主场 铁胆
差异 指数 火线
足彩 火线 法意 防冷
彩云 双色球 条件 分析 红球 二区
彩果 正路 媒体 中奖 媒体
总裁 博彩 娱乐 市场 制度 规范
冷门 主场 平局
足彩 预测 防平
火线 中场 发动机
火线 赔率 专克
电话 买彩 投注站 老板
盈亏 指数 火线 平局 盈亏 指数 主场 补平
指数 火线 悍卫 主场
火线 客场 防平
进球彩 开奖 奖金
解析 红军 红魔 主场 作客 不值
双色球 头奖 销量 历史
赔率 半球盘 客场
盈亏 指数 分析 客场 有险 指数
差异 指数 初盘 红军 红魔 迹象
官方 数据 冷门 排行榜
火线 后防 人员
足彩 状态 对话
赔率 赔率 全胜 枪手 防平
终极 金童 红军 伤病
小刀 火线 赔率 主场
差异 指数 火线 临场 半球
足彩 火线 平局 建议
火线 防冷 盲点 降水
全场 彩果 切沃
大赢家 小单 二等奖 媒体
足彩 赛程 密度
场半 全场 开奖 一等奖
积分榜 国米 战平 居首
火线 枪手 中后场
官方 数据 冷门 排行榜
临场 客场 矿工 主场
火线 枪手 魔鬼 主场 红军
足彩 主场 稳赢
进球彩 开奖 奖金
巨奖 彩民 官方 开奖
要素 交锋 全胜 遭遇 克星
平局 媒体 无人 媒体
盈亏 指数 解析 重点 防冷 客战
进球彩 开奖 一等奖
双色球 媒体 小号 红球 热点
火线 核心 皇马
彩云 双色球 条件 分析 红球 二区
终极 无缘 大战 主力
数据 焦点 战蓝军 主场
火线 半球 升班马
独家 指数 数字 足彩 比赛
场半 全场 开奖 一等奖
火线 客战 国米 防冷
差异 指数 火线
火线 浅盘 半球盘 防平
爱波网 双色球 定位 红球
足球彩票 游戏 记录
足球彩票 游戏 记录
全场 开奖 一等奖
国米 媒体 媒体
初盘 主场 颓势 平局
彩云 双色球 条件 分析 红球
开奖 头奖 二等奖
官方 数据 冷门 排行榜
进球彩 彩果 交白卷
临场 客场 狂飙
小刀 火线 博胆 一球 盘力
指数 火线 冷门 本色
临场 一球 平手 主场
火线 重点 防冷
临场 枪手 防平
赔率 国米 客战 球盘 防冷
体彩 导刊 全态 号码
体彩 期蝶 阵定
体坛周报 红军 防冷 强势 正路
全场 开奖 一等奖
全场 开奖 一等奖
要素 主场 防平
开奖 头奖 二等奖
彩果 比赛 开奖
官方 数据 冷门 排行榜
赔率 分歧 平局
国米 客场 浅盘
彩民 周刊 双色球 奖号
彩民 周刊 编辑组 双色球 防尾
情侣 赌球 诈骗
指数 火线 主场 平局 好运
双色球 销量 头奖
冲击 奖金 一球
火线 选材 盲点 皇马
火线 赔率 主场 作平 皇马
独家 指数 数字 足彩 比赛
足彩 火线 枪手
火线 皇马 建议 防平 欧战
场半 全场 开奖 头奖
枪手 媒体 媒体
官方 数据 冷门 排行榜
进球彩 开奖 一等奖
彩民 周刊 编辑组 双色球 末位
足球彩票 游戏 记录
足球彩票 进球彩 记录
足球彩票 进球彩 记录
开奖 一等奖 二等奖
官方 数据 冷门 排行榜
冠军杯 皇马 当心 输球
火线 欧战 皇马 主场
临场 国米 客场 防平 主场
电视 主场 战马 皇马 挑战
指数 火线 主场 平局
足彩 火线 国米 皇马 防平
赔率 皇马 防冷
进球彩 开奖 一等奖
场半 全场 开奖 头奖
彩民 周刊 双色球 蓝球 奖号
指数 火线 三强 主场
男子 疑因 六合彩 叔叔
小刀 火线 远征 有险
新浪 彩票 频道 网络 编辑
差异 指数 防冷
彩民 周刊 双色球 质数
指数 分析 客场 数据
冷门 魔咒 喜鹊
足彩 客场 防平
火线 后防 核心 锋线 缺员
彩果 平局 销量
官方 数据 冷门 排行榜
彩经 国米 重点 防冷
小刀 火线 主场 榜首
指数 火线 平局
冷门 国际 平局 换帅 切沃 冷门
火线 强队 作客 防冷
火线 赔率 数据
场半 全场 开奖 一等奖
足球彩票 游戏 记录
双色球 媒体 媒体
火锅 赢利 小单 牛人 单注 头奖
彩果 国米 平局 销量
官方 数据 冷门 排行榜
官方 数据 冷门 排行榜
红魔 主场 作胆 大单 防平
双色球 媒体 网站
初盘 解析 主场 稳胜
彩云 双色球 条件 分析 红球
彩民 周刊 双色球 专家组 号码
大势 分析 水位
赔率 一球 初盘力 冷门
金融 海啸 遭遇
枪手 主场 防冷
亚盘 精析 半球 防冷
强势 潜水艇 金身
终极 主力 中场
枪手 铁锤 防冷
火线 弱旅 悬念
小刀 火线 态勇 博胆
火线 枪手 博平
冷门 颓势 信任
临场 红魔 枪手 冷门 迹象
宫垒 主场 输球 潜水艇 客场
火线 赔率 主场 防平
差异 指数 火线
足彩 火线 客场 枪手 喜鹊 防冷
火线 枪手 主场
牢号 博彩 封牌 纪录
进球彩 开奖 一等奖
场半 全场 开奖 一等奖
小刀 火线 保级
差异 指数 火线 主场 输球
火线 德比战 输球
场半 全场 开奖 一等奖
足球彩票 进球彩 记录
媒体 无人 媒体
双色球 媒体 网站
彩云 双色球 条件 分析 红球
彩民 周刊 双色球 专家组 末位 红球
男子 积蓄 买彩 医生
监管部门 网络 监管 媒体 彩民
投注站 女站 心声
官方 数据 冷门 排行榜
足彩 现身 小组 大单
彩民 周刊 双色球 一区 冷码
彩民 周刊 大乐透 后区
网络 赌资 主犯
双色球 媒体 媒体 红球
守号 中奖 打工仔 改变命运
彩民 周刊 双色球 专家组 遗漏 预测 红球
足彩 万奖 投注单 现身 出票 投注单
要素 解析 作胆 枪手 红魔 防冷
差异 指数 初盘 防平
指数 火线 数据 正路
双色球 媒体 小号 蓝球 媒体
冷门 枪手 客胜
冷门 中场 人荒 客场
差异 指数 火线 胜赔 差异 主场
足彩 状态 主场 称雄
进球彩 开奖 一等奖
场半 全场 开奖 一等奖
火线 主场 客场 防冷
差异 指数 火线 切沃 防冷
火线 半球盘 实力
足球彩票 游戏 记录
足球彩票 游戏 记录
全场 彩果 切沃
欧赔 皇马 平局
火线 皇马 遭遇 锋线 危机 中后场
彩果 平局 销量
进球彩 彩果 切沃 主场 客场
专家 火线 皇马 做客
小刀 火线 半球 遭遇 冷门
火线 主场 平局 皇马 客场
指数 分析 豪门 鸿门宴
火线 赔率 球队 公司
球路 劲旅 主场 强势
场次 淘金 客场 胜率
小刀 火线 胜算
指数 火线 半球 客场
火线 客战 博胆
临场 赔率 客场
彩果 正路 媒体 二等奖 媒体
官方 数据 冷门 排行榜
场半 全场 开奖 一等奖 奖金
彩民 周刊 双色球 尾数 尾号
打响 保级 主场
足彩 有奖 主题 征文 足彩 情节
亚盘 黑猫 德比战
小刀 火线 主场 奏凯歌
差异 指数 火线
独家 指数 数字 足彩 比赛
进球彩 开奖 一等奖
指数 火线 主场
全场 彩果 主场
彩民 周刊 双色球
足球彩票 游戏 记录
足球彩票 游戏 记录
彩民 周刊 双色球 专家组 区号
积分榜 球队 出线 形势
彩果 国米 输球 销量
官方 数据 冷门 排行榜
主场 媒体 媒体
冷点 球队 出线
形势 小组 战欧冠 球队 防冷
彩民 周刊 双色球 奖号 热势
小刀 火线 博胆 力克 客场
刀锋 火线 球队
彩民 周刊 双色球 专家组 奖号
有奖 体彩 批文
要素 作胆 防冷
盈亏 指数 分析 平局 国米 客场
进球彩 专业 媒体 复式 总汇
进球彩 开奖 一等奖 奖金
场半 全场 开奖 一等奖
体彩 助学 基金 学子 资助
冷门 冷门 枪手
终极 主力 西班牙人 主力
开奖 头奖 二等奖
小刀 火线 国米 客战 博胆
指数 火线 主场
火线 防冷 平局
主场 防冷 客场
火线 难言 稳胜
场半 全场 开奖 一等奖
差异 指数 火线 防冷
官方 数据 冷门 排行榜
进球彩 彩果 小胜 销售量
火线 主场 客场
进球彩 开奖 一等奖
彩民 周刊 双色球
足球彩票 游戏 记录
足球彩票 进球彩 记录
双色球 媒体 媒体
开奖 一等奖 二等奖
临场 红魔 铁胆 指数 皇马
临场 数据 主场
小刀 火线 收官 国米 客战 头名
色情 激情 无情 皇马 梦游 天上人间
指数 火线 客场 皇马
火线 防平 半球 皇马
内地 特色 合法
彩民 周刊 双色球 专家组 红球
专家 文化娱乐 公信力
场半 全场 开奖 一等奖 奖金
彩民 周刊 双色球 遗漏 期号
要素 强队 主场
冷门 金手指 媒体
全民 性感 老妇人
新浪 彩票 图表 频道 数据 图表
开奖 一等奖 二等奖
官方 数据 冷门 排行榜
主场 博胆 赢球
临场 红军 客场 强力
小刀 火线 态勇 冷门
指数 火线 分析 实力 超群 主场 防平
差异 指数 火线 主场 红军 防平
火线 赔率 博力 国米
进球彩 开奖 一等奖
场半 全场 开奖 一等奖
全场 彩果 主场 销售量
临场 国米 作胆 比赛
开奖 头奖 二等奖
官方 数据 冷门 排行榜
进球彩 彩果 销售量
进球彩 开奖 一等奖
彩民 周刊 双色球 防二 重号
彩民 周刊 编辑组 双色球 蓝球
足球彩票 游戏 记录
意甲 三强 新浪 专家 头奖
开奖 头奖 二等奖
彩果 主场 销量
足彩 赛程 低密度
指数 火线 主场 态势
美女 妖精 读书人
战意 做客 全败 欧战 场难
解析 出线 球队 少见
彩民 周刊 双色球 冷号
彩民 周刊 双色球 专家组 偶数 奖号
小刀 火线 赔率
刀锋 火线 主场
双色球 专业 媒体 蓝球 号码
双色球 大奖 巨奖
火线 球队 主场
进球彩 开奖 一等奖
场半 全场 开奖 一等奖 奖金
要素 主队 客场 防冷
彩果 主场 平局 销量
进球彩 开奖 一等奖
场半 全场 开奖 一等奖
彩民 周刊 双色球 蓝球
彩民 周刊 编辑组 双色球
指数 火线 国米 客场
火线 伤兵 主力 后卫
开奖 一等奖 二等奖
差异 指数 火线 补冷
足彩 主场 客战
独家 指数 数字 足彩 比赛
足彩 火线 防平
指数 分析 老妇人 客场 主场 小防 平局
媒体 开花 大赢家 头奖 媒体
临场 客场 主场
差异 指数 火线 半球盘
彩果 主场 销量
进球彩 开奖 一等奖 奖金
足球彩票 游戏 记录
足球彩票 进球彩 记录
彩民 复式 头奖
双色球 媒体 蓝球 号码 号码
彩民 周刊 双色球 专家组 蓝球
开奖 一等奖 二等奖
彩果 主场 大捷 销量
进球彩 彩果 客场 主场 球胜
双色球 单数 蓝码
主客场 主客场 防冷
彩民 复式 双色球
双色球 媒体 蓝球 遗漏 无人
彩民 周刊 双色球 专家组 盘点 红球 偏态
体彩 玩法 调整 管理权 地方 国家 统一
彩票 刊物 案件 印发 六合彩 码报
大势 分析 战均防平
赔率 主场 喜鹊
彩票 投注站 抢劫案
赔率 精析 战平
彩民 周刊 双色球 冷号
彩迷 痴心 中奖 万购彩 诈骗罪
双色球 媒体 蓝球 号码
彩云 双色球 条件 分析 红球
彩民 开奖 站点 错号
销量 福彩 差距 开票 增长点
场半 全场 开奖 头奖 奖金
足球彩票 进球彩 记录
足球彩票 游戏 记录
足球彩票 进球彩 记录
全场 彩果 销售量
进球彩 赔率 入球 赔率 大小球
爱情 遭遇 巨奖 领奖 厚道
半程 半程 发力
盘路 客场 盘路 主场
场半 全场 开奖 头奖 无人
双色球 红球 专点 重点 主值
新浪 专家 头奖
双色球 开奖 头奖 奖池
金融风暴 裁员 重压 小单
双色球 媒体 公益 彩票网
体彩 新台阶 销量 销售
专家 全场 记录
体彩 盘点 销量 历史
彩民 周刊 双色球 连号
专家 双色球 号球 斜码
双色球 媒体 网站 红球
彩民 周刊 双色球 专家组 红球 位号
排五 大奖 技巧
老人 彩票 心脏病 无福
豪门 对话 弱势 球方 胜绩
进球彩 开奖 一等奖 奖金
全场 彩果 销售量
新浪 专家 双色球 解析 大号 红球
新浪 数字 彩票 频道 上线 开奖 图表 专家 媒体
双色球 媒体 盈彩
新浪 专家 双色球 分布图 二区 尾数
解析 平手 发力 红军 枪手
差异 指数 初盘 做客 平手 平局
图腾 部落 肚皮舞 枪手 高空
终极 主力 中场
专业 媒体 复式 总汇
彩民 周刊 专家组 双色球 奖号 断号
彩民 周刊 双色球
要素 作胆 枪手 头号 克星
足彩 客场 难言
彩云 双色球 条件 分析 红球
副班长 皇马 客战 防平
新浪 专家 双色球 冷号 小数
独家 指数 数字 足彩 比赛
终极 皇马 主力
英法 焦点 首战 球队 客场 平局
数据 客场 平局 平局
小刀 火线 关门
冷门 切沃 首战 客场
西班牙人 主场 皇马 客场 输球
差异 指数 火线 客场
火线 作胆 力克
公司 赔率 皇马
足彩 火线 暴力
足彩 火线 主场 皇马
临场 焦点 平局
差异 指数 火线 平手
火线 竞技 主场优势
官方 数据 冷门 排行榜
火线 分析 皇马 客场 防平 主场 失蹄
场半 全场 开奖 一等奖 奖金
彩民 周刊 双色球 蓝球
专家 双色球 分布图 重码
足球彩票 进球彩 记录
足球彩票 进球彩 记录
头奖 比赛 复式 经典
双色球 媒体 红球
彩云 双色球 条件 分析 红球
彩民 周刊 双色球 专家组 重号
新浪 专家 双色球 首号 小数
官方 数据 冷门 排行榜
彗星 双色球 条件 蓝球 号码
新闻 网售 争议 双色 巨奖
彩票 新闻 部委 网络 售彩 居首
彩民 周刊 双色球 二区 连号
新浪 专家 双色球 尾数 建议
时刻 万梦 成空
大师 大单 主场 枪手 客场
要素 交锋 劣势 作胆
彩云 双色球 条件 分析 红球
终极 主力 前锋
足彩 赛程 密度
足球彩票 全场 玩法 场次
足球彩票 进球 游戏 场次
彗星 双色球 条件 蓝球 号码
彩云 双色球 条件 分析 红球 二区
彩民 周刊 双色球 专家组 三连星
女神 多情 化身 变色龙
数据 枪手 红魔 客场 防冷
火线 赔率 客场
足彩 火线 防平
火线 主场 心理 冷门
足彩 火线 客场 防平
足彩 火线 主场
临场 国米 防冷 主场
小刀 火线 客场
双色球 开奖 头奖
临场 半球 主场
彩果 险胜 销量
差异 指数 火线 浅盘 做客
足球彩票 游戏 记录
足球彩票 游戏 记录
足球彩票 进球彩 记录
彩云 双色球 条件 分析 红球 热号 发力
彩民 周刊 双色球 专家组 红球 末位
媒体 国米 媒体
单京 彩民 心理
秘密 中奖 奖金
彩民 周刊 双色球 冷号
一球 大盘 杯赛 防平
新浪 专家 双色球 分布图 二区
标志 元素 标志 元素
总经理 中奖 彩票 公款 买彩 囹圄
冷门 意甲 客胜 盲点
彩民 周刊 双色球 专家组 蓝球
意甲 解析 保级战 主队 优势
赔率 主场 客场
临场 主场 杯赛 客队 劣势
差异 指数 火线 防冷
金牛 彩民 大乐透
终极 伤兵 主力
足彩 国米 作胆 客场
老鬼 客战 防冷
彩民 足彩 输球
双色球 奖池 心动 巨奖
足彩 客场 主场
火线 竞技 颓势
差异 指数 火线 降水 防冷
开奖 头奖 二等奖
官方 数据 冷门 排行榜
足球彩票 进球彩 记录
足球彩票 游戏 记录
复式 输球 功力
全场 彩果 销售量
彩民 周刊 双色球 专家组 精析 蓝球
新浪 专家 大尉 双色球 分析 蓝码
新浪 专家 双色球 分布图
进球彩 彩果 客场 销售量
万大 奖得主 现身
场半 全场 开奖 一等奖 奖金
初盘 客场 主场
意甲 一览 标王
彩民 周刊 双色球
万福 领奖 选票
大乐透 开奖 奖池
彩民 周刊 专家组 双色球 防和值 中值
体彩 中奖 彩民
双色球 开奖 头奖 奖池
要素 国米 客场 主场
彩民 周刊 专家组 双色球
专家 大尉 双色球 和值
亚盘 精析 防平 输球
体坛周报 主场 客场
双色球 红球 成热号 蓝球
足彩 主场 音频
赔率 赔率 客战
足彩 大师 国际米兰
彩经 客场 赢面
小刀 火线 主场 可力
冷门 保级战 切沃 平局
临场 国米 客场
火线 强队 作客 主场 平局
指数 火线 主场 客场
足彩 主场 客场
足彩 客场 竞技
开奖 一等奖 二等奖
彩果 弱旅 销售量
巨奖 彩民 七星
进球彩 开奖 一等奖
专家 大尉 双色球 重点 大号 球落
足球彩票 游戏 记录
足球彩票 进球彩 记录
足球彩票 游戏 记录
足球彩票 进球彩 记录
彩云 双色球 条件 分析 二区 发力
蓝球 双色球 彩民 巨奖
官方 数据 冷门 排行榜
进球彩 彩果 主场
独门 秘笈 潜心研究
英豪 十字 阵法 冷码
彩民 周刊 双色球 冷号
专家 大尉 双色球 分析 蓝球 号码
专家 双色球 分布图 连号
彩云 双色球 条件 分析
专家 大尉 玩法 分析 号码 强势
双色球 媒体 媒体 胆码
差异 指数 初盘 客场 防冷
双色球 定位 分析 蓝球 重点 字头
彩民 周刊 双色球
双色球 媒体 媒体
足彩 情报站 单场 足彩 高手 火线 赔率
大尉 双色球 蓝球
大师 足彩 皇马
足彩 国米 音频
国际 比赛 影响 皇马 潜水艇 客场
公司 赔率 强势
赔率 德比战 国米 皇马 作客 防冷
双色球 分布图 蓝球
指数 分析 情人节 不留情 防平
大乐透 开奖 奖池
差异 指数 火线 临场
小刀 火线 可力
指数 火线 百合 国米 不留情
火线 主场 防冷 客场
临场 切沃 平局 国米 德比战
彩果 客场 失利 销售量
进球彩 开奖 一等奖
场半 全场 开奖 一等奖
网络 赌球 宣判 主犯
专家 福彩 分析 合值
足球彩票 游戏 记录
足球彩票 游戏 记录
双色球 媒体 胆码
大乐透 开奖 奖池
博彩 大赢家 媒体
小组 榜首 小组 出线
体育明星 体彩 形象大使
双色球 开奖 头奖 头奖
彩民 元单 足彩
足彩 赛程 世界杯 预选赛
彩民 周刊 双色球 蓝球
双色球 媒体 球胆
火线 主场 客场
彩云 双色球 条件 分析 红球 热态
彩民 周刊 双色球 专家组 奖号
球路 矿工 锋线 无人 门神 缺席
双色球 分布图 重点
火线 客场 交易 输球
专家 福彩 分析 合值
双色球 开奖 头奖 开奖 历史
差异 指数 初盘 防冷 半球
专业 媒体 复式 总汇
专业 媒体 复式 总汇
彩民 周刊 双色球 防和值
意甲 国米 防平 欧战 音频
彩民 周刊 双色球 专家组 红球
作胆 蝙蝠 军带 回家
意甲 三强 防冷
赔率 客场 防平
官方 数据 冷门 排行榜
双色球 分布图 重点
足彩 球队 赛程 国米 大决战
数据 主场 客场
指数 火线 枪手 主场 建议 全包 客场
足彩 火线 主场
双色球 奖池 成色 中奖 均贫富
火线 豪门 欧战 领头羊
媒体 二等奖 媒体
指数 火线 主场
大尉 福彩 分析 号码
开奖 一等奖 二等奖
火线 无力 应付 主场 防冷
进球彩 开奖 一等奖 奖金
彩民 周刊 双色球 蓝球 大数 奇号
足球彩票 游戏 记录
足球彩票 进球彩 记录
足球彩票 进球彩 记录
足球彩票 进球彩 记录
足球彩票 进球彩 记录
双色球 媒体 蓝球 中段
大尉 玩法 综合 奇数
大尉 福彩 综合 分析 复码
官方 数据 冷门 排行榜
双色球 分布图 红色 中段 号区
福彩 综合 分析 合值
场次 调整 开奖 无缘
大尉 玩法 前三位 全路
大尉 福彩 综合 分析 重点 小号
大势 解析 主队 防冷 重点
专业 媒体 复式 总汇
福彩 综合 分析 合值
大乐透 无人 体彩
彩民 周刊 双色球 红球
全场 彩果 销售量
冷门 调查 比赛
福彩 综合 分析 合值
进球彩 彩果 国米 交白卷 销量
场半 全场 开奖 一等奖 奖金
小刀 火线 力克
足彩 情报站 专业 编辑 火线 足彩
临场 客场 主场 平局
进球彩 开奖 头奖
火线 主场 胜可
彩民 周刊 双色球 红球 重点
亚盘 精析 主场 冷门
大尉 双色球 蓝球
彩民 周刊 双色球 专家组 重点
独家 指数 数字 足彩 比赛
终极 中场 射手
进球彩 开奖 头奖
官方 数据 冷门 排行榜
专业 媒体 复式 总汇
双色球 分布图 头码 冷码
金手指 小单 平局 媒体
火线 切沃 输球 国米 主场
校园 彩票 专家 儿童 功利 心理
彩经 国米 主场 防冷
小刀 火线 保级战
冷门 主场 核心 防冷
差异 指数 火线 补平 平手
火线 赔率 国米 一团和气 平局
足彩 火线 豪门
火线 红军 半球 防平
小刀 火线 客场
指数 火线 信赖 客场 冷门
临场 贡献 力争
彩果 枪手 红军 销售量
差异 指数 火线 浅盘 力保
进球彩 开奖 一等奖
场半 全场 开奖 一等奖
英豪 十字 重点
足球彩票 进球彩 记录
冷门 媒体 媒体
开奖 一等奖 二等奖
冷门 调查 比赛
小伙 足彩 状态
大尉 大乐透 综合 分析 前区
穷者 富者 赌球 学生 不公
福彩 综合 分析 胆码
高手 彩民 大奖
彩民 周刊 双色球 井喷
彩云 双色球 条件 分析 红球 冷码
作客 强队 隐患
专业 媒体 复式 总汇
奖池 专家 封顶
大尉 玩法 综合 分析 号码 强势
大尉 福彩 综合 分析 号码
差异 指数 初盘 主场
爱情 美味 关系
专业 媒体 复式 总汇
彩民 周刊 双色球 强势
体坛周报 重防 概率
大尉 双色球 前区 蓝球
大尉 福彩 综合 分析 重点
要素 主场 优势 大作
赔率 主场 防冷
独家 指数 数字 足彩 比赛
新浪 网友 足彩
双色球 调查 高额 奖池
临场 客胜 主场 平局
双色球 奖池 头奖
火线 赔率 输球
福彩 综合 分析 合值
足彩 火线 主场
双色球 头奖 万奖
差异 指数 火线 保级 切沃
开奖 一等奖 二等奖
彩果 平局 销量
足球 大赢家 大单 二等奖 媒体
主场 弱旅 冷门
彩民 周刊 双色球 偶号 尾数
足球彩票 游戏 记录
足球彩票 进球彩 记录
足球彩票 进球彩 记录
主场 输球 冷门
大尉 福彩 综合 分析 复码
彩民 周刊 双色球 专家组 重号
输球 媒体 媒体
终极 国米 后卫 主力
官方 数据 冷门 排行榜
福彩 分析 胆码
解析 意甲 抗英
政协委员 彩票 公益金 大病 医疗 救助
美女 彩票 选夫 中奖者 婚礼
神人 高手 头奖 单式
体育总局 条件 法律
大尉 双色球 蓝球
彩民 周刊 专家组 双色球
进球彩 开奖 一等奖 奖金
专业 媒体 复式 总汇
双色球 感觉 中奖
维他命 女人 守护神
福彩 中心 巨奖 彩民 待遇 彩民
穷光蛋 六合彩 号码 中奖号码
终极 主力 无人
进球彩 彩果 主场 销售量
老太 双色球 万奖 家人 号码
双色球 媒体 媒体
双色球 历史 数据
彩民 周刊 专家组 双色球 防一 区弱
独家 指数 数字 足彩 比赛
冷门 主场 客场
火线 特力 主场 信心
火线 赔率 主场 前景
火线 国米 联赛 客场 输球
小刀 火线 盘路
指数 火线 国米 主场 百合 客场 平局
双色球 开奖 奖池
开奖 一等奖 二等奖
专家 差异 指数
足球彩票 游戏 记录
足球彩票 进球彩 记录
足球彩票 进球彩 记录
彩民 权益 盲区 公益金 开奖 彩民 监督
全场 开奖 一等奖
双色球 媒体 红码 大热 篮球
开奖 一等奖 二等奖
冷门 调查 比赛
福彩 分析 合值
进球彩 彩果 客场
进球彩 开奖 一等奖
双色球 全偶 红球
足彩 玩法 场次 调整
现身 客家 男子 损失
神人 双色球 车买楼
作客 三强 胜机 主场 强势
双色球 媒体 红球
体制 优化 管理 体育彩票 工作
男子 足彩 开口
专业 媒体 复式 总汇
专业 媒体 复式 总汇
福彩 分析 合值
双色球 分布图 二区 重防
要素 无力 红魔 平局
盈亏 指数 客场 平局
体坛周报 赔率 全胜
体彩 中心 足彩 对象
冷门 心理 冷门
彩民 周刊 专家组 双色球 奖号
福彩 双色球 元机 旅游者
终极 主力 中场 主力
初盘 做客 客胜作
福彩 分析 胆码 合值
双色球 分布图 头码
火线 无情 威风
指数 火线 主场 建议 全包 客场
火线 球队 斗志 主场
差异 指数 火线 临场 主场
足彩 火线 客场 枪手 平局
火线 国米 客场 平局
小刀 火线 力克
指数 火线 国米
临场 主场 平局
差异 指数 火线 客场 半球
客场 输球 媒体
双色球 前瞻 号码
英豪 十字 重点 尾数
彩民 周刊 双色球 分析 路号 收尾
足球彩票 全场 游戏 场次
足球彩票 游戏 记录
足球彩票 进球彩 记录
体坛周报 大单 二等奖 媒体
老太 股市 巨奖 抄底
福彩 销量 追号 彩民 豹子
官方 数据 冷门 排行榜
名单 金牌 班底
预赛 名单 大佬
主场 胜马 竞头 冷门
福彩 分析 胆码 合值
开奖 二等奖 大赢家
英豪 红球 专点 冷点
彩民 周刊 专家组 双色球
福彩 分析 胆码 合值
要素 交锋 劣势
开奖 蓝球 彩民 瓜分 头奖
出线 形势 形势
彩民 周刊 双色球 分析 奇偶比
大尉 双色球 球胆
双色球 数组 红球
状告 体彩 开庭 平局
双色球 分布图 头码
指数 火线 冷门
冷门 斗牛士 球队
差异 指数 火线 主场 胜补 冷平
火线 预赛 主队
新浪 专家 总汇 大热 防平
火线 赔率 兄弟 相煎太急 客场
场半 全场 开奖 一等奖
预赛 积分榜 出线
开奖 蓝球 彩民 瓜分 头奖
冷门 调查 比赛
福彩 分析 胆码 合值
开奖 头奖 赢家
进球彩 彩果 八队 进球
足球彩票 游戏 记录
足球彩票 游戏 记录
足球彩票 进球彩 记录
大尉 大乐透 综合 分析
彩民 周刊 专家组 双色球
场次 调整 皇马 出局
专业 媒体 复式 总汇
开奖 头奖 大赢家
彩民 周刊 双色球 路号
大尉 大乐透 分析 后区
彩民 周刊 专家组 双色球
公彩 投注站 排三 赌资
火线 主场 铁胆
进球彩 开奖 一等奖
盈亏 指数 客战 防冷
开奖 一等奖 二等奖
专业 媒体 复式 总汇
专业 媒体 复式 总汇
冷门 调查 比赛
英豪 红球 专点 重点 主值
彩民 周刊 双色球 号码 收尾
东体 军团 主场 防平
体坛周报 硬仗 防纽 主场
大尉 福彩 综合 尾荐
大势 分析 国米 作客 伤病
爱情 失魂 人妖
独家 指数 数字 足彩 比赛
终极 恐遇 锋线 危机 主力
终极 国米 主力
数据 胜报 球队 防冷
亚盘 力阻 国米
小刀 火线 强势 榜首 红军 客战
指数 火线 客场
足球彩票 游戏 记录
足球彩票 进球彩 记录
积分榜 申花 泰达 战平 垫底
小刀 火线 残阵 防冷 国米 战胜
足彩 火线 国米 客场
开奖 巨奖 奇迹
开奖 一等奖 二等奖
场半 全场 开奖 一等奖 奖金
双色球 媒体 红球 总体
大赢家 大单 头奖 媒体
赔率 意甲 独苗 垫底
官方 数据 冷门 排行榜
双色球 单式 中奖
火线 作胆 作客 小视
开奖 现身 奖池
彩果 主场 战平 销售量
开奖 瓜分 头奖
彩民 周刊 双色球 区号
大尉 双色球 分析
大尉 福彩 综合 隔码
彩民 周刊 专家组 双色球 奖号
福彩 分析 胆码 合值
要素 赢球 冷门
开奖 偶数 中彩 急拔
专业 媒体 复式 总汇
彩民 周刊 双色球 降温
名古屋 喷射机 冷门
大尉 双色球 分析
大尉 综合 分析 重点 偶数
双色球 三码 尾数 两码
独家 指数 数字 足彩 比赛
官方 数据 冷门 排行榜
金手指 大单 头奖 媒体
小刀 英意 入袋
指数 火线 客场 全包 防冷
临场 半球 一球 防冷
差异 指数 火线 德比战 降水
进球彩 开奖 一等奖
场半 全场 开奖 一等奖
足球彩票 游戏 记录
足球彩票 进球彩 记录
博彩 大单 二等奖 媒体
双色球 头奖 万花 开七地 奖池
博彩 投资 公司 彩哥
彩果 平局 销售量
官方 数据 冷门 排行榜
彩民 周刊 双色球
大尉 双色球 分析
双色球 分布图 头码
足彩 高手 赔率 经验
足彩 场次 调整 皇马 出局
大赢家 冠军杯 解析 红魔 防线 考验 枪手
冷门 调查 比赛
人大代表 双色球 现场 众人 信服 福利彩票
胆拖票 买彩 花费
双色球 媒体 热门
大尉 双色球 分析 连号 蓝球 小号
终极 中场 主力阵容
双色球 分布图 头码 重防 二区
农村 挪用公款 彩票 社会 做益
全场 彩果 枪手 销量
差异 指数 初盘 庄家 半球盘 保级
开奖 蓝球 二等奖
纪念 地震 福彩 公益金
派奖 新浪 网友 民意 派奖 方案
奖者 体彩 中心
体坛周报 主场 客场
双色球 媒体 蓝球 大号
大尉 双色球 分析 小号
大尉 福彩 综合
彩民 周刊 专家组 双色球 趋势
福彩 分析 胆码 合值
双色球 分布图 头码 末位 重点
指数 火线 客场 国家
临场 客胜 国家
大尉 福彩 综合
开奖 红球 小号
纪念 新浪 彩票 公益 时报 寄语
开奖 头奖 二等奖
彩果 战平 国米 销售量
足球 大赢家 大单 二等奖 媒体
火线 主场 防平
足球彩票 游戏 记录
全场 彩果 销量
博彩 二等奖 媒体
大尉 双色球 分析 奇数 蓝球
彩民 周刊 专家组 双色球 奇数 质号
开奖 头奖 二等奖
专业 媒体 复式 总汇
进球彩 彩果 销量
福彩 分析 胆码 合值
强势 遭遇 双雄
彩民 周刊 双色球 号码 收尾
指数 火线 比值 建议 防平
临场 申花 客场
中彩 火线 国安
火线 国安 主场 输球 平局
彩果 平局 输球
福彩 分析 胆码 合值
锋芒 策略 平局 走势
火线 平手 申花 客场 输球
进球彩 开奖 一等奖
场半 全场 开奖 一等奖
场半 全场 开奖 一等奖
彩票 管理条例 草案 彩票 行业 法制化
彩票 条例 影响 国际 彩民 利益
茉莉花 香气 悦人 圣徒 情圣 进球
新浪 彩票 管理条例 彩票
专业 媒体 复式 总汇
彩民 周刊 双色球 重点 大数
亚盘 精析 作胆
主胜 皇马 客场
福彩 分析 胆码 合值
指数 分析 皇马 客场
冷门 联赛 重点 防冷
临场 拜仁 有输 主场
专家 差异 指数 二等奖 小刀
开奖 红球 大号 消失 奖池
官方 数据 冷门 排行榜
火线 国米 皇马
进球彩 开奖 一等奖 奖金
足球彩票 游戏 记录
足球彩票 游戏 记录
足球彩票 进球彩 记录
销售 彩民 彩票 实名制 隐患
开奖 头奖 二等奖
彩果 国米 客场 销售量
官方 数据 冷门 排行榜
冷门 调查 比赛
场次 调整 皇马 世纪 大战 无缘
双色球 分布图 头码
彩票 公益金 监管
彩民 周刊 双色球 奇数
专业 媒体 复式 总汇
保级 形势 附加赛 劲旅
要素 交锋 劣势
刮奖 饭钱 奖票 学校
心理 解析 迹象 枪手 心理 冷门
盈亏 指数 分析 德比战 防平 平局
彩民 周刊 双色球 字头 号码
体坛周报 主场 信赖 指数
临场 斧头帮 主场
大尉 分析 预测 号码
彩民 周刊 专家组 双色球 防冷
精析 优先 后劲
福彩 分析 胆码 合值
双色球 分布图 头码 重防
锋芒 策略 拜仁 小防 平局 保级战
东体 老妇人 防平
彩果 国米 主场 销量
火线 主场 当心 输球
双色球 头奖 彩民
开奖 双色球 奖池
开奖 头奖 二等奖
官方 数据 冷门 排行榜
彩民 周刊 双色球 区奖号
足球彩票 游戏 记录
足球彩票 游戏 记录
足球彩票 进球彩 记录
大尉 福彩 综合
开奖 头奖 二等奖
冷门 调查 比赛
双色球 分布图 头码
开奖 双色球 奖池
场次 调整 皇马 焦点 无缘
红军 客场 接受考验 强势 作胆
彩民 周刊 双色球 小数 号码
狐狸 学车 争冠
双色球 连号 蓝号 步长
福彩 分析 胆码 合值
兵哥 点石成金 煤炭工 中标
彩云 双色球 条件 分析 红球 二区
专业 媒体 复式 总汇
开奖 省分 头奖 地全
彩民 周刊 双色球 字头 号码
亚盘 精析 主场 水位 红军 防平
双色球 媒体 华彩
足彩 大意失荆州 音频
彩民 周刊 双色球 专家组
杯赛 防平 胜作
赔率 红军 客战 平局
终极 后场 缺人 国米
福彩 分析 胆码 合值
锋芒 策略 强势 领头羊
差异 指数 火线 主场 平局 一球
锋芒 策略 主场
媒体 大单 二等奖 媒体
大尉 大乐透 分析 重点
临场 客场 竞技 冷门
差异 指数 火线 主胜 防冷
平局 头奖 概率 历史纪录
足球彩票 游戏 记录
足球彩票 游戏 记录
足球彩票 进球彩 记录
大乐透 奖池 奖池
大尉 双色球 分析
平局 媒体 媒体
彩民 周刊 双色球 专家组 结尾
专业 媒体 复式 总汇
福彩 分析 胆码 合值
福利彩票 灾区 赈灾 公益金
开奖 销售 数据 公益金 监管
终极 中场 主力
彩民 周刊 双色球 分析 大数
足彩 玩法 场次 调整 皇马 无缘
彩民 周刊 双色球 专家组 蓝球
火线 保级 主场
福彩 分析 合值
差异 指数 初盘 主场 客场
盈亏 指数 赢球
终极 主力 后防 出场
开奖 头奖 二等奖
专家 彩票 管理条例 规章 条例 法律效力
体坛周报 国际 战意
双色球 媒体 红球 路码
争冠 解析 主场
双色球 分布图 头码 冷码
小刀 火线 铁锤
临场 客场 冷门
差异 指数 火线 保级 防冷
锋芒 策略 联赛 遭遇 头号 克星
锋芒 策略 国米
火线 大热 防冷 强队
小刀 火线 主场
指数 火线 国米 建议 防冷
差异 指数 火线 西分
开奖 蓝球 彩民
主场 输球 媒体 媒体
开奖 头奖 二等奖
彩果 客场 输球 销售量
足球彩票 游戏 记录
足球彩票 进球彩 记录
双色球 媒体 遗漏 大号
彩民 周刊 双色球 专家组
开奖 头奖 二等奖
官方 数据 冷门 排行榜
冷门 调查 比赛
福彩 分析 胆码 合值
足彩 金手指 两单 二等奖 媒体
彩民 周刊 双色球 偏态
大尉 双色球 分析
专业 媒体 复式 总汇
双色球 分布图 蓝球
进球彩 开奖 头奖
体彩 规则 调整 头奖 保底
体彩 游戏规则 奖级 封顶 奖金
体彩 七星 玩法 规则 调整 七星
要素 豪门 主场 作胆 建议
福彩 巨奖 合肥 彩民
亚盘 精析 弱化 布值 主场
双色球 媒体 家荐红
彩民 周刊 双色球 专家组 中值
双色球 分布图 斜码 出球
锋芒 策略 主场 作胆
冷门 保级战 喜鹊 输球 主场
火线 保级 防冷 主场
锋芒 策略 作胆 分歧
火线 主场 防冷
指数 火线 出力 主场 风险
足彩 大单 二等奖 媒体
足球 甲级联赛 积分榜 问鼎 冠军
场半 全场 开奖 奖金
足球彩票 游戏 记录
大尉 分析 预测
彩民 周刊 双色球 专家组 预计 奖号
意甲 末轮 形势 战绩
官方 数据 冷门 排行榜
冷门 调查 比赛
末轮 形势 潜水艇 支队 保级战
双色球 分布图 防冷
足彩 场次 调整 出局 无缘
彩票 管理条例 法律 特征 彩票
彩民 周刊 双色球
分析 国米 大盘 防客
大尉 大乐透 预测 偶数
开奖 蓝球 奖池
彩民 周刊 双色球 专家组 奖号
法律 观点 彩票 条例 彩票 娱乐 功能
条纹 马任 斑马 国米 平局
指数 强队 战意 联赛 收官 大奖
专业 媒体 复式 总汇
亚盘 精析 客场 胜机
双色球 媒体 红球 大号
末轮 意甲 豪门 投桃报李 斑马 客战
终极 皇马 主力 球员
单式 彩民 排列五
冷门 降级 垫背
火线 赔率 输球 皇马
小刀 火线 保级
差异 指数 火线 防冷 皇马
火线 保级战 主场 战果 关键
单式 双色球 神话
进球彩 开奖 一等奖 奖金
场半 全场 开奖 奖金
彩民 周刊 双色球 二区 号码 调整
足球彩票 游戏 记录
双色球 诞俩 大奖 数量
主场 平局 冷门
彩民 周刊 双色球 专家组 奇数 奖号
双色球 分布图 头码
金手指 大单 一等奖 媒体
分析 主场 客场
双色球 头奖 万奖
双色球 媒体 媒体
彩民 周刊 双色球 专家组 蓝球
大势 射门 客场
冷门 调查 比赛
福彩 分析 胆码 合值
双色球 分布图 头码 重点
双色球 蓝球 差错
盈亏 指数 分析 作胆 客场
英豪 十字 重点
彩民 周刊 双色球
双色球 媒体 红球
大尉 大乐透 综合 预测
福彩 分析 胆码 合值
锋芒 策略 力阻 领头羊
小刀 火线 博胆
临场 赔率 领头羊
差异 指数 火线 主场 战将
进球彩 开奖 一等奖
场半 全场 开奖 一等奖
专家 小刀 小单
预赛 积分榜 首票 出线
足球彩票 游戏 记录
双色球 开奖 销量
利维 主场 冷门
输球 无人 媒体
彩果 输球 销量
彩果 社会 主场 输球
进球彩 开奖 一等奖
场半 全场 开奖 一等奖
足球彩票 游戏 记录
足球彩票 进球彩 记录
射门 足彩 主场
双色球 媒体 红球
彩云 双色球 条件 分析 红球 二区
双色球 蓝号 偶数
竞彩 玩法 赛程 联合会杯
官方 数据 冷门 排行榜
双色球 分布图 头码
复式 双色球 头奖
大势 分析 彩民 火锅 实力
冷门 防冷 重点
专业 媒体 复式 总汇
锋芒 策略 悬念 主场 防平
小刀 火线 设置 难题 弱旅
双色球 媒体 红球
彩民 周刊 双色球 专家组 奖号
福彩 分析 胆码 合值
火线 半球盘 平局
预赛 足彩 火锅 征兆 历史
全民 体彩 彩民 运动会
冷门 调查 比赛
彩民 周刊 双色球 大号
东体 稳胜 防冷
同学 领奖 妻子 中奖
彩民 周刊 双色球 专家组 胆码
双色球 分布图 头码
火线 中场 核心 主力
火线 作胆 重点 防平
信赖 主队 程度
双色球 万奖 头奖
足球彩票 游戏 记录
双色球 媒体 红球 蓝球
骗子 福彩 中奖 信息
开奖 蓝球 小号
彩票 中奖 电脑 彩民 站点
大势 防冷 升级
足彩 赛程 主打
买彩 积蓄 朋友 老人 牢狱
彩民 差憾 巨奖
足彩 玩法 场次
彩云 双色球 条件 分析 红球 小号
彩民 周刊 双色球 专家组 二区 号码
新手 福彩 工作人员
福彩 分析 胆码 合值
小伙 宣传 福彩 工作人员
双色球 头奖 奖池
比赛 科林 输球
网络 赌球 公职人员
福彩 分析 胆码 合值
海鸥 双色球 看点 蓝球 重点
东体 解析 主场
法律 专家 彩票 条例 中奖 彩民 隐私权
家园 双色球 分析 连号
专家 双色球 分析 蓝球 偶数
足球彩票 游戏 记录
进球彩 彩果 销量
场半 全场 开奖 一等奖
彩民 周刊 双色球 区域
大尉 双色球 号码
彩民 周刊 双色球 专家组 奖号
彩民 废票 中奖 后来者
主场 头奖 冷门
内里费 输球 媒体 媒体
福彩 胆码 合值
打工仔 姐夫 大奖 争议
双色球 狂派 头奖 奖池
双色球 头奖 万奖
足彩 调整 销售
开奖 头奖 瓜分
单场 足彩 先行 大面积
冷门 调查 比赛
福彩 分析 胆码 合值
足彩 冠军 前兆
男子 熟人 举家 避风头
专家 双色球 分析 尾数
大尉 双色球 号码
彩民 周刊 双色球 专家组 重号
福彩 胆码 合值
专业 媒体 复式 总汇
福彩 胆码 合值
双色球 分布图 头码 重点
彩票 管理条例 彩票 发展
部委 彩票 管理条例
东体 升班马 领头羊 国际 冷门
双色球 井喷 诱因 奖池
大尉 大乐透 综合 预测 后区 全偶
彩云 双色球 条件 分析 红球
彩民 周刊 双色球 专家组 缺口
福彩 销售 小时 颗粒无收
福彩 胆码 合值
海鸥 双色球 看点 蓝球
小刀 火线 半球
头奖 罪魁 现象
福彩 胆码 合值
开奖 头奖 井喷 中彩 中心
彩民 差失 定乾坤
开奖 地分 头奖
进球彩 开奖 奖金
彩民 周刊 双色球 小数
双色球 媒体 红球
彩票 管理条例 售彩 彩票
竞彩 玩法 赛程 金杯 联赛 亮相
主场 平局 冷门
海鸥 双色球 看点 间距
双色球 头奖 万奖
福彩 胆码 合值
彩民 周刊 双色球 偶数号
黑彩 农妇 黑幕 庄家
双色球 媒体 冠军
足彩 玩法 场次 调整 领头羊 科林
开奖 头奖 二等奖 万奖
彩民 周刊 双色球 专家组 奖号
彩票 专家 条例 封顶 突破 空间
球路 分析 联赛 主场 平局
福彩 胆码 合值
双色球 分布图 头码 重防
大势 分析 防冷
彩民 双色球 神话
开奖 巨奖 神话
客胜 主场 平局
巨奖 神话 诱因 魔幻 传奇
传奇 时间 地点 奖号 勘破
彩民 周刊 双色球 区段
彩民 巨奖 双色球
网民 市民 集体 幻想 中奖
火线 主场 防冷
万奖 彩民 女人
进球彩 开奖 奖金
联赛 升班马 升级 皇马 克星 强势
场半 全场 开奖 一等奖 奖金
因素 彩史 神话
大赢家 双色球 精析
彩民 周刊 双色球 看点
足球彩票 进球彩 记录
双色球 媒体 红球 蓝球 奇数
彩云 双色球 条件 分析 红球 大号
主场 平局 冷门
彩果 客场 销量
意甲 博彩 网络 巨头
专家 双色球 分析 大号 强势
双色球 中心 咨询
巨奖 解析 蓝球 神话
海鸥 双色球 看点 蓝球
冷门 调查 比赛
双色球 媒体 红球 大号
大尉 大乐透 综合 预测
彩民 周刊 双色球 专家组 重点
海鸥 双色球 看点 码定 蓝球
专业 媒体 复式 总汇
福彩 预测 胆码 合值
福彩 奖号 无法控制 媒体
彩民 周刊 双色球 奖号
博彩 豪门 意甲 公司
影响 网友 时间
奖得主 中奖 报告 奖金
律师 定罪 诈骗罪 惩罚
双色球 中奖者 信息
赛程 大战 皇马
锋芒 策略 联赛 平局
小刀 火线 锋线 主场
火线 主场 悬念 防平
火线 赔率 主场 平局
场半 全场 开奖 一等奖
足球彩票 游戏 记录
输球 媒体 全包 媒体
清洁工 彩票 大奖 验奖
彩民 周刊 双色球 专家组 空间
福彩 分析 合值
双色球 彩民 万奖
联赛 三帅 球队 教练
赛程 足彩 联赛
大尉 双色球 分析 区号
开奖 头奖 二等奖 销量
专栏 客场 保级战 一搏
福彩 电脑 公安 监管 值班员
福彩 骗案 技术 系统 漏洞 监管
冷门 调查 比赛
调整 出局 换瑞 开奖
诈骗 数据 开奖 公司 政府
中彩 中心 双色球 开奖 直播
双色球 头奖 万奖
联赛 主帅 皇马 潜水艇 墙脚 八队 教练
大势 分析 作客
开奖 全国 销量
政协委员 福彩 漏洞 警方 案情
双色球 媒体 大数
彩民 周刊 双色球 专家组 奖号
双色球 奇数 连号
五星 国际 主场
动态 风头 解放者
彩票 投注站 钞求
指数 火线 竞可 单博主胜 平局
历史 全偶 双色球 头奖
双色球 偶数 头奖 井喷
彩民 守号 双色球 大奖
彩民 周刊 双色球 号码
云网 双色球 分析
女白领 生日号 成就 夫妇 老板
彩民 周刊 双色球 专家组 一区 奖号
双色球 蓝号 红球 大号
双色球 分布图 头码
媒体 大单 媒体
双色球 头奖 万奖
福彩 谣言 身影
开奖 瓜分 头奖 二等奖
双色球 媒体 红球
专栏 领头羊 主场
聊天 国家 体彩 中心 做客
大势 驯马 主场
双色球 头奖 万奖
开奖 蓝球 销量
彩民 周刊 双色球 胆码
彩云 双色球 条件 分析 红球
彩民 周刊 专家组 双色球 路号
双色球 分布图 头码 二区
东体 名家 科林 稳胜 格局
小刀 火线 触底
体育彩票 主题 口号 活动 流程
足球彩票 游戏 记录
体育 系统 彩票 管理条例 金牌
彩云 双色球 条件 分析 红球 小号 冷态
彩民 周刊 专家组 双色球 偶数号
彩果 主场 输球 销量
赔率 冲击 枪手 争冠 集团
双色球 分布图 头码
清洁工 彩票 闹剧 原因 彩族
冷门 调查 比赛
福彩 体彩 双机 经营权
彩民 周刊 双色球 重防 热点
网游 博彩 功能 表面 免费
大尉 双色球 分析 一区
彩票 条例 儿童 买彩
专业 媒体 复式 总汇
双色球 红球 连号 头奖 万奖
足彩 故事 杂志 彩民 朋友
双色球 媒体 双彩 问鼎
对话 双色球 奖得主 打工仔 人生 岔路
彩民 周刊 专家组 双色球 二区
彩票 大奖 奖金
足彩 球队 形势
临场 主场 有输
场半 全场 开奖 一等奖
足球彩票 游戏 记录
足球彩票 进球彩 记录
彩云 双色球 条件 分析 红球
彩民 周刊 专家组 双色球 冷号
彩票 双色球 红火 主因
彩票 方式 利弊 网络 购彩 冒风险
竞彩 赛程 杯赛
官方 数据 冷门 排行榜
专家 双色球 分析 二区 红球
双色球 开奖 奇迹
双色球 头奖 万奖
联赛 足彩 玩法 场次 调整
开奖 蓝球 销量
彩民 周刊 双色球 分析 偶数
云网 双色球 分析 比值
双色球 媒体 红球
专业 足彩 报纸 足彩 足彩 编辑
大尉 双色球 分析
彩民 周刊 专家组 双色球 重点 冷号
经适房 连号 事件 彩票 彩票 条例
海鸥 双色球 看点 奇偶
双色球 头奖 二等奖
彩民 彩票 奖金 律师 监管 漏洞
一览 高价 损失 中场
专业 媒体 复式 总汇
彩民 周刊 双色球 号码
亚盘 精析 平局 首战
双色球 媒体 红球
大尉 双色球 分析
要素 力争 冷门 升班马
双色球 奇数 一区
双色球 分布图 头码
小刀 联赛 博胆 冷门
联赛 临场 高赔戈伊亚 深盘力
法彩 临场 客胜 升班马
双色球 头奖 单式
法兰克福 客场 球头 进球彩 冷门
官方 数据 冷门 排行榜
足彩 周刊 大单 媒体
足球彩票 游戏 记录
足球彩票 进球彩 记录
双色球 媒体 蓝球 重点
主场 输球 媒体 媒体
输球 命中率 冷门
元票 神人 复式 传奇
官方 数据 冷门 排行榜
海鸥 双色球 看点
彩民 周刊 双色球 分析 字头
大尉 双色球 分析
专业 媒体 复式 总汇
双色球 分布图 头码
奖金 职工 年收入
预赛 进球彩 开奖 一等奖
双色球 头奖 二等奖 万奖
媒体 奖号 报社 工作人员
要素 主场 平局
差异 指数 初盘 客胜 首战 做客
冷门 规律 平局 几率
新浪 图表 富商 福彩 大奖 运气
基本知识 赔率 形式
盈亏 指数 客场
终极 无缘 主场 首战 枪手 中场
进球彩 彩果 客场 销量
体坛周报 枪手 前景
大尉 双色球 分析
彩民 周刊 专家组 双色球 路奖
双色球 分布图 头码
锋芒 策略 作胆 主场
小刀 火线 主场 牛刀
临场 赔率 客场
差异 指数 火线 做客
火线 动态 大罗 科林 进球 金靴
火线 客战 平局
足彩 火线 动物 队作 枪手 防平
火线 当心 输球
临场 分析 状态 往绩
场半 全场 开奖 一等奖
开奖 头奖 奖池
火线 热刺 客战 防平
官方 数据 冷门 排行榜
火线 大盘 主场
双色球 销量 彩票 专家 系数
鬼谷子 双色球 奇偶比
彩民 周刊 双色球 重兵
大尉 双色球 分析
彩民 周刊 专家组 双色球 路奖
意甲 一览 国脚
官方 数据 冷门 排行榜
进球彩 彩果 客场 两球
足球彩票 游戏 记录
足球彩票 进球彩 记录
双色球 头奖 新一轮 井喷
开奖 大号 爆俩 奖池
乐透彩 普通工人 辈子
意甲 赔率 国米 力战 潜质
彩种 彩民 热潮
冷门 调查 比赛
彩民 周刊 双色球 热点
大尉 双色球 分析
彩云 双色球 条件 分析 冷码
彩票 全国 开奖 升级 亮点
老妇人 首战 平局
单场 竞彩 比赛
福彩 启动 情系 活动 电脑
专业 媒体 复式 总汇
福彩 胆码 合值
双色球 分布图 头码 区持温
海鸥 双色球 看点 奇数
双色球 头奖 万奖
差异 指数 初盘 主场 做客
开奖 蓝球 奖池
奖金 彩民 状告 福彩 中心
联赛 方法 进入状态
双色球 媒体 红球 成热码
冷门 防线 红魔 冷门 法兰克福
彩云 双色球 条件 分析 红球
生意人 站点 老客户
海鸥 双色球 看点 奇数
临场 火力 防平 客队 无帅
指数 火线 客胜
临场 客场 力争 首胜
差异 指数 火线 主场 红魔 防冷
意甲 国米 机会
意甲 巡礼 国米
火线 主力 国米 中场
足彩 火线 主场 红魔 枪手 防冷
指数 火线 力克 国际米兰 平局
火线 首胜 做客
头奖 工人 工作 辈子
火线 升班马 做客
彩果 升班马 销量
火线 半球盘 防冷 国米
彩民 周刊 双色球 二区 主角
彩经网 双色球 预测 蓝号
足彩 情报站 现场 观众
足球彩票 进球彩 记录
双色球 概率 头奖 催化剂
彩票 调节 基金 风险 定论
彩果 国米 平局 销量
足球彩票 游戏 记录
开奖 头奖 二等奖
开奖 头奖 头奖
头奖 封顶 彩票 紧箍咒 国际
彩民 周刊 专家组 双色球 号码
专栏 对话 状态
开奖 头奖 花落 销量
盈亏 指数 赢球 概率 平局
彩民 周刊 双色球 蓝球
亚盘 精析 阻力 防冷 平局
体坛周报 切沃 胜率
双色球 媒体 红球 大号
足彩 力图 雪耻 音频
彩云 双色球 条件 分析 红球
彩民 周刊 专家组 双色球 强势
火线 红军 做客 平局
彩民 巨奖 男子 亮相
双色球 分布图 头码 重防
小刀 火线 红军 鳌头
指数 火线 全包 平局
冷门 主场 强队 平局
冷门 冲击 客场
差异 指数 火线 遭遇 冷门 赔率
终极 缺席 中场
巡礼 银河 战舰 冠王
火线 红军 一球
博彩 二等奖 媒体
开奖 蓝球 头奖 销量 奖池
双色球 头奖 概率 头奖
预赛 榜首 生死线
体育彩票 主题 口号 优秀奖
足球彩票 游戏 记录
足球彩票 进球彩 记录
预赛 名单 领衔 锋线 坐镇 中场
官方 数据 冷门 排行榜
预赛 名单 领衔
名单 皇马 老将
足球彩票 游戏 记录
足彩 玩法 场次 调整 出局
彩民 排列五 体彩 巨奖
双色球 蓝球 巨奖
露面 体彩 奖金
终极 天才 中场
专业 媒体 复式 总汇
一览 新援 入队
足球彩票 进球彩 记录
要素 赢球 客场 防平
差异 指数 初盘 防平 铁胆
一览 中场 实力
一览 皇马 群雄
亚盘 精析 临场
冷门 做客 主场 冷门
彩云 双色球 条件 分析 红球 二区
彩民 周刊 专家组 双色球 一区 断区
焦点 红魔 斗牛士 大战
赔率 做客 平局
双色球 分布图 头码
指数 火线 生死战 客场
火线 主场 客场
全场 彩果 半场 全平
开奖 大号 头奖 瓜分 销量
开奖 一等奖 二等奖
官方 数据 冷门 排行榜
足彩 周刊 二等奖 媒体
彩民 周刊 双色球 尾数
大尉 大乐透 预测 后区 号码 强势
彩民 周刊 专家组 双色球 码断号
预赛 解析 出线 曙光
开奖 蓝球 制约 头奖
开奖 头奖 彩民
彩民 周刊 双色球 奇数 报复性
足球彩票 游戏 记录
足球彩票 进球彩 记录
彩云 双色球 条件 分析 红球
彩民 周刊 专家组 双色球 趋势
双色球 巨奖 彩民 数据 大奖
要素 客场 考验 信心
彩民 周刊 双色球 号码
亚盘 精析 一球 阻力 平局
体坛周报 内里费 指数
双色球 媒体 红球 大号 蓝球
冷门 狼队 做客 状态
彩民 周刊 专家组 双色球
赔率 主场 老枪 做客 防冷
专业 媒体 复式 总汇
双色球 分布图 头码
临场 欧战 作客 豪门 主场
小刀 火线 红魔
指数 火线 做客 防平 输球
电视转播 风云 足球 卫视
临场 调整 主场 平局
火线 客场 客场
锋芒 策略 客场 克星
火线 防平 当心 输球
差异 指数 火线 国米球 水防平
开奖 头奖 彩民
足球彩票 游戏 记录
足球彩票 游戏 记录
足球彩票 进球彩 记录
头奖 单式 魄力
冠军杯 赔率 皇马 榜首
双色球 媒体 球胆 蓝球
开奖 头奖 二等奖
专业 媒体 复式 总汇
形势 枪手 国米 出线
双色球 分布图 头码
锋芒 策略 客战 作胆
魔术师 彩票 奖号 选号 高手
因素 双色球 销量
体育彩票 大乐透 游戏规则
指数 火线 皇马 客场 优势
双色球 单式 万奖
大乐透 规则 调整 派奖 彩市
开奖 瓜分 销量
火线 皇马 客场 平局
调查 大乐透 规则 调整 前景 销量 双色球
彩民 周刊 双色球 尾数 号码
足彩 周刊 重头 双线
克星 主场 竞技
足彩 场次 调整 联赛
彩云 双色球 条件 分析 红球 二区
彩民 周刊 专家组 双色球
体育彩票 主题 口号 活动
大乐透 小伙 机选
开奖 火锅 头奖
双色球 二等奖 奖池 万达
大势 分析 国米 做客 势头
要素 强势 主场 防冷
开奖 头奖 注只 销量
开奖 头奖 奖金
足球 金手指 二等奖 媒体
主场 竞造 冷门
足彩 赛程 期派 杯入
足球彩票 进球彩 场次
冷门 主场 防冷 海客 场强
足彩 国米 士气 客战
彩民 周刊 专家组 双色球 奖号
足彩 球队 国米 战平 客胜法 劲旅
临场 分析 枪手 红军 弱旅 悬念
指数 火线 主场 赢球 客场
火线 主场 防冷
小刀 火线 态勇 主场
双色球 万奖 头奖
差异 指数 火线 国米 做客 防冷
彩民 福彩 双色球 头奖
彩果 强势 销售量
开奖 两地 全蓝
火线 小心 浅盘
足球彩票 游戏 记录
官方 数据 冷门 排行榜
专业 媒体 复式 总汇
福彩 胆码 合值
双色球 分布图 头码
海鸥 双色球 看点
银河 战舰 潜水艇
双色球 奖池 历史
国米 皇马 需谨慎
终极 主力 皇马 后防
火线 内里费 主场
欧元 巨奖 薰衣草 农民
进球彩 开奖 一等奖
双色球 头奖 万奖
开奖 蓝球 奖池 高居
海鸥 双色球 看点 蓝球
盈亏 指数 客场
终极 主力 门将 国米 场强
彩果 主场 销售量
开奖 头奖 中出
官方 数据 冷门 排行榜
专业 媒体 复式 总汇
专业 媒体 复式 总汇
国米 作客 平局 主场
彩经 新浪 中心 解析 彩市
体坛周报 主场 概率
彩云 双色球 条件 分析 红球 大号
终极 火线 影响
锋芒 硬仗 消耗 建议
足球彩票 游戏 记录
小刀 火线 客场
差异 指数 火线 刺球 半盘 防冷
火线 胆材 枪手 作客 防平
火线 主场 平局 德比战
锋芒 主场 强势
指数 火线 客场 无力
博彩 国米 二等奖 媒体
临场 客胜 赔率 首胜
开奖 蓝球 销量
开奖 头奖 二等奖
彩果 领衔 平局
彩民 周刊 双色球 蓝球 奇数
彩票 双色球 定位 蓝球 字头
足球彩票 进球彩 记录
足球彩票 进球彩 记录
主场 输球 媒体 全错 媒体
彩民 周刊 专家组 双色球 奇数 强力
专家 火线 欧战
小刀 火线 残阵 小胜 国米 远征 防冷
彩民 周刊 双色球 热点 区域
双色球 媒体 红球 码热
彩民 周刊 专家组 双色球 号码 重点
彩果 主场 销量
彩票 双色球 定位 蓝球
足球彩票 游戏 记录
足球彩票 游戏 记录
临场 足彩 主场
新浪 网友 双节 潜水艇 水面
海鸥 双色球 看点
输球 命中率 冷门
终极 领衔 皇马 伤员 后防 中坚
专业 媒体 复式 总汇
足彩 金手指 头奖 媒体
大势 意甲 强队 主场 重头戏
要素 铁胆 国米 主场 克星
彩民 周刊 专家组 双色球 尾数
心理 解析 红魔 客场
小刀 火线 刺态 国米
指数 火线 海难 胜绩 胜国
差异 指数 火线 主场 浅盘
足彩 防冷 指数
火线 主场 防冷
火线 防平 国米 主场
小刀 火线 皇马
临场 胜作 客场
开奖 蓝球 销量
主场 平局 媒体 媒体
彩果 国米 销量
头奖 奖金 历史
预赛 足彩 场任
媒体 整体 媒体
官方 数据 冷门 排行榜
双色球 分布图 头码 重点 大号
专家 双色球 红球 冷号
开奖 蓝球 销量
海鸥 双色球 看点
预赛 名单 皇马
足彩 前瞻 状态
双色球 媒体 红球 蓝码
海鸥 双色球 看点
神话 玩法 改革 规律
世界 巨奖 强力 领风骚
亚盘 精析 平手 生死战 防冷
大尉 双色球 红球 复码 强势
巨奖 历史 巨奖
彩云 双色球 条件 分析 红球 二区
福彩 领导 核实 巨奖 绿色通道
火线 神枪 队长
开奖 销量 彩市 奇迹
调查 彩民 巨奖
指数 火线 客场 防平
预赛 红魔 作胆
记者 火线 投注站 口音 中奖
积分榜 出线 附加赛
专业 媒体 复式 总汇
巨奖 侄子 老乡
税款 网友 奇思
预赛 形势 分析 出线 小组 变数
网友 中奖 现身
彩民 周刊 专家组 双色球 号码
新华网 机构 监管者 公众 知情权
火线 主场 防冷
奖金 调配 福彩
站点 老板 奖金 网友 规范 彩票 监管
中国史 彩票 存五 投机 选号
信任 福彩 信息 违法
锋芒 策略 防冷 主场 杀机
彩民 周刊 专家组 双色球 奇数 号码
彩民 主称 司空见惯
花园 记忆 赢球
律师 公证 程序 网民 建议 设彩 监会
人民网 彩票 市场 心理 承受能力
官员 保密 彩民 福彩
广州日报 监管 机制 先行
终极 红军 强员
终极 无缘 主力
彩果 主场 销量
冷门 调查 比赛
官方 数据 冷门 排行榜
专业 媒体 复式 总汇
足彩 二等奖 媒体
亚盘 精析 初盘 平局
大乐透 规则 派奖
冷门 病毒 红军 客场 平局
彩民 周刊 专家组 双色球 号码
主场 称雄 客场
欧赔 豪门 信任
赔率 资金 枪手 防平
双色球 头奖 领衔
大乐透 彩民 巨奖
火线 客场 法兰克福 信任
差异 指数 火线 平手 防平
火线 冷门 分析 平局
彩果 负国 销量
开奖 地分 大奖
足彩 金手指 头奖 媒体
足球彩票 亚洲杯 预选赛 球队
赛程 预赛 比赛
律师 辩论 知情权 隐私权 建议 调查 委员会
足球彩票 游戏 记录
足球彩票 游戏 记录
足球彩票 进球彩 记录
足球彩票 进球彩 记录
体彩 口号 奖金
彩民 周刊 专家组 双色球 号码
春风 足彩 客场
积分榜 全胜 小组 垫底
终极 主力 国米 前锋 火线
记者 巨奖 站点 男子
小刀 火线 强势 擒马
指数 火线 主场 做客
双色球 头奖 万奖
火线 客场 银河 战舰
海鸥 双色球 看点 尾数 质数
足彩 火线 客场
彩民 周刊 专家组 双色球 二区
新浪 网友 亚盘
彩果 客场 皇马 销量
双色球 分布图 头码
小刀 火线 优势 工作 半球
临场 客场 主场
开奖 头奖 销量
皇马 主场 冷门
终极 国米 主力 皇马 锋线
官方 数据 冷门 排行榜
专业 媒体 复式 总汇
开奖 瓜分 头奖
客战 海防 平局
平局 命中率 冷门
亚盘 精析 临场 竞可 博胆 优势
冷门 利刃 主场
比赛 足彩 销售 小时
赔率 低谷 主场
官方 数据 冷门 排行榜
双色球 分布图 头码
小刀 火线 皇马 客战 胜机
指数 火线 分析 国米 主场 防平
差异 指数 火线 竞技 防冷
火线 主场 防平 国米主胜
小刀 火线 防冷
双色球 头奖 销量
开奖 遗漏 头奖 销量
火线 斑马 颜面
输球 官方 命中率 冷门
彩果 国米 销售量
官方 数据 冷门 排行榜
彩民 周刊 双色球 尾号
足球彩票 游戏 记录
足球彩票 进球彩 记录
足球彩票 进球彩 记录
彩云 双色球 条件 分析 红球
德国杯 赛制 主客场
主场 媒体 媒体
官方 数据 冷门 排行榜
联赛 杯赛 单场 豪门 常派
双色球 分布图 头码 二区
男子 巨奖 动心 打水漂
专业 媒体 复式 总汇
梦梦 女孩 尿毒症
小刀 火线 状态
指数 火线 防冷
双色球 领奖 投注单 曝光
彩民 周刊 专家组 双色球 号码
火线 半球 主场 冷门
商人 口罩 墨镜 支票
媒体 公众 知情权
媒体 头奖 媒体
差异 指数 初盘 军需 输球 临场 降盘
彩云 双色球 条件 分析 红球 中号
终极 主力 伤兵
终极 主力 中场 双核
彩果 弱旅 销量
专业 媒体 复式 总汇
双色球 分析 蓝码
足球彩票 游戏 记录
足球彩票 进球彩 记录
主场 流浪者 德比战
大师 大势 分析 主场
彩云 双色球 条件 分析 红球 大号
赔率 红军 客场 平局
双色球 分布图 头码 二区
差异 指数 火线 铁胆 平局
足彩 火线 客场 防冷 主场
主场 体坛 头奖 媒体
临场 分析 专家
足球彩票 游戏 记录
足球彩票 进球彩 记录
足球彩票 进球彩 记录
平局 冷门 榜单 冷门
小伙 女友 大奖 法院 调查 中奖
彩民 周刊 专家组 双色球 二区 悬念
主场 平局 国米
官方 数据 冷门 排行榜
双色球 头码 二区 冷码 出球
小刀 火线 平局
开奖 井喷 中心 奖池
火线 平手 主场
网友 奖得主 蒙面人 蜘蛛侠
火线 防冷 皇马 平局
彩民 周刊 双色球 重点
专家 彩民 财富 神话 失去理性
彩民 周刊 专家组 双色球 重点
专业 媒体 复式 总汇
火线 客战 主场 胜势
开奖 一等奖 二等奖
足彩 国米 主场 指数
平局 媒体 锐气 媒体
火线 主场 战保
赔率 优势 皇马 客战 形势
专业 媒体 复式 总汇
专业 媒体 复式 总汇
足球彩票 游戏 记录
足球彩票 进球彩 记录
小刀 火线 状态 枪手
指数 火线 全包
海鸥 双色球 看点 尾数 蓝荐
火线 热防 平局 客场
小刀 火线 潜水艇 客场
开奖 一等奖 二等奖
彩果 平局 销量
双色球 分析 龙头
彩民 周刊 双色球 连号 大数
预赛 出线 形势
彩云 双色球 条件 分析 红球
开奖 一等奖 二等奖
彩民 巨奖 约合 人民币
双色球 头奖 销量
开奖 头奖 二等奖 销售量
领奖 人情债 头奖 机会
彩民 周刊 双色球 奖号
彩票 双色球 定位 质数
专家 彩票 摇奖机 统一标准 信息 细则
足彩 足球 环境 试点
大乐透 全凭 感觉
福彩 胆码 合值
开奖 蓝球 井喷 奖池
彩民 机选 改一 号码 小时 领奖
专业 媒体 复式 总汇
彩民 周刊 双色球 重点 区段
亚盘 精析 浅盘 做客
要素 赢球 出线 主场 防平
锋芒 策略 客胜
临场 主场 防冷 客场
差异 指数 火线 水让球
火线 做客 平局 客胜
进球彩 开奖 一等奖 奖金
足球彩票 游戏 记录
足球彩票 游戏 记录
足球彩票 进球彩 记录
足球彩票 进球彩 记录
官方 数据 冷门 排行榜
开奖 省市 头奖
进球彩 彩果 销售量
期限 头奖 福彩 公益金
彩云 双色球 条件 分析 红球
双色球 分布图 头码 大号
开奖 小时 体彩 中心 数据库
雄鹰 博彩 初盘 国米 防平
彩民 周刊 大乐透 后区 胆码
大尉 大乐透 综合
足彩 赛程 冠军杯 小组
双色球 头奖 万奖
差异 指数 初盘 主场
彩云 双色球 条件 分析 红球 偏向 大号
彩票 双色球 定位 蓝球
网络 赌球 大案 省市 投注额
终极 火线 主力
记者 中奖 老板 买彩
雄鹰 博彩 主场 作胆
要素 交锋 作胆
足彩 主场 指数
彩民 周刊 专家组 双色球 二区 强势
火线 魔鬼 主场 平局
小伙 双色球 方式
指数 火线 客场 国米 客战 平局
春风 火线 主场 平局
足彩 火线 主场 作胆 枪手 防冷
差异 指数 火线 防平
官方 数据 冷门 排行榜
足球彩票 游戏 记录
足球彩票 游戏 记录
足球彩票 进球彩 记录
足球彩票 进球彩 记录
彩云 双色球 条件 红球 大号
彩民 周刊 专家组 双色球 重点 路号
出线 形势 分析 奇迹
彩经 克星 防平
开奖 一等奖 二等奖
官方 数据 冷门 排行榜
双色球 分布图 心水 冷码
老人 光棍节 守号 购彩
双色球 头奖 万奖
临场 德比战 防冷
火线 客场 竞技 高水
进球彩 开奖 一等奖
场半 全场 开奖 一等奖
专家 双色球 首号 奇数 号码
彩民 周刊 专家组 双色球
专业 媒体 复式 总汇
场半 全场 开奖 一等奖
双色球 头奖 万奖
差异 指数 初盘 客战
开奖 蓝球 销量
终极 国米 主力
终极 后防 灵魂 攻击手
烂尾 热宫 用地 重生
评论 市场 刚性
全国 经营性 土地 典型 地块
全国 溢价 地块
楼盘 供应量 房价
房价 涨幅 全国
业主 地下室 重罚
供需 二手房 市场 降温
住宅 网签量 突破 新房
住房 用地 商业
图文 众房 地王
图文 现场图 实景
图文 现场图 平房
图文 现场 花絮 商对策
图文 现场 花絮 会场
图文 现场 花絮 富力 总经理
图文 现场 花絮 现场 公证
省区市 违规 建房 买车
富力 摩根 中心 销售
恒生 行政 总裁 楼市 黄金 投资
抵押 贷款 消费 热点
网友 经纪人 差价
地产 公司 换马甲 服务
天价 地皮 天价
新闻晨报 楼市 涨价
廉租 住房 购房 优惠
调查 企业 费用 结构
商业地产 空置率 价格
商品住宅 销售 面积
地产股 制约 基金 板块
孩子 上学 名校 二手房
市场 地王 房价
中信 地产 内政 一统
车位 业主 排队
人口 富人 网友
保险资金 地产 无缘
勾地 资本 助推 土地 泡沫
部长 调研 国土 资源管理
地产 行业 调整 优势 企业 机会
外资 楼市 经济 专家 阴谋
女子 虚构 经济 适用房 出售
开发商 买家 抄底
房价 成本 摸底
融资 突围 曙光
置业 开发商 无权
楼市 热度 信心
交房 开发商 违约金
发展 土地 存量
专家 房价 购房 尚需 风险
须经 全楼 业主 空置房 物业费
预测 楼市 走势
物权 法律 制度 私人 财产
记者 落户 财色 骗子 国情 局长
地段 建经 业主 房价
产品 融资 良策
经适房 中心 开花
恒盛 地产 投资
物权法 草案 国有资产 力度
大腕 热议 富力 天价
物权法 三审 国家 集体 私人 所有权
物权法 草案 热点 分析 物权法
物权法 草案 征地 补偿
盲目 涨价 楼市
建设 资产 九发 地产股
物权法 草案 变化
专家 楼市 涨价 局面
业主 抗议 小区 垃圾站 开发商 小区
住房 指数 住房 拥有者 租房
物权法 草案 国资
按揭 利益 链条 银行 开发商 绿灯
按揭 贷案 宣判 金额
地产股 井喷 恒指
开发商 天价 楼市
房价 成交量 楼市 新一轮
楼市 企业 盲目
物业税 炒房 颗粒无收
物业税 实施方案 研究 房价
物业税 可抑制 房价 理性
物权法 草案 住宅 用地 续费 条文
物权法 草案 公路 桥梁 收费权 条款
物权法 草案 严格控制 农用地 建设 用地
物权法 草案 集体 财产 原则
优质 贷款 危机
股民 豪宅 股市
银行 专用 账户
陌生人 别墅 业主 精神赔偿
专家 物业税 房价
建部 工委 会系
制造业 资金 楼市 图表
地产 大口 吞地
房价 势头 投资
大单 楼市 楼盘 投资方
消息 二手房 涨价
投资 项目 资本金 比例
国土 官员 卖地 政府
试水 廉租房 产权
商品房 项目 资本金 比例
地产 资本金 比例 新一轮
大佬 缺地 土地
新址 大火 工程
物业税 重创 高房价
企业 资金 风险
背景 中间人 公司
物业税 房价 理性
楼市 资金 土地
买房 地产股 收益
商品房 资本金 比例
资本金 比例 好事儿
开发商 旺季 尾巴
研究 物业税 楼市 影响 细则
经济 消费 投资 增长势头
商品房 资本金 比例 成人 房价
规划 用地 容积率
地道 建设工程 启动 世博会
中心 城区 重点 地段 二手房
大单 总额 投资方
律师 购房 价格法
专家 股市 楼市
亲子 绘画 摄影 大赛
长假 二手房 市场
楼市 物业税 影响
居民 人员 发生冲突
产权 楼市 冲击
投资 物业税 系统
城区 住宅 基准 地价
经适房 资格 专属性
烂尾楼 影响 年限
新生 产权 改革 城乡 差距 契机
负责人 投资 情况
大火 责任人 新址
季度 土地 供应 计划
外来人口 年限 落户
调查 城市居民 投资 信心
资本金 首度 投资
成交量 住宅 投资热
别墅 地下室 游泳池 业主 开发商
魅力 社区 主打 志愿 服务
经适房 政策 分界
双井 区域 商业
家庭 育儿 置业
项目 资本金 比例
大拆大建 中央 农村 危房
市长 大单 事件
楼市 成交额 新一轮 房价 泡沫
买方 卖房 电话 公证
资本金 新政 迷局 投资 地热 先行
土地 市场 暖意
交通网络 建设 发展 空间
存量 期房 项目 涨价
影响 市场 企业 热情
农业 生态 别墅 法律
土地交易 井喷 楼面地价
开发商 市长 高额
土地 大闸 开发商 角力 新一轮 购地 热潮
高端 楼盘 价格
产权 预期 涨价
符合条件 违法 建筑
理性 土地 市场
全国 高端 频遭
项目 小户型 普通住宅 供应
供应 将量 跌价 项目
小户型 普通住宅 供应
成交量 专家 市场
投资 重金 楼市
豪宅 土地 使用权 法院
金融 地产 发力 强势
银行 地产 领军 股指
全国 住宅 成交量
政策 产权 交易 热潮
地产 公司 融资 土地 市场
地产股 遭遇 恒指
房子 价值 链条 商品住宅 项目 成本
楼市 地产商 军团
资本金 开发商 圈钱 圈地
资本金 比例 银行
内地 房价 豪宅 成交量 高位
二手房 涨量 升级 置业 交易
全球 写字楼 成本
集资 建房 产权 管理
楼价 中心 均价
旧楼 电梯 成功率
夹心 政策性 政策
扩大内需 项目 用地
工地 违规 施工 曝光
居住小区 小时 免费
天价 消失 开发商
经济 适用房 家庭 选房
万科 指标 暗示着
中端 别墅 市场 产品升级
摸底 成本 神经
资金 指向 流动性 圈地
振幅 救市 迷雾
楼市 地产 企业
楼市 泡沫 理性
租房 影响 公积金
规范 产权 房应
土地 市场 分析
专家 观点 物业税 人会
销售额 万科 龙头 地位 首遇 冲击
保利 地产 销售
热点 区域 租金
土地 市场 地段 力度
土地 热浪 面积
地产 开发商 争相 保利 地产
产权 消息 楼盘
投资 低位 政策
政府 投资 宿舍 大院 打工者 租房
购房者 情绪 二手市场
金融 地产 动能 大盘 宽幅
面积 误差 业主 维权 遭遇 口头 立案
天价 豪宅 意味 过浓
全国 重点 楼市 面积 小幅 波动
万科 巨资 买地 券商 摇旗 基金 动手
生活 周刊 封面 目录
住宅 市场 热点 断言 升势
市区 房价 高位
重组 概念 地产 板块 机会
全国 商品房 销售 面积
市场 地产商 投资
地产 调查 划界 支柱产业
楼市 升机 高房价
楼市 升级 成交量
经济 数据 投资
地产界 关系 过密 楼价 全国
房价 降幅 国房 景气 指数
专家 消费者 买房
住宅 商业 用房 投资 地产
全球 投资 前景
楼市 涨价 市场
商品房 销售额 楼市
星源 路演 客星 黄金地段
国土 通报 产权
地产 市场 数据 成本 钢价
外环线 楼市 分水岭
投资 信号 房价
供应 存量 压力 房价
按揭 利益 开发商
二手房 市场 小户型 房源
物业税 楼市 投资 虚火
物业税 调控 利器
资产 三农 重生
购房者 情绪 二手房 交易量
资产 定向 科技 地产商
楼市 内地 投资
楼市 存量房 时代 二手房 成交量
地产界 合谋 公积金
地产界 开发商 合谋 业委会
地产界 开发商 合谋 业主
品牌 概念 先行 土地 三水 商业
市场 速度 开发商 楼市 反攻
流动性 楼市 短期行为
购房 丑闻 大事化小
地产 高端 物业
别墅 库存 消化
土地 市场 热门 地块 溢价
国土 所长 遗书
世界 石经 博览园 房山
保利 地产 传言 领导
保利 地产 市场 节奏感 有助 万科
重组 地产股 新生代
政府 购房 动机
楼市 气氛 投资 重出江湖
置业 价值 地产股
买房子 白菜 投资
公积金 保底 房奴
外地人 买房 城区 落户 商品房
报告 断言 楼市 升势
产权 生产 发展
物业 服务 收费
物业税 楼市 刹车 炒房者 购房者
关湖 景房 泡泡
行业 疲态 楼市 病毒 变种
预期 楼市 投资热
首钢 工业 遗址 文物
国展 二手房 单价 团结湖
居民 公益 图书馆
开发商 市场 作风
排号 局面 楼市
房山 违规 生态园 耕地
政策 暖风 外资 投资 意愿
猎德 商业 项目
排号 卖号 楼盘 怪事
商品房 市场 价升量
情况 房屋产权 所得税
专家 两部委 产权 规范性 文件
业主 房主 办理 过户
商品住宅 期房 成交量 期房 数量
京广 渠路 地王 二手房
现房 专家 房价 调整
地产商 半价 售房 广告 市民 排队
地区 新房 涨价 大户型
建造业 工作量 迹象 速度
开发商 共识 涨价 身陷 乱象
房价 神经 居民 房价
房屋 个税 情况
炒房客 顶峰 时期 皮包 房门 钥匙
观点 国家 保障性 住房
评论 产权 先征 物业税
顺鑫 农业 顺义
住宅 新开工 面积 降幅
高房价 传花 唱主角
高房价 传花 炒房客
国土 调查 商品 房地价 高房价
地方 政府 土地 买家
营销 营造 豪宅
公积金 政策 时间
开发商 房价 差价
房价 投资 开发商 业主 涨价
行业 竞争 专业 策划 人才
豪宅 市场 盛宴
建筑商 信心 指数
银泰 股份 公司
销售 商品房 住宅
公积金 收益 员工工资
国土 部力 产权 项目
地产 板块 业绩
底楼 住户 花园
政策 态度 地产 趋势
地产 券商 评级
机构 地产 遭遇 紧箍咒 涨幅 榜首
宅地 供应量 房价
房价 地产商 注目
睡狮 地产股 大盘
新房 楼市 触底
花园 消费者 地产商
预期 高端 物业 销量 价格
标杆 存量 消化
企业 住宅 用地
部门 发文 违法 地方 领导
买房 小时 热水
补偿 市场价 房价 影响
地价 高房价 何需
公积金 管家 政府 机关
建筑业 分羹 投资 项目 保级 运动
投资 圈内 人士
珠三角 活跃 豪宅
评论 公积金 账目
试探 楼市 市场 主力
水经 用地 别墅 一事 调查
重点 土地 利润
银行 地产 发力 基金
底牌 公积金 年收入
团泊 土地 范式
土地 问责 新一轮 圈地 运动
大行 信托 基金 业绩 预测
炒房团 代沟 老房 诀别
股市 地产 强势
融资 突破 模式
金融 地产 股指
招聘会 人争 岗位 岗位
二手房 中介费 封顶
建议 外商 投资
培训 乡镇 国土 干部
产权 暗流 价差 买家
开发商 政府 救市 效果显著 楼市
掌门 亮相 豪宅 销售
低收入者 购房 产权
时日 土地 优势
区域 房价 飞天 二手房 论天
产权 顶风 销售 地方 政府 问责
尝试 发展 产权
廉租房 商品房 经适房 住房 体系 三分法
建设 资金投入 廉租房 全国
房价 全球 楼市
两极分化 现象 土地 地产 投资
房价 原因 百姓 投资 目标
经适房 摇号 作假 事件 发布会
政府 出资 低收入者 购房
经适房 产权 模式 不具 价值
金融 地产 强势
楼市 井喷 买菜
业主 曝光 商定
住房 消费 楼市 迹象
居民 股票 投资 意愿
国土 干部 拆迁户 单位
太阳能 屋顶 补贴 标准
官员 烟幕弹 经适房
岛城 房价 统计数据
开发商 楼盘 封盘 状态
公园 区域 投资
外令 高房价 火上浇油
经适房 事件 疑点
专家 经适房 事件 概率
楼市 量价 专家 财富 效应 原因
高温 大雨 排队 购房
二手房 市场 高位 调整 两居室 交易量
全国 建设 用地 面积
整治 产权 大棚
骗贷 烂尾楼 森豪 公寓
国土 建设 用地 批量
国土 耕地 高房价
销售 风险 市场 豪宅
城邦 购房者 集体 开发商
专家 署名文章 经济
写字楼 租金 触底 住房 监测 商业地产
二手房 交易 中介费
产业 良性 效应 预期
商品房 成交量 小幅
土地 市场 高温 奥运村 地价
全国 村级 大楼
买家 豪宅 房价 涨幅
置业 收房 备案
消费者 炒房团 高房价 专家 能力
旺季 婚房 亮点
律师 国家 部委 建议 房产商 房价
楼市 豪宅 投资
世博会 周边旅游 地产
土地 地方 政府
投资 豪宅 井喷
建筑 抗震 国家标准
楼市 井喷 价格 试探性
资本 豪宅 高楼 泡沫
土地 市场 乱象 分析
经适房 试点 菜单 摇号 配售
地王 身价 成交价 底价
券商 金融 地产 资源 消费 行业 分歧
木樨园 世贸 商铺 投资人 开发商 产权
楼市 高地价 土地 成本 房价
产权 核心 依法
楼市 经济 效应 预期 股指
烂尾楼 中心 高楼
楼房 整体 楼盘 销售
买房 学位 当心 空头支票 口头
专家 暴利 时代
商品房 资本金 比例 吹响 投资
解析 综合体 现状
业主 补偿 价格
首创 置业 都缘 溪堂
高楼 开发商 资质
住宅楼 政府 业主 权利
楼市 供需 事件
置地 总经理 跳槽 万科
商品房 销售 楼市 信心
土地 地方 政府
地产 市场 基金 策略
地产股 内幕 曝光
城镇职工 公积金 情况
房展会 意向 外地 楼盘 订单
开发商 注册资金 住宅楼 焦点
房屋 户口 人数
招商 地产 涨幅 同袍 基金 热情
新一轮 楼价 动因 调查 开发商 炮制 热点 楼市
公积金 人才 职介
购房 落户 转户口 隐性 条件
调查 股东 政府 人员 同名
专家 热市 泼冷水 买房 理由
业绩 预收款 地产股
二手房 触底 存量 住宅 成交量
开发商 集体 涨价
城市化 住宅建设 土地
楼市 信托 产品
置业 指导 投资
经适房 丑闻 中学
评论 现象 地王
地王 水源 九厂 地块
内地 股市 空间 投资
二手房 井喷 涨幅
万科 物业 业主 集体 维权
双料 地王 总价
双料 地王 时代
地王 亮相 市场 泡沫
森豪 公寓 烂尾楼 精装 预售
楼市 高温 地王
院士 购房 补贴
独子 父母 物业 不务业
楼房 业主 原地
事件 开发商 股东 助理
住宅 设计 破题
调查 净资产 赔款 买单
全国 楼市 商品房 井喷
刚性 信贷 投资
客少 租金 商户 营业
房东 租客 借车
楼市 新一轮 泡沫
水源 地王 板块 楼市 大战
水源 地王 板块 楼市 大战
泡沫 苗头 楼市
地块 高地价 业界 土储
经济 评论 市长
群雄 天价 地王
高端 楼市 投资 信心
房价 房价格 涨幅
经适房 资产 核查 启动
楼市 热潮 买房
酒店 地产商 抄底
业主 坐地 涨价 区域
租房 市场 交易量 租金
地王 供应 争地
地产 资信 启动
地王 数度 议论 专家 官员
住宅 工程 质量检查 启动
孕妇 流产 购房 优惠
建设 局长 遭绑架 案发 疑系
恒大 地产 人士
防楼 产业 暗疮
检察院 调查 事故 原因 赔款
楼市 泡沫 把脉
法律 官员 经商 活动
经济 跑步 进场 新一轮 热潮
楼市 拐点 重出江湖
资本 楼市 泡沫
楼房 工作 调查结果
产权 厘清 路径 夹心 困局
万科 风暴 单月
土地 市场 泡沫
换发 防伪 业主
投资 危机 对策
分歧 煤炭 地产 资金
房价 美女 公司 厕所
机构 房价 报复性
官员 低价 购房 事件 拆迁户 补款
独家 盘点 土地 市场
楼房 开发商 解决问题
楼盘 小区 地陷
银行 地产 景气
业内人士 土地 溢价 危机 新一轮 泡沫
业内人士 楼市 无序 经营 状态
防伪 免费 换发
市长 经济 贸易大学 校友
土堆 大门 住户 疑因 土地 纠纷
国资 改革 合肥 联姻 中房 合肥
开发商 事故 买单
工作日 购房者 权益
住宅 房价 购房 热情
企业家 信心 指数 居首
楼房 悲剧 悬疑剧
土地 格局 挑战 高端 地产
均价 虚价 地王
商业地产 写字楼 租金
政府 官员 经适房 补贴 缺点 楼价
楼市 无房 购房者 意愿
房价 事故 开发商 质量
楼市 价升量 均价
报告 数据 秘密 曝光
租房 隐患 监管
违规 出租房 民防
鸿坤 地产 潜力
住宅 太阳能 系统
房价 历史 最高点
华远 地产 净利
新址 纠纷 市民
楼市 销售额 撰文
产业链 密码 产业 住交会
调查 市民 房价
调查 市民 房价
房价 涨价 楼盘
中央 政策 调整
保利 地产 面积 金额
楼盘 涨价 楼市
楼盘 涨价 楼市
国土 专家 地方 政府 成天价
国资 地王 房价 泡沫
地产 公司 融资 定向
廉租房 资金 经济
租金 回报率 房价
牛市 预期 股市 牛市
投资 房价 库存
楼市 成交量 水平
商品房 销售 均价
楼市 房价 因素
建筑 材料 大盘股
供需 缺口 房价
区域 写字楼 空置率 历史
商品住宅 期房 销量
地王 高价 公司 现金
信贷 数据 资金 地产
虚火 调控 政策 废弛
全市 规划 进社区
诉讼 业主 法院 房屋
房价 字头 成交量 历史纪录
世茂系 家族 分工 股份
保利 面积 金额
楼市 单价 时代 泡沫
城管 电子 仪器厂 违法 建楼
富力 地产 目标
房屋 身份 居民
投资 楼市 政府部门 密集 调研
招商 地产 资产
新盘 业主 资料 曝光 买家
事件 开发商 曝光
建筑 大单 市场
建筑 路演 新股 发审
地王 全国 地王
建楼 车库 工序
国土 地价 调查 信息
地价 纪录 楼市 大战
地王 二手房 报价 冷遇
开发商 方案 方案
水泥 投资 两部委 调研
房价 摩根 大通 内地 楼市
炒房团 台词 难题
天通 社区 公园 管理处
罚款 城管 听证会
楼案 方案 换房 业主
开发商 负责人 司法
仲量 全球 楼市 抛物线
全国 房价 因素
趋热 水泥 投资
炒房团 分歧 炒家
城区 二手房 交易量
解决方案 政府 买单 焦点
开发商 负责人 司法
楼市 涨价 主旋律
产权 市场 金额 居首
地价 房价 基础 因素
地价 开发商 地价 影响
地王 个别现象 弊大于利
调整 交楼 条件
恒大 集团 销售 冲刺
投机 市场 暗流
遭遇 市场 波动
经适房 别墅 事件
地王 土地 供应 楼价
高端 住宅 性需求
全国 地价 概况
绿色 建筑 现状 主题 论坛
建筑业 发展 历史 机遇
地价 国土 部称 局部
住房 交易量 单月 增量
分析 政策 微调
别墅 项目 涨价 涨幅
土地 供应 地王
房价 涨幅 楼市 预测 价格 调整
房子 委托 公证 夫妇 公证处
违规 农业 生态 大棚
库存 楼市 供应 跑步
天誉 置业 土地 宣告
全国 土地 市场 地价
地产 金融 市场 主力
投资 房价 因素 水面
经适房 别墅 事件 调查组
违规 别墅 开发商
金融 地产股 恒指
楼盘 涨价 二手房
五环 房源 绝迹 二手房 均价
仲量 风景 住宅 销售
高端 住宅 销售
住宅 分户 前置
劳动力 建筑业 用工
惩戒 开发商 政府
专家 长租 商用
融资 圈地 循环 市价
地王 二手房 买家
国信 证券 建筑 净利
稽查 大房 万科 华远
房价 炒房客 二手房 市场
销售 排行榜 企业
法人股 保利 地产
精装 毛坯 卖房 违规
地块 商品房 园地
因素 高端 项目
变数 公司 集体
保险资金 投资 细则
信贷资金 变相 调查 路径 监控
土地 市场 巨头
房价 楼市 投机 调整
楼市 虚火 政策
资金 规模 外汇储备 公积金 改革 理论
副业 火速 抄底 写字楼 市场
地王 楼市 地王 时代
市场 调控 交易
业主 业委会 收益
女儿 银行 本息
泡沫 政府 房价
因租 废房 政策
地王 楼市 泡沫
业主 商用 资格
规划 利率 低利率 时代
保障性 安居工程 小组
小动作 买家 购房 损失
房价 压力 升级
大军 证明 专家 次贷 风险
地产 金融 基金 气息
楼盘 降价 业主
商业地产 投资 销售
经济 调查 房价 元凶
地王 楼市 地王 时代
地王 集体 地王 闲置 状态
排队 市民 地段 经适房
征地 纠纷 村民
地产 开发商 房子
发文 农民 补贴
经济学家 房价 论调 大炮
土地 出让金 违规
七月份 楼市 热度
业主 房遇 协议 门槛
仓位 金融 地产 重点
升学 租房 市场 学校 租金
售租 买房 投资 价值
国土 地王 风险 防控
地板 商跑量 楼市
基金 季报 金融 地产 煤炭
天价 地王 高价 融资
覆盖率 套房 标准
市场 投资 情况 分析
建筑 发行价 区间
小区 租房 商户
剪刀差 楼市 资产 泡沫
开发商 曝光 开发商
豪宅 价量 定局
产业 民事案件 审判 指导
媒体 评论 房屋 预售 制度
恒兴 人居奖 人居 典范
房价 狂飙 房价
报告 高价 地被 国资
价格 房价 地价
两地 调控 市场
地产 公司 半年报 业绩
管理层 预警 楼市 股市 风险 泡沫
股市 楼市 泡沫
银行 理由 信贷
销售 利润 半年报
信贷资金 圈地 国进民
楼市 售楼盘 检查
建筑 资金 价格
建筑 公司 预计
建筑 机构 分歧
中金 房价 涨势
房屋产权 数据 升级 市民
政策 过筛 方案
豪宅 前途 地王 晒太阳
地王 晒太阳 市场
楼市 乱象 金融危机 楼市 借口
汉商 集团 故事 信息
农民 城里人 农民 市民
贫困县 房产商 高官 房价
商品房 销售 面积
国土资源 违法 违法 线索
交易量 房价 压力
中央 座谈会 两议 楼市 政策
楼盘 销售 优质 项目
置业 地产 公司 违规 售楼 曝光
住宅 用地 新一轮 圈地 运动
资本 写字楼 市场
土地 溢价 高房价
土地交易 套期 保值
楼市 市场 货量 影响
套期 保值 土地
楼市 富人 投机 工具 房价 国情
研究 机构 库存
豪宅 言说 暴利
轨道交通 楼市 新盘
交通 房山 区域 房价
建部 住宅 工程 眼睛
建部 商品房 保修期 质量 开发商
物业 责令 限期
单被 开发商 涨价 市场 出售
信贷 战略 差异
契税 流言 阳谋
投资 豪宅 市场 狂飙
地王 金地 地王
潜力 预期 楼市 白热化
购房者 价格 内地 楼市
物业 业主 监督
业委会 经费 业主
功能 核心区 税收
群众 买房 政府
地王 决策层 时时 汇报
专家 预期 房价
地块 单价 地王
小区 游泳池 充公
开发商 成本 楼价
开发商 涨价 购房者
房价 地价 专项 调查 情况
楼市 泡沫 楼市
物业 财务报表 业主
购房者 开发商 房子
尚品 压轴 品位 生活
股市 楼市 泡沫 风险
保利 地产 领事馆 地块 地王
全国 楼盘 土地 成本 曝光
全国 房价 历史 信贷
住户 补偿 标准
主力 资金 地产股
压轴 尚品 样板间
土地 投资 专业 委员会
企业 大陆 卖地
调查 地价 决定性 因素
国土 地价 成本 高房价
地王 高层 先行 规则
城乡规划 规划 部门 利器
楼市 股市 泡沫 预期
独家 国土 楼盘 土地 成本 调查
置业 投资者 前门 焦点
房价 关键 政府
列队 工地 施工 土地
工业 地产 空置率
二手房 交易 纳税 排长队 排队
供应 楼市 现量
楼盘 顶风 售价 购房者
回龙观 墙体 工人
开发商 楼盘 成本 均价 利润率
招商 地产 融资
房价 二手房 交易 纠纷
楼市 地价 因素
海泰 发展 股东 地产 项目
贷款 管理 暂行办法
通报 楼盘 开发商 股东 身份 公务员
专家 国土 房价 调查结果 高房价
前门 商业 政府 资本
招商 物业 出售
外资 楼市 泡沫
小区 现楼 居民楼
房价 政策 微调 楼市 销量 风险
楼市 成本 政府 企业
港资 地产 淘金路 压力
内地 楼市 港人 投资 热情
入境 股市 楼市
商业 住宅 销售 监管 楼盘 违规 定论
写字楼 租金 水平
地王 助推 区块 价值
新房 价格 楼价 潜力 泡沫
楼市 现象 调查
报告 资产 价格 泡沫 风险
中服 地块 地价
楼市 影响 销量
楼盘 地价 房价
楼市 供需 缺口
规划 利用 空间
项目 地价 房价
价格 收费 监管
学府 区域 地段 价值
开发商 融资 密集 土地 市场
微调 信号 楼市 大盘 地产股 遭遇 资金外流
市场 次贷 危机
广场 优势 标杆
公房 资金 业主大会
二手房 按揭 优惠
建部 专家 土地 成本 房价
号线 设站 地区
楼市 政策 信号 房价 炒房客
经适房 摇号 连号 中签者
经适房 连号 官方 调查
增值税 新政 融资 租赁业
股市 楼市 量价 身影
交易 热度 金额
银行 策略 二手房 市场 波澜
现身 大雨 门厅
住房 公积金 贷款 井喷
投资 外环 地铁
地王 闲置 野草 地王
商品房 销售 突破
保安 业主 公交
楼市 降温 序幕 银行 二手房 政策
商品房 均价 闲置
经济 投资 增幅 全国 平均水平
廉租 住房 工作 着力 水平
楼市 成交量 商品住宅
楼市 排行榜 价格 涨幅
面积 套数 开发商 交楼
万科 模式 终结者
公房 违规 市长 套房
楼市 供需 开发商
开发商 信息 购房人
地产 交房 业主
市民 顺义 政府
公积金 挪用公款 投资 国债 损失
伤病残 军人 住房补贴 标准
阳台 漏水 楼下住户
销售价 升量 楼市 拐点
万科 股权 融资 计划
商品房 质量 交楼 样板房 制度
租房 细则 区县
世纪 星城 房屋
城八区 二手房 均价
百货业 夜市 经济
地块 市场 竞价
半年报 土地 变局 中盘
楼市 住商 现象
新开工 建材 产业链
分化 基金 错爱 地产股
后市 调整 开发商
政策 信号 密集 楼市 调整 试探
样板 启示录 地产商
土地 违法 宗数 全国
事故 企业 负责人
股市 影响 买楼 楼者 闲钱
调查 商品房 预售
信贷 监管 资金 流向 地产
业绩 机构 万科 竞争 优势
牛市 中场 休整 成交量
研究部 房价 泡沫
建部 经适房 监督管理
政策 土地 供应
厂房 遭雷击 专家 主因
二手房 税收 优惠
房价 地价 隐情 房价
市场 圈地 热潮
地产 建筑 公司
开发商 楼盘 成本 利润
电视塔 诈骗 财政
楼市 拐点 涨量 购房者 房价
监测 全国 楼市
厂房 现场 记者
事故 男子 徒手 妻子
管道 污水 民宅
投机 高地价 地王 楼市 红灯
投机 高地价 房价 地王 红灯
成就 炒房客 阁楼
房价 调查 夹心 住况
二手房 突破 均价
期房 成交量 跌价 购房 不稳定性
启动 全国 建设工程 质量 监督 执法检查
万科 预期 地王
建工 楼房 建设
公房 假货 贩子
专家 买房 投资 风险 房价 风险
专家 市价 涨量 格局
地震 灾区 开发区
产权 二手房 私下交易
楼市 泡沫 升级 房价
楼盘 墙体 裂缝 地面 住户
独家 楼房 事故 网友 曝光
事故 遇难者 身份
间房 过户 家族 后人
银行 实力 机构 济南房产
全国 楼市 成交量
楼市 土地储备 贷款
楼市 整体 均价
海景房 投资 异地 置业 成风
楼房 现场 业主
楼市 买家 购房 成交量 创纪录
专家 房价 高位
二手房 交易 户口 纠纷 购房 户籍
公积金 业内人士 方式 违规
天量 神话 楼市
库存 楼市 跌价
楼市 供应量 谜团
毕业 时节 市场 趋热
房价 涨幅 领先 全国 用地 供应
旅游 地产 资源
独家 网友 现象
行业 整体 变革
楼市 投资 价值
银行 居民楼 职工
地产 巨头 将热议 难题
中房 投资 预计
区域 地铁 租金
两限房 地块 市场
楼市 怪现象 大房 均价 小户型
地王 中服 地块 登场 恒天 集团
天价 暴利 楼盘 卖价
银行 居民楼 职工
包工头 谋利 副镇长
价格 交房 开发商 冲突
住房 城乡 城管 意见
楼盘 单价 惊心怵目
土地 市场 楼市 市民 排队 成风 恐房
熟人 女子 骗款
女子 谎称 回迁房 诈骗
房价 泡沫 部委 高调 信号
均价 涨价 趋势
暴利 楼盘 卖价
全国 房价 涨速
部委 宏调 政策
义乌 地主 地产
住宅 专项 资金
全球 房价 局部
楼市 热潮 单日 创纪录
奢侈品 巨头 染指 商业地产
房价 边缘 地块 地王
建外 业主 天价
开发商 卖房 业主
房价 泡沫 部委 高调 监管
部品 品牌 万科 战略 结盟
时隔 恒大 地产
报告 商业 均价
报告 商品住宅 金额
楼盘 门禁卡 价格 成本
地税局 物业税 时间表
租户 违约金 律师
违规 现象 症结 经适房 民生 制度 关键
钢价 影响 楼市 房价
高房价 男子 经适房
高楼 投石问路 小区 业主 意见
楼市 炒家 资金 路线图
楼市 炒家 资金 路线图
全国 房价 涨速
置地 广场 企业 商务
办理 公积金 贷款 首付款
豪宅 楼市 风向标
豪宅 放卫星 楼市 风向标
时代 基金 经理 梦想
新址 楼顶 黑烟
官方 证实 宗地 动工 建设
建筑 钢材 跌价 全国 钢价
民间 信贷 信号
房价 过山车 均价
男子 经适房 赃款
购房 定金 恒基 员工 客户
住宅 销量 楼市 时代
成交量 高位 房价 空间
经适房 意向 均价
业主 顶层 楼上楼
住宅 市场 泡泡 腿走路
二手房 市场 投资 风险 现象
房价 房屋买卖 纠纷
地产股 中资 金融股 恒指
烂尾楼 咸鱼 单价
天量 虎视 主攻 楼市 股市
征地 补偿 标准
恋人 婚房 份分 出资方 分房 份额
房主 办理 风险
新开工 面积 景气 阶段
楼市 井喷 下半场
经济 新闻 经济 楼市
高房价 买家 市场
物业 收益 代理人
豪宅 降价求售 外界 面纱
购房 贷款 数额
房租 住宅 均价
房价 预售 标准 压价
产业 升级 大型项目 建设
专家 房价 因素 投机
专家 房价 泡沫
别墅 价格 共识
房价 历史 最高点 涨速
房价 涨幅 刚性
楼市 均价 期房 现房 销量
经适房 冲击 二手楼 房价
国税 总局 合同价 二手房 交易税
租房 市场 理性
补偿 钉子户 法院
居住用地 价格 均值
新浪 亮点 升级 国奥 生活区 官网
房人 投资者 投楼
房价 二手房 均价
投资 市场 洼地
富人 穷人 救济粮
重组 定盘 地产 资产 金融资产 悬空
经适房 小区 质量 记者 户户 毛病
负面 经适房 历史舞台
主城 经适房 基准价
中服 地块 竞标
房价 历史 高端 物业 主力
租金 神话 出租率
中房 副会长 开发商 助推 楼市 涨价
地产 机构 重磅
房价 超历史 高位
部委 监管 信号 政策 调整
内资 外资 写字楼 租金
房价 专家 共识
房价 历史 高位 购房者 情绪
楼市 销售 价格
烂尾楼 山顶 花园
地产 金融 市场 主力
打响 地王 狙击战 保利 富力
成交量 房价 压力 拐点
押宝 房价 房东
金融 地产 护盘
高端 地产 峰会 楼市
高价 买地 熊市 地产 大腕 地王
高价 购房者 情绪
投资信托 基金 方案 规模
房产商 公司 单方面 预售
二手房 价创 投资 收手
开发商 潜规则 地王 官商 利益
行房 政策 调控
消费 金融公司 车贷
房价 狂飙 全国 新房 均价
楼盘 开发商 房屋 单价
两部委 农用地 工业用地
价格 行业协会 生产商
企业 投融资 态势
摇号 事件 舞弊 风波 平息
货币政策 调整 阶段
空置 主食 厨房 经营者 营业
楼市 通宵 排队
经济 动能 政策
信贷 股市 楼市
资产 动向 国美 地产
二手房 成交量 开发商
产权 市场 居首
产权 市场 居首
村民 合资 建房 法院 城里人 房屋 使用权
投资 成交量 炒房
二手房 基金 房屋 隐患
住房 城乡 拐点
二手房 市场 房主
楼市 信贷 考验
租房 地块 报价
资金 回马枪 地产股 金花
地产 融资 图谋
规则 优势 格局
女孩 自设 售楼处 经适房
市价 升量 开发商
开发商 潜规则 企业
房价 财富 诱人 楼市 投资
房价 全国 新房 均价
地产股 富力 地产 风向标
光环 地王 地王
金融危机 时代 机遇 挑战
经适房 身陷 质量 补丁
经适房 身陷 质量 补丁
工业 利用率 工业用地 大面积 空置
顶层 住户 小区
新房 均价 历史 高位
楼市 车市 消费 父母 经济援助 后盾
商品 期房 成交量
土地 商品房 供地
建部 经适房 发展 意义
建部 经适房 政策 走样
全国 买房 地产 项目
内房 港股 开发商 时间
网友 彩式 购房 笑话
方式 生活 美学
卖家 报价 离谱 二手房 交易
国奥 官网 买房 网络平台
地王 专家 预警 地价 楼价
卖地 无人 竞价
开发商 购房 发票 复印件 监管 遭遇
耕地 数据 国土 地方
潜规则 官商 秘密
地产 项目 标杆
国奥 生活区 区域 整体 品质
租房 用地 竞价
国奥 生活区 环境 工作
闲置 土地 资产 国美
开发商 竞价 牌坊 土地
套房 循环 销售 诈骗案 老板
旧楼 脱皮 住户 落雨 路人
投资 土地 降温 股市 阶段
建设 工业 项目 土地 用途
国土 土地 监管 季度 房价 地价
地方 政府 供地
人群 买房 保值
用地 地王 保证金
高调 地王 收效 卖地 现地
库存 消化 新房 缺口
房价 楼市 拐点
投资 股市 楼市
暴雨 雨水 电梯 居民
楼顶 住户 物业
地产 投资 负增长 投资
租金 回本 房源 投资 价值
经适房 规划 高房价
别墅 主力 户型
楼市 股市 泡沫 经济 暖流
事件 市场准入 门槛
房价 低价 商品房 供应
高房价 制约 居民消费
家居 消费 价格下降
豪宅 整体 房价
中房 市场 代言人
房源 五环 项目 均价
商品房 均价 泡沫化
降温 二手房 楼市 拐点
国际 金融中心 品牌 活动
旺季 楼市 成交量
廉租房 标准 低收入 标准
楼盘 标价 年薪 厕所
老人 棺材 纠纷 亲生儿 房断亲
高价 地块 房价
鸟巢 全球 旅游 精品 购物中心
预计 政策 房价 走势
产业 资金 产业 土地 市场
产业 资金 产业 土地 市场
保利 地产 别墅
全国 楼市 涨量 楼市 供给
房价 学区 房价 天价 纪录
别墅 价量 项目 价格
房东 坐地 涨价 商铺
租金 低位 内地 豪宅
经适房 中心 挪用公款
楼房 评估 价格
楼市 迹象 期房 现房
楼盘 销售 部称
售楼员 楼市 盛宴 行情
信贷 房价 调整
报告 住宅 用地 闲置 地荒 假象
旗舰 业主 抗议 小区 停车费
闲置 土地 财政
小区 地区 将划 限时 停车位
股市 楼市 虚火 楼市 需求量
地王 资本 地市 股市
地产商 住宅 用地 闲置
产权 市场 交易 综述 金额
侨联 爱心 小学校长 培训
建筑 基金 浮盈近
产业链 现状 调查
住宅 供应 地段 投资
二手房 量价 报价
天价 楼盘 顶级 豪宅 利润
住房 住房 公积金
禁地 官邸 地段 价值 峰会
低价房 商品房 供应 主体
法院 房屋买卖 销案
楼市 开发商 商业 行业 规则
物管 公司 管作 模式
资金 豪宅 租金 回报率
地区 土地 供应 房价
万通 合墅 价值 生活
豪宅 市场 销售
商业地产 销售额 美英 总和
北派 解码 中房 模式
国土 供应 土地 开发商
地产 开发商 软肋
地王 再融资 冲动
开发商 集资 隔离墙
瘦身 幻象 保险资金
开发商 顽症 根治
房价 分析 信息 信息 利益
太太 炒房团 下单
房价 备案 制度 开发商 改价
盘活 过半数 建地 闲置费
海景 巅峰 领袖 住宅
商品房 空置 面积
业委会 卡壳 业委会
利率 优惠 空间 银行 报价
楼盘 价格 均价
商品房 面积 计价 公摊 争议
楼市 楼盘 价格
房价 调控 价格
建设 用地 补偿 动工
天价 烂尾楼 遭遇 难产
房价 轨道 开发商
时评 开发商 监管 地方 政府 纵容
评论 太太 炒房团
专家 国土 建议
购房 主力军 买房 主因
大盘 国奥 板块
新盘 项目 预售
房价 大手笔 建房 房价
房子 住宅 主力 产品
石油 证实 楼房 事件
家庭 经适房 资格
公司 当心 公司 协议
圣方 借壳 潮涌
分水岭 房价 政策
石油 人士 员工 分房
石油 购房 房价 房价 低谷
石油 员工 购房 级别
石油 购房 员工 补贴
股市 楼市 新房
价格 走势 分歧 住商 楼市 结构性
阳台 隔板 质量 合格
华润 置地 地王
外资 楼市 股市
利益 业主 委员会 难产
地王 闲置 土地
写字楼 助推 均价
评论 房屋 机制
万达 集团 融资
政府 调控 措施 供应 房价
石油 自查 事件 保密工作
石油 购房 借款 开发商
商品房 面积 计价 公摊 监管 缺位
华润 置地 销售 目标
土地 土地 用途
房价 石油 低价 购房
煤老板 资金 流向 地产
条条 大路通 地产
工商 分局 调查 楼盘 广告
旅游 杜家 收费站
福星 花园 廉租 住房 建设
百人 单价 现价
网签 购房 争议
购房 石油 诚信
高价 内需 经济
量价 楼市 调整
专家 证券市场 商品房 成交量
石油 商品房 员工 补贴
书斋 现实 变味
国土 闲置 用地 地王
住房 货币 补贴 水平
底楼 卧室 大坑 居民
时评 石油 购房
楼市 降价 苗头 风险 开发商
溪谷 壁炉 惨案
地产股 股票 跌幅
豪宅 量价 政府 买家
坦言 创作 动机 亲身经历
个税 口径 个税
石油 贷款 房价
企业 区级 政府
两限房 质量 豆渣 排查
调研 贷款 经济
国家 空白 开发商 物业 收费
天业 地产 重组
小区 油漆 护栏
小区 广告 收益 业主
楼市 价格 拐点
楼市 助推 企业 融资 盘活 现金流量
楼市 重闻 房价 拐点
水管 内漏 催款
土地 地王 时代
内房 销售 业绩 目标
工薪 家庭 买房
壁炉 开发商 市价 别墅
高端 住宅 价量
业主 权益 物业公司
产业链 调查 豪宅 圈层 营销
时评 出售 廉租房 背离 制度
二手房 价格 历史 均价
盐田 天价 套房
特区 小区 变频 噪音 扰民
房屋 过户 个税
经济 双重 背离
居住用地 政策性 地块
融资 楼市 马太效应
消化 库存 楼市 缺口
楼市 项目 新盘
二手房 成交量 均价
中心 办公楼 挖角
外资 高端 物业 房价
外资 高端 物业 房价
抄底 机构 投资
商铺 城管 方称
官方 廉租房 备案 身份证 号码
现房 楼市 情绪
厨卫 地面 老人 炒菜
国土 点刹 建设 用地 先行 用地
国土 闲置 土地
国土 违法 高尔夫球场
政策 楼市 理性
妻子 房屋 夫妇
房产业 薪酬 增幅
房源 优惠 开发商
房荒 楼市 房荒 迷局 调查
彩电 天花板 水泥
商铺 市场 存量
环境 发展 论坛
监测 土地 面积
供应 房价 历史
低价 地产 公司
建部 建议 领导带头
新盘 五环 价格
重组 转型 地产 投资者 土地 评估
业主 小幅 议价 幅度
升级 借记卡 面市
农村 集体土地 商品房
二手房 贷须 网签价
危楼 户人 产权 主因
全国 地王 地王
国土 集体土地 商品房
面积 算法 实质性 高房价
家装 市场 陷阱
市场 投资者 抄底 写字楼
规划 概念 房价
资产 民生 房价
资金 压力 廉租房 变通
土地 市场 活跃 开发商 唱主角
楼市 两极分化 楼盘 销售
二手房 买家 降价 预期
二手房 新政 银行
内地 港人 置业 购房 工作
火热 项目 地产
规范 存量房 贷款 业务
名校 涨价 成家 学区
地产 地缘 进民
产业 利润 风险
新盘 二手房 高价
市场 速度 房展会 涨房
豪宅 标杆 级别
底楼 挖坑 拆墙 居民
巨头 大战 圈地
租金 租房 买房
楼市 定局 开发商
潜水 地段 价格
王牌 制作 绿灯 电影 投资
后市 楼盘 涨速
购房 众生相 心理战
购房者 商品房 预售
开发商 国土 表态
概念 公司 股份 土地 变性
部门 违规 涉资 权限
石油 门续 交易 市场
二手房 过户 单日
传言 城管 违章 楼户 时间 施工
楼市 成交量 后市
领袖 别墅 风云
家庭 经适房 调查
商品房 成本 面粉 面包
公司 季度 业绩 地产股 名单
楼市 成交量 开发商
天量 信贷 融资
家庭 经适房 调查
楼市 调查 普通住宅 缩量
楼盘 价格 楼市 命运
小区 居民 电梯
楼市 局部 拐点
住宅 分析 房价 拐点
新盘 公寓 项目
学区 逆市 红火 月租
住房 供应 体系
外资 管抗 押宝 资本 市场
土地 开发商 地盘 投鼠忌器
地王 圈钱 地方 政府 地王
投向 信托 资金 信托
故事 地王 圈钱 模式
闲置 土地 万科 小房
珠三角 地区 利用 土地
银行 购房者 融资 心仪
长风 地块 地王
高价 新盘 销量 开发商 售楼
土地 市场 火热 成交价 起拍价 地王
住房 供应 体系 成型
村民 土地 套房
经适房 家庭 勒令
后市 颓势 楼市
金力 投资 奥运村 地块
华润 置地 理念 亮相
高房价 经济 羁绊
经适房 调查 政府 制度
万科 集团 分食 优质 地块
豪宅 单月 面积
楼市 涨量 调整
房贷利率 优惠政策 楼价
廉租房 代租 专家 夹心 不公
开发商 高价 地方 政府 烫手山芋
经济 开发区 住宅 用地
住宅 涨量 态势 均价
财经报道 新浪 地王
二手市场 销量 楼市 特价
投资 公寓 市场
全额 政策 市场 拐点
二手房 消费者 首付款
台塑 工业用地 大陆 房产商
供地 热点 区域 高端 项目 价值
开发商 地王 游戏
地王 地王 驾校
政策性 住房 资金
物业 掌权 物业费
时评 物业税 廉租房
豆腐渣 豆腐渣 限质
界定 群租 居住面积
楼市 计时 炸弹
豪宅 售争 楼市
城区 住宅 销售 榜首
银行 房价 高价 房源
全国 房价 涨幅
国房 景气 指数
城八区 二手房 突破
二手房 涨幅 全国
地王 土地 楼板
二手房 价触顶 新房
发展商 高位 小心 老盘
原因 土地 闲置
地产 板块 涨幅
地王 地方 政府 调控 房价
楼市 价格 走势 态势
开发商 收款 发票 购房者 房款
投资 商铺 高回报 选铺 讲究
地王 售价 差钱
报告 商品住宅 套数
报告 商品房 金额
报告 豪宅 金额
天价 豪宅 遭遇 助推 房价
开端 楼市 情绪
财经报道 首播 地王
首创 集团 总经理 房价
万达 时间表 楼市
二手房 交易 均价 突破
单位 变相 违规
政府 原因 土地 闲置
地产 板块 消耗 旅游 板块 业绩
发文 保障性 住房
房价 涨幅 全国
城区 房价 市民 购房
楼盘 城区 楼盘
群力 土地 高价 地王
二手房 网签 政策
城市规划 开发商 暗地
城里人 农村 宅基地
外资 抢滩 主场优势
楼市 新货 批量
莲花 业主 换房 协议 业主
银川 房价 涨幅 全国
万科 高价 房山 地块
部委 投资 信心
信托投资 基金 研讨会 圆满结束
太太 炒房团 房子
石油 购房 售楼员 泄天机
高楼 地基 测算
物业管理 条例 业主 物业
环球 贸易 广场 清洁工
生活 成本 保障性 住房 户主 诱因
部门 规划 方案 整体 国际 招标
机构 豪宅 市场 资金
写字楼 火热 房价
廉租房 廉租 住房 标准
官方 廉租 补贴 原因
集团 情妇 过堂
城市居民 购房 房子 穷人
居民楼 电梯 检修
市场 活跃 房价
情境 内街 商街 商业
世博会 开发商 楼市
违规 办证 市政府 通报
长风 地王 二手房 单价
土地 市场 现象
楼盘 业主 万科 物业
业主 原地 住户 开发商
期房 销售 楼市 新一轮 调整
住房 总价 专家
基准 地价 房价
地标 全球 芳名 头奖 人民币
楼盘 开发商 信用
新房 成交量 二手房 触顶 市场 亮红灯
曝光 违规 开发商
房价 成本 争议 楼盘 亏本 销售
商品房 销售 面积
地王 房价 成本
网友 购房 计划 组织者
豪宅 启动 新一轮 单价 楼盘
住宅 成交量 官方 报告 预测 房价
世界 奢侈品 协会 世界级 居所
国际 金融中心 燕莎 商圈 置业 热点
国际 金融中心 招商 活动 启动
公寓 市场 两极分化
开发商 新盘报 虚价 购房者
策划师 职业 资格考试
房源 阶段性 价格 楼市 新一轮
楼市 买房 腰包
楼市 涨量 怪圈
新房 均价 声称
绿洋 世界级 居所
项目 颓势 城市化 现象
除渣 物管 新房
房价 特价 均价 优惠
长风 地王 效应
年薪 房引热议 当事人
土地 市场 销烟 开发商 战团
全国 新开工 面积 开发商 库存
关键人物 地王 前途
二手房 营业税 优惠
商品房 销售 均价
开发商 报价 变相
房价 原因 资源
新一轮 调控 信号
地产商 新一轮 狂潮
活跃 地王 市场
标价 传奇 全球 楼盘
空房 月租金 物业 员工 业主 空房
网友 购房 游戏
调整 气氛 房东 租金 新股
金融机构 写字楼 市场
颐和 原著 豪宅 典范
黄金 楼市 供地 供应
摩根 建筑商 板块 评级
楼市 降价 拐点
调整 公交线 地铁 号线
巨幅 信号 迷局
贷款 期限 节省 利息
资深 人士 全球
领导 干部 报告 住房 投资 情况
卖房 精装 物品 争议
降幅 专家 拐点
常住人口 高尚 楼盘
森林 推介会 现场 摇号 实况
井喷 楼市 光环
新盘 小幅 二手房 业主 心态 分化
高房价 共舞 信托 规模 逆市
地产 漏水 启动 程序
买房者 扑空 开发商 关系户
小区 垃圾 居民 开窗
地产界 话语权 合力 行业 命运
城区 楼市 别墅
集团 大学城 地王
心仪 计划 支票
房屋产权 孩子 抵押
月入 单身 女白领 买房
建设 用地 指标 地方 新一轮
出租房 犯罪 窝点 违规 房主
商品房 预售 银行 监管
楼市 落空 车马
社会 精英 阶层 住宅 领先 市场 大势
财智 云路 优质 生活 集成商
购房 租房 熟人
公信力 媒体 资产
摸底 土地 融资 信贷
消费 群体 楼市 主力
诚意金 定金 新房
地王 考验 楼市 调控 精细化 水平
调查 网民 意向 买房
开发商 购房者 诚意金
调查 老人 路费 补贴
楼面地价 区域 地王
全国 土地 调查 核实 工作 启动
经适房 公积金 开发商
家庭 住宅 家庭 套房
证券 内需 民间 投资
楼市 现量 价同 楼盘
产权 政策 灰色 现实
产权 利益 关系 规治
地铁 工地 泥头 失蹄
溢价 增幅 开发商 势头
楼市 旺季 银十变金
楼市 保险资金 房价
品牌价值 策划 代理
二手房 唱主角 成交量 新房
地产 漏水 项目 业主 协商
二手房 议价空间 抄底 二手房
派系 楼市 海派 地产
派系 楼市 地产
国土 摸底 土地储备 专家 土储 改革
开发商 本土 突围 发展
地产 销售 百杰 大会
住宅 地限售 企业
土地 地王 闲置
新浪 全国 主管 彩霞
新浪 楼市 资讯 主管
新浪 论坛 主管
房价 成交量 背离
设计师 号线 车站 换乘
销售 百杰 大会 金牌 操盘手
地产 销售 百杰 大会 现场
新房 业内人士 购房 陷阱
抄底 购房 烫手山芋
勾地 首单 规则 曝光
建工 掌门 老百姓 住房
楼市 地王 纪录
保险资金 投资 土地 住宅
开发区 规划 建设 局局长
双重 资源 核心 领衔 价值 豪宅
国土 部长 建设 用地 指标
居民收入 指数 买房 意愿
开发商 地王 产品 地价 风险
开发商 擦边球 服用 公寓
开发商 房价 成本 楼盘 亏本 销售
瓷砖 店主 头盔 老楼 集资
美资 基金 宅地
调查 居民 房价
成色 银十变 楼市
二手房 交易 网签
楼盘 楼房 检测 报告
土地 增值税 稽查 难料
火验 房师 收房
落户 买房 学区 涨势
社会 资金 信贷 成房 资金
行业 政策 经济周期
买家 驱车 豪宅 开发商 优惠
楼市 高价 成交价
长假 二手房 细节
商业 地块 华润
开发商 容积率 楼盘
购房 方式 贷款
地王 华润 子公司
资金 开发商 民资暗
新盘 试水 楼市
危旧房 住户 新房 钥匙
购房者 房价 脚步
黄金 购房 家居 大盘
黄金 购房 家居 大盘
黄金 购房 家居 大盘
黄金 购房 家居 大盘
黄金 购房 家居 大盘 冠军
黄金 购房 家居 大盘 百安居
黄金 购房 家居 大盘
楼市 量价 楼市 拐点
经适房 文本 市民 意见
石油 巨头 分食 地块
招商 地产 财富 论坛 公园 新品 发布会
摸底 土地储备 贷款风险
地库 居民 开发商 专家论证
欢乐谷 旅游 地产 模式
地标 员村 高楼
投资 失色 投资
建部 表态 高房价
房价 突破 高点 房价
地块 天价 成本 影响 整体 油价
金地 集团 两地
地产商 合计 募资
楼市 供应 房价 压力
楼市 降价 关键 战役
公积金 房租 政策 力度
楼市 成色 新盘 均价
土地 地方 财政 资金 驱动 楼市
外地 扫楼 购房 意愿
民间 资金 房价
商品房 销售 纪录
豪宅 均价 突破
盘点 楼市 怪论 房价 人会
豪宅 助长 楼市
豪宅 涨声 单价
豪宅 原因 内地 资金 主因
购房者 公积金 贷款
体系 新居 民生
开发商 摸底 楼价 楼盘
管理学 博士 买房
楼市 涨声 业主
开发商 升级 救市 买房 买房
租户 地铁 误工 损失
楼市 新闻 房价 事实
楼市 黄金 住房 生活
中轴线 规划 宫室 建筑
专家 分析 楼市
房展会 客流 帷幕
量价 量价 楼市
购房 指南 技巧
楼市 业者 进场 时机
专家 分析 楼市
投资者 豪宅 态度
低收入 家庭 住房 补查
预期 投资 风险
内地 融资 规模
市场 魔术 国有资产
楼市 新一轮 调整
楼市 优惠 定价 难题
长假 楼市 楼市 成色
高房价 购房人 长假 楼市 销量
家庭 私人 财富 住房
银行 账户 冲击 亚裔
户型 二手房 区域 价格 样板
楼市 价格 涨幅 楼盘
麒麟 财富 论坛 热议 投资 机会
楼市 信号 国土 报告 建议 调控
套房 排号 热潮
新浪 楼市 编辑 记者
科技 企业 加速器
全球 房价 增幅 开发商 差钱 房价
模式 顺产 剖腹产
建议 消费 调整 住房 政策
经验 商业地产 发展 方向
企业 区域 布局 策略
精品 战略 规模 冲突
危机 时代 开发商
证券 首席 经济学家
全国 房价 涨幅
主题 对话 融资 模式 路径
典型 企业 融资 案例 解析
雪中送炭 地产 金融
信托公司 投资 地产 新途径
地产 投融资 资产
把脉 房价 走势 地产 大佬 政策
规则 地产 资料
艺术品 古物 市场 影响
投资 行业 企业 案例 分析
内地 买家 全球 公寓
楼市 旺季 房价 元凶
产业 资源整合 范例
新浪 品质 地产 精彩 生活
号线 房价 新华 社会 责任
实态 调查 住宅 性能 摸底
铁军 客户 活动 目的
保险资金 投资 地产
拐点 阶段 盘整 市场
楼市 投资 主力
商品房 供应 房价
土地 市场 变革 土地 全归 政府
楼市 救市 政策
住房 尝试 政府 市场 资金 缺口
专家 土地 大大降低 房价
国土 地价 涨速 房价
买房 理由 买房 银行
楼盘 成本 高房价
专家 楼市 考验 房价 高位
房价 观点 业界 争议
购房人 楼市 末班车 楼市
政策 变数 房价 高位
楼市 新政 中央 经济 会议 定局
消息 人民币 黄金
综合 贷款 业务
楼市 房东 举家 买房
首创 置业 副总裁 房价
优惠 楼市 末班车
独家 经济 新浪 谜团
国土 地王 直指 闲置
楼市 市场 理性 降温
存量 优惠 楼市 末班车 效应
长子 天价 豪宅 楼价
机构 亏损 政府
投资 投资 楼市 淡季
原因 银行 大方向
二手房 过户 领房
资产 中信 地产 旅游
楼市 优惠政策 房价 小幅
风险 楼市 政策 调控
国际 商业 地产 价值 时代
优惠 倒计时 效应 二手房 卖家 排队
炒房者 投资 玄机
建外 平台 政府 救援
国土 土地 供应 地方 指标
房价 网友 预期 政策
建部 官员 住房 优惠政策
楼市 小幅 总体 行情
建部 专家 富人 豪宅 信心
楼市 调控 基调
官员 低价 购房 套房 违规 销售
环间 期房 均价 突破
国土 官员 建议 税收 房价
潮人 现身 豪宅
门槛 套房 利率 银行
资产 价格 升幅 危机
土地 政策 小动作 开发商 规律
金科 万科 地产 大奖
两限房 摇号 名单 网友
建部 整治 楼市 开发商 房价
网友 别墅 热议
历史 重演 楼市 泡沫 冲顶
大龙 地产 地王 股票
豪宅 项目 内地
地王 工地 荒草 楼盘
暴利 馅饼 陷阱
双料 地王 楼面 价近
事件 小区 物业
国土 部将 农村 集体 建设 土地 调控 房价
豪宅 房价 中将
业者 短期内 房价
国税 总局 营业税
国土 农地 调控 房价
楼市 计划 供应
土地 招标 尝试 高者
经济 报告 房价
楼市 政策 消费者 恐慌性 购房
证券 房价 泡沫
房屋 房东 个税
地王 出让金 现象
建部 官员 市场 关键
城区 经适房 比例
配售 政策性 住房
夹心 住房难 房价 新政
经济 波动 实体 经济
房价 二手房 纠纷
二手房 成交量 突破
住交会 交通 指南
高端 住宅 销冠
地产 手机 杂志 亮相 住交会
企业 职工 购房
投资热 楼市 专家 风险
抵押 贷款 收益率 高点
土地 市场 地王 溢价
危机 财富 投资
写字楼 遭遇 霸王 物业 物业费
投资 储备 土地 供应
补偿费 纠葛 金地 村民 违规
恐慌性 购房 传导 楼市 井喷 决策 新政 投机 泡沫
投资者 借债 泡沫
历史 文化名城 力度
蜗居 时代 购房 心态 网友
个人住房 营业税 时限 政策 高房价
营业税 优惠 整体 房价
借地 地价 代表 房价
投资 方向 住房 建设
地王 内定 保利
网民 政府 房价
调查 房奴 情绪
开发商 压盘 暴利 专家 房价
房源 差价 利润
期房 均价 门槛
学者 研讨 条例
定风波 市场 乱相
货币政策 银行 分化
涨价 预期 房潮
法学 大腕 支招 条例 草案
公馆 绿化 设施
现行 条例 补偿
楼市 投机 市潮
律师 地方 政府 开发商 利益 关系
盘点 楼市 房价
中央 调控 政策 密集
旅游 地产 方丈
落户 别墅 婚房
学者 建言 故事
调控 新政 重压 地产股
部长 市长 优惠政策
开发商 差钱 助推 房价 信贷 增量
教授 买房 幻觉
投机 投资 政策
地须 资金 地王 频生
新浪 地产 专栏作家
楼市 新政 高房价 行业
住宅 居民 免费
独家 政策 过山车
优惠 末班车 购房 优惠 水分
天价 新铺 铺位
建部 官员 老百姓 望房 谎言
租房 廉租房 房源 统一
时代 巨头 谋划
预期 楼市 股市 信心
预期 楼市 股市 信心
综述 二手房 销量
市府 发布会 新政
土地 住房 供需 信号
世界 高楼 楼价 成温
二手房 营业税 期限 降温 刹车
调控 二手房 跌价 卖家 降价
全民 时代 盘点 投资 楼盘
建部 人士 新政 投机
盘点 标志性 事件
基准 地价 调整 影响 房价
副局长 豪宅 红包
二手房 气氛 楼市
建部 楼市 政策 专家 预测出 组合拳
制约 房价 撒手锏 廉租房 供应
地王 潜规则 天价 数字 表象 利益 链条
外媒 讲话 房价 降温
房价 炒房客 出口
国土 部酿 新规 地价 土地
房价 业务员 年薪
地王 广场 房子 豪宅
轨道交通 储地 建设
调整 方案 地王 规划 争议
学者 房价 降温 序幕
局长 名义 卖房
独家 调查 网友 楼市 政策
万科 区域 年度 客户 答谢会
部门 民意 城管 垫底
投资 筹划 新一轮 土地储备
调控 政策 排号 买房 恐慌性 购房
二手房 人群 年轻化
楼市 投资 机会
房价 营业税 影响
物业税 商业地产 试点
专家 开发商 炮制 故事 助推 房价
学者 预测 房价 房产商
房价 涨速 房价 小民
楼市 波动 结构
五部委 工矿 棚户区
民用 住宅 投资
楼市 调控 看点
股票 投资者 宠儿
影响 公积金 贷款
政法委 书记 圈地 别墅
建部 措施 投资 投机性 购房
存款 准备金率 有助 地王
抄底 豪宅 租房
楼市 新房 交易 二手房
房价 涨幅 房价
印花税 双边 官员
建部 地方 政府 土地 出让金 优惠政策
银行 住房 公积金 套房 列表
楼市 投资性 购房 效果
楼价 年轻人 应先 租房
巨资 买地 资本 消耗 资金 考验
汇通 动漫 精气神
经济 泡沫 迹象 房价
地产 大腕 争议
购房 土地 使用权 年限
业主 绘房 图片 抗议 高楼
二手房 差额 营业税 变相 全额
变相 二手房 税费 优惠 专家
本市 措施 房价
港币 豪宅 曝光
汇通 动漫 特色 能量
规划委 地王 调规
预售 动刀 方向
物业税 楼市 利益 格局
烂尾 项目 预计
大龙 地产 净利润 总资产 地价 欠款
房山 借势 商业 地块
银行家 豪宅 被淹
房屋 补偿 条例 民意
烂尾楼 调查 投资
建部 商品房 预售 制度
住房 保障法 政府
地王 中服 地块 地产
规划委 开发商 地王 规划
二手房 交易 税负 门道
底价 地块 核心
监管 银行 违规 行长 问责
调查 民众 住房难
华远 地产 年薪
房价 高位 盘整
企业 跑马 圈地
政府 市场化 拆迁户
银行间 信托 基金
调控 政策 密集 房价 负增长
房屋 近亲 承租人 无权 优先
网民 热议 酒店 房价
廉租房 孩子 廉租房
尝试 暗标 地王
房屋 补偿 条例
征地 农民 待遇
房价 元月份 教师 亿万富翁
财富 地图 楼市 股市 梦工厂
区县 耕地 领导
专家 房价 支招
专家 房价 居民 财富 效应 论调
建部 房价 压力
建部 环节 税收 房价
住宅 用地 楼面 均价
货币 因素 房价 因素
开发商 铺子 老婆 路人
教师 官员 深明大义
男子 私人 飞机 政府 大楼
存款 准备金率 银行
酒店 现象 长假
中服 地块 竞价
老百姓 奢侈品 买房
艺术家 买房 工作室
世界 吸引力 居首
产业 营造 区域 时尚 生活 方式
公积金 新政 楼市
别墅 用地 禁令 鸡毛
内地 投资 市场 投资者 热情
三间房 产业 景象
国土 重拳 高房价 住房 供地
运河 新时尚 商业地产 项目
房屋 公园 网站 上线
高端 住宅 成交量
时代 高端 住宅
汇通 动漫 城欲 动漫
金隅 万科 主题 活动
范例奖 评审 细则
中情 山景 府邸
中式 西式 别墅
中式 西式 别墅
高端 人群 投资
正源 金融 世家 摩天大厦 时代
房产商 亲吻 大赛 购房者 眼球
美女 现身 土地 拍卖会
国际 旅游 环岛 直播
人居 参观 国际
县城 项目 建设
商品房 销售 面积
小区 水管 三环
图文 竞价 现场 花絮 地王
国风 上观 高品质 亮相 房展会
故居 规委 调查
年金 大厦 代理行 推介会
经济 金融 地产 行业 人才
图文 消防人员 事故现场
图文 消防人员 现场
秀水 工作 重度
区域 国奥 生活区 官网 落户 新浪
官网 探营 开发商 现场
库区 移民 商品房 出售
泄洪区 违章 建房 民房
租房 租客 状态 故事
地产 名人 国宅
颐和 原著 豪宅 典范
颐和 原著 样板间 首度 名人
招商 地产 绿色 地产 论坛
地产 大奖 预审
月亮 世博会 主题 长卷 绘画 活动
购房 网友 花语
大赛 中华 游园会
写字楼 经营 管理 公司 地球 小时
开发商 消化 库存 拐点
专家 消费者 房价
居民 工资收入 房价
论坛 政策 空间
世界 主席 金融危机
房子 鱼翅 粉丝
战略 投资 亮相
拍卖师 成交价 土地
政府 救济 穷人 富人
亮相 前门 招商
名流 置业 副总裁
理由 证明 市场
楼市 低点 投资 烂尾楼
财富 榜首 损失
世纪 论坛 面粉 面包
市委常委 开除党籍 公职
政协委员 房价 内需
楼市 政策 房价
董事长 利润率 经适房
经济研究 所长 经济
产权 物业税 突破口
市场 周期性 调整
房价 买房人 口袋
做客 清华 时尚 装饰 艺术 基因 密码
国泰君安 证券 首席 经济学家 地产
信贷 楼价 泡沫
地王 竞标者 失去理性
恒大 地产 恒大
保利 股份 有限公司 董事长
专家 因素 房价
稻葵 楼市 股市 合理化 政策
城管 执法局 局长 双规
泡沫 政策 调整
家庭收入 比例 泡沫 股市
决策 房价 预期
独家 中房 态势 涨价
绿城 集团 董事长 暴利
稻葵 市场 玩法
房价 工厂化 建房
房价 开发商 暴利 土地
学者 全国 房价 合理性
开发商 盈利模式 挑战 赢家
政策 楼市 拐点 成因
楼市 潜力股 观点 合理性
雷人 言论 集锦 观点 合理性
国美 资产 公司
矛头 指向 政府 支持者
市场 动力 城市化
研究院 院长 楼市 空间
消费 能力 购房者 静候 时日
调整 楼市 众家
恒隆 集团 董事长
经验 地王 傻瓜
恒隆 地产 董事局 主席 高价 地王
房价 可能性 万科
中房 副会长 房价 压力
国奥 生活区 购房者
国奥 生活区 区域 价值
地论 国土 部门 供地
房价 涨幅 统计数据
经适房 市场 发展
暴利 楼盘 楼市 灵魂
志峰 建议 房价 调控
经适房 建设 态度
志峰 楼市 政策 预期
二手房 公积金 按揭 二手房 产作 抵押 评估
住房 经历 房子 人生
住房 财富 功能
城市化 绿色 发展
建部 部长 房价 波动
建设 风格 现代化 区域 中心
建部 政策 专家 制度 建设
官员 富人 物业税 穷人 廉租房
市长 套房 年收入
拐点 房价 涨幅
地产 狂人 圈地 战火
开发商 价格合理 房子
建筑师 建筑设计 研究院
建筑师 有限公司 副总
建筑师 设计 建筑师
建筑师 工作室 建筑师
建筑师 建筑师 作者
中房 秘书长 楼市 拐点
总裁 首创 置业 地产 王牌军
园地 集团 执董 执董
地王 助推 房价
美籍 移民 豪置
万通 董事长 商业地产 市场 空间
风马牛 草根 戏剧节 客串
论道 金融危机 全国
评论员 违法 成本
豪宅 财富 骨器
银行 行业 系统性 风险
炒房 房价 主因
住宅 地产 目标 差距
地产 开口 房价
市长 门槛 调整
鸿坤 理想 新楼 价格
大宅 香麓 理由
号线 金泉 时代 均价
新楼 预售 均价
精装 小户型 公寓
摩尔 精装 户型
华润 置地 购房 预计
西府 结构 封顶 业主 成果
春展 大会 专题 活动
三环 中心 四号线 首站 全款
新盘 精装 板楼 亮相
西府 均价 全款
三环 世华 特价 准现房
精装 小户型 全款 优惠
面市 别墅 均价
新盘 翰庭 排号 销售
小户型 紫金 政策 补贴 房源
别墅 价值 论坛 地产 双盘 竞先
京石 生态 别墅区 购房者
公园 易学 投资 讲座
高教 小户型 商用 公寓
金隅 预计 意向
天鹅 排号 套房
国际 中心 特价 现房
天际 均价 优惠
莲花 现房 特价 优惠
公寓 户型 尾房
观山 府邸 优惠
中体 奥林匹克 花园 新品 楼市
小户型 现房 均价
公园 新浪 购房 独家 优惠
航城 高性价 现场
别墅 发展 高峰论坛
媒体 植树 基地 业主 联谊
富力 小户型 均价
开发商 春牌 中心
区域 人文 社区 富力 新品
公坊 小户型 优惠
珊瑚 青楼 销售 记录
月亮 观邸 精装 现房
现房 优惠 订房
复式 小户型 均价
生活区 金色 样板间
首席 全程 教育 社区
图腾 观景 豪宅 均价
均价 全款 优惠
精装 现房 免费 均价
精装 现房 均价 免费
富力 人居 华彩
别墅 现房 均价
生态 地王 潜力 楼盘 大奖
西单 产权 大户型 豪宅 均价
均价 全款 优惠
观山 水景 板楼 办理
新政 重拳 楼市 理性
社区 保利 景观 板楼
保利 板楼 均价
国展 公馆 小户型 地铁 号线 现房
购房 优惠 双人
实力 企业 顶级 公寓 星源
板楼 洋房 现房
五环 准现房 沸城 均价
中央 楼王 精装 均价
金泉 时代 排号 预付
鸿坤 理想 总价
金融 规划 建设 发展 论坛
金泉 时代 排号 总价
业主 电器 购物
别墅 市场 成交量 别墅 先筑
排号 皇城 排号 记录
华彩 国际 公寓 高端 体验 活动 启动
经适房 密度板 预计 配售
贷款 商贷 公积金 差距
购房者 现身说法 地铁 小户型
国风 上观 陶艺 活动
生活 中心 天通 物业 人防 技防
星河 地铁 小户型 均价
组团 楼王 均价
庭院 装饰 灯光 秘密
别墅 产权 酒店 旅游 地产
公园 新楼 总价
实力 力作 星源 顶级 公寓
民间艺术 亮相 别墅
纯板 现房 物业费
项目 案名 购房 代金券
万达 广场 商务 公寓 均价
御府 民族 建筑评价 标准 研讨会
远景 清盘 一口价 现房
精装 小户型 全款 优惠
购房 入户 锦绣 咨询会
世界 名园 现房 全款
公馆 特价 全款
保利 百合 花园 金铺
公园 购房 大礼
金泉 时代 预付
金泰 客户 通宵 排队
金泰 总价 全款
工社 两居室 户型
首创 样板 天瑞 均价
楼市 项目 整体 房价
心屿 精装 小户型 现房 均价
楼盘 现房 优惠
媒体 公寓 全款
回龙观 两限房 配售
草堂 免费打 活动
同学会 报国 开球
紫金 精装 公寓 均价
公馆 小户型 全款
公馆 小户型 均价 全款
专业 集团 董事长
现房 成交量 开发商 信心 楼盘
地铁 两限房 时代 均价
国风 上观 风筝 活动 圆满结束
市场 润泽 成品 别墅
指南 楼盘 全接触
特色 总价 车位
公园 现房 社区 均价
麒麟 精装 户型 优惠 均价
建筑 专家 对话 中轴 国际 新闻 发布会
现房 媒体 均价
立水 现房 小户型
香雪 一口价 发售
首城 国际 中心 新楼 均价
路线 精品 公寓
名校 启动 教育 计划
别墅 网友 优惠
广场 精装 两居室
金泉 时代 均价
顺鑫 花语 购房 全款
领海 现房 均价
核心区 公寓 样板间
地产 真情 公园
购房 油卡 老带 物业费
恒大 高调 武器 困境 底线
庭院 名品 家具 展示会
妈妈 电梯 洋房 特价
奇迹 天际 新品
金隅 基金 物业费
购房 主力 户型
高层 板楼 公寓 锦绣 售楼处
摄影 大赛 参赛 作品
摄影 大赛 活动 奖品
高端 住宅 销售 双料冠军
华彩 国际 公寓 花艺 讲座 插花 艺术
实惠 通宵 排队
特价 户型 全款
华彩 国际 公寓 花艺 讲座
板楼 颐和 领袖 现房 均价
定金 均价 楼层
公园 高层 总价
名金 万科 大宅
名融 香雪 公寓
国际 小户型 板楼 现房 均价
名金 板楼 均价
名西堤 学校 进社区
润泽 悦溪 板楼 绿化率
中心 小户型 均价
国际 中心 均价
裕龙 花园 均价
金泰 楼板 现房
金地 板楼 洋房 全款
美食家 爱心 活动
金色 花园 洋房
藤花 紫院 优惠卡 发售
准现房 中体 奥林匹克 花园
归墅 业主 活动
公主坟 写字楼 均价
恒盛 红酒 品鉴 业主 人生
建筑 经品 户型 特价
中央 组团 热度
家村 国际 公寓 精装 户型
火器 营站 户型 现房
金贸 中心 售楼处
国际 纯板 大户型
三环 中心 地铁 小户型
金泉 时代 均价
地铁 小户型 艺苑
金融危机 时代 全球 外汇市场 投资 趋势 论坛
福汇楼王 单元 均价
顺义 万科 板楼 均价
别墅 连锁 品牌 别墅 市场
中体 奥林匹克 花园 人文精神
别墅 连锁 品牌
三环 中心 地铁 小户型
保利 双限房 季度 成交量 全市 总量
皇家 气度 御园 资助 艺术 奢侈品
体验 中心 样板间 首度
重金 美式 园林
随园 错层 产品 重楼 登场
鸿坤 理想 礼域
恒温 恒湿 科技 精装 现房
精装 小户 全款
购房 现场 套房
书香 名邸 均价 花园
公园 纪念活动 艺术
富力 新品 精装
稀缺性 项目 原因
名门 专家 品鉴
精装 综合体 智地 钻河 公馆 总价
门头沟 国信 山尾房 清盘
硅谷 宽景 洋房 均价
港台 客户 星源
八通 新天地 均价
景观 现房 样板间
全景式 行邸 发售
三环 现房 全款 按揭
广场 精装 公寓
大观 精装 板楼 现房 全款
绿城 百合 公寓
帝景 精装 板楼 现房
金泰 大厦 公寓
预期 莲花 销售 势头
随园 错层 重楼 登场
雅世 集团 发布会 品牌 概念
尾盘 现房 发售
准现房 均价 全款 优惠
顺义 别墅 洋房
三环 主打 小户型
精装 酒店 公寓
精装 酒店 公寓
现房 全款 按揭
中铁 置业 翰庭 小户型
融域 精装 板楼 现房 优惠
地铁 小户型 艺苑
板楼 绿城 名苑
高教 小户型 公寓
精装 酒店 公寓
房山 洋房 天恒乐 活城
建筑 准现房 均价 全款
建筑 准现房 均价 全款
商圈 精装 行邸
万达 广场 商务 公寓 均价
国际 社区 景观 大宅
地铁 景观 社区 均价
现房 新浪 独家 折限
金贸 中心 精装 公寓
金贸 中心 精装 公寓
金色 花园 洋房
雅世 集团 品牌 概念
首城 国际 中心 均价
购房 精装 现房
地铁 线下 楼盘 端倪
天际 现房 限量 发售
广场 人物 公益 仪式
广场 思源 薪火 计划 晚会
金隅 纯板 小户型
国际 中心 中心
私属 花园 有奖 活动 精彩 启动
置业 董事长 企业 经营之道
雅世 集团 楼市 历程
香雪 新楼 花园 洋房
高端 酒吧 活动
公园 楼王 均价
中轴 洋房 均价
广场 销售 原因
大运河 新浪 网友
观邸 现房 均价 购房
人居 专家 热议 绿色 地产 发展
恒温 恒湿 科技 精装 现房
准现房 均价 全款
精装 大宅 国际 居住区 均价
香雪 电梯 洋房 一口价
经济 适用房 板楼
领海 水景 住宅 排号
国展 社区 项目
乐府 准现房 均价
鸿坤 理想 公馆 均价
低价 小户型 总价
精装 公寓 银座 预计
项目 情况 户型 景观
金贸 中心 售楼处
效应 百子 价值
精装 公寓 均价
公馆 小户型 均价
金色 电梯 板楼
复式 板楼 总价 全款
天恒乐 活城 嘉年华 活动
水景 大宅 收官
智地 钻河 公馆 精装 小户型
御府 中式 精装 大宅
国际 精装 小户型 均价
鸿坤 理想 产权 公馆 排号
紫金 尾盘 精装 小户型 现房
精装 小户型 总价
项目 小户型 主角 房价 态势
园本 大宅 公园 借园 造园 高度
新楼 意向 排号
硅谷 洋房 全款
购房 套房 销售
平谷 木制 别墅 大宅 均价
建工 市政府 合作
麒麟 精装 公馆
天恒乐 活城 新品
天恒乐 活城 新品
富力 精装 单价
御园 世界 人居奖 范例奖
国际 中心 准现房 均价
精装 小户型 均价
广场 小户型 均价
润泽 悦溪 房源
精装 公寓 金贸 中心
典型 收官 楼王
楼盘 花园 板楼
楼市 高端 楼盘 现房 实景
中铁 置业 翰庭 小户型
公馆 现房 精装 小户型
双桥 金隅 小户型
天通 现房 社区
层板 准现房 均价
润泽 悦溪 房源
火神庙 国际 总价
帝景 精装 现房
全款 贷款 优惠
楼市 楼盘 天际 顺势 单价
金隅 地产 经营 传媒 产业 高层论坛
翘楚 会展经济 巅峰
万科 精装 板楼 均价
核心区 精装 准现房
新盘 小户型 公寓
别墅 亲情 生活 模式
星河 小户型 均价
航城 足球队 联赛 总冠军
裕龙 花园 均价 全款
生活 新风尚 花园 洋房
景园 户型 均价
楼盘 小户型 总价
三环 现房 发售 均价 全款
绿城 百合 公寓 均价
新景 家园 准现房
绿城 御园 豪宅 服务
金色 楼王 品质 地产 价值
一号线 华宅区 精装 复式 空间
一号线 精装 复式
国际 酒店式 公寓
公寓 精装 预计
华源 冠军 核心区 小户型 均价
国盛 时尚 购物中心
房源 总价 全款
建筑设计 风水 人居 高端
优馆 全款 按揭
精装 公寓 银座
现金 大奖 全球 金牌 地产 代理人
海棠 花园 洋房
金隅 万科 精装
金隅 万科 新楼 精装
随园 板楼 均价
精装 现房 全款
科技 住宅 楼市
回龙观 商铺 旺角 出售
天恒乐 活城 科技 低密度 住宅 楼市
帝景 精装 现房
春堂 排号 电影票
精装 小户型 均价
精装 小户型 总价
华源 冠军 核心区 小户型 均价
实楼 样板间 全款 购房
星源 路演 细节 现房
经典 板楼 准现房
城铁 公园 居板 总价
楼盘 纯板 观景 现房
橡树 电梯 洋房 预计
优馆 全款 按揭
火器 户型 现房
置业 法式 风情
小户型 均价 全款
学院派 精装 小户型
精装 现房 品元 户型
板楼 公寓 锦绣 售楼处
置业 历时 公社
公寓 精装 均价
润泽 悦溪 房源
大望路 时代 帝景 精装
梨园 项目 海棠
地铁 物业 新一轮 热潮
润泽 地产 将军 书画展 手拉 小手 公益
金色 纯板 新品
中轴 国际 精装 大户型 现房 均价
精装 小户型 航城 总价
成效显著 别墅 价值
小户型 现房 全款
时代 现房 全款
国际 花园 总价
公寓 高层 均价
板楼 花园 洋房
颐和 领袖 小户型 均价 购房
三环 现房 发售 均价 全款
精装 现房 全款
中轴 国际 精装 大户型 现房 均价
和平 大道 现房 精装 居室 均价
方庄 现房 特价 清盘
帝景 精装 现房
帝景 精装 均价
紫金 精装 现房
科帕 首战 唱响
国际 公寓 小学 现房 全款
公园 现房 特价 全款
公园 现房 特价 全款
世界 顶级 品牌 特卖会
海棠 公社 情景 洋房
万达 公馆 精装 现房 全款
新天地 小户型 新楼 均价
精装 小户型 总价
华彩 国际 公寓 精装 现房
华彩 国际 公寓 精装 现房 均价
世界 精装 均价
富力 精装 尾房
富力 精装 尾房
国际 中心 准现房 均价
公馆 精装 板楼 价格
大望路 国际 社区
国际 公寓 小学 现房 全款
鸿坤 理想 公馆 均价
核心 海域 世界
五环 售楼盘 小户型
精装 小户型 航城 总价
新天地 小户型 新楼 均价
国展 公馆 地铁 号线 小户型 均价
项目 开发商 涨幅
广场 蓝色 梦想
半岛 战略 合作 仪式
华彩 国际 公寓 精装 现房 均价
方庄 现房 特价 清盘
星河 皓月 公园 总价
梨园 海棠 样板间
国风 上观 变形金刚
马球 人生 共筑 马球
空间 小户型 资金
板楼 现房 均价 全款
优品 国际 公寓 均价
八通 密板 小户型
尚界 房源 均价
华彩 国际 公寓 精装 现房 高品质 涨价
地铁 理想 均价
板楼 绿城 名苑 均价
小户型 楼座 面积
大都会 精装 小户型
板楼 均价 全款 优惠
板块 银谷 花园 洋房 均价
精装 公寓 总价
苹果 社区 酒店式 公寓 均价
棕榈 电梯 板楼
广场 尾房 现房 均价
国际 公寓 封顶 板块 生活
项目 综述 八通
万科 公园 精装 公寓
精装 现房 均价
大观 精装 板楼 现房 全款
世家 低密度 均价
新天地 准现房 小户型
名流 尊邸 均价 社区 免费
国展 公馆 地铁 现房 小户型 均价
国展 公馆 地铁 现房 小户型 均价
火神庙 小户型 公寓 总价
名苑 套房 均价
国际 预计 均价
知语 城楼 均价 全款
新盘 公寓 精装 小户型
精装 小户型 均价 全款
艺苑 房源 全款
顺义 别墅 新盘 样板间 售楼处
现房 均价 全款
艺苑 房源 全款
优品 国际 公寓 均价
仕馆 精装 总价 全款
地铁 号线 通车 板块 焦点
影响 书画家 润泽
紫金 新干线 准现房 均价
大宅 森林 城观
世界 精装 现房 公寓 家具
精装 公寓 均价
精装 中轴 国际 大宅 准现房 均价
核心 冠军 小户型 均价
公寓 精装 均价
国际 公馆 精装 公寓 均价
星源 路演 光芒
天安 酒店 公寓 均价
微缩 现身 综合体 广场
大都会 精装 小户型
大都会 精装 小户型
新天地 准现房 小户型
精装 公寓 总价
国际 精装 现房 全款
顺义 国展 公馆 现房 小户型 均价
财经 挑战赛 收杆
公寓 销售 御园 榜首
小户型 争相 总价
国际 中心 精装 现房 全款
金泉 时代 新楼 均价
双桥 小户型 金隅
大道 紫金 新楼
优品 国际 均价
期尾房 精装 均价
富力 经典 样板间
房山 天恒乐 活城 住宅 销售量
天际 传奇 楼王
广场 精装 公寓 均价 全款
销量 冠王 原因
门头沟 国信 山尾房 清盘
门头沟 中心 精装 小户型 总价
鸿坤 理想 板楼 全款
全功能 精装 公寓 首度
关键 名流 橄榄 潜力
尊府 景观 大宅 均价
销冠 优惠 现房
后街 花园 艺术
和安 花园 现房 总价 全款
归墅 月销量 别墅 前三甲
天际 现房 排号
交会 成就 区域 顶级 土地 盛会
御府 中式 精装 大宅 均价
中铁 置业 翰庭 小户型
书香 名邸 花园 洋房 总价
月亮 精装 小户型 现房
公园 地产 新体验
金色 纯板 全款
豪门 前门 住宅 价值
仕馆 精装 总价 全款
中铁 置业 翰庭 小户型
内尚 尾房 现房 均价
华熙 全家人 购物中心
名流 橄榄 优惠
奥运村 精装 板楼 均价 优惠
升级 郊区化 潮流
别墅 现房 均价
智地 钻河 公馆 小户型 总价 全款
大都会 精装 小户型
花园 洋房 均价 全款
国奥 鸟巢 精装 板楼 均价
苹果 社区 酒店式 公寓 均价
精装 公寓 均价
润泽 地产 单价 地王 板块 王者
密度板 特价 总价
尊府 均价 全款
城铁 世家 限量
洋房 均价 全款
精装 板楼 均价
三环 精装 小户型 全款
中铁 置业 翰庭 小户型
中广 现房 均价
地产 营销 大讲堂 冠王
复式 现房 全款
公寓 精装 购房
天际 万象 花园 排号
广场 全款 物业费
绿城 名苑 小户型 均价
中央 景观 首度
景观 楼王 均价
土地 价值 星源 高端 公寓 风云
中心 专属 文化 社区
小户型 洋房 水墨
优品 国际 公寓 全款
楼市 峰点 别墅 市场
花园 洋房 均价 全款
官邸 大户型 豪宅 精品
三环 地铁 现房 新楼
新华 地产 项目 品牌价值
价格 风险 产权 均价
八通 新通 国际 花园 新楼
世纪 华天 翰林 公馆 精装 全款
精装 小户型 优惠
公寓 户型 均价
天通 商品房 平板
天际 现房 楼王
精装 公寓 总价
精装 小户型 均价
中铁 置业 翰庭 小户型
酒店式 公寓 价格
藤花 紫院 居板 均价
世界 样板间 风度 美宅 亮相
世纪 华天 翰林 公馆 精装 全款
优馆 总价 全款
天际 现房 楼王
两限房 家园 定价
智地 钻河 公馆 小户型 总价 全款
橡树 套房 均价
板楼 现房 全款
随园 板楼 全款
雅世 合金 公寓 小户型
精装 板楼 均价 全款
板楼 名苑 均价 全款
首创 精装 板楼 均价 全款
中体 奥林匹克 花园 洋房 均价
收官 精装 小户型 均价
智地 钻河 公馆 精装 小户型 均价
钻河 公馆 产品
房山 低价 产权 独家 现状 调查
房山 水墨 准现房
房山 产权 商品房 全款 均价
精装 现房 国际 中心 均价
天鹅 精装 全款
春堂 新楼 均价
福信 公寓 特价 房购 户型
绿城 百合 公寓
棕榈 电梯 板楼
精装 大宅 均价
核心 产权 精装 公寓
国际 中心 精装 现房 全款
精装 公寓 均价
精装 现房 均价
国际 平尾 均价
公馆 精装 小户型 均价 全款
香花 现房 均价
公园 精装 均价 全款
商业 综合体 园林
艺苑 全款 总价
天通 商品房 推板 现房
天际 现房 楼王 火热 排号
板楼 社区 善缘 小户型
广场 精装 公寓 均价 全款
精装 公寓 总价
智地 钻河 公馆 精装 小户型 均价
梨园 海棠 均价
首创 精装 板楼 均价 全款
花墅 实景 样板
国际 精装 现房 均价 全款
星源 汇东 亮相 品质 品牌
国际 现房 均价 全款
星城 火星 均价
大都会 产权 精装 公寓
排号 定金 均价
苹果 社区 酒店式 公寓 均价
国际 精装 现房 全款
世桥 公寓 特价 全款
银座 精装 现房 公寓 清盘 总价
公寓 尾房 均价 全款
精装 现房 银座 国际 清盘 发售
有机 别墅 海棠 解析 项目 价值
板楼 均价 全款
时代 预计 板楼
绿城 百合 公寓 新楼 均价
国际 清盘 特价 公寓
国际 花园 新楼 总价
花园 尾房 现房 均价
金隅 山墅 均价
领海 天使 均价
公园 观景 华宅 业主 全景
海棠 均价 面积
房价格 置业者 时机
国际 花园 全款
精装 大户型 均价
居板 现房 均价
美式 别墅 均价
房山 天地 板楼 全款
新通 国际 花园 准现房 均价
国宝 保利 地产 倾情
套尾房 复式 均价
洋房 新楼 价格
因素 高端 楼盘 销售 井喷
园墅 现房 总价
中铁 置业 翰庭 小户型 全款
保利 景观 板楼
万达 公馆 精装 现房 全款
高端 楼盘 价格 投资者 楼盘
新盘 小户型 公寓
华龙 顶层 复式 均价
星源 汇东 亮相 路演 盛况
别墅 科帕 总价
两限房 家园 定价
大户型 均价 全款
润泽 悦溪加 层板 均价
套尾房 复式 均价
高教 居板 均价 全款
新浪 穗三地 直播 推介会
冠军 小户型 均价 全款
大道 精装 现房 均价 全款
别墅 均价 全款
天恒乐 活城 两居室 均价 全款
奥林匹克 花园 大户型 均价
精装 现房 均价 全款
内汇 豪阁 精装 现房 公寓 均价
优品 国际 小时
大运河 城乐 购房
天际 花园 价值 楼市 置业
致力 顺义 首席 社区
万达 公馆 尾房 均价 全款
富力 精装 板楼 房源
景观 现房 板楼 均价
回龙观 大户型 尾房 均价
国际 大户型 尾房 均价
置地 公寓 大户型 尾房 均价
别墅 尾房 均价
广场 精装 公寓 全款
橡树 大户型 均价
雅世 合金 公寓 精装 百平 户型
星河 皓月 居尾房 折扣价
成品 社区 住宅 商铺 选题
京广 推介会 客户 定金
总动员 半岛 吹响
准现房 酒店 私产 排号
精装 酒店 公寓
大望路 精装 公寓 时代 帝景 预计
大户型 尾房 均价
国际 中心 公寓 现房 销售 均价
领海 天使 均价
三环 地铁 现房 新楼
世界 名园 新楼
中铁 翰庭 盆景 品鉴
尾货 大户 计划 诱因
经典 板楼 准现房
佳园 板楼 均价
湾流 别墅 均价
星河 皓月 折扣价
万科 精装 价格
世界 顶级 品牌服饰 新品 上周末
麒麟 大户型 行政 公馆
后街 花园 坐地 国展 商圈 国际性 时尚
优品 国际 公寓 新楼
精装 现房 私产
寓所 精装 小户型
森林 别墅区 样板间
国际 现房 均价
尚品 别墅 总价
生活 小户型 总价
万科 大户型 售价
公园 精装 大户型
国际 生活区 别墅
归墅 准现房 均价 全款
大道 精装 小户型 购房
回龙观 单层 均价
板楼 大户型 均价 现房
香麓 别墅 均价 全款
万达 商业模式 前景 投资 高度 投资收益
公寓 精装 全款
富力 景观 户型
公园 解码 公园 地产
项目 现房 楼王
海鱼 广场 企业 发展 文化 艺术 事业
童话 水湾 别墅 全款
燕莎 小户型 均价
贡院 制度 高端 国际 社区
世纪 佳缘 世界 交友 活动
官网 探营 活动 纪实
天际 购房 套房 网友 排号
地产 精装 别墅
新品 品质 升级
恒兴 绿色 新人 助力 蓝色 经济 发展
房山 庭阁 均价 全款
世桥 公寓 现房 均价 全款
公馆 电梯 薄板 均价
核心 商圈 商业街 均价
恒盛 花园 洋房 均价
房山 绿城 百合 公寓 小户型
景观 板楼 均价
楼王级 景观 大宅 压轴
颐和 家园 新楼
国际 尾房 销售
五环 房价 沸城 均价
公馆 精装 小户型 均价 全款
北京华 贸城 排号 预计 均价
北京华 贸城 排号 预计 均价
经典 板楼 准现房 均价
国奥 生活区 社区
国奥 生活区 新盘
国奥 生活区 楼盘 北京华 贸城
国奥 生活区 楼盘
国奥 生活区 楼盘 天润 福熙 大道
国奥 生活区 楼盘
国奥 生活区 楼盘 润泽 悦溪
新世界 太华 均价 样板
现房 板楼 楼王 均价
楼盘 动态 汇总 国奥 新盘 启动 办卡 排号
小户型 公寓 总价 按揭
润泽 悦溪 均价
独家 北京华 贸城 网友
风水 大讲堂 日盛 启动
薄板 洋房 全款
艺术品 讲座 月亮 公园
国奥 生活区 售楼处
二环路 银座 公寓 清盘 发售
贡院 精装 现房 公寓
地产 变革 发展 新盘
新华 民间 品牌 代言人
国际 景观 楼王
大道 精装 小户型 购房
金隅 板楼 小户型 全款
区域 风情 别墅 社区
大都会 精装 公寓 均价 优惠
世纪 星城 优惠 大礼包
现房 国际 均价
专家 国际 花园 实景 园林 现房
推板 楼楼 均价
中体 奥林匹克 花园 生态 品质 豪宅 品牌
精装 公寓 总价
国奥 生活区 楼盘 优质 户型
国奥 生活区 项目 动态 中心
房山 世界 名园 花园 板楼
房山 花园 均价 全款
新通 国际 花园 总价
板块 工社 房源
春堂 新楼 排号
顺义 印象 均价
精装 公寓 总价
精装 公寓 均价
顺义 板楼 预计
现房 公寓 均价
核心区 精装 公寓 亮相
公寓 国际 全款 优惠
商圈 精装 板楼 大户型
优品 国际 预计 价格
富力 质朴 生活 国际
公社 板楼 均价
首府 居板 精装 公寓
棕榈 电梯 板楼 均价
贡院 财富 阶层 豪宅
金融街 正源 金融 世家 均价
海棠 公社 情景 洋房
产权 复式 豪宅
单价 楼盘 销额 榜首
芳草地 国际 学校 分校 开学
景观 楼王 精装
燕莎 商区 置地 国际 写字楼
橡树 全球 商业 合作 启动 商家
项目 亮相 房展会 优惠
板楼 世界 名园 购房 消费
八通 新品 花园 洋房
麒麟 社售 均价
时代 中心 精装 全款
宫庭 投资 价值 公园 欧式 观湖 现房
公园 观湖 豪宅 宫庭 投资者
交会 品牌 地产商
国际 精装 豪宅 现房
金隅 板楼 小户型 全款
销售 增幅 高端 住宅 楼市
高端 品牌 置地 高端 市场
公寓 精装 均价 全款
海棠 户型 均价
富力 板楼 均价
国际 均价 全款
快线 花园 预计 均价
华泰 板楼 现房
回龙观 均价 全款
国奥 北京华 贸城 房源
国奥 小户型 总价
国际 公寓 精装 小户型
水映 定房 总价
精装 公寓 办理
龙华 现房 公寓 总价
大盘 华业 玫瑰 亮相
公寓 时代 均价 优惠
三环 公馆 精装 公寓 均价 全款
生活 婚房 大变身
优品 国际 公寓 均价
保利 私属 精装 庭院 面市
花园 尾房 现房 均价 全款
润泽 悦溪 新楼
精装 公寓 总价
中景 花园 洋房
公寓 精装 均价
教师节 楼盘 总价 优惠
使馆区 国际 公寓 优惠
富力 漫游 启动
国际 中心 公寓 现房 均价
火神庙 国际 封顶 仪式
路线 区域 世家
路线 区域 海棠
两限房 摇号 配售
区域 房价 尾房
富力 精装 现房
复式 均价 全款
单盘 单月 销售
金色 洋房 全款
翰庭 油画 活动
号线 鸟巢 精装 均价
发售 庭院 新品
三环 公馆 精装 公寓 均价 全款
苹果 社区 精装 小户型 现房 均价
富力 板楼 均价
中体 奥林匹克 花园 实景 别墅 现房
中央 别墅区 别墅 总价
新天地 网友 独家
星河 城玺 公馆 特价 均价
国奥 天润 福熙 大道 排号
原生 现房 别墅 总价 全款
富力 精装 现房
房山 洋房 水墨 总价 订房 优惠
天际 售板 均价 现房
国际 中心 公寓 现房 均价
精装 洋房 购房
春堂 排号 优惠
别墅 销售 冠军
花园 洋房 排号
大军 教育 社区
国际 精装 现房 全款
龙华 现房 公寓 总价
项目 龙华 购房
世纪 星城 均价
八通 新品 花园 洋房
朝内 商圈 地标 公寓 优惠
绿城 百合 公寓 海豚 计划 结业 仪式
楼市 豪宅 高价 高质量
建国门 贡院 预计 均价
新通 国际 花园 楼王 均价
清华 首席 精品 豪宅 国际 公寓
精装 洋房 购房
景园 板式 高层
金隅 板楼 小户型 全款
酒店式 公寓 均价
海棠 公社 均价
洋房 香雪 发售 预计 均价
归墅 均价 全款
艺苑 小户型 全款
房山 绿城 百合 公寓楼 均价
大都会 精装 板楼 楼层
海棠 居日 免费 洋房 别墅
国奥 北京华 贸城 样板间 亮相
高层 观景 公寓 排号 买房 户口
投行 领袖 论道 地产 投资
金隅 均价 特价
亚泰 体育用品 广场 现房 销售 均价
优品 国际 公寓 可登记
八通 板楼 排号
国展 高额 优惠
雅世 合金 公寓 精装 排号
别墅 御墅 面世 典礼
海棠 新楼 均价
国奥 北京华 贸城 排号
别墅 社区 善缘 全款
园墅 别墅 均价 全款
现房 板楼 小户型 均价 精装
金隅 万科 均价
景观 板楼 均价
半岛 珠三角 客户
公寓 售楼处 亮相
公园 住宅 项目
精装 公寓 全款
地铁 红庭 总价
精装 板楼 均价
专家 国际 花园 中央 景观 楼座
国奥 天润 福熙 大道
国奥 小户型 总价
建国门 贡院 预计 均价
公园 均价 花园 样板间
华彬 中心 租金
银座 预计 均价
精装 公寓 均价
金融街 正源 金融 世家
熹阁 精装 现房 均价 全款
鸿坤 理想 公馆 总价 全款
黄金 购房 城八区 豪宅
黄金 购房 外地 购房者 投资 楼盘
御墅 别墅 总价
房山 花园 均价 全款
银座 预计 均价
金隅 山墅 别墅 准现房 总价
顺义 国际 生活区 别墅
黄金 购房 别墅
黄金 购房 性价比 楼盘 世家
黄金 购房 性价比 楼盘 航城
黄金 购房 性价比 楼盘 金隅
中景 房源 预计
新天地 购房 优惠
和安 花园别墅 全款
地产 百杰 群英 国际 盛境
中式 住宅 中景
欧式 风情 取景 情侣
航城 排号 优惠
春堂 排号 优惠
地铁 精装 公馆
中体 奥林匹克 花园 现房 均价
黄金 购房 地标 精装 总价
保利 古筝 钢琴
中华 雄狮 发布会 广场
现房 总价 均价 全款
保利 别墅 发售
天际 万象 花园
海棠 小户型 均价
国奥 天润 福熙 大道 样板间
富力 别墅 现价
新通 国际 花园 楼王 均价
地铁 新天地 均价
春堂 服务 良乡
精装 酒店 公寓
花墅 花园 洋房 均价 优惠
新通 国际 花园 楼王 全款
金隅 公寓 均价 现价
国际 中心 均价 全款
顺义 样板间 办卡
海棠 新楼 均价
华远 样板间 排号
珊瑚 精装 现房 均价
地铁 新天地 均价
天鹅 复式 精装 板楼 均价 全款
套房 办卡 购房 优惠
酒店 公寓 财富 广场 价格
专家 国际 花园 现场 园林景观
精装 小户型 均价 全款
兴盛 国际 小户型 全款
国奥 区合 精装 公寓 全款
建国门 核心 地段 国庄 小户型
世家 华润 置地
号线 橡树 办乐 购房 大奖
逸墅 公寓 均价
国奥 北京华 贸城 排号 办卡
金隅 万科 全款
精装 小户型 均价
宜品 精装 小户型 公寓
别墅 香麓 全款 总价
名流 尊邸 均价
公园 尾房 均价
广场 精装 公寓 均价 全款
国际 公寓 尾房 均价
国际 公寓 子女 小学 现房
金隅 板楼 均价 全款
海鱼 广场 均价 全款
现房 天际 优惠
宜品 精装 小户型 时间
绿城 百合 公寓 新楼
空港 企业 建筑 建筑风格 优秀奖
星城 排号 均价
公寓 精装 均价 全款
公寓 精装 均价 全款
八通 板楼 均价
平板 公寓 总价
溪水 花园 洋房 均价
房山 财富 广场 小户型 排号 均价
国风 上观 车位
正源 金融 世家 购房 全款 均价
花园 洋房 均价
橡树 预计 均价
科帕 均价 订房
精装 花园 洋房
小户型 公寓 均价
归墅 调整 均价
中铁 置业 翰庭 小户型 全款
顺义 国际 生活区 全款
万科 主打 国际
世界 奢侈品 协会 落户 半岛
商会 会所 落户 半岛
保利 国际 教育 机构 高端 生活
商界 巡回赛 开赛
潮流 先锋 发布会
财富 管理 讲坛
别墅 均价 全款
世界 排号 优惠
景观 别墅 现房 均价
房山 尚界 层板 均价 总价
菜市口 中信 均价
优品 国际 公寓 均价
御园 共生 官邸 建筑
麒麟 财富 论坛 热议 投资 机会
国奥 北京华 贸城
国奥 北京华 贸城 房源
橡树 精装 摇号 均价
金地 商业 均价
方庄 建筑 精装 现房
电梯 板楼 全款
运河 别墅 均价
项目 汇总 小户型
专家 国际 花园 国际 雕塑 创作
地标 银座 均价 全款
精装 现房 均价
社区 成本 设计师 社区
热点 楼盘 动态 国奥 新盘
燕莎 华远 排号 均价
摩尔 精装 总价
设计师 景观 角度 评价 售楼盘
设计师 评判 社区 景观
精装 洋房 户型
精装 小户型 均价 全款
保利 精装 公寓
房山 水墨 购房 均价
精装 小户型 公寓 总价 全款
贡院 现房 全款
精装 洋房 户型
热点 楼盘 信息
万科 全能 精装
尾房 均价 全款
中轴 生态 别墅 海棠 总价 全款
国奥 天润 福熙 大道
房山 原香 办理 样板间
摩尔 国际 中心
禁地 贡院 均价 全款
经济 住宅 新界 均价
豪宅 之争 国际 公寓
梨园 华业 玫瑰 售楼处
首府 官邸 均价
公馆 精装 公寓 大宅 全款
兴盛 国际 写字楼 均价
精装 小户型 公馆 全款
天润 福熙 大道 样板间
宝星 华庭 板楼 均价
绿城 名苑 全款
公寓 总价 住宅 全款
热点 楼盘 动态 小户型
游泳 教练 保利
世纪 星城 国际
国际 花园 高层 房源 购房
滨水 别墅 全款
公园 别墅 润泽
豪宅 时代 保利
溪水 尾盘 花园 洋房
别墅 均价 全款
城邦 别墅 均价
精装 公寓 均价 全款
名流 橄榄 总价
月亮 产权 现房 均价
顺义 精装 购房
世纪 中心 蓝调 美食 广场 商铺 均价
银座 写字楼 按揭
公馆 尾房 均价
公寓 精装 小户型
天恒 别墅 百老汇 音乐剧 客户
建筑 大户型 现房 均价
名校 大户型 均价
板楼 均价 排号
世家 酒店式 公寓
天安 精装 公寓 均价 全款
精装 洋房 均价
准现房 别墅 全款
公主坟 广场 精装 现房
精装 公寓 优惠
房山 良乡 国际 大户型 均价
房山 高校 园区 院宅 均价
花园 洋房 尾房
国际 公寓 新浪 纪念 影票
楼市 价值 洼地 房山
金隅 板楼 小户型
项目 连推乐居日 公寓 均价
项目 连推乐居日 公寓 均价
样板间 设计师 驻场
世界 名园 重阳节
府上 板楼 现房 均价
品质 生活 艺术 活动
世界 购房 会员 优惠
回龙观 泰华 广场 选房
别墅 现房 均价
禁地 官邸 贡院 新品 全款
贡院 发售 豪宅 市场
华业 玫瑰 精装
国际 花园 均价
准现房 尾房 均价
佳园 均价 全款
金贸 中心 精装 公寓 均价
顺义 别墅 均价 全款
万科 样板间 媒体 独家
影视文化 别墅 院落 现房
溪谷 风情 中式 总价
板楼 现房 均价
中式 院落 均价
恒乐 活城 均价 全款
琉璃 别墅 总价
房山 水墨 均价
八通 华业 玫瑰
商业 盛宴 商界 巨子 盛会
国奥 天润 福熙 大道 价格
建国门 美华 公馆 精装 现房 均价
精装 公寓 均价
金贸 中心 精装 公寓 均价
寓所 精装 小户型 均价
星源 现房 小户型 总价
富力 板楼 均价
精装 现房 公寓
国际 花园 现房 均价
潮星 文化 润泽 地产 活动
精装 板楼 小户型
学府 花园 板楼 现房 均价
果墅 别墅 总价
小户型 总价 全款
小户型 世纪 中心 公寓 总价
观缘 现房 均价
顺义 电梯 公寓 景房 均价
热点 楼盘 新盘 信息
世家 限量 发售
中广 在售 板楼 全款
地产 中央 别墅区 国际 生活区 时代
图文 品牌 商家 代表 参观 广场
商会 商家 品鉴 广场
锦尚 商业 实景
锦尚 社区 实景
锦尚 金融 实景
润泽 地产 悦溪 业主
小兵 商家 品鉴 合作 意愿
星城 精装 公馆
小户型 公寓 总价
平谷 低密度 洋房 预计
房山 良乡 花园 准现房 均价
空白 亮相 艺术馆 国际 艺术家 生活
摄影 俱乐部 主题 摄影展
顺义 国际 生活区 选房
独家 华业 玫瑰 网友
回龙观 号线 售楼处
归墅 烫金 名片
归墅 社区 别墅
热盘 动态 地铁 均价
酒店式 公寓 总价 全款
国际 精装 公寓 全款
低密度 别墅 均价
奥林匹克 花园 预计
楼盘 园林 素材
贡院 精装 现房 均价
金隅 售板 全款
集团 品牌 推介会
视野 别墅 问世
新浪 独家 热点 楼盘 信息
顺义 国际 社区 别墅 全款
别墅 压轴 房源 收官
硅谷 别墅 全款
中广 居尾房 全款
华业 玫瑰 独家 房团
平谷 木制 山体 均价 全款
悦溪 新品 润泽 业主
精装 现房 公寓
润泽 地产 国奥 核心区 生态 住宅 区域 标杆
集团 启动 战略 合作 地产
国际 发售 按揭
投资 豪宅 时代
归墅 湖景 现房
大都会 精装 小户型 全款
世界 精装 小户型 现房 全款
套房 全款 现房
世纪 中心 酒店 公寓 现房 全款
高教 公寓 均价
精装 小户型 国际 公寓 均价
顺义 号线 香花 现房 排号
建筑 现房 全款
回龙观 均价 全款
天润 福熙 大道 项目
建邦 枫景 推板
设计师 现场 天润 福熙 大道 项目 户型图
公寓 写字楼 按揭
精装 公寓 均价 全款
新品 润泽 地产 高端 社区
摇号 独家 小户型 单层
排号 场乐 独家 摇号
建设 项目 亮相 顶级 物业 品鉴
归墅 艺术 名画 品鉴
方庄 公馆 精装 公寓 全款
月亮 收官 景观 大宅
金隅 万科 精装 全款
雅世 合金 公寓 预计
建筑 户型 新浪 独家
楼市 东富 公馆 豪宅
保利 地产 和乐 大使 选拔赛 火热
环禧 福汇 国际 社区 精装 尾房 全款 优惠
华业 玫瑰 预计 毛坯
精装 公寓 预计
国奥 国际 户型图 独家
绿城 百合 红叶 启动 仪式
香雪 房源 均价
新盘 华业 玫瑰
金色 层板 均价
金贸 中心 均价 全款
密度板 建邦 枫景
金色 层板 均价
低密度 别墅 均价
新景 别墅 价格
顺泽 项目 均价
精装 板楼 公馆 排号
华龙 尾房 发售 均价
房山 电梯 别墅
棕榈 现房 房源
金隅 山墅 别墅 项目
排号 优惠 均价
公馆 全款 按揭
公馆 精装 小户型
品质 洋房 经典 户型
尾房 经典 投资
地王 别墅 价值 升级
品牌 成就奖 投资 价值
房山 渡假 洋房
房山 板楼 现房 全款
洋房 主力 户型
洋房 均价 小资
精装 公寓 均价
顺义 洋房 会员
鸿坤 理想 发售 全款
房山 渡假 洋房 老人
尾房 经典 投资
洋房 主力 户型
洋房 均价 小资
高端 论坛 商业 综合体 战略 价值 研讨会
商圈 精装 板楼
月亮 公园 均价
大龙 地产 小马 大车
大龙 地产 小马 大车
农垦 投资 生态 水城
房山 春堂 小户型 均价
公馆 巨资 公园
现房 均价 全款
精彩 观点 地产 地价
精彩 观点 别墅 市场 影响 普通住宅 房价
精彩 观点 大龙 典型 大车
房源 平房 排号
农垦 战略 合作 签字仪式
文园 顶层 复式 总价
朝内 商圈 投资 潜力 物业 全款
回龙观 优质 小户型 户型
别墅 现房 均价
星河 城玺 公馆 层板
别墅 御墅 全款 优惠
社区 花园 洋房 主力 均价
热点 楼盘 新盘 信息
香麓 现房 发售
小户型 大户型 均价
世家 预计 均价
棕榈 现房 房源
世纪 星城 景观 楼王
办公 均价 全款
小户型 中铁 置业 翰庭 全款
中式 住宅 金奖 代表作 中景 大奖
保利 精装 公寓
华远 燕莎 区域 销售
宝星 华庭 大户型 均价
天际 新品 面市 优惠
清琴 现售 别墅 均价
现房 均价 全款
摩尔 国际 中心 均价
尾房 均价 全款
新龙 大厦 新楼 精装 现房
区域 售楼盘 项目
楼盘 区域 状况 一览
顺义 区尾房 均价
专家 国际 花园 均价
世纪 华天 翰林 公馆
精装 公寓 预计
保利 精装 公寓
精装 公寓 均价 全款
国奥 北京华 贸城 办卡
楼尾房 均价 全款
景园 别墅 全款
中心 御景 精装 公寓 均价
精装 公寓 全款
金贸 中心 排号
金贸 中心 排号
精装 公寓 全款
顺义 板楼 尾房 均价
景观 别墅 花墅
原乡 精装 别墅 均价 全款
驭水 山居 别墅 价格
地铁 名盘 天际 新品
精装 公寓 全款
大望路 时代 帝景 排号
公馆 公寓 大宅 售房 全款
森林 绿色 地产
办公 均价 全款
公馆 出售 全款
精装 现房 建邦 房源
精装 小户型 公寓
金隅 万科 全款
高教 花园 洋房 总价
宝星 华庭 大户型 均价
橡树 精装 尾房 均价
外滩 中心 户型 全款
景园 别墅 全款
顶级 会所 豪宅 金字招牌
别墅 均价 全款
顶层 复式 住宅 均价
大厦 答谢会 客户
办公 均价 全款
天恒 别墅 别墅 房价格
洋房 样板间 独家
新景 别墅 户型 均价
新盘 绿城 诚园
竹语 别墅 均价
燕莎 精装 华远 全款
宅院 均价 全款
三环 建筑 全款
信报 新盘 像素
外国游客 建筑 体验
国际 公寓 精装
富力 精装 均价
新界 尾房 均价
锦尚 排号 全款 优先 选房
国际 精装 现房 均价
现代主义 风格 样板间 房间
别墅 现房 均价 全款
新源 星源 均价 总价
项目 汇总 精装 公寓 单价
公馆 均价 全款
投资 地标 投资
世纪 中心 酒店 公寓 现房 全款
专家 国际 花园 均价
落户 秀水 战略 合作 开银 新局
公馆 精装 小户型
合生霄 云路 精装 全款 均价
回龙观 矩阵 新楼 全款
绿城 名苑 价格
别墅区 高端 项目 交通状况
别墅区 高端 项目 环境景观
青华 纺易城 密度板 房源
富力 商铺 均价
中心 御景 公寓 均价 全款
新龙 大厦 新楼 精装 现房
时代 中心 花园 洋房
世纪 星城 新房
精装 小户型 总价 全款
号线 大道 精装 均价
天坛 公馆 板楼 现房 全款
润泽 现房 别墅 排号
天价 豪宅 豪宅 逆市
天通 商品房 顶层 复式
恒兴 精装 洋房 均价
七星 公馆 来者
大观 免费 龙廊 观景 鸟巢
大观 载誉 国际 高端 物业
顺义 水色 时光 别墅
世纪 中心 酒店 公寓 现房 全款
商业街 店铺 全款
重装 原香 价值
回龙观 矩阵 新楼 全款
精装 板楼 价格
醉合院 楼台 别墅 户型 全款
大都会 精装 精装 均价
房山 院宅 均价
金隅 万科 全款
正源 金融 世家 均价 全款
泰达 时代 中心 公寓 均价
国奥 鸟巢 精装 板楼 均价
台带 花园 地下室 别墅
别墅 御墅 均价 全款
国际 花园 均价
精装 公寓 全款
地产 房山 生活
运河 院子 别墅
户型 面积 均价
零点 特区 酒店 公寓 均价
香麓 别墅 预计 均价
锦尚 独家 摇号 直播
精装 复式 均价
顺义 层板 楼智 地香 蜜湾
顺义 别墅 均价
顺义 别墅 现房
归墅 双节 启动
筑巢 房价 城区
恒盛 公馆 销售
专家 建议 支招 投资
快线 花园 自行车 地铁
香麓 别墅 预计 均价
复式 尾房 全款
地杰 驿推 小户型 公寓 全款 按揭
地铁 号线 石榴 均价
星城 花园 公馆 面市
新盘 预计 价格
筑巢 恐慌性 购房 危机 访谈实录
麒麟 社现售 公馆 全款
燕莎 精装 现房 均价
风尚 国际 公寓 均价
精装 板楼 均价
精装 小户型 国际 公寓 均价
精装 板楼 公馆
金贸 中心 排号
顺义 别墅 均价
公园 景观 楼王
公园 现售 精装 均价
房山 绿城 百合 公寓 新楼 均价
五菱 观光车 专用车 领域 细分 市场
国际 预计 均价
首城 国际 中心
精装 公寓 全款
公馆 新楼 均价
板楼 正源 新盘 均价
雅世 合金 公寓 预计
地铁 号线 空间
精装 小户型 总价 全款
世界 名园 花园 洋房
地铁 小户型 独家
五菱 观光车 品牌 全球 市场
地产 业绩 项目 启动
核心区 鼎级 高端 生态 居地
房山 别墅 均价
房山 家园 期板
房山 恒乐 活城
房山 院宅 均价
房山 板楼 现房
良乡 低密度 电梯 洋房
公馆 尾房 均价 全款
棕榈 现房 房源
国际 公寓 预计
富力 别墅 预计
房山 家园 期板
建邦 枫景 独家 摇号
新盘 最新消息 小户型
中景 密板 全款
小户型 兴盛 国际 尾房 全款
外拍地 楼面 前门 公馆 抢购潮
启动 答谢会 开发商 温情 邻里关系
富力 中央 景观 楼座
房山 家园 期板
房山 熙福 尾房
房山 绿城 百合 公寓 新楼 均价
燕莎 商圈 华远 洋房
新盘 国际 板塔
万科 精装 典范 金隅 万科
规划 核心 大盘
御园 阶层 豪宅
燕莎 商圈 华远 洋房
新盘 保利 花园
尾房 均价 全款
国际 公寓 全款
逸品 公寓 现房 均价
新盘 光织谷 预计 价格
精装 小户型 全款
精装 小户型 国际 公寓 均价
赛尔 传媒 品牌 群众 基础性
低价 小户型 均价
新天地 板楼 均价 全款
新通 国际 花园 交房
号线 小户型 公寓
八通 板楼 洋房 全款
公园 精装 新盘 公馆
酒店 公寓 苹果 社区 尾房 总价
精装 小户型 预计
楼市 论坛 楼市 保值
地区 火热 地王
地区 发展 人群 地域 情结
房价 新房 二手房 保值
门头沟 华润 山地 项目 预计
顺义 实楼 样板间
门头沟 转型 生态 区域 楼盘
云景 海棠 中央 景观 楼王
京通 快速路 均价
颐和 原著 品鉴
颐和 原著 品鉴
精装 国际 公寓 全款
信报 洼地 品质 住宅
小户型 兴盛 国际 尾房 全款
俱乐部 家族 活动
天润 福熙 大道 均价
时代广场 精装 现房 全款
房山 新盘 公寓
新天地 板楼 均价 全款
优惠 楼盘 汇总 精装
项目 汇总 平板
销售额 突破 傲人 业绩
首府 真假 争议
万科 公园 小户型 全款
八通 热盘 新盘
航城乐 公园 生活 见面会
首城 国际 中心 大户型
建筑 限量 发售 底铺
论坛 区域 专家 房价
二手房 涨幅 二手房 区域 楼盘
房价 楼盘 名单 最高价
保利 五星 影院
中心 御景 公寓 全款
顺义 均价 优惠
新盘 最新消息 门头沟 发力
核心 精装 小户型 宜品
精装 公寓 全款
高教 花园 洋房 总价
像素 工作 空间 新潮流
网民 热议 淡季
智地 钻河 公馆 全款
号线 石榴 均价
核心 精装 小户型 宜品 排号
精装 公寓 绿城 诚园
建筑 华贸 体验 中心
保利 五星 影院
花墅 全款 均价
房山 绿城 百合 公寓 新楼 均价
精装 小户型 预计
房团 红盘 锦尚
地产 金贸 中心 客户 专场 答谢会
精装 小户型 公寓
国际 独家 摇号
板楼 均价 排号
世界 套房 全款
国家 画院 创作 基地 落户
电梯 洋房 织谷
商圈 核心区 公寓
精装 小户型 预计
新盘 最新消息 开发商 购房者
号线 石榴 均价
线香 精装 花园 洋房 全款
信报 新盘 住宅
选房 优惠 套房
国奥 国际 新浪 独家 摇号
国奥 北京华 贸城 房源 办卡
大望路 大户型 精装 公寓
小户型 新浪 独家 摇号
精装 别墅 优惠
香雪 贺岁剧 专场 答谢会
顺义 电梯 洋房
顺义 电梯 洋房
日金 中心 客户 专场 答谢会
万科 公园 公寓
国际 预计 价格
会西 价值 变迁
经济 适用房 均价
精装 公寓 绿城 诚园
八通 小户型 新盘
地铁 保利 茉莉 公馆 预计
大望路 大户型 精装 公寓
大望路 精装 公寓
专家 国际 公馆
经济 适用房 均价
领海 天使 预计
滨水 别墅 房源 全款
商圈 新楼 价格
国际 户型 图解
国际 最新消息 均价
独家 摇号 小户型
旧宫 锦尚 全款
旧宫 锦尚 全款
精装 小户型 预计
板楼 正源 新盘 均价
首城 国际 中心 大户型
优惠 楼盘 最新消息 全款
客户 朋友 亲情 答谢会
万科 项目 预计 精装
大户型 现房 均价
花园 洋房 天恒乐 活城 总价
国际 独家 图片 均价
独家 摇号 小户型
别墅 全款 房源
新浪 独家 总价 优惠
筑巢 户型 讲座 唯一标准
筑巢 户型 讲座 户型
筑巢 户型 讲座 开发商 手脚
筑巢 户型 讲座 户型图 小视
公园 精装 公寓
学区 国际 公寓 均价
正源 尚水 套房
现房 华泰 价格
顺义 均价 全款
号线 石榴 均价
元大都 均价 售楼处
正源 尚水 套房
精装 现房 均价
公馆 精装 全款
花园 洋房 天恒乐 活城 总价
公寓 宜品 小户型 总价
板楼雅世 合金 公寓
公寓 别墅 现房 均价
投资 俱乐部 解析 资产 战略
新浪 港股 网友 交流会 财经 论道
代表 解析 技术 分析 要点
代表 音乐 解析 技术 分析 要点
小户型 冠军 尾房
国际 开发商 底价
社区 花园 洋房 均价
小户型 独家 排号
新盘 直通车 热盘
国际 销售 狂潮
八通 精装 排号
原香 心苑 升级
行政 核心区 均价
车位 业主 信任度
精装 大宅 样板间 价格
高端 市场需求 置业
精装 小户型 水景
精装 现房 心屿
民族 画院 创作 基地 落户
庙会 家庭 庙会
星城 火星 全款
精装 小户型 国际 公寓 总价
精装 现房 均价
计划 市长 代表团
计划 市长 代表团
置业 集团 爱心 基金
国门 地铁 学府 领海 天使 时代
板块 精装 现房 均价
精装 公寓 均价
置业 单亲 母亲 爱心 基金
精装 酒店式 公寓 均价
精装 现房 建邦
国奥 生活区 平板
绿城 名苑 价格
天润 福熙 大道 均价
国际 中心 精装 办公
房山 板楼 潞尚界 总价 均价
足球 大使 夫妇 和苑
别墅 现房 总价
酒店 公寓 首府 预计 均价
酒店式 公寓 价格
精装 现房 均价
国际 独家 摇号
保利 茉莉 公馆 公寓 面世
天润 福熙 大道 均价
首城 国际 大户型
房山 财富 广场 精装 现房 均价
项目 汇总 精装
别墅 现房 均价
公园 公馆 预计
新盘 公寓 精装
润泽 悦溪 板楼 房源
美然 生态 新盘
现房 国际 公寓
金隅 万科 均价
花园 现房 均价
酒店式 公寓 价格
楼盘 买房 优惠
精装 现房 心屿
精装 均价 全款
使馆区 华远 独家
花园 现房 均价
新盘 保利 花园
花墅 房源 均价
麒麟 精装 小户型 全款 优惠
时代 帝景 精装 小户型
智地 钻河 公馆 小户型 全款 优惠
石榴 均价 预计
新盘 新里 公馆 板楼 预计
世纪 星城 优惠
花乡 家庙 两限房 售价
公寓 精装 房源 全款
建邦 枫景 层板
顺义 洋房 全款
号线 板楼 洋房
龙华 现房 公寓
星城 火星 全款
公馆 居板 均价
智能 住宅 均价
龙华 现房 公寓
恒盛 房源 洋房
新盘 国际 价格
新盘 万科 半岛
保利 花园 闹元宵
新盘 预计 价格
世纪 公园 均价 全款
蜂巢 预计 新楼 价格
嘉年华 活动 启动
优惠 楼盘 房山 板楼
香堤 预计 均价
酒会 公寓 投资者
嘉盛 中心 领航 商务 发展
嘉盛 中心 写字楼
号线 隧道 热盘 一览
别墅 三大纪律 常识 眼光 品牌
日世华 活动 业主
天通 尾房 均价
新景 别墅 均价 全款
新盘 保利 花园 预计 均价
房山 板楼 潞尚界 均价
元大都 预计 均价
鸿盛 板楼 均价 全款
国际 预计 价格
大望路 精装 现房
高层 经济 适用房 均价
精装 公寓 首府 全款 优惠
小户型 均价 总价
现房 出售 优惠
银座 写字楼 现房
绿城 诚园 精装
地铁 号线 楼盘 总价
地铁 八号 新天地 两居室
美遇 洋房 全款
国际 板楼 均价
宝星 华庭 大户型 均价
麒麟 小户型 均价
名流 尊邸 大户型 均价
燕莎 核心 华远 精装 全款
国际 现房 均价
逸品 公寓 小户型 现房
首府 酒店式 公寓 均价
顺义 新盘 排号
万通 新界 别墅 预计
公寓 精装 全款
京泰 公寓 全款 新盘
公馆 精装 全款
精装 酒店式 公寓 均价
世界 社区 楼市
国奥 北京华 贸城 排号
国奥 天润 福熙 大道 均价
绿城 名苑 均价
国际 公寓 精装 全款
润泽 悦溪 新房
核心 商业 综合体 预计
逸品 公寓 小户型 现房
恒通 商务 写字楼 园区 税收
公寓 精装 全款
国际 生活区 别墅
公馆 精装 开间 全款
大红门 建筑 均价
中信 预计 房源
回龙观 紫金 新干线 密度板 新房
绿城 名苑 均价
国际 花园 公寓 均价
摩尔 国际 中心 排号 优惠
世家 精装 小户型 预计
万科 板楼 均价
世界 精装 别墅 空间
科帕 均价 全款
顺义 均价 优惠
首府 样板间 品鉴 华彩
锦绣 销售 均价
中轴 城邦 售板 均价
计划 启动 价值
万科 公园 精装
麒麟 精装 全款
正源 金融 世家 精装 全款
精装 小户型 全款 优惠
新龙 大厦 精装 公寓
精装 小户型 公寓 全款
月亮 公园 公寓 均价 全款
精装 住宅 均价
顺义 花园 洋房 精装 均价
大运河 均价 全款
摩尔 国际 中心
手记 专家 国际 公馆 房价 人气
手记 软件园 花园 洋房
手记 购房人 情绪
手记 酒店式 公寓
手记 公馆 地标
手记 摩尔 国际 中心
手记 酒店式 公寓
建邦 枫景 手记
金隅 万科 购房人 意向
购房者 房价 楼盘
优势 楼盘 市场 房价 购房者
项目 现场 人次
首城 国际 中心 板楼
精装 小户型 优惠
绿城 诚园 精装
品元 精装 公寓 全款
华润 精装 预计
新界 预计 均价
旧宫 新盘 生态 排号
园墅 别墅 现房
精装 现房 优惠
名流 橄榄 均价
春堂 精工 极品 预计
独家 调查 购房者
世纪 星城 均价
华业 玫瑰 精装 板楼 房源
金贸 中心 世家 官邸
顺义 花园 洋房 中景 全款 均价
顺义 精装 花园 洋房 楼王
鸿坤 理想 均价 全款
三环 公馆 现房 均价
京泰 城楼 全款
天润 福熙 大道 高层 板式 公寓 预计
开发商 楼市 购房者
房山 静态 别墅 全款
麒麟 精装 小户型
润泽 别墅 现房
工社 酒店式 公寓 预计
金贸 中心 精装 小户型 全款
石榴 解析 项目
优品 国际 公寓 尾房 全款
奥融华 世家 精装 预计 均价
房山 春堂 均价
精装 公寓 排号
别墅 现房 均价
西单 尾房 西单 均价
御墅 别墅 房源
顺义 万通 别墅 预计
精装 酒店式 公寓 全款
三环 建筑 均价 全款
八通 线金 板楼 预计
天润 福熙 大道 均价
国际 新盘 全款
麒麟 精装 公寓 优惠
月亮 公园 精装 小户型
顺义 中景 大户型 全款
顺义 后街 花园 国展 公馆 均价
房团 齐发 独家 优惠 楼盘 大放送
世界 排号 优惠
国际 新盘 全款
专家 国际 公馆 精装 优惠
绒线 精装 公寓
地段 绿色 公园 地产
雅世 新浪 品质 地产 精彩 生活 启程
顺义 板楼 全款
国奥 房团 红盘
房团 网友 红盘
星城 精装 板楼 全款
富力 精装 均价
公馆 精装 预计
天恒 置业 信赖 企业 称号
溪水 花园 洋房 均价 全款
冠军 尾房 均价
小户型 均价 优惠
桃花源 别墅 均价 全款
精装 板楼 组团
世界 排号 优惠
公寓 现房 总价
投资 潜力股 小户型 石榴 手记
像素 小户型 全款
门头沟 中心 御景 全款
和平 大道 预计 均价
中景 花园 洋房 预计 销售
房山 草堂 别墅 均价 全款
世界 名园 均价 排号
中信 地产 大厦 招商 均价
商业地产 股份 影院 投资 市场
风景 主题 项目 启动
顺义 商业 投资
国际 公寓 精装 特价
精装 小户型 均价 总价
星城 核心 景观 组团 排号
房山 依澜 均价
房山 原香 预计 均价
项目 三环 小户型
新浪 独家 视频 豪宅 华远
新浪 独家 视频 豪宅 硅谷
新华 地产 客户 启动
保利 中轴线 壮美
新景 别墅 均价 全款
国风 上观 期板 预计
现房 预计 均价
顺义 核心 预计 花园 洋房
中央 帝景 现房 板楼 均价
奥融华 世家 精装 预计 均价
藤花 紫院 板楼
房山 天地 小户型 板楼 均价 总价
房山 琉璃 别墅 现房 总价
房山 春堂 均价
麒麟 社楼 精装
新天地 精装 现房
时代 帝景 精装 预计
竹语 别墅 现房 总价 花园
纯棉 生活 年轻人
月亮 公园 精装 小户型
顺义 独家 摇号
投资 策略 报告会 私人 银行 专场
板楼 小户型 总价
春堂 面市 预计 均价
精装 酒店式 公寓 板楼
半岛 新盘 预计
新盘 直通车 独家
万科 公园 均价
公馆 户型 登场
信报 顺义 新盘
回龙观 社两 均价
开间 现房 均价
金隅 万科 均价
国际 居住区 预计 房源
万达 广场 国际 资源 大厦 房出租
豪宅 市场 空间
板楼 广场 预计 均价
香堤 小户型 板楼 均价
星城 教育资源 亮点
小户型 板楼 均价
元大都 板楼 均价
国际 小户型 价格
国际 城楼 外观 施工 情况
国际 综合 评价
豪宅 理念 魅力 豪宅
豪宅 共性 个性
首府 酒店式 公寓 均价
花园 洋房 天恒乐 活城 总价
房山 万科 半岛 预计
房山 京熙 府邸 均价
房山 原香 预计 均价
国际 手记 投资
新盘 金隅 天地
中心 写字楼 均价 全款
归墅 别墅 现房
花园 洋房 均价
保利 花园 均价
平谷 尾房 均价 全款
优惠 楼盘 精装
鸿盛 小户型 均价
万科 板楼 均价
酒店式 公寓 年轻人 投资
金隅 山麓 全款
国际 风尚 置业 黄金 法则
金贸 中心 世家 官邸 活动
顺义 别墅 均价
顺义 别墅 均价 庭院花园
龙盛 组团 均价
热盘 最新消息 顺义 酒店 公寓 小户型
总部 国际 写字楼 均价 全款
名流 尊邸 均价
中轴 国际 精装 大户型 公寓
美遇 花园 洋房 均价 全款
典藏 产品 全款
万科 住宅 绿色 人居 变革
花园 精装 大户型
国际 均价 全款
藤花 紫院 均价
像素 房源 均价
工社 小户型 预计
专家 国际 公馆 精装 优惠
小户型 均价 优惠
顺义 别墅 均价
麒麟 公馆 全款
酒店 公寓 均价
公馆 均价 全款
保利 花园 均价
新浪 独家 视频 豪宅
新浪 独家 视频 豪宅 财富 公馆
新源 星源 精装 公寓
大道 紫金 均价
大望路 时代 帝景 排号
新房 均价 五环 楼盘 搜罗
顺义 均价 电器
世界 金钥匙 物业 服务
热盘 最新消息 房山 板楼 现房
房山 天恒乐 活城 花园 洋房 预计
大户型 均价 全款
奥林匹克 花园 均价
优惠 楼盘 国奥 居乐
独家 营销 总监 小户型
新华 地产 百姓 置业 大讲堂
中心 写字楼 均价 全款
锦尚 小户型 均价
大红门 建筑 均价
精装 公寓 总价
新龙 大厦 精装 公寓
名流 尊邸 尾房 均价
特价 房源 均价
世纪 星城 均价
品元 精装 公寓
花墅 精装 均价 全款
天恒 别墅 现房 总价 全款
房山 春堂 排号
像素 均价 排号
优筑 国际 中心 均价
世纪 星城 均价
万科 公社 产品 推介会
高端 客户 诚园 专场
楼市 商品住宅 套数 排行榜
人文 大宅 高层
首城 国际 中心 精装 公寓
绿色 启动 社区
国际 酒店 公寓 预计 均价
八通 新盘 金隅 石匠 户型图 独家 解析
内天 龙华 开间 均价
国土 新政 别墅 涨价
万达 集团 中华
溪谷 风情 总价
房山 生态 大盘 中铁 原香
房山 绿城 百合 公寓 板楼
庭院 新楼 总价
公馆 尾房 精装 公寓
国际 小户型 排号
裕华 万达 广场 奠基
月亮 低密度 社区
星城 景观 楼王
房团 全线 热盘 一览
全国 住宅 实态 调查结果
恒盛 板楼 预计 均价
房山 家园 预计
金贸 中心 精装 公寓 排号
房价 百子 板块 项目 盘点
万科 风景 精装
高端 别墅 涨幅 投资品
国奥 北京华 贸城 预计 均价
别墅 预计 均价
公寓 别墅 现房 均价
小时 世茂工 限量
永泰 地产 百强 企业 称号
大望路 时代 帝景 优惠
大望路 精装 公寓
建国门 恒基 中心 豪阁 公寓 精装
公园 精装 豪宅 现房
板块 精装 现房 全款
花园 洋房 均价
国际 样板间 示范园 林区
城邦 现房 均价 全款
花园 洋房 均价
原乡 均价 排号 优惠
童话 精装 别墅 均价
金隅 万科 均价 全款
房价 领军 楼盘 大盘
酒店式 公寓 皇冠 国际 广场 现房 均价
购房者 市场 机会
媒体 见面会 样板 首映礼
套房 比例 小户型 热盘
新华 地产 客户 会东 新惠 倾情
板楼 金地 预计
房山 预计 均价
政策 高端 楼盘 价格
酒店式 公寓 均价 全款
航城 形象 代言人
钻石 魅力 总价
金盘 复式 商铺 均价
精装 板楼 全款
别墅 森林 总价 全款
棕榈泉 白金 公寓 全款
尾房 精装 全款
森林 别墅 均价
月亮 公园 小户型 全款
金贸 中心 名仕 路演 盛会
精装 户型 现房
首创 精装 预计
国际 公寓 小户型 样板间
信报 楼盘 国际
小户型 全款 优惠
领海 天使 房源 全款
房山 天恒乐 活城 花园 洋房 预计
摩尔 国际 中心 预计 均价
降价 谣传 月亮 公园 楼价
华业 玫瑰 精装 板楼 房源
八通 期板 均价
项目 新盘 均价
产品 优势 铸就 保值 保利 茉莉 公馆
现房 别墅 均价
房山 天地 均价
房山 金鸽 别墅 均价
泰达 时代 中心 公寓 复式 均价
国奥 商业 精装 办公
政策 影响 新盘
地铁 新盘润 小户型
锦尚 时间 均价
房山 万科 半岛 精装 板楼
房山 草堂 别墅 总价
房山 绿城 百合 公寓 排号 优惠
新浪 独家 剖析 价值 洼地
奥林匹克 花园 均价
保利 公寓 别墅
大望路 万科 房源
新政 万科 价格 人气
新政 万科 半岛 人气 价格 优势
新政 元大都 预计 优惠
新政 麒麟 全款 精装
新政 回龙观 二手房 投资 客房
新政 彩虹 区域 房价 小幅
新政 新世界 二手房 成交量
新政 智地 钻河 公馆 价格
新政 矩阵 消息
新政 菜市口 二手房 低价 售房
新政 贡院 价格
新政 领海 二手房
新政 国风 上观 人气
新政 鸿坤 理想 小幅 人气
新政 万科 逆市 买家 差钱
新政 公寓 均价 变动 购房者
新政 国际 城新盘
新政 双井 二手房 价格
新政 广华 二手房 价格
新政 二手房 价格
新政 房源 二手房 小幅
新政 首城 国际 现场
精装 复式 全款
新盘 绿城 诚园 均价
世界 排号 现场
房山 小户型 均价
中心 精装 均价
宜品 精装 小户型 均价 全款
国际 公寓 精装 全款
御墅 公寓 预售
鸿坤 理想 均价 全款
创展 活动 启动
总价 品质 楼盘 领跑者
石榴 小户型 均价
媒体 考察团 本土 龙头 全国
回龙观 地铁 盘面
板楼 橘洲 均价
保利 花园 板楼 小户型 均价
鼓楼 尾房 顶层 复式 均价
房山 小户型 经典
房山 经典 小户型
天际 均价 全款
海景 美宅 王者
世纪 公园 均价
集团 灾区 人民币
藤花 紫院 预计
中轴 国际 精装 全款
将府 尾房 均价
精装 大户型 现房 全款
宅院 均价 全款
顺义 精装 均价
顺义 均价 全款
顺义 住宅 别墅
人居 建设 责任 价值 研讨会
国际 公寓 尾房 全款
万科 板楼 精装
居委 专家 深信 申报
信远 地产 总裁 用心
房山 万科 半岛 精装 板楼
毛序 世界 责任 开发商
公馆 尾房 精装 公寓
金隅 山麓 别墅 样板间
星光 影视 写字楼 演播室
金隅 万科 商业 综合体 规划 业主 意见
首府 商业 全款
润泽 悦溪 均价
路融华 世家 尾房 优惠
小户型 均价 全款
西单 大户型 现房
正源 金融 世家 精装
中央 帝景 均价
热点 项目 小户型
万通 万通 树节
社区 双语 招商 启动
溪谷 别墅 尾房 销售
板块 项目 预计
公馆 尾房 精装 公寓
板式 洋房 逸品 预计 均价
金台 精装 现房
财富 阶层 生活 价值观
低密度 住宅 预计
合生霄 云路 精装 大户型
精装 大户型 全款
盘点 热门 楼盘 良乡 小户型
国际 公寓 尾房 均价
观筑 国际 售尾房 全款
万科 公园 一流 商街
金色 板楼 花园 洋房
中轴 城邦 住宅
全球 发展 论坛
八通 精装 小户型 投资 需谨慎
学院派 精装 小户型 均价
公园 小户型 预计 户型
建筑 大户型 现房 均价
元大都 复式 现房 公寓
香堤 预计 均价
织谷 预计 均价
房山 万科 半岛 精装 板楼
教育资源 潜力 楼盘
元大都 板楼 大户型 现房
名流 尊邸 均价 全款
小户型 均价 全款
航城 期板 均价
新盘 新里 公馆 板楼 预计
国际 公寓 小户型
八通 期板 均价
买房 新政 搜罗 热盘
生活 方式 别墅 项目
中式 别墅 院子 均价 优惠
商务 主题公园 花园 小区 全款
公馆 精装 均价
领海 天使 房源 全款
开间 现房 均价
房山 万科 半岛 精装 板楼
房山 原香 预计 均价
房山 天恒乐 活城 花园 洋房 预计
顺义 板楼 精装 优惠
独家 热点 楼盘
公馆 精装 现房 尾房 全款
地铁 号线 楼盘 项目
摩尔 国际 中心 精装 优惠
随园 现房 均价
城邦 均价 全款
顺义 精装 别墅 预计
星城 精装 全款
尾房 精装 公寓 全款
归墅 均价 全款
商品房 项目 金额 排行榜
公馆 预计 价格
开发商 全款 优惠 购房
新盘 影人 花园 板楼
别墅 预计 均价
正源 住宅 小户型 预计
人居 企业 论坛
项目 精装 板楼 均价
绿色 建筑 产品
范例奖 企业 感言
范例奖 全球 评委 寄语
人居 发展 世界 绿色 战略 峰会
人居 官员 评委 图片
新型产业 基地 科技 奠基
新华 百姓 置业 大讲堂
新华 百姓 置业 大讲堂
新华 百姓 置业 大讲堂
新华 百姓 置业 大讲堂
新华 百姓 置业 大讲堂
新华 百姓 置业 大讲堂
计划 优惠 服务 全线 升级
顺义 密板 均价
楼市 跌价 项目
新政 别墅 保值 醍溪岸
精品 半岛 新浪 独家
精装 热盘 搜罗 房山
大望路 万科 大户型 优惠
鸿坤 理想 房源
社区 华业 玫瑰 户型
号线 北京华 贸城 复式 小户型
公馆 精装 优惠
品牌 开发商 优惠 风潮 楼盘
回龙观 开间 均价
保利 花园 小户型 均价 排号 优惠
润泽 体验 春色
启动 活动 生活
暖场 活动 烤肉
综合楼 公馆 均价
科技园 激光 科学技术 一等奖
地铁 号线 楼盘
新政 真金 楼盘 总价 小户型 热盘
山地 产品 价格
开间 现房 均价
新政 真金 楼盘 热盘
文化城 星梦 工坊 别墅 均价
和平 和平 发展 大厦 建设者
天润 福熙 大道 印象 艺术 启程
新政 真金 楼盘 保值 别墅 项目
学区 教育资源 优势 楼盘
洋房 天地 预计 价格
八通 精装 小户型
新政 住宅 国际 商用 物业 投资 热点
项目 项目 价格
世界 户型 均价
将府 模式 细心 银发 一族
世界 地质公园 品源
精装 小户型 凯迪 尚府 预计
房山 万科 半岛 精装
新政 真金 楼盘 大户型
蜗居 置业 小户型
世纪 星城 国际 房源
万科 保障性 住房 工地 开放日 业主
新政 真金 楼盘 楼盘 搜罗
万科 社区 志愿者
万科 地铁 生活圈
现房 大户型 均价
富力 地产 营造 绿色 生活
购房者 黄金 购房
院子 大户型 均价
领海 世家 地铁线
毛坯 复式 现房
观筑 国际 商业 均价
信报 新盘 公馆
独家 资源 热盘
建世华 户型图 独家 解析
现房 别墅 均价
独家 新盘 公馆
富力 两限房 项目 交房 房屋 质量 业主
别墅 现房 均价
别墅 均价 优惠
房山 抄底 楼盘 情报 地铁 精装
万科 公园 写字楼 小户型
海棠 别墅 新政 主打 有机 环境
抄底 楼盘 情报 回龙观 小户型
花园 洋房 金色 预计
建邦 枫景 业主 心意
国际 居室 均价
房山 京熙 府邸 现房 均价
公寓 精装 均价
巅峰 艺术 生活 画展
万科 地铁 换乘
房源 精装 小户型
绿城 诚园 居尾房
天润 福熙 大道 大户型 均价
开间 现房 均价
房山 尚界 均价
房山 琉璃 别墅 现房 均价
新政 均价 居室
乡村 风情园 别墅 均价
金隅 山麓 别墅 优惠
绒线 复式 准现房
金贸 中心 世家 官邸 样板 峰度
中心 单元 收官
中央 别墅区 财富 公馆 大户型 别墅
别墅 按揭 优惠
原乡 别墅 优惠
房山 草堂 别墅 均价 优惠
房山 旺角 新世纪 现房 均价
美遇 精装 均价
精装 现房 优惠
集团 商业地产 综合体
教育 机构 小业主 共庆 儿童节
顺义 现房 均价
别墅 终极 形态
新政 调控 低价 优惠
摩尔 国际 中心 均价
绿色 亲情 活动
抄底 楼盘 情报 均价
热盘 最新消息 精装 现房
号线 精装 板楼
玫瑰 山谷 别墅 现房 均价
原生 别墅 均价
抄底 楼盘 情报
公园 精装 现房
尾房 精装 大面积 现房
名流 尊邸 预计 房源
别墅 均价 优惠
公馆 精装 贷款
麒麟 公馆 精装
院子 业主 回家
建邦 尾房 现房
合景 溪香 别墅 样板 醇香
富力 花园 洋房 均价
抄底 楼盘 情报
绿城 名苑 尾房
园墅 别墅 现房
乡村 精装 别墅 均价
号线 大道 紫金
万科 保利 抄底 巨头 热盘 一览
商品房 项目 金额 排行榜
世界 双层 空间
公寓 别墅 现房 均价
别墅 现房 总价
房山 万科 半岛 优惠
旅游 亮相 锦尚
摩尔 国际 中心 优惠 房源
棕榈泉 白金 公寓 精装
精装 现房 别墅 均价
华泰 准现房 均价
世界杯 楼盘 风云
顺义 花园 洋房
地区 首府 别墅 现房
万通 新界 别墅 均价
世界杯 开赛 热盘 美女
别墅 现房 均价
全款 购房人 小户型
领海 世家 均价
花墅 精装 均价
别墅 现房 优惠
房山 静态 别墅 总价
公园 万科 公园 写字楼 精装
别墅 榕泉 精装
院子 业主 回家
铂晶 豪庭 预计
国际 俱乐部 公寓 准现房
富力 精装 花园 洋房
房山 家园 均价
教育 品质 大盘 亮相
海棠 花园 洋房 均价
月亮 公园 准现房
金色 别墅 藏品 洋房
世界 和平 基金会 主席 会见 总统
抄底 预备队 轨道 小户型
公寓 公府 精装 大户型
金融 地产 周报 地产 启动 仪式
房山 中铁 原香
运河 别墅 均价
博士 金融资产 管理
国际 公寓 精装
院子 毛坯 别墅
预计 别墅 均价
对话 危机 时代 财富 管理
业主 家庭 趣味 运动会
顺义 现房 优惠
新品 升级 面市
新政 风雨 别墅 刚性
美遇 均价 优惠
国风 上观 预计 居室
水色 时光 别墅 样板间 风格
顺义 准现房 均价 优惠
香语 世界 均价
集团 国际 影视 主题 高端 酒店 新体验
号线 北京华 贸城 复式 总价
花园 精装 现房
中央 别墅区 景园 别墅 优惠
创展 循环 经济 品牌 企业 称号
平谷 板楼 绿谷 预计
棕榈 大户型 现房 均价
星河 独家 优惠
顺义 水色 时光 别墅 现房 均价
独家 轨道 新盘 万科
月亮 公园 粽情 活动
海棠 公社 复式 均价
金色 全款 优惠
公馆 精装 优惠
国奥 板块 精装 现房
天恒 别墅 别墅 现房 优惠
世界杯 楼盘 风云
花墅 现房 均价
学院派 精装 均价
购房 逆向 思维 五环 黄金 节点
半壁 风光 生态 稀缺性
房山 城铁 现房 均价
房山 春堂 总价
保利 别墅 优惠
世界杯 楼盘 风云
顺义 准现房 贷款
精装 大宅 交房
商务 主题公园 花园 小区 房源
世界 双层 空间
板楼 金地 预计
项目 大户型 花园 洋房 预计
世界杯 楼盘 风云
石榴 小户型 均价
假摔 降价 项目
八通 精装 户型
轨道 精装 小户型
檀府 家园 密板 均价
平谷 绿谷 板楼
房山 万科 半岛 精装
房山 半岛 别墅 均价
楼市 迷雾 盘点 城八区 低价 楼盘
名流 尊邸 房源
榕泉 花园 洋房 总价
海棠 精装 均价
香语 世界 预计
购房 抵用 中体 奥林匹克 花园 大礼
中体 奥林匹克 花园 别墅 现房 均价
北京华 贸城 小户型 均价
天润 福熙 大道
地区 市场 降价
保利 花园 均价
别墅 现房 均价
楼市 迷雾 盘点 城八区 低价 楼盘
星河 燕达 国际 体验
板式 洋房 逸品 均价 排号 优惠
大望路 时代 帝景 预计 开间
麒麟 公馆 低层 优惠
世界杯 楼市 新政 重围
国奥 国际 均价
地区 市场 降价
医疗 综合体 地产 楼市
推介会 生活 爱好者
房山 预计 现房 房源
现房 别墅 均价
顺义 现房 别墅
热盘 最新消息 线板
华远 大户型 住宅 优惠
房山 天恒乐 活城 小户型 花园 洋房 均价
抄底 亮相 精装 低价
绿城 诚园 大户型 房源
现房 别墅 全款
文化城 星梦 工坊
城邦 尾房 均价
国际 精装 全款
信报 新盘 万科 半岛
绿城 圈层 效应 解析 新政 社区 价值
精装 小户型 总价
玫瑰园 大户型 毛坯 别墅
艺苑 均价 全款
巨头 逆市 突围 狂潮
房山 新盘 芭蕾 项目
精装 现房 全款
棕榈泉 白金 公寓
专家 国际 公馆 尾房 开间 均价
国际 尾房 精装 优惠
绒线 准现房 大户型
首创 置业 年度 品牌 理念
院景 花墅 面市
项目 新盘 价低
产业 地产 高调 资本 目标
别墅 现房 别墅 均价
房山 京熙 府邸 现房
房山 经典 均价
奥林匹克 花园 精装 大户型 均价
大道 紫金 均价
别墅 现房 均价
鸿坤 理想 均价 全款
精装 公寓 全款
世纪 星城 国际 现房
顺义 小户型 均价
公园 集群 城市公园 高端 精品
环冠 城名 尾房 现房
商务 主题公园 花园 小区 公寓
别墅 海景 公寓 精装 现房
保利 花园 价格
房山 家园 现房 待售 顶层
麒麟 精装 特价 优惠
新天地 精装 现房
板式 洋房 逸品
两限房 摇号 家庭 住房
国际 精装 小户型 均价 全款
顺义 水色 时光 别墅 现房
顺义 大户型 花园 洋房 全款
领衔 小户型 楼盘
历史 土著 热盘
星象 选房 星座 购房置业
国际 均价 全款
恒兴 居室 均价
巨头 逆市 突围 狂潮
美遇 精装 均价
万科 公园 精装 全款
花墅 醍尾房 花园 洋房 均价
顺义 国际 生活区 别墅 预计
顺义 精装 房源 均价
商务 主题公园 花园 小区 现房
精装 现房 全款
名苑 现房 均价
顺义 现房 均价
高温 浪潮 席卷
新华 专家 支招 百姓 保值
天地 文化 主题公园 均价
巨头 逆市 突围 狂潮 金隅
环龙 公馆 精装 现房 均价
海棠 公社 别墅
现房 标准 精装
中央 别墅区 财富 公馆 准现房 别墅
公馆 精装 小户型 准现房 按揭
生活 开间 预计
艺苑 准现房 均价
平谷 尾房 均价 全款
房山 世界 名园 均价
风情园 产权 别墅
大户型 现房 待售
楼市 降价 低价 总价
楼市 巨头 新盘
滑雪场 酒店式 公寓
乡村 现房 别墅 尾盘
空间 财务报表 万科 小户型 价值
逐鹿 大力神 楼市 问鼎
世纪 星城 现房
星城 精装 全款
精装 小户型 凯迪 尚府
领海 世家 均价
国风 上观 房源 样板间
棕榈泉 白金 公寓 精装 居尾房
核心 新盘 供应 热盘 抄底
大户型 现房 均价
世界杯 楼市 独家 优惠
国际 世界杯 有奖 抽奖 活动
保利 叠墅 新品 限量 发售 抄底 叠墅
四号线 精装 小户型
房山 琉璃 别墅 均价 现房
房山 金鸽 现房 均价
新政 教育 地产 销售 学区 小户型
湾流 别墅 准现房 尾房 均价
新盘 高端 住宅
别墅 现房 均价
华泰 尾房 均价 全款
抄底 楼市 城市轨道
独家 金隅 天地
绿城 诚园 海豚 计划 启动
悦湖联 现房 优惠
天润 福熙 大道 均价
地铁 号线 售楼盘
心系 润丰 地产
高品质 社区 珠光 御景
宜品 精装 小户型 均价
星河 板楼 总价
物权法 业主 维权 武器
责任 地产 企业 业主 权利
顺义 现房 全款
摄影 大展 楼盘 楼市
磁器 预计 房源
购房者 抄底 楼市
国奥 中央 大宅 天润 福熙 大道
大望路 时代 帝景 预计 开间
金贸 中心 精装 公寓
别墅 变革 发展 政策 营销 方式
院子 别墅区 规划 趋向
房山 精装 现房
房山 现房 新房
顺义 别墅 均价
房价 调查 世茂工
房价 调查 恒基
房价 调查 链家 怡乐
居家 生活 典范 小户型
金色 洋房 别墅 全款
海棠 别墅 人居 概念
价格 网罗 区域 售热盘 信息
石匠 均价 优惠
名车 激情 速度
领秀 区域 价值 解析 住宅
信报 新盘 金地
产业 地产 区域 运营 价值 趋势
区划 调整 发展
板楼 金地 预计 房款
抄底 楼市 低价 盘点 精品 尾房
精装 现房 优惠
万科 小户型 现房
中轴 均价 优惠
地王 新政 降价 营销 万科
麒麟 精装 小户型 全款 特价
优馆 居尾房 全款
保利 花园 圆明园 国宝 兽首 珍品展
抄底 计划 优惠
万科 公园 精装 优惠
精装 大户型 现房
花墅 现房 均价
销售 排行榜 万科 三强
核心区 国际 中心
凯迪 尚府 公园 府邸
地铁 房价 抄底 楼盘 良机
房山 世界 名园 全款
房山 万科 半岛 精装
项目 房山 居乐 独家 摇号
华业 玫瑰 均价
月亮 公园 精装 现房 优惠
激情 万科 活动 快报
锦绣 新盘 户型 首度 曝光
首岭 首席 品鉴 体验 活动 圆满结束
房价 均价 热盘 汇总
板式 高层 均价
富力 板楼 公寓
别墅 均价 优惠
风情园 产权 别墅 均价 全款
尾房 精装 大面积 现房
乡村 别墅 均价
色彩 形象 色彩 管理 分析 系统
馅儿 文化 披萨 文化 形象
富力 准现房 均价
交汇 热盘 万科 主打 小户型
小户型 误区 户型图 优质 楼盘
公交 枢纽 交通 优势 潜力
别墅 别墅 全款
世家 酒店式 公寓 零居
金融街 经济 引擎
漫点 板楼 小户型 均价
信报 轨道 热盘 金隅 天地
绿色 人文 生活
黄金地段 精装 项目
商务 主题公园 花园 小区 别墅 现房
品质 大盘 区域 发展 升级
将府 父母 银发 生活用品
火热 楼盘 降温
首府 均价 优惠
意式 翡冷翠 异域
顺义 别墅 别墅 优惠
精装 居乐 优惠
核心 项目 太和
八通 精装 小户型 样板间
热盘 抄底 低价 小户型
华业 玫瑰 优惠
四号线 精装 小户型
板楼 橘洲 均价
板式 高层 均价
国奥 招商 低密 住宅 预计
世界 村板 精装 均价
棕榈 现房 均价
精装 大户型 现房 优惠
七星 主题 精油 生活 添彩
绿城 诚园 海豚 计划 绿城 品质 价值
号线 龙华 居尾房 现房
精装 居乐 优惠
华贸城成 国奥 大都会 生活圈
世界 村板 精装 均价
天恒 别墅 楼王 现房 典藏 发售
麒麟 结构 封顶 风水学
房山 草堂 别墅 全款 优惠
麒麟 精装 小户型 独家 优惠
新盘 金融街 精装 小户型
别墅 别墅 全款
社区 免费 医疗 楼市 楼市 突围
国际 精装 尾房 全款
鸿坤 理想 特价 房源
顺义 别墅 别墅 优惠
股份 游资 项目
保利 茉莉 公馆 楼市 传奇
中轴 国际 尾房 精装 全款
星河 预计 均价
地铁 号线 公交线路
现房 全款 优惠
国际 小户型 优惠
海豚 计划 圆满结束 绿城 人文
项目 优惠 户型
顺势 优惠 规划 项目 投资 分析
股份 机构 精品 社区
地产 项目 景观 洋房
潭水 行旅 记实
圆明园 国宝 真品 保利 花园
房山 万科 半岛
房山 万科 半岛
房山 京熙 府邸 现房 均价
世家 精装 准现房
别墅 营销 体验 中心
别墅 新品 总价
顺义 国际 生活区 别墅
招商 高端 品鉴 活动
尾盘 现房 大户型 优惠
万科 现房 小户型
居乐 生活 摩尔 美式 购物 生活 新体验
核心区 景墅 洋房
元大都 板楼 大户型 贷款
别墅 项目 典范 帝都
新景 别墅 均价 全款
梧桐树 楼市 焦点
国际 花园 精装 小户型
精装 均价 全款
逸品 居板 洋房 全款
精装 开间 均价
精装 小户型 凯迪 尚府
华业 玫瑰 优惠
四号线 精装 小户型
金色 预计 均价 办卡 优惠
保利 花园 价格
房山 半岛 别墅 均价
房山 天恒乐 活城 小户型 花园 洋房 均价
金隅 万科 全款
公园 样板 实体 楼主
准现房 精装 尾房
宜品 精装 小户型
宜品 精装 小户型
顺义 国际 生活区 别墅
号线 北京华 贸城 小户型 全款
国际 商务 空间 面市
万科 地铁 加速度
高端 人群 终极 置业
预计 精装 板楼
价值 洼地 投资 置业
精装 小户型 总价
回龙观 泰华 广场 公寓 预计
公馆 均价 办卡 优惠
新景 别墅 均价 全款
总部 公寓 小户型
合生霄 云路 精装 大户型 优惠
楼市 品牌 优质 项目
宜品 精装 小户型
教育 地产 模式
世家 精装 均价
西单 现房 优惠
金隅 天地 精装 小户型
金隅 天地 精装 小户型
鸿坤 理想 特价 房源
地产 项目 亮相
别墅 世界 财富 人居 中心
号线 封顶 新盘 低价
号线 小户型 全款
国际 生活 生活
公司 低价房 省钱 省力 置业
复地 启动 活动
公馆 均价 办卡 优惠
海棠 别墅 特价
金色 预计 均价 办卡 优惠
织谷 均价 办卡
商圈 热盘 网罗 商业 优质 项目
房山 万科 半岛
房山 中铁 原香 优惠
房山 中铁 原香 均价 优惠
房山 现房 新房
项目 天通 优惠
楼盘 消息 号线 小户型 全款
宜品 精装 小户型
景园 板楼 住宅 预计 销售
顺义 国际 生活区 别墅
顺义 国际 生活区 别墅
号线 北京华 贸城 房源
抄底 热盘 最新消息 计划 优惠
华远 住宅 特价
社区卫生 服务 发展 论坛
万科 现房 小户型
国际 广场 私人 会馆
万科 半岛 户型图 独家 解析
免费 医疗 星河 社区
恒盛 均价 优惠
学府 花园 预计
星河 社区 社区 生活
新天地 精装 现房 均价
激情 主题 游园会
别墅 项目 预计
月亮 公园 精装 现房 优惠
大发 展区 产品 房率
国际 度假区 避暑胜地
金地 均价 现办卡
平谷区 别墅 雅筑 优惠
房山 万科 半岛 摇号
房山 万科 半岛 摇号
花园 别墅 总价
森林 别墅 总价
项目 现房 户型 产品
顺义 花园 准现房 别墅 优惠
流星雨 夫妻 婚房
八通 精装 小户型
华业 玫瑰 优惠
世界级 核心 居住区 价值 新理念
招商 原生态 大宅 品鉴 花艺
公园 复式 精装 准现房
别墅 公寓 房源
芭蕾 国际 风尚 样板 生活
风景 主人 领创 地产 新篇章
新盘 价格 淘宝 环线 低价
万通 市场 绿色 别墅
麒麟 公馆 精装 准现房 优惠
公馆 精装 准现房
别墅 供应 万通
锦尚 计划 独家 优惠
房山 花园 房源 均价
新天地 精装 现房 均价
精装 现房 优惠
宜品 精装 小户型
国际 精装 现房 优惠
月亮 公园 精装 现房 优惠
顺义 万通 别墅
号线 精装 小户型
生活 开间 预计
保利 茉莉 公馆 优惠
集团 农民工 人文 工地
华业 玫瑰 园林 示范区 样板间 活动
世界 风景 国际 豪宅 价值
公馆 均价 办卡 优惠
公馆 均价 办卡 优惠
原生 别墅 现房
平谷 别墅 雅筑 优惠 总价
楼盘 消息 计划 独家 优惠
首府 均价 优惠
小户型 精装 公寓 优盘
顺义 香花 现房 均价
顺义 万通 别墅
财富 公馆 财富 私人
新华 地产 土地 市场
环红 玺台 小户型
世界 和平 基金会 主席 总统 对话 商道
精装 板楼 预计
项目 均价 万内 新盘 搜罗
华业 玫瑰 优惠
盛景 现房 别墅 花园
房山 万科 半岛 摇号
房山 新盘 芭蕾 项目
新华 国际 金融中心
新华 住宅 珍量 热售
棕榈泉 白金 公寓 精装
绿城 诚园 大户型 全款
专家 国际 花园 精装 大户型
金隅 山麓 世界 奢侈品
和平 教育 中心
藏加 高层 写字楼
保利 别墅 天热售 成交额 创新纪录
中轴 国际 尾房 精装 大户型
首岭 均价 精装
水墨 书香 私藏 教育 典范
新政 楼面 地块 热盘
公寓 精装 准现房
楼市 品牌 优质 项目
高品质 社区 珠光 御景
国际 小户型 均价
森林 别墅 总价
海棠 精装 均价
顺义 现房 均价
户型 芭蕾 户型
规划区 新盘 集体 房价 僵局
地标 建筑 国际 中心 金融街
富力 别墅 均价
房山 万科 半岛 办理
主力 轨道 小户型 别墅 项目 低价
大户型 别墅 均价
七星 公馆 国际级 社交 私馆
鸿坤 理想 优惠
地产 股东 溢利
世纪 星城 预计 现房
世家 特价 优惠
境界 生活 方式 倡导者
豪宅 模样 样板间 图集
号线 北京华 贸城 小户型
别墅 力度 景观 季节
八通 精装 小户型
新政 时代 需族 户型
恒兴 居尾房 均价
棕榈泉 白金 公寓 精装
宜品 精装 小户型
大户型 别墅 均价
现房 别墅 均价
鸿坤 理想 优惠
铂晶 豪庭 精装
价值 原香 时间 花园 主人
藤花 紫院 准现房
公馆 预计 价格
世界 计划 均价
地铁 号线 橡树 精装
公馆 均价 办卡 优惠
准现房 别墅 均价 优惠
房山 世界 名园 优惠
房山 天地 典藏 户型 均价
房山 新盘 芭蕾 项目
新盘 新盘 庭院式 花园 洋房
公馆 居尾房 特价 优惠
水乡 风情节 皮划艇 体验
鸿坤 理想 优惠
价格 竞争 优势
抄底 热盘 最新消息 小户型 优惠
万达 广场 全城
信报 房山 低价 低密度 热盘 天恒乐 活城
区域 房山 空间
保利 茉莉 公馆 户型 解析
金地 均价 现办卡
工体 精装 办公
金融街 建邦 精装 公寓 样板间
顺义 国际 生活区 别墅
中央 别墅区 财富 公馆 预计 大面积 房源
郡主 小户型 户型 解析
别墅 市场 开发商
世界 计划 均价
金地 均价 现办卡
设施 社区 环境
国际 老年公寓 优惠
房山 落户 区域 发展
房山 万科 半岛 总价
国际 中心 预计 小户型
花园 社区 准现房 楼市 幻想 模式
天地 精装 小户型
天地 精装 小户型
项目 板式 高层 中景
金融街 建邦 精装 公寓 样板间
世华 亲子 活动 才艺 大赛
公园 景观 热盘
保利 茉莉 公馆 优惠
别墅 天会 会所 山居
华业 玫瑰 优惠
世界 计划 均价
房山 中铁 原香 优惠
别墅 置业 基金
公园 预计 大户型
高端 物业 交通 翼助
国际 小户型 总价
女人 打响 婚姻 保卫战 高品质
鸿坤 理想 优惠
月亮 公园 优惠
精装 居乐 优惠
商务 主题公园 花园 小区 别墅 均价
保利 地产 保利 成品 别墅
华业 玫瑰 优惠
森林 藏品 别墅
房山 万科 半岛 总价
新华 集团 豪宅 礼献 推介会
公寓 订房 抽奖
席会 绿色 宅邸
公馆 居尾房 特价 优惠
淡市 资源型 豪宅 价值
绿城 百合 海豚 计划 小业主 免费
花儿 争相 生活 抄底 公园 地产
金隅 山麓 别墅 优惠
调控 政策 低价 小户型
世家 特价 优惠
月亮 公园 优惠
顺义 准现房 别墅 特价
锦绣 房源 办卡 排号
万科 半岛 示范区
独家 秘籍 精装 热盘
华业 玫瑰 计划 独家
华业 玫瑰 优惠
世界 计划 均价
公馆 均价 优惠
影视 地产 体验 新品 推介会
公寓 订房 抽奖
别墅 理想 国际 大厦
星河 免费 医疗 社区
像素 现房 均价
宜品 精装 小户型
购房者 开发商 效应
黄金 教育 体系
项目 板式 高层 中景
月亮 公园 优惠
楼市 大幕 优惠 热盘
项目 低密度 住宅 户型
顺义 精装 均价
独家 环低 国铁
号线 精装 小户型
商品房 价格 抄底 热盘 最新消息
大户型 现房 优惠
品质 定义 生活
天恒 别墅 生活
媒体 置业 体验 亮相
华业 玫瑰 计划 独家
世界 计划 均价
天润 福熙 大道 摄影
西单 现房 大户型 优惠
顺义 精装 均价
借势 升级 消费
万科 小户型 样板间 独家 曝光
八通 房源 均价
世界 计划 均价
品牌 地产 亮相 低价
首邑 溪谷 预计 别墅
房山 别墅 购房 球卡 房款
房山 万科 半岛 房源 预计
房山 万科 半岛 房源 预计
房山 中铁 原香 优惠
房山 新盘 芭蕾 项目
金科 总价 优惠
新天地 精装 现房 限量
绿城 诚园 大户型
中心 名流 预计
星河 户型图 解析
精装 办公 均价 优惠
主打 地产 品牌 置业
两地 地产 高端 战略 全国
国奥 招商 低密 精装 住宅
公馆 均价 办卡 优惠
保利 茉莉 公馆 现办卡
首邑 溪谷 预计 小户型
房山 中铁 原香 优惠
房山 天恒乐 活城 小户型 房源
房山 新盘 芭蕾 项目
住房 轨道 总价 大户型
新政 时代 调控 写字楼 热点
麒麟 精装 小户型 全款 特价
住宅 别墅 均价
精装 现房 别墅 均价
顺义 香花 房源 均价
顺义 准现房 别墅 特价
顺义 预计 优惠
国际 公寓 地铁 总价 空间
万科 版块 潜力
计划 规划 区域 低价 抄底
餐饮 购物 步行
项目 教育 小学
项目 教育 设施
房山 别墅 购房 球卡 房款
新浪 钓鱼 倾情
社区 业主 现房
地铁 号线 公益 交通
教育 地产 恒定 定论
金融街 开间 全款
项目 主打 精装 小户型 投资 分析
顺义 精装 均价 全款
别墅 新浪 理想 大厦
万科 轨道交通 调查 版块 升级
国际 组团 封顶
万科 小户型 样板间 独家 曝光
保利 百合 花园 居板 楼尾房
保利 百合 花园 居板 楼尾房
绿城 御园 业主 零距离 绿城
独家 秘籍 环处 价值 区域 新盘
华业 玫瑰 独家 优惠
区域 品牌 地产 项目 运营
原香 定义 人居 模式
国奥 招商 低密 精装 住宅
天恒乐 活城 活动 圆满结束
房山 新盘 芭蕾 项目
国际 公寓 精装
准现房 别墅 样板间 全览
零距 花墅 洋房 别墅 生活
商圈 优势 轨道 热盘
政策 资源 力作
保利 花园 样板间 生活 格调
项目 外埠 楼盘 抢滩
华业 玫瑰 银行 鉴赏会
项目 交通 情况 交通 发展
项目 教育 医疗
项目 情况 社区 实景
项目 情况 楼体
楼市 抄底 热盘 快报
地产 亮相 项目
解码 天地 城日 光盘 现象
成就 生活 典范
项目 三环 交通
产品 业主 低密度 环境
项目 潜力 区域 解析 北京华 贸城
首邑 溪谷 样板
交通 八通 公交
交通 环境 解析
北京华 贸城 交通
区域 住宅 投资性 前景
新政 后市 小户型
交融 生活 商业
别墅 售楼处 样板
豪宅 教父 示范区
工业 发展 生活 优化 教育 医疗
项目 定位 通车 发展
项目 潜力 投资
项目 区域 娱乐
国际 时尚 商业区
麒麟 公馆 精装 准现房 优惠
别墅 综合体 巅峰
区域 生活 典型
园林景观 整体 品质 上学
教育 大区 优质 教育
综合体 商务 商业
房山 别墅 均价
房聚 顺义 价值
海棠 模式 别墅 经典 范本
茉莉 公馆 交通
社区 风格 绿化率
正源 金融 世家 精装
质量 价格 项目 总体 性价比
投资 价值 空间
世家 准现房 均价
金融街 现房 均价 全款
小区 驾车 交通线路
项目 交汇 公交线路
项目 公园 业主
项目 投资 分析
项目 投资性 分析
住宅 密集区 教育 医疗
全球 首创 商业 模式
首创 精装 优惠
精装 小户型 全款 优惠
金地 均价 全款
首邑 溪谷 预计 小户型
巨头 商业地产 富华 置地 高端 鳌头
房山 院宅 准现房 总价
宜品 精装 均价
产业园 住宅 潜力
门头沟 国际 精装 现房 均价
顺义 别墅 优惠
均价 办卡 优惠
京津冀 小时 生活圈 低价
华业 玫瑰 业主 亲子 才艺 专场 活动
华业 玫瑰 业主 亲子 才艺 活动
商铺 投资决策 风险 规则
路融华 世家 全款 优惠
投资人 交流 共议 商铺 投资
政策 优质 市政 中影 基地 业主 影视
现房 均价 全款
天际 均价 全款
楼盘 信息 独家
公馆 预计 均价
星河 项目 全款
航城 售折 总价
春堂 春水 摄影 大赛 大奖 作品
影人 花园 投资 分析
使馆区 项目 国际 公寓 待售
零距 花墅 庭院 情系 亲情
顺义 别墅 均价
高速路 项目 城区 交通
顶级 艺术展 福熙 酒会
定位 别墅 黄金
宜品 均价 精装 现房
像素 现房 计划 精装
庭院 纯墅 蝶泉 花园
星河 项目 全款
零距 花墅 生活 情趣
项目 产业 规划 实景
号线 北京华 贸城 价格
产业 地产 发展 投资性
保利 茉莉 公馆 优惠
公馆 精装 均价
万科 精装 板楼
万科 销售 中心 精装 样板间
工体 工三 全款 优惠
天恒 别墅 现房 别墅 优惠
房山 中铁 原香
房山 中铁 原香 优惠
房山 汇豪 均价
保利 精装 别墅 均价
绿城 诚园 样板间
现房 预计 均价
易学 大师 知易 论道 风水
运河 院子 豪宅
首创 核心 资源 豪宅
万科 半岛 示范区
香雪 预计 房源
昌盛 合资 资产 管理 顾问公司
万科 服务 业主
公馆 精装 全款
办公楼 现房 均价
别墅 均价 优惠
房山 万科 半岛 售楼处
房山 天恒乐 活城 小户型 房源
房山 新盘 绿地 国际
招商 原杯 名人 联谊赛 群星
摩尔 国际 中心 全款
风情园 别墅 总价
绿城 诚园 大户型
低价 楼市 大战
星河 项目 全款
智地 钻河 公馆 均价
顺义 香花 房源 均价
顺义 花园 现房 别墅 预计
顺义 精装 准现房 苔园 大户型 别墅
抄底 国奥 低价房
摩尔 国际 中心
新浪 房团 一带 热盘
房团 网友 意向
低密度 首邑 溪谷
北京华 贸城 网友 现场 网友 意向
富力 别墅 均价
别墅 总价 优惠
花园 洋房 均价 地下室
金隅 万科 全款
像素 现房 计划 精装
天际 独家 优惠
案名 奖项 钧廷 雍容
香雪 预计 房源
购房 新浪 齐发 房团 北线
购房 房团 模式
世界 建设 总部 基地 强势
空间 小户型 均价
保利 百合 花园 地铁 现房 商铺
八通 精装 总价
国际 中心 写字楼 产品 发布会
华业 玫瑰 优惠
工体 工三 全款 优惠
房山 芭蕾 长假
别墅 洋房 园墅 均价
准现房 别墅 车库 花园
摩尔 国际 中心 全款
万科 公园 精装
专家 国际 公馆 花园 洋房 特惠价
宜品 精装 均价
燕莎 国际 公寓 精装 待售 独家 优惠
星河 项目 全款
豪宅 概念 市场 品质
样板间 品和宅 亮相
苔园 别墅 美式 风情 盛宴
智地 钻河 公馆 均价
期波 法式 宫廷 样板间
世家 准现房 均价
交通 规划 地铁
月亮 公园 优惠
顺义 万通 别墅 全款
顺义 大户型 别墅
营造 小户型 别墅
世界 商街 代表 共议 发展
预计 户型 面积
环红 玺台 小户型
购房 合家 抄底 长假
万科 半岛 样板间 独家
保利 地产 行业 领导品牌
公寓 公府 精装 大户型
华业 玫瑰 优惠
华业 玫瑰 优惠
原香 客户 品质 体验
海棠 现房 别墅 均价
首邑 溪谷 预计 小户型
新景 别墅 别墅 全款
檀府 家园 现房 均价
富力 预计 公寓
房山 预计 房源 均价
房山 经典 现房
美遇 洋房 均价
总部 公寓 开间
精装 小户型 公寓 名苑
酒店式 公寓 精装 小户型
珠光 御景 预计
榕泉 花园 洋房 别墅
购房 热盘 地铁 低价房
金融街 建邦 精装 公寓 预计
顺义 花园 洋房
世纪 公园 均价
花园 精装 现房
中轴 国际 大户型 精装 家具
环藤花 紫院 准现房
保利 茉莉 公馆 优惠
首邑 溪谷 预计 小户型
房山 中铁 原香
麒麟 精装 小户型 全款 特价
楼盘 信息 计划 优惠
造人 网罗 热盘
富力 花园 精装
购房 热盘 潜力
金融街 区域 写字楼 市场 强势
金融街 建邦 精装 公寓 预计
顺义 中央 别墅区 景园 别墅
顺义 国际 生活区 别墅 优惠
公寓 精装 现房 特价
现房 华纺易 大户型 全款
华远 住宅 特价
交易 井喷 精装
计划 独家 特价
保利 全国 社区 人情味 盛宴
华业 玫瑰 优惠
准现房 星河 待售
大院 中式 别墅 运河 院子
富力 预计 公寓
大户型 别墅 现房
流水 岛屿 别墅
房山 世界 名园 准现房
地标 地标 地标
财富 公馆 预计
精装 现房 优惠
月亮 公园 精装 全款
运河 院子 现房 大户型 别墅
顺义 别墅 总价
零距 花墅 交通
大运河 别墅 均价
香语 世界 预计 均价
城铁 山景 府邸
论坛 对话 机遇
保利 花园 客户
房山 国铁 国际 预计 均价
金隅 万科 全款
国风 上观 大户型 待售
智地 钻河 公馆 均价
顺义 别墅 均价
启示录 品牌 力量
季度 老盘 价格 分化 新盘
百货 招商 启动 价值
公馆 楼市 传奇
精装 小户型 公寓
中体 奥林匹克 花园 精装 别墅
公馆 精装 小户型 准现房 均价
保利 地产 和乐 舞蹈 赛区
华润 置地 预计 花园 洋房
现房 海景 公寓
万科 销售 中心 样板间
天地 文化 主题公园 大户型
准现房 别墅 均价 优惠
房山 水墨 板楼 预计
房山 汇豪 均价
准现房 湾流 别墅
学院派 精装 均价
御园 精装 大户型
燕莎 国际 公寓 精装 待售 独家 优惠
燕莎 核心 高端 住宅 华远 酬宾
购房 电器 大礼
层峰 首席 景观 大宅
优盘 精装 预计
金隅 万科 活动 快报
顺义 样板间 独家 曝光
环观筑 国际 尾房 现房
国际 公寓 精装 现房
世界 和平 基金会 把脉 民间 外交 新动向
领海 世家 大户型 均价
平谷 现房 均价 全款
房山 国铁 国际 预计 均价
房山 新盘 绿地 国际
园墅 别墅 现房 均价
楼盘 信息 顺义 别墅
赏月 业主 礼聚
城府 精装 现房
号线 精装 小户型
保利 百合 花园 尾房
投资 加码 绿色 商品房
房山 春堂 房日 优惠
新天地 精装 现房 限量
天际 均价 全款
项目 共青 预计
热盘 生态 别墅
万科 半岛 新浪 独家 网络 摇号
精装 首城 双景 优惠
房山 中铁 原香
房山 汇豪 均价
蝶泉 花园 现房 大户型 全款
购房 电器 大礼
星河 项目 全款
航城 售折 总价
精装 公寓 购房 优惠 全款
精装 准现房 优惠
高端 住宅 市场 豪宅
顺义 均价 全款
房山 芭蕾 样板
楼市 新政 重磅 项目
样板间 排队 办理
新盘 低价 优惠
中信 预计 均价
公馆 精益求精 高品质 楼盘
保利 茉莉 公馆 优惠
公馆 精装 均价
锦尚 计划 独家
金地 均价 全款
销售 领头羊 低价
房山 万科 半岛 房源
科帕 小户型 公寓
公寓 精装 准现房 优惠
富力 精装 均价 全款
绿城 诚园 全款
酒店式 公寓 精装 小户型
珠光 御景 平板
低密度 现房 别墅 均价
楼市 地块 房山 热门 低价
华业 玫瑰 风情 饕餮 盛宴
板塔 项目 君渡 预计
中信 地产 旗舰
论道 调控 地方 政府
论道 调控 政策
和平 大道 收官 区位 地王
和平 大道 逆市 客户 国门 板块
和平 大道 破五 国门
和平 大道 王者 国门
房山 万科 半岛 房源
房山 半岛 别墅
棕榈 现房 房源 预计
房山 首创 置业 集团 新盘 首创 伊林
乡村 风情园 现房 别墅 均价 全款
运河 别墅 均价 全款
专家 国际 花园 现房 大户型 全款
花墅 样板间 体验
国际 花园 房源
楼市 商品住宅 金额
写字楼 价值 热点
环世茂 宫园 精装 家具
访问团 设计 发展 情况
设计 代表团 发展
热盘 优惠 顺义 别墅
复地 积极响应 政府 调控 政策 销售额
密板 百合 均价
房山 万科 半岛 房源
房山 中铁 原香
房山 春堂 房日 优惠
房山 新盘 绿地 国际
建筑师 代表团 设计
建筑师 代表团 设计
天际 大盘 优惠
金隅 万科 精装 均价
金隅 万科 精装
硅谷 宽景 大宅 预计
优馆 预计 房源
航城 售折 总价
绿城 百合 生活 业主 服务
大学 设计 基地 协议
世纪 星城 现房
顺义 板楼 精装 均价
漫点 准现房 均价
投资 旺季 帷幕
新盘 主打 小户型
置业 专攻 房市场 成就 婚房 专家
华业 玫瑰 优惠
路融华 世家 居尾房
影都益田 影人 花园 样板间 独家 曝光
影都益田 影人 花园 样板间 独家 曝光
首城 双景 精装 空间
首席 总部 经济 综合体
法式 宫廷 样板间
购房 抄底 热盘 最新消息
精装 小户型 抄底 均价
国际 精装 全款
悦湖联 别墅 均价
公寓 公府 大户型
国奥 招商 低密 精装 住宅
公馆 别墅 精装 花园
保利 花园 待售
檀府 家园 均价 全款
富力 资源 国宅 价值
密板 百合 均价
房山 水墨 现房 均价
名苑 精装 小户型 公寓 均价
精装 现房 贷款
世纪 公园 均价
开杆 礼遇 客户
复地 集团 总部
首邑 溪谷 小户型 现办卡
思源 经纪 策划 代理 公司 品牌价值
房山 世界 名园 售房 均价 新盘
房山 万科 半岛 房源
雅世 合金 公寓 精装 优惠
中心 名流 现售 均价
商圈 地段 高端 项目 投资 分析
球场 开杆 免费 老客户
使馆区 发展 价值 论坛 变迁
百货 招商 启动 价值
房团 房山 置业
别墅 市场 项目 品质 趋势
地铁 交通 优势
首邑 溪谷 小户型 现办卡
保利 花园 房源
新浪 共商 价值
童话 木质 别墅 均价
花园 精装 居尾房
步行 购物中心 金融机构
三环 高端 项目 富力 地段 新盘 住宅
小户型 轨道 低价
顺义 花园 洋房 全款
京报 地产 总编 调控
新浪 共商 价值
财经 人士 经济 走势
财经 人士 经济 影响
和平 大道 精装 独家
独家 秘籍 号线 热盘 小户型
高端 低端 热盘 降价 优惠
别墅 现房 出售
房山 中铁 原香 样板间 曝光
房山 草堂 别墅 均价 全款
房山 绿城 百合 公寓 均价
公园 开间 均价
公寓 现场 定房
精装 小户型 均价
金隅 万科 精装
麒麟 精装 优惠
楼市 调控 楼盘 竞相 降价
水墨 现房 溪宅
星河 项目 售折
星河 项目 售折
国际 大酒店 投资
国际 精装 尾房 均价 全款
中式 别墅 传奇
法式 宫廷 精装 样板间
顺义 花园 精装 别墅 全款
顺义 花园 洋房 全款
号线 万科 精装
板楼 预计 房源
公馆 精装 开间
房山 水墨 现房 期房 均价
燕莎 商圈 橡树 公馆 样板间 曝光
论坛 国际级 建筑师 建筑
顺义 首都机场 项目
中央 别墅区 优山 别墅
天恒 别墅 现房 别墅 别墅
房山 万科 半岛 房源
房山 中铁 原香 样板间 曝光
房山 滨水 别墅 别墅 均价
房山 水墨 现房 期房
房山 绿城 百合 公寓 均价
房山 项目 预计
精装 小户型 均价
元大都 现房 复式 优惠
宜品 精装 均价
中华 建筑 典礼
世家 商业 投资 推介会
芭蕾 新浪 理想 大厦
运河 院子 别墅
金融街 西单 广场 商务 办公 新体验
顺义 精装 现房 别墅
富力 地产 城市化 进程
号线 国际 公寓 精装
精英 邀请赛 开杆
设计 学术 交流会
富力 地产 抗洪
富力 地产 礼献 富力
房山 经典 现房
尾盘 大户型 现房
公馆 精装 开间
空间 精装 公寓 均价
楼盘 小户型 抢占市场 主力军
金地 复式 预计
地铁 号线 万科 精装
富力 地产 营造 绿色 生活
房山 世界 名园 售房 均价 新盘
房山 天地 现房 均价 独家 优惠
房山 家园 现房
新浪 微笑 天使
金隅 万科 精装 均价
天际 尾盘 均价 全款
棕榈泉 白金 公寓 精装 现房
绿城 诚园 精装
世界 指导 委员会 会议
运河 院子 树景
世纪 星城 现房
顺义 均价 全款
顺义 精装 优惠
号线 交通 走廊 热门 楼盘 搜罗
独家 秘籍 顺义 热盘
锦尚 预计 均价
大盘 大师 别墅 专场 大奖
低密度 别墅 预计 均价
新天地 精装 现房
公寓 精装 准现房 优惠
森林 别墅 优惠
绿岛 生态 样本
华业 玫瑰 居乐 独家 优惠
顺义 板楼 精装 均价
首创 和平 大道 齿科 业主 专场 义诊
现房 精装 公寓
中体 奥林匹克 花园 别墅
锦尚 预计 均价
金地 复式 预计
盛景 现售 别墅 花园
楼市 寒潮 热盘
房山 世界 名园 均价 优惠
房山 尚界 现房 均价
房山 春堂 均价
准现房 湾流 别墅
万科 公园 精装 优惠
板块 苹果派 现房 均价
景观 华宅 面世
顺义 别墅 购房
顺义 御墅 现售 大户型 别墅
顺义 精装 均价
开杆 免费 客户
中体 奥林匹克 花园 别墅
原生 别墅 现房 小院
大牌 新浪 奢侈品 特卖会
豪宅 金科 预计 售楼处
价值 稀缺性 剖析
核心区 公园 价值
花墅 别墅 全款
新盘 共青 均价
号线 三环 小户型 热盘
公馆 精装 小户型 准现房 均价
生态 地王 黄金 价值
平谷 现房 均价
富力 预计 公寓
轨道 低价 末乐 小户型
摩尔 国际 中心 精装
金科 精装 小户型 均价
项目 精装 公寓
建邦 精装 公寓
月亮 居板 均价
金隅 山麓 财富 计划
顺义 居板 均价 总价
号线 橡树 新房 样板间
精英 邀请赛 开杆
世界 和平 基金会 协议
龙华 公寓 尾盘 开间 现房
低价 小户型 独家 优惠
华润 置地 新品 项目 预计
首邑 溪谷 新房 办卡
新景 别墅 别墅 全款
房山 草堂 别墅
房山 居板 楼尾房 均价
质量 领秀 封顶
公园 豪宅 耀世
优惠 总价 小户型
金融街 西单 广场 写字楼 运营
百货 新动力 校园
纺易 现房 复式
冶金 国际 业主
院落 电梯 别墅
精装 开间 均价
特价 楼房 均价
石榴 平板 均价 全款
百货 招商 发布会 现场
和裕 精装 小户型 理性 置业 时代
锦尚 预计 均价
影人 花园 洋房
房山 世界 名园 均价 优惠
房山 琉璃 别墅 尾盘 别墅 均价
房山 尾盘 均价
金隅 万科 精装
精装 进口 家具
公园 宫庭 精装
水墨 房山 线西 规划 区域 价值
宜品 精装 准现房
月亮 公馆 尾盘 精装 优惠
顺义 国际 别墅
居华业 玫瑰 房团
贡院 精装 大户型
开间 均价 全款
商街 咖啡馆 心情
锦尚 预计 均价
房山 水墨 居板 均价
公社 预计 小户型
风景 项目 家园 均价
尾盘 大户型 现房
国际 精装 复式
公园 集群 优势 人性化 华宅
黄金 品鉴 活动
新盘 共青 预计 均价
万科 精装 公馆 红动
房源 计划 优惠
资源 集团 幼教 中心 合作
地铁 房山 原香 花园 洋房
现房 均价 优惠
首邑 溪谷 小户型 办卡
鸿坤 理想 房源 均价
密板 百合 均价
房山 新盘 绿地 国际
科帕 洋房 均价
万科 居板 全款
教育 地产 楼盘 子女
燕莎 国际 公寓 计划 独家
航城 精装 尾盘 均价
电影展 百老汇 电影 中心
开间 均价 全款
核心 国际 样板间
吹响 开发商 业主
原香 地铁 房山 花园 洋房
首邑 溪谷 价格 办卡
天地 主题公园 别墅
珠光 御景 均价
中心 名流 现售 均价
阁楼 时尚 阁楼
门头沟 华润 山地 项目 精装 别墅
客户 品质 体验
项目 售楼处 实景图 曝光
院落 电梯 别墅
万科 预计 小户型 房源
公馆 精装 别墅
空间 精装 公寓 均价
世界 小户型 均价
精装 公寓 均价
精装 现房 市劲 发售
别墅 新政 品质
地产 新政 核心 商业 投资 价值
锦尚 预计 均价
鸿坤 理想 优惠
别墅 项目 绿洲
房山 天恒乐 活城 全款
房山 春堂 均价
新华 精装 新品 升级 面市
公寓 精装 优惠 面议
板块 苹果派 地下室 均价
中心 案名 活动 颁奖典礼
月亮 公馆 精装 公寓
业主 麒麟 公馆
万通 区域 冠军
奥林匹克 花园 精装
新盘 君渡 预计 均价
龙华 尾盘 开间 均价
独家 秘籍 号线 热盘
公园 价格 公园
国风 产品 体验 活动
原生 别墅 现房
榕泉 高品质 低密度 生活
房山 半岛 别墅
房山 城铁 现房 均价
房山 花园 均价
房山 绿城 百合 公园 平均价
房山 现房 均价
溪谷 精装 别墅 现房
公园 精装 大户型
板楼 花园 预计
别墅 均价 现房
别墅 尾盘 均价
抄底 优质 计划 独家
华业 玫瑰 优惠
顺义 花园 精装 现房 均价
顺义 待售 优惠
顺义 花园 洋房
现房 别墅 种类
免费 活动 火热
万科 水晶石 数字 样板间
环世茂 宫园 精装
中信 预计 销售
房源 待售 计划 房款
城邦 精装 别墅
精彩 精装 小户型 搜罗
金地 房源 均价
工体 工三 精装 公寓 优惠 面议
别墅 现房 优惠
房山 金鸽 别墅 均价
房山 家园 现房 均价
金科 精装 均价
区域 发展 商业 优质
区域 别墅 项目 环境
新盘 房山 房源
保利 公寓 别墅
宜品 精装 准现房
类型 优质 项目 搜罗
金隅 石匠 客户 活动 客户
顺义 选房 优惠
大学城 地铁 房屋
公馆 精装 别墅
天润 福熙 大道 均价
论坛 年度 建筑行业
原香 楼市 调控 逆市
公馆 计划 发展
国际 老年公寓 现房 均价
房山 新盘 绿地 国际 预计
乡村 风情园 现房 别墅 均价 全款
风情园 精装 别墅 均价
酒店式 公寓 预计
润泽 别墅 典范
燕莎 商圈 橡树 公馆 精装 现房
顺义 精装 均价
顺义 别墅 均价 屋顶花园
号线 国际 公寓 精装
精英 邀请赛 免费
产权 商铺 价值
无车 生活 模式
复式 尾盘 预计
天恒乐 活城 公寓 户型 装饰 方案
新景 别墅 别墅 全款
平谷 新盘 雅筑 别墅
房山 半岛 别墅
绿城 诚园 精装
湖长 精装 公寓
财富 公馆 别墅
优质 基因 局限
富力 花园 精装
富力 花园 精装
月亮 公馆 精装 公寓
石匠 新政 影响 劲销
房源 待售 计划 房款
国际 中心 公寓 均价
院子 暖冬 活动
设施 购房者 高压线
金地 房源 均价
大运河 风尚 领域 魅力
建设 热门 教育 楼盘 集锦
像素 精装 优惠 面议
绿城 诚园 全款
精装 公寓 社区 实景图
期波 建筑 外立面
顺义 花园 洋房 均价
万科 水晶石 数字 技术 体验 中心
环霄 精装 现房
小户型 主力军 销售 金额
独家 秘籍 总价 轨道 小户型
生活 开间 均价
精装 公寓 均价
海棠 别墅 均价
生活 设施 盘点 区域 热门 楼盘
楼盘 热度 会员 独家
购物 场所 步行 设施
房山 万科 半岛 房源
运河 别墅 优惠
观筑 国际 公寓 均价
独家 国际 小户型
项目 投资 分析 潜力 区域
山居 生活 新纪元
公园 专家 论坛
号线 公社 预计 小户型
号线 小户型 总价
号线 小户型 总价
号线 万科 精装
家居 体验 讲座
单月 楼盘 逆市
麒麟 公馆 精装 准现房 优惠
公馆 驱动 潜力
万科 半岛 新品 问世
万科 预计 小户型
项目 过招 国际
精装 国际 项目 户型 样板
鸿坤 理想 户型
半岛 大户型 别墅
半岛 大户型 别墅
国际 项目 实景 独家
过招 国际 交通
房山 万科 半岛 房源
房山 别墅 花园
总部 公寓 小户型 公寓
公园 精装 大户型
新盘 号线 小户型
潜力 热盘 快报 总价 轨道
潜力 楼盘 项目 投资 分析
景园 别墅 现房
激情 滑雪场 楼盘 搜罗
航城 精装 均价 全款
精装 样板间 面世 想象 力作
综合 区域 建设
富力 花园 精装
金隅 轨道 枢纽
门头沟 国际 精装 公寓 优惠
新华 地产 情迷 客户 答谢会 活动
华远 领航 燕莎 楼市 客户
户型 通风 低价 薄板 房热荐
经济 适用房 均价
房子 国际 现金 差价
中心 名流 现售 均价
国际 现房 均价
精装 小板 优惠
国际 精装 复式
国际 房源 均价
国际 降价 购房 业主 补偿
顺义 精装 优惠
首城 双景 精装 逆市
世纪 公园 均价
号线 万科 精装
精英 静候 别墅
国际 建构 置业 黄金
原香 客户 品质 体验
酒店式 公寓 优惠
酒店式 公寓 优惠
开发商 预售 楼盘
房山 半岛 别墅
房山 花园 预计 均价
新政 别墅 前景
别墅 房源 优惠
名苑 住宅 小户型 公寓
棕榈泉 白金 公寓
绿城 诚园 精装 优惠
蝶泉 花园 别墅
印象 现房 别墅 均价
城板 楼尾房 平均价
榕泉 花园 洋房 别墅
精装 小板 优惠
洋房 别墅 均价 优惠 面议
奥林匹克 花园 精装
中体 奥林匹克 花园 别墅
万科 半岛 学府
新盘 国际 小户型
公馆 财智 人群 居所
国际 传媒 产业 走廊 热门 楼盘 集锦
旧宫 锦尚 均价
房山 万科 半岛 房源
房山 万科 半岛 户型图 曝光
房山 预计 平均价
天际 大盘 优惠
专家 国际 花园 大户型 现房
顺义 国际 生活区 别墅 公寓
顺义 房源 精装
高楼 大火 住宅 搜罗
号线 通车 价值
内地 精装 现房
中体 奥林匹克 花园 尾盘 别墅
万科 半岛 新品 生活
公馆 精装 大户型 别墅
公馆 精装 开间
独家 秘籍 热盘
航城 精装 现房 限量 发售
高价 楼盘 密集 价位
豪宅 焦点 热议
房山 新盘 户型 曝光 板楼 挚爱
教育 医疗 业主 生活
楼市 小户型 齐发 优惠
宜品 精装 优惠
公益 基金 启动 小学 示范课
顺义 中景 新房 预计 均价
顺义 精装 优惠
顺义 精装 优惠
顺义 御墅 现售 别墅
号线 公社 预计 小户型
建筑 地标 启动
公馆 精装 大户型 别墅
预计 项目 定价 新盘
房山 预计 平板 均价
房山 新盘 绿地 国际 预计
楼盘 信息 顺义 精装
写字楼 出售 均价
经典 财富 公馆 御河 顶级 私人
优盘 精装 小户型 公寓
国际 精装 复式
财富 公馆 御河 顶级 私人
财智 国际 中心 精装 酒店式 公寓
顺义 中景 新房 预计 均价
顺义 精装 房源
国风 上观 业主 车位 活动 圆满结束
万科 半岛 活动
精英 邀请赛 大奖
万科 房山 项目 万科
万科 半岛 工业化 住宅 教育 亮点
公馆 精装 现房 样板间
家园 排号 均价
信报 万科 半岛 万科
高端 楼盘 预售 楼盘 单价
工体 精装 办公 全款
新浪 独家 项目
公寓 现房 均价
金隅 万科 精装 户型图 解析
房山 区域 发展 着力 精品 住宅
华业 玫瑰 居乐 独家 优惠
金隅 万科 高品质 住宅 人居 典范
政策 楼盘 争先 资金
世界 精装 均价
首邑 溪谷 价格 办卡
檀府 家园 均价 全款
富力 地产 社区 羽毛球 运动 风潮
房山 万科 半岛
新天地 精装 现房 户型图
华纺易街 现房 全款
经济学家 企业家 对话
绿城 诚园 红叶 送温暖
调控 胜算 高峰论坛
顺义 洋房 别墅 全款
中轴 国际 精装 优惠 面议
原香 客户 品质 体验 登场
画展 珍宝 花园
投资 项目 区域 楼盘
国际 老年公寓 现房 均价
新景 别墅 别墅
酒店式 公寓 免费
房山 汇豪 项目
房山 春堂 均价
万科 公园 精装 优惠
天际 现售 优惠
橡树 服务 购房人
生态 别墅区 公寓
世纪 星城 国际 精装 现房
精心 百姓 放心房
洋房 别墅 均价
地产 品牌 发布会
中式 别墅 投资
议长 会见 世界 和平 基金会 主席
金地 房源 均价
首邑 溪谷 价格 办卡
手工 活动 爱意
房山 万科 半岛
房山 滨水 别墅 别墅
房山 尚界 现房 均价
房山 汇豪 项目
房山 支线 热盘 借势
房山 绿地 国际 效果图
别墅 别墅 全款
天际 现售 优惠
天地 精装 售礼
绿城 百合 老人 主题 活动
财富 高端 服务 品牌 世界
顺义 御墅 别墅 全款
顺义 预计 样板间
上班族 省钱 地板采暖 楼盘
公馆 精装 现房
独家 地产 名流 别墅 品鉴
天润 福熙 大道 均价
万科 精装 公寓 均价
精品 商铺 火热 日销
地铁 精装 寓所
财智 国际 中心 计划
户型 面积 亮点
金隅 万科 精装
新盘 板式 小户型 总价
楼盘 信息 房山 现房
公馆 商街 区域
商务 主题公园 花园 小区 别墅 全款
电力 投资 集团 金贸 中心
经济圈 典范 项目
龙华 套尾房 开间
板式 高层 项目 中央 公馆 均价
现房 板楼 均价
回龙观 社乐 独家
首邑 溪谷 预计 新日
设施 营造 氛围
房山 城铁 现房 户型图 解析
房山 芭蕾 均价
学院派 精装 均价
板式 小户型 总价
门头沟 华润 山地 项目 精装 别墅
国风 上观 业主
万科 风景 精装 小户型
空间 精装 小户型
新盘 君安 国际 预计 均价
绿城 公馆 开间 全款
新浪 选房 方案
华业 玫瑰 会员 优惠
顺义 香花 现房
顺义 中景 预计 均价
顺义 精装 优惠
主席 论坛 企业宣传
实力 豪宅 品质
借力 轨道交通 精装 小户型
空间 精装 均价
君庭 暖冬 计划 活动
万科 精装 公寓 均价
天恒 别墅 收官 别墅
天恒 别墅 舞剧 客户
天恒 别墅 活动
水墨 交通 瓶颈 中心 城区
门头沟 华润 山地 项目 别墅
万科 信仰 理想 居所
建筑 地标 中奖 名单
国际 生活区 别墅
独家 秘籍 教育 社区
国际 精装 小户型 均价
洋房 新房 居乐
总价 小户型 项目 投资 分析
世界 精装 均价
绿城 公馆 开间 全款
精装 居板 均价
房山 新盘 万科
园墅 大户型 洋房 均价 现房
庭院 精装 现房 均价
广场 商业 生活
智能 科技 系统
世家 准现房 均价
名苑 准现房 均价
华业 玫瑰 均价 优惠
资源 搜罗 区域 优质 教育 楼盘
项目 领尚 预计
顺义 花园 精装 现房 均价
预售 监管 新盘
号线 公社 小户型
地产 评论 评论员 财富 公馆
资源 地产 投资
锦绣 品质 成就 区域 标杆
复地 销售 目标
院子 业主 活动 启动
优惠 楼市 抄底 热盘 快讯
新盘 板式 小户型
楼盘 信息 顺义
保利 公寓 均价
预计 独家 优惠
城邦 现房 均价
观景 别墅 溪谷
太和 建筑 传奇 顶级 红酒 品鉴
国风 上观 名品 活动
集团 金贸 中心
号线 公社 小户型 售楼处
麒麟 公馆 精装 现房
国际 生活 人居 建筑
国际 建筑 社区
空间 精装 均价
地铁 人群 置业
万科 房山 重点 万科
国际 园林 示范区 业主
国际 小学 共谱 传世
国际 城豪 巨资 补偿
公园 豪宅 豪宅 标杆
郡驭风园 组团 小时 内劲
新景 别墅 别墅
富力 全国 羽毛球 着力 建设
地块 置业 热门 区域 新盘 快讯
富力 花园 精装 均价
板式 小户型 总价
顺义 水色 时光 现房
回龙观 独家 优惠
房山 万科 半岛
房山 天地 现房 均价
房源 溪谷 组团
国际 精装 现房
石油 总裁 项目 启动 酒会
正源 金融 世家 精装
板块 新盘 看点
新华 精装 现房
公馆 皇家 建筑 尊邸
天恒 别墅 年度 地产 领航 楼盘 大奖
优惠 小户型 新盘
顺义 花园 别墅
业主 生活 教育 助力 子女
主打 总价 小户型 面向 置业 白领阶层
优山 大户型 别墅 全款
玫瑰园 大户型 别墅 现房
华润 置地 小户型 全能 家居 解决方案 媒体 活动
万科 精装 公寓 均价
别墅 均价 现房
房山 万科 半岛
房山 万科 半岛
科帕 公寓 均价
奥林匹克 花园 精装 均价
国际 精装 优惠
首席 样本 典范
正源 金融 世家 精装 均价
运河 院子 桃源 生活
世界 和平 基金会 和平 体育 合作 协议
京通 运河 院子 别墅 现房
金地 快照 均价
公园 精装 大户型
首席 生态 名筑 正源
万科 精装 公寓 均价
路融华 世家 精装
置业 选房 犯难 星座 淘宝
房山 万科 半岛
新盘 金科 预计 花园 洋房
金隅 万科 精装
香麓 别墅 均价
顺义 万通 别墅
富力 业主 全国 羽毛球 开赛
橡树 公馆 精装 现房 全款
华润 置地 小户型 全能 家居 解决方案 新浪
万科 精装 公寓
房山 绿地 国际
国风 上观 预计
金牌 经纪人 大赛 大奖 竞争
金融街 建邦 准现房
号线 小户型 新房 总价
新浪 嘉年华 活动
独家 秘籍 热盘
金融街 金色 特价
房山 中铁 原香
实惠 省钱 热盘
华业 玫瑰 优惠
富力 花园 精装 均价
顺义 精装 新房
商圈 核心 项目 公馆
世界 精装 特价 总价
八通 精装 全款
华润 置地 服务 加码 全能 小户 地产 大局
商务 板块 构筑 价值
建邦 外立面 亮相 产品 人群
新盘 地铁 项目
楼盘 信息 精装 特价 总价
专家 国际 公馆 均价
国际 公馆 精装 公寓
中心 洋房 项目
暖冬 老带 活动 启动
万科 活动 大礼 业主
中信 地王 潜力 热盘
信报 花园 洋房 石匠
房山 绿地 国际 活动
精装 小户型 均价
石匠 图标 活动 网友
顺义 精装 全款
预计 项目 楼盘 主力
全球 顶级 橱柜 品牌 法格
实力 地块 项目 搜罗
计划 新盘 回龙观 小户型
保利 花园 公寓
人生 业主 浓情
房山 别墅 花园
保利 大户型 优惠
合生霄 云路 精装
精装 公寓 项目
森林公园 招商 新风 系统 解析
别墅 现房 优惠
号线 回龙观 路况
项目 领尚 预计
金隅 万科 广场 合作 意向书 仪式
中体 奥林匹克 花园 别墅 现房
环金 国际 精装 现房 全款
房山 芭蕾 房源 办卡 优惠
房山 院宅 准现房 总价
政府 投巨资 助力 经济圈
万科 公园 精装
盘点 变化 总价 楼市 香饽饽
精装 开间 优惠
设计师 品牌 颁奖典礼
登场 现房 均价
别墅 人居 财富 中心
号线 公社 小户型 售楼处
独家 秘籍 热盘
润泽 别墅 现房 全款
公园 业主 晚宴
建工 双合 家园 均价
顺义 景园 现房 优惠
顺义 精装 房源
顺义 均价 全款
万科 地产 领域
国际 精装 开间 均价
房山 世界 名园 现房 房款
新盘 精装 小户型
楼盘 信息 房款
华业 玫瑰 活动
活力 复地 颁奖典礼
国际级 全景式 生活 盛宴
世纪 星城 预计 现房
项目 领尚 预计
顺义 别墅 购房
万科 活跃 长者 老年人
国际 均价 全款
美遇 均价 全款
排号 电影 活动
房山 国际 预计 均价
房山 滨水 别墅 别墅
房山 汇豪 毛坯
华龙 顶层 复式 总价
板楼 项目 预计
经历 调控 开发商 置业 建议
区域 内热 借势
门头沟 华润 山地 项目 精装 别墅
顺义 社区 实景图
环红 玺台 精装 全款
公寓 公府 精装
数量 低价 楼市
区域 主打 科技 住宅
争相 置业 开发商 支招
国际 老年公寓 现房
大学城 均价 现房
东墅 别墅 均价
峰会 置业 论坛
财智 国际 中心 选房 现场 人气 楼市
顺义 别墅 购房
现房 别墅 均价
宜品 精装 现房
国际 公寓 精装 准现房
顺义 洋房 别墅
号线 公社 空间
花园 洋房 均价
资源 集团 运营 案例
地铁 项目 红木
房山 新盘 万科
房山 水墨 居板
毛坯 均价 全款
新天地 精装 小户型
片区 项目 案例
顺义 洋房 别墅
号线 公社 空间
铂晶 豪庭 精装 优惠
公馆 开间 现房
万科 精装 公寓 全款
空间 精装 开间 均价
地铁 项目 红木
国际 老年公寓 现房 均价
精装 别墅 均价
宜品 精装 现房
禅学 传奇 人生 国学 讲座
水城 公寓 洋房
回龙观 矩阵 小户型 现房 公寓
绿洲 预计 别墅 项目
新盘 公社 空间
龙盛 均价 排号
万科 领衔 购房 市场 梦想
商圈 公馆 精装 小户型 全款
房山 金鸽 别墅 现房 均价
标准 买房 对号入座 目标
国奥 建世华 优惠
原乡 精装 别墅 均价
新天地 精装 小户型
万科 精装 全款
复地 全国 活动
财智 国际 中心 计划
影人 花园 全款
建筑 文化 经脉
顺义 均价 全款
精装 板楼 高层 公寓
精装 公寓 三环 预计
别墅 现房 优惠
别墅 别墅 豪宅
天润 福熙 大道 预计 房源
全国 推介会 启程 旅游 地产 标准
半岛 轨道交通 优势
号线 北京华 贸城 优惠
万科 借力 房线 重磅 地铁 生活圈
贡院 精装 优惠
公馆 小户型 现房
京通 线金 石匠 均价
综合 项目 中轴 国际
回龙观 矩阵 小户型 现房 公寓
房山 国际 中心 公寓
保利 公寓 别墅 精装 现房
宜品 精装 现房
号线 公社 小户型 全款
环红 玺台 精装 全款
公寓 公府 精装
资源 助推 运营
万科 预计 办卡 优惠
中信 户型 曝光
回龙观 矩阵 小户型 现房 公寓
艺苑 预计 全款
檀府 家园 全款
科帕 精装 全款
房山 均价 全款
房山 新盘 预计
森林 别墅 全款
海棠 公社 现房 均价
奥林匹克 花园 精装 现房
花园 低密度 别墅
森林 低密度 别墅 全款
国际 精装 全款
万科 办卡 优惠
公园 尊邸 现售 大宅
机场 飞速发展 热盘
北京晨报 战略 合作伙伴
精装 大户型 现房 优惠
地产界 榜样 地产 榜样 大奖
金地 快照 均价
领海 世家 均价
芭蕾 中心 模式
国际 老年公寓 精装 现房 均价
房山 天恒乐 活城
金隅 万科 房源 精装
新盘 兔年 置业网
商务 主题公园 花园 小区 别墅
计划 独家 小时
思索 地产界 榜样
香麓 别墅 准现房
月亮 现房 均价
低密度 小户型 均价
凯迪 尚府 精装
两用 项目 国际 特价
环尚 公寓 均价
保利 茉莉 公馆 房源
科帕 精装 全款
公馆 全款 准现房
地产 年度人物 大奖 创新力
房山 草堂 别墅 花园
房山 春堂 特价
新盘 精装 小户型
合生霄 云路 精装 准现房
首城 国际 中心 预推 住宅
公园 精装 大户型 现房
首岭 精装 准现房
典藏 压轴 登场 淡市
精装 公寓 均价
年度 推动力 人物
环富力 户型 曝光
万科 精装 公寓 全款
富力 精装 现房
保利 花园 公寓
房山 国际 预计 均价
房山 万科 半岛
房山 万科 半岛
房山 滨水 别墅 别墅 全款
房山 绿地 国际
房山 芭蕾 居办卡 优惠
保利 别墅 准现房 均价
花园 预计 房源
专家 国际 公馆 精装 开间 准现房
复地 绒线 现房
金融 影响 经济 企业 金融 论坛
门头沟 国际 精装
顺义 景园 别墅 别墅 现房
万科 户型 人居 理想
房山 城铁 现房 均价
万达 集团 项目 万达 广场 预计
顶级 豪宅 品牌 结盟 资源 影响力
万科 预计 办卡 优惠
精装 开间 全款
生活 待售 预计 均价
环鸿坤 理想 均价
万科 精装 全款
大户型 现房 均价
艺苑 预计 全款
逸墅 低密度 均价
国玺 全球 顶级 别墅 定义 豪宅 标杆
房山 花园 预计 均价
房山 新盘 预计
房山 绿地 国际 精装 均价
名苑 预计 公寓
地铁 酒店 公寓 五环
三水 宝地 天堂
国际 花园 均价
大望路 时代 帝景 房源
世纪 星城 现房
顺义 别墅 购房 优惠
顺义 预计 房源
万科 中心 华彩 梦想
环板 现房 居尾房
国奥 投资 品牌 新纪元
现房 新景 别墅 别墅 全款
国玺 全球 顶级 别墅 定义 豪宅 标杆
国玺 高端 服务 顶级 豪宅 品质
现房 别墅 优惠
性格 八方 热盘 女侠 芙蓉
性格 八方 热盘
性格 八方 热盘 秀才
房山 春堂 特价
国际 顶级 豪宅 国玺 亮相 国家
新政 优质 豪宅 高调 品牌 结盟 品质
地铁 五环 精装 酒店 公寓
居尾房 均价 全款
宜品 精装 现房 均价
广场 精装 现房
顺义 别墅 优惠
顺义 洋房 别墅
生活 待售 均价
银行 房贷利率 总价 热盘
新房 成交量 热盘
环境 人居 发展 论坛
万科 精装 公寓
平谷 综合 项目 思创 厚德 公寓
房山 国际 预计 均价
房山 新盘 预计
房山 汇豪 均价
房山 春堂 特价
社区 现房 房源
房山 万科 半岛
解构 人居 生活 理念 城市公园 地产
万科 华彩 中心 启动
保利 茉莉 公馆 房源
房山 芭蕾 居办卡 优惠
乡村 风情园 别墅 尾房
华纺易 现房 优惠
楼市 风云 事儿
顺义 全盘 别墅 购房 优惠
号线 北京华 贸城 优惠
号线 公社 小户型 全款
御花园 融合 文化 品质
重拳 高端 物业 总价 小户型 热门
房山 项目 情况 沙盘 视频
新浪 频道 情书 女人 拿大奖
金隅 万科 商业
热盘 档案 视频 世家 全景 全貌
燕莎 国际 公寓 现房
私人 岛屿 投资 高端 消费 投资 新风
富力 花园 预计
金隅 万科 广场
顺义 优山 别墅 现房
顺义 精装 样板间 视频
精装 开间 样板 视频
总部 基地 核心区 项目 中铁 产业园 中心 奠基
欧式 新古典主义 建筑 顺义 号院
水晶 巨作 亮相 七星 酒店
巨头 布局 科技园区
房山 汇豪 均价
嘉信 待售 准现房 公寓 商业
顺义 花园 洋房 现房
水晶 巨作 亮相 七星 酒店
交通 情况 商业
海棠 别墅 总价
金融街 金色 别墅 优惠
房山 万科 预计
房山 天恒乐 活城
房山 预计 优惠
万科 金域 售楼处
项目 新盘 动态
公寓 精装 现房
智地 钻河 公馆 尾盘 精装 小户型 现房
名流 尊邸 预计
低密度 现房 别墅
热盘 搜罗 新房
一区 十园 区域
房山 绿城 百合 公寓 特价 均价
地铁 五环 预计
金贸 中心 公寓
顺义 精装 均价
环金 精装 大户型 预计 均价
中轴 国际 预计 精装
世界 情人节 特价 优惠
房山 绿地 国际
房山 绿城 百合 公寓 特价 均价
精装 现房 全款
溪谷 预计 别墅
顺义 水色 时光 别墅 现房
顺义 洋房 全款 优惠
别墅 办卡 优惠
润泽 现房 全款
金融街 金色 洋房 别墅
润泽 悦溪 均价
公馆 精装 小户型 样板间
原生 别墅 现房 优惠
别墅 别墅 现房
花墅 花园别墅 均价
房山 预计 洋房
房山 现房 均价
新天地 精装 均价
大运河 期尾房 预计
富力 花园 预计
顺义 花园 大户型 现房 均价
顺义 精装 优惠
新盘融 婚房 活动
房山 办卡 优惠
房山 绿地 国际
君渡 房源 排号 待售
顺义 景园 别墅 现房 全款
顺义 现房 均价
顺义 精装 别墅 尾盘
新浪网 频道 情书 颁奖典礼
精装 现房 优惠
新盘融 婚房 活动
环鸿坤 理想 均价
地铁站 新盘 三环 实景图 曝光
新景 别墅 毛坯 别墅 现房
平谷 雅筑 别墅 均价
房山 芭蕾 预计 新房 全款
新盘 预计 新房
热盘 情人节 特价 优惠
顺义 中景 预计
购房人 热盘 项目
中信 居板 预计
力宝 广场 公寓
恒盛 预计 板楼
调控 细则 重拳 热点
保利 茉莉 公馆 预计
金融街 金色 房源
待售 小户型 优惠
轨道 板式 公馆 样板间 独家 曝光
回龙观 矩阵 准现房 均价
酒店式 公寓 开间 全款
精装 小户型 待售 优惠
兔年 千金 金币 活动 火热
宜品 精装 现房 均价
漂族 买房 低价 热门
万科 金域 中心
万科 半岛 待售 户型图
鼓楼 住宅 毛坯 均价
木质 别墅 均价
运河 大户型 别墅 优惠
御园 大户型 精装 公寓
国际 公寓 精装 准现房
国际 现房 精装 优惠
硅谷 大户型 均价
顺义 香花 现房 均价
顺义 中景 预计
高端 置业 热情 置地 小户型
细则 楼市 调查 公社 新政 价格
细则 楼市 调查
细则 楼市 调查 万科 人气
细则 楼市 调查 新政 影响
细则 楼市 调查 公馆
细则 楼市 调查 建世华
细则 楼市 调查 项目 销售
细则 楼市 调查 链家 地产 人气
细则 楼市 调查 世纪 变化
细则 楼市 调查 阶段
细则 楼市 调查 二手房 市场
细则 楼市 调查 地产 气氛
细则 楼市 调查 链家 地产 树店 门店
细则 楼市 调查 链家 地产
细则 楼市 调查 链家 地产 人气
细则 楼市 调查 链家 怡海 花园 分店 人气
细则 楼市 调查 半岛 人气
细则 楼市 调查 半岛 人气
细则 楼市 调查 首邑 溪谷 百人
细则 楼市 调查 公园 预计 房源
细则 楼市 调查 北京华 贸城 优惠政策
细则 楼市 调查 智地 钻河 公馆 尾盘
细则 楼市 调查 金隅 天地 价格
住房 国际 小户型
公馆 精装 小户型
保利 花园 优惠
房山 万科 半岛
小户型 待售 优惠
顺义 御墅 别墅 优惠 花园
恒盛 预计 板楼
预计 新盘 楼市
人性化 社区 智能 建筑 发展 方向
领海 世家 预计
保利 花园 优惠
房山 世界 名园 房源
小户型 待售 优惠
皇家 森林 别墅 现房
像素 小户型 全款 优惠 均价
财富 公馆 大户型 毛坯 别墅
新盘 精装 公寓
门头沟 绿岛 预计
大道 限时 产权 现铺
公寓 精装 现房
晴翠 园售 毛坯 别墅 现房
房山 绿地 国际
房山 芭蕾 预计 新房
园墅 别墅 现房
新盘 保利 精装 房源
新盘 保利 板楼 公寓 大户型
文化城 星梦 工坊
地产 论坛 助力 产业化
月亮 准现房 均价
领尚 户型图 曝光
门头沟 华润 山地 项目 待售 别墅 新房
别墅 待售 升级
热情 金隅 万科 领衔 地产 品牌化
房山 绿地 国际
房山 芭蕾 办卡
房山 芭蕾 优惠
庭院 精装 均价
城邦 精装 别墅 均价
别墅 别墅 均价
尾盘 现房 均价
精装 现房 家具
顺义 别墅 新房 均价
顺义 精装 均价
万科 楼盘 万科 寓所
世界 待售 房源
别墅 项目 天著
尾盘 别墅 全款
房山 世界 名园 待售 均价
房山 草堂 准现房 别墅 均价
布局 富力 地产 销售额
调控 楼市 吸金 资金 跳槽
首城 双景 住宅 均价
国际 公寓 精装 现房
地铁 号线 效果图 曝光
桃花源 公寓 项目 均价
燕莎 世家 精装 现房
新世纪 楼体 施工 进展 图片 曝光
精装 公寓 均价
特价 别墅 现房
房山 国铁 国际 实景图
房山 芭蕾 待售 样板 间谍
新政 重拳 新盘 供应 优惠 楼市
元大都 复式 现房 全款 贷款
地杰 开间 全款 贷款
绿城 诚园 精装 优惠
公寓 精装 现房 优惠
大户型 房源 尾盘
燕莎 华远 精装 优惠
燕莎 橡树 公馆 精装 现房 优惠
双高 万科 金域 生活
新华 新政 置业者 购房 基金
和平 大道 精装 优惠
万科 精装 小户型
中体 奥林匹克 花园 别墅
尾房 龙华 开间 现房
世界 新房 待售 优惠
润泽 毛坯 别墅 现房
推恒盛 别墅 均价
奥林匹克 竞训 基地 结缘 原墅
原乡 别墅 优惠
房山 绿地 国际
摩尔 国际 中心 精装 户型 全款
麒麟 精装 优惠
像素 小户型 全款 优惠
苹果派 平地 毛坯 开间 现房 总价
天地 精装 全款
运河 院子 终极 品质 楼市
楼盘 精装 小户型
号线 通车 热盘
号线 通车 热盘
生活 万科 半岛 产品 全线 升级
房山 现房 实景图 曝光
房山 万科 半岛
房山 新盘 万科 待售
房山 绿地 国际
旅游 地产 酒店式 公寓 均价
公馆 新房 待售
金隅 万科 信赖
门头沟 待售 新盘 绿岛 施工 实景图
万科 精装 住房
万科 精装 房源
世界 待售 房源
公馆 精装 小户型
富力 航母 项目
房山 万科 半岛 样板 视频
房山 滨水 别墅
房山 国际 中心 公寓 均价
房山 建邦 预计
房山 绿城 百合 公寓 均价
房山 芭蕾 办卡
金科 开间 均价
棕榈泉 白金 公寓 精装 现房
金花 楼市 户型
复式 现房 均价
别墅 毛坯 现房
国际 花园 均价
套尾房 现房 均价
榕泉 洋房 别墅
花园 洋房 金谷 预计
顺义 号院 全款
城邦 复式 均价
领秀 新楼 施工 进展
国门 空港 置业 意向 调查
领海 世家 居板
别墅 庭院 户型
房山 项目 春堂 沙盘 视频
房山 沙盘 视频
新政 楼市 大房 企近
专家 国际 公馆 公寓 均价
准现房 公馆 均价
准现房 金隅 山墅 居折
尾盘 别墅 均价
点睛 国门 空港 国门 首站
广场 精装 均价
智地 钻河 公馆 开间
顺义 香花 现房 均价
顺义 万通 别墅 现房
顺义 水色 时光 现房 均价
顺义 现房 均价 全款
顺义 精装 准现房 别墅 尾盘
顺义 别墅 房源
顺义 号院 全款
顺义 醍溪 花园 洋房
富力 特价 精装
名流 尊邸 均价
低密度 现房 别墅
经济 论坛 高端 会所 财富
公寓 公府 实景图
中央 别墅区 别墅
先租 单身 女性 租房 商圈
地铁 号线 均价
待售 新盘 绿地 国际 户型 解析
花园 公寓 均价
财智 国际 中心 开间 全款 优惠
高房价 时代 单身 女性 置业 买房 新法
织谷 房源 均价
房山 天恒乐 活城 均价
房山 花园 待售 均价
房山 准现房 均价
奥林匹克 花园 精装 户型
御园 待售 公寓 庭院 别墅 房源
父母 置业 单身 女性 潜力
世家 待售 精装 新房
半岛 待售 别墅
正源 金融 世家 精装
华业 玫瑰 排号
国际 预计 价格
国际 公馆 精装
社区 待售 排号
门头沟 绿岛 样板 视频
顺义 购房 车位
顺义 景园 别墅 现房 优惠
顺义 待售 户型 解析
龙盛 预计 均价
楼市 热盘 动态 开发商
红木 三力 合一 红木 成就 梦想
别墅 均价 总价
回龙观 城铁 美唐
现房 别墅 均价
房山 项目前期 房源
房山 现房 均价 全款
房山 家园 均价
均价 公寓 产品
公寓 排号 优惠
宫庭 大户型 精装 板楼 现房
精装 现房 优惠
商务 主题公园 花园 小区
城邦 公寓 别墅
国际 小户型 尾房 总价
新盘 房源 待售
社区 待售 排号
金隅 万科 全城 微波 活动
号线 天润 福熙 大道 板式 公寓
万科 品质 品牌 影响力
水城 预计 公寓 洋房
精装 大户型 现房
临空 经济 时代 商务 生活 革命
资源 集团 总裁 做客
国门 空港 首席 投资
市场 环境 别墅 终极 置业
家园 华纺易 复式 板楼 毛坯 现房
美遇 准现房 均价
建府 观邸 待售
房山 世界 名园 预计
房山 准现房 总价
房山 居尾房 总价
待售 精装 小户型
公寓 现房 均价
运河 别墅 优惠
苹果派 地下室 总价
西单 现房 全款
世纪 星城 现房
世纪 星城 国际 小户型 价格
首都机场 成就 国门 空港
共青 均价 排号
红木 绿色 梦想
号线 地铁 生长 住区 红木
公园 预计 大户型
密板 润泽 公馆 户型图 曝光
润泽 悦溪 户型
成就 科技 金隅 万科 领衔 生活
富力 别墅 均价
绿城 公馆 均价
项目 华润 大户型
首邑 溪谷 户型
房山 琉璃 别墅 现房 均价
房山 春堂 均价
房山 经典 尾房 均价
房山 芭蕾 均价
预计 公寓 排号 优惠
低密度 别墅 优惠
星源 精装 产权 现房
精装 别墅 预计 均价
别墅 定房 优惠
中央 海景 大道 复式 全款
私家 酒窖 仪式 启动
精装 准现房 均价
门头沟 华润 山地 项目 待售 别墅 新房
首置 住房 主力 新政 大盘
香语 世界 现房
精装 板楼 厨卫 家具
世界 和平 基金会
精装 公馆 别墅 风景
寓所 精装 排号 优惠
空间 精装 均价
新盘 三环 精装
学府 花园 均价
别墅 现房 全款
房山 国际 待售 均价
房山 国际 中心 均价
国风 居板 现房
公园 大户型 别墅
启动 正源 价值
精装 大户型 优惠
顺义 香花 预计 房源
海棠 公社 准现房 优惠
万科 半岛 新品 样板间
世家 精装 现房
复式 现房 优惠
蝶泉 花园 别墅 现房 优惠
社区 待售 排号
珠光 御景 均价
号线 精装 电器
私家 酒窖 仪式 启动
号线 中信 居板 新房
号线 新天地 精装 居折 均价
精装 准现房 交通 环境
豪庭 精装 现房 优惠
国际 精装 准现房 交通状况 解析
艺术家 交流 艺术展 营销中心
万科 半岛 样板间 登场
万科 精装 住房 大盘
买房 需注意 风险
待售 新房 购物 餐饮
生活 项目 计划 均价
园墅 别墅 实景
保利 启元 硅谷 生活
北京华 贸城 居板 优惠
环板 现房 全款
公馆 精装 小户型
地铁 精装 寓所
新盘 红木 户型图 曝光
家园 奥林匹克 项目 实景图
平谷 新盘 思创 厚德
建国路 精装 现房 全款
房山 万科 效果图 规划图
房山 良乡 国际 中心 楼体 实景图 曝光
保利 别墅 准现房 交通 分析
社待 房源 生活
植树节 活动 领袖 大盘
精装 现房 教育 亮点
公园 样板 曝光
宫庭 大户型 精装 板楼 现房
大望路 万科 商业 一览
欢乐谷 交通条件 分析
新盘 大户型 实景图 曝光
橡树 预计 现房 房源
国际 小户型 尾房 总价
花园 公寓 均价
金谷 预计 平均价
轮廓 华润 大盘 独据
万科 金域 户型
准现房 房源 待售
项目 商业 设施 一览
社区 商业 设施
顺义 水色 时光 现房 均价
顺义 项目 具体位置 路线
顺义 醍溪 洋房 交通 环境分析
号线 元大都 居板 优惠
精装 大户型 房源
绿地 国门 首站 掘金 空港
国际 精装 交通 一览
低密度 别墅 车位 优惠
住宅 公寓 精装 均价 优惠
公馆 待售 精装
名流 购房 礼金
公馆 精装 小户型 全款
项目 行宫 预计
项目 花园 均价
房山 世界 名园 准现房 待售 社区 实景图
海棠 公社 花园
燕莎 精装 现房 家具
建世华 独家 优惠
观景 公寓 时间 高层
楼盘 现房 优惠
门头沟 待售 新盘 绿岛 样板间
顺义 香花 预计
顺义 均价 全款
顺义 中景 待售
顺义 别墅 全款
顺义 花园 预计 别墅
号线 精装 小户型
嘉年华 活动 火热
股份 高调 商业地产
公寓 精装 现房
精装 小户型 总价
地铁 精装 寓所 项目 交通
预计 精装 居高板 洋房
百合 总价 户型
精装 小户型 待售 优惠
保利 别墅 总价
花园 别墅 地铁 公交 交通
交汇 天地 精装 交通 评估
月亮 公馆 精装
石匠 教育 医疗
舞动 绿色 活动
中铁 国际 新政 楼市 典范
待售 新盘 润泽 公馆 样板间
大运河 风采 号码牌
房山 绿地 国际
房山 准现房 均价
新政 项目 考量 性价比
领袖 大盘 价值
售楼处 实景图 曝光
手绘 风筝 活动
金风 科技 行业 精英
居板 现房 待售
预计 现房 均价
富力 花园 预计
首府 别墅 复式 精装
万通 中心 绿色 办公楼 活动
皇家 森林 别墅 现房 均价
调控 新动向 购房 市场
临空 经济 商务 生活 革命
家庭型 户型 市场
润泽 风格 别墅
华远 领衔 高峰论坛
中央 公馆 均价
国门 空港 高峰论坛 经济 引擎
领海 世家 均价
品府 预计 平板 高层住宅
房山 万科 半岛 优惠
建工 双合 家园
世家 精装 现房
责任 地产 国门 空港
盘点 楼市 热点 理由
经济 引擎 空港 区域 转型
地铁 号线 板楼
高端 别墅区 别墅
别墅 核心区 启动 意向
号线 精装 小户型 优惠 办理
智士 理想 生活区
国际 生活 资产
房山 地块 预计
保利 资产 保卫战
红木 项目 浓情 活动 快报
精装 现房 总价
号线 精装 小户型 优惠 办理
交汇 紫金 新干线 项目 施工
和平 大道 开间 优惠
金隅 万科 精装
婚礼 助准 新人 买房
公馆 精装 小户型 优惠
新盘 红木 户型图 曝光
房山 万科 半岛 样板间
房山 家园 均价
新政 房价 新盘 降价
新华 精装 样板间
地产 别墅 品牌 纪元
包容性 发展 论坛
万科 地球 小时 活动
国际 大厦 居商 住房 全款
公馆 预计 现房
国际 时尚 公寓 限量 发售
君渡 户型 曝光
国际 大酒店 花花世界
美食 厨艺 美味 倾城
豪宅 思想 世界 世界
高端 住宅 传奇
井喷 户型 新盘 定价
房山 世界 名园 预计
房山 水墨 均价
房山 家园 均价
名流 尊邸 均价
君渡 均价 户型
国际 公馆 精装
号线 精装 小户型 优惠 办理
精装 小户型 拎包
总价 小户型 楼市
影人 花园 优惠
房山 万科 半岛
房山 尚界 现房 清盘
国际 公馆 新品 国际 菁英
百合 预计 价格
景观 别墅 杏花 预计
金隅 万科 精装
君庭 活动 置业 风暴
南华 国际 中心 总价 租金
市级 花园 洋房
建世华 独家 优惠
房山 万科 半岛 样板间
投资者 大手笔 商业地产
大学城 现房 均价 特价
金隅 观澜 时代 预计
运河 院子 风景
号线 精装 户型 优惠 办理
新时尚 别墅 定义 生活 方式
新世纪 板楼 住宅
预计 新楼 开间
天地 精装 全款
芭蕾 广场 时尚 中心
财富 地产 海天 盛筵 高端 生活
转型 创展 布局 先机
世纪 星城 现房 排号 优惠
月亮 公馆 门票
领衔 地产 价值 投资 创展 转型
居折 新房 发力
优筑 精装 开间 大户型
泰华 世家 领衔 顶级 豪宅
保利 成品 世尊
漫步 春意 漫步
富力 地产 年度
浮云 精华 糟粕 所需
新政 产品 世界 新品 劲销
金隅 万科 样板间 图片 上线
项目 公交 直通
物业 地球 植树 活动
顺义 香花 现房 全款
体量 项目 预计
北线 房团 实地
北线 房团 实地
万科 生活 蓝本
国际 精装 优惠
建筑 旗下 地产
铸就 法式 浪漫生活
创展 转型 业绩
房山 小户型 房源
房山 汇豪 总价
新政 终极 产品 市场
橡树 居板 房源
石匠 全款 总价
顺义 房团 待售 新盘 小户型
顺义 房团 待售
精装 现房 资金
顺义 热盘 独家
公馆 山居 高层 豪宅 地标
公馆 领袖 专属
待售 板楼 新房
华润 置地 物业 分公司 交通 职业 技术 学院 人才 培养基
高端 住宅 热点 代表 方向
绿色 家园 业主 网友
富力 花园 预计 房源
顺义 精装 科技 别墅
北线 房团 实地 金隅 万科
万科 半岛 商业
凯迪 尚府 商业 投资
保利 湖景 传世 经典
保利 销售 中心
房山 置业 新动向 独树 大旗
写字楼 经营 管理 公司 地球 小时 活动
规划 发展 建邦
首邑 溪谷 户型
市场 淡季 豪宅 有机 传统
楼市 拐点 热盘
品质 金隅 万科 物业 服务 解析
房山 绿地 小户型 总价
别墅 排号 花园
两用 均价 精装
梦想 金隅 万科 圆梦
品牌 用心 万科
地产 投资 前景 研讨会
终极 置业 时代 花园 建筑
保利 花园 均价
新盘 绿地 国际
高层 项目 预计
中央 园景 生活 样本
房山 万科 办卡
房山 琉璃 别墅 均价 套房
教育 商业 范本
人气 项目 快讯 先知
公寓 公府 精装 大户型
风情 大运河 国际 公民 风情节
风情 大运河 国际 公民 风情节
用心 产品 居者
万科 金域 预计
世纪 星城 国际 房源 待售
金隅 万科 新房 公寓 样板间
顺义 号院 高层
铂晶 豪庭 全款
天润 福熙 大道
新盘 红木 办理 优惠卡
恒泰 地产 时间 项目 经济区 标杆
房山 万科 半岛 样板间
房山 草堂 别墅 尾盘 全款
房山 准现房 均价
民间 外交家 和平 大使
逸品 均价 全款
专家 国际 花园 公寓 现房
豪宅 园林 实景 样板 倒计时
国际 现房 总价
金隅 山墅 办理 期房 现房 样板间
金谷 洋房 生活
金隅 万科 公寓 样板间
珠光 御景 均价
新浪 独家 海景 大盘
房山 房团 天恒乐 活城
房山 房团 绿地 国际
世界 景观 建筑 审美
公馆 领袖 专属
房山 新盘 建邦 待售 总户数
房山 板楼 免费 房团
北京华 贸城 全款
麒麟 精装 小户型 出售
庭院 精装 均价
逸品 均价 全款
绿地 电影 微堂 小户型 公寓
力作 项目 品质 升级
家族 美学 生活 样本
建邦 品质 生活
门头沟 绿岛 待售 办理
顺义 预计 现房 房源
家庭 山居 独家 购房 优惠
招商 全款 苹果 笔记本
房山 良乡 全款
摩尔 国际 中心 独家 优惠
春展 镜头 花语 现场
楼市 调控 保值 方案 理由 保利
终极 天价 保利 夜场
区观 精装 准现房 面议
新盘 房山 光盘
华业 玫瑰 排号
新华 精装 全款
金融街 金色 密板
金隅 万科 万科 金牌 物业 服务
顺义 万通 别墅 现房 总价
共青 社现 排号
地铁 旺铺 保利 茉莉 公馆 商街
西华 别墅 产品
中信 预计 均价
保利 茉莉 公馆 预计
逐鹿 科技 住宅
房山 滨水 别墅
房山 预计 别墅
京报 人居 建设 发展 论坛
新华 大运河 风筝节
服务 品质 万科 金牌 物业 服务 解析
新天地 精装 现房 均价
别墅 预计 全款
精装 开间 准现房
豪宅 园林 实景 样板
热盘 天地 亮相 房展会
金贸 精装 准现房 全款
海棠 现房 优惠
预计 别墅 房源
世纪 星城 现房
城邦 现房 房源
社区 均价 现房
面向 人群 价值
项目 京通 快速路 城铁 公交 步行
顺义 国际 生活区 别墅 待售 公寓
顺义 大户型 别墅
顺义 花园 别墅 公寓 现房
顺义 现房 均价
顺义 精装 别墅
顺义 住宅 办公 物业
人居 建设 发展 论坛
精装 居板 家具
核心 地块 首创 优惠
待售 精装 房源
生活 待售 小户型 现房 房源
矩阵 小户型 总价
国际 样板间 一览
华润 大户型 教育
花墅 精装 别墅 均价
情动 万科 半岛
房山 万科 半岛 新房
核心 金融街 金色 洋房
华远 精装 公寓 住宅
水皮 预测 物价 房价 高位 财经 论道 现场 爆棚
雅世 合金 公寓 精装 现房
燕莎 核心 置业 华远
旅游 地产 项目 优惠
海景 住宅 精装 均价
天地 精装 样板间 图片 曝光
顺义 桃花源 别墅 准现房
庭院 独家 优惠
珠光 御景 均价
号线 精装 小户型 办理 优惠卡 样板间 一览
优筑 精装 均价
楼市 时代 价差 置业
京基 鹭府 选址
别墅 尾房 均价
溪水 排号 优惠
房山 万科 半岛 新浪 独家 摇号
房山 春堂 均价 优惠
房山 绿城 百合 公寓 大户型 现房
园墅 别墅 现房
核心区 人居 价值 论坛 论道 产业 战略
月亮 冰点 楼市 骄人 神话
业主 品质 生活
别墅 别墅 现房
金隅 万科 区域 发展
门头沟 绿岛 样板间
顺义 别墅 别墅
顺义 皇殿 精装 别墅
公馆 精装 准现房 均价
国际 预计 精装 均价
华业 玫瑰 银行 印象 插花 活动
讲堂 太阳能 热水 系统 建筑
中央 公馆 均价
别墅 项目 现房 均价
品府 高层 板楼
溪水 排号 优惠
新盘 行宫 居日
风景 待售 预计
金隅 地块 预计 价格
风水 生活 圣殿
商务 主题公园 花园 小区 公寓 别墅
万达 广场 均价
降价 热盘 精装
人居 价格 洼地 空港 生活
新华 精装 全款
门头沟 华润 山地 项目 预计 精装 别墅
顺义 优山 别墅 现房 全款 优惠
世纪 公园 均价
万科 示范区 华彩
世华 新品 办卡 优惠
助推 个性化 服务
力宝 广场 售楼处
润泽 悦溪 现房 房源
房山 春堂 楼体 实景图 曝光
房山 芭蕾 房源
新房 降价 需族 购房
摩尔 国际 中心 独家 优惠
金隅 万科 排号 办卡
宫庭 大户型 现房
正源 待售 新房
示范园区 实景图 曝光
花园 公寓 户型
中信 房源 预计 房源
新盘 百合 预计
富力 花园 预计
高层 公寓 组团
中轴 国际 精装 公寓 单价
项目 低价 购房
新盘 红木 优惠卡
别墅 现房 均价
房山 天恒乐 活城 全款 总价
房山 全款 总价
房山 汇豪 均价
景观 别墅 花园
星河 现房 总价
芭蕾 风筝 业主
公寓楼 现房 小户型
国际 文化 升级 引擎
项目 别墅 排号
仙境 示范区 亮相
品牌 商业 万科 半岛
国际 名模 助阵 样板间
项目 公社 小户型
新盘 绿地 国际
酒店式 公寓 精装 均价
首府 预计 现房
房山 时尚 广场 经典 空间
房山 万科 待售
小户型 新盘 待售 时间
世纪 星城 总价
新盘 供应 总价 小户型 市场 焦点
森林公园 河景 生活
集团 顶级 豪宅 精英
万科 半岛 预期 销售
公馆 公寓 住宅
万科 东金域 人群
环世华 居板 现房 全款
房山 预计 新房
房山 区域 发展 高峰论坛
香槟 精装 全款
价格 全款 购房
首岭 开间 全款
区观 精装 全款
运河 核心 百合 预计
溪谷 预计 别墅
顺义 精装 住宅 均价
顺义 花园 别墅
顺义 景园 别墅 尾盘 现房
精装 大户型 现房 家具
建世华 销售 中心
回龙观 小户型 新浪 优惠
精装 高层 均价
平谷 雅筑 别墅
春堂 春水 封顶
房山 待售 新房 优惠
房山 草堂 别墅 全款
房山 水墨 预计 优惠
区域 价值 魅力
地杰 精装 现房 厨卫
硅谷 住宅 别墅
君渡 佳绩 优惠 大放送
雀禧 排号 优惠
号线 精装 小户型 办理 优惠卡
逆市 客户 户型 数量
预计 复式 房源
实验 大盘 鸿坤 理想
富力 精装 特价
商品房 项目 预计
家族 升级 新品 亮相
房山 小区 现房 总价
金隅 万科 排号 办卡
新天地 精装 特价 均价
财富 公馆 御河 别墅 总价
低密度 别墅 现房
芭蕾 软陶 趣味 手工 家庭
金贸 中心 精装 准现房 优惠
体系 智能 豪宅 标杆
信步 园林 示范区
优惠 项目 精装 特价
新盘 项目 房山 待售
名苑 预计 现房 房源
楼市 主旋律 长假 新房
国际 重金 业主
金科 精装 开间 待售 均价
季在售 精装 均价
世界 秒杀 优惠
项目 预计 均价
万科 卖场 成片
世界 秒杀 黄金
国际 运河 院子
图文 复活节 浓情
趋势 低层 楼房 抗震 加层 项目 启动
富力 精装 特价
新盘 红木 样板 示范区
金融街 金色 居板
业乐 房山 风景
品府 高层 板楼
富力 花园 工厂 精彩 话剧
恒基 预计 居板
房山 绿地 微堂 全款
金隅 万科 精装 居办卡
天地 花园 洋房 别墅
地产 百强 企业 称号
水城 销售 中心
绿色生态 大宅 强势 招商 新品 面世
运河 院子 建筑 艺术
华业 玫瑰 均价
香语 世界 预计
开间 商住楼 均价
商业模式 尾货 发展 对策 研讨会
尾货 商业模式 发展
房山 绿地 微堂
房山 良乡 住宅 别墅
经济 形势 尾货 行业 发展 趋势
核心 金融街 金色 一览
金隅 观澜 时代 户型 解析
华纺易街 商铺 全款
别墅 森林 特价
融创 正果 京师
盛事 一锤定音 半岛
国际 精装 优惠
中体 奥林匹克 花园 收官 优惠 大放送
花语 购房 热情 力证 品质
住宅 市场 双轨制 局势 巨头 发力 商业地产
平台 房产交易 成本 线下 成本
保利 茉莉 公馆
巅峰 财富 公馆
工体 产权酒店 精装 优惠
逸墅 均价 贷款 优惠
新浪 爱情 梦想 婚礼
毛坯 现房 总价
办理 世家 优惠
绿城 诚园 大户型 精装
公寓 精装 现房
新盘 帝景 待售
世纪 公园 均价 优惠
财富 地产 新品 财富 公馆 御河
热盘 成员 网友
力宝 广场 精装 售楼处
住宅 市场 双轨制 局势 巨头 发力 商业地产
森林 别墅 总价
艺苑 预计 全款
保利 花园 房源
新盘 绿地 国际 排号
房山 待售 优惠
房山 绿地 微堂 小户型
星河 房源 户型
乐游 嘉年华 亲子
计划 手工 课堂 纪实
新盘 项目 排卡 优惠
妈妈 微笑 热盘
新盘 供应 热盘 齐发
买房 置业 低价 热盘
首创 精装 优惠
创业投资 交流 酒会 万科
建世华 新政 楼盘
华润 橡树 精装 景观 示范区 问世
名流 均价 排号
楼盘 新房 登记卡
领海 世家 预计 房源
助阵 体彩 羽毛球赛 芭蕾 雨站
同湾杯 摄影 大赛 春华 活动 公告
原乡 精装 均价 全款
别墅 均价 花园
现房 别墅 花园
房山 万科 示范区 样板间 图片 曝光
房山 万科 示范区 样板间 图片 曝光
房山 绿地 微堂 小户型
新世纪 均价 全款
合生霄 云路 精装 优惠
天地 洋房 别墅
天地 洋房 别墅
鸿盛 排号 优惠
业主 首席 生态园林
社区 现房 均价
金隅 万科 长假 生态 活动
顺义 优山 别墅 现房 优惠
顺义 房源 均价
号线 楼盘 区观
号线 内站 楼盘
五环 开间 精装
公寓 精装 现房
公园 预计 层板
招商 高层 样板 曝光
项目 水墨 山舍 全款
号线 工程规划 方案
大风 热情 花语
房山 半岛 待售 别墅 现房 花园 车位
房山 花园 待售 现房 总价
房山 水墨 优惠
房山 芭蕾 房源
国风 上观 房源
尾盘 精装 现房
预计 房源 均价
精装 准现房 优惠
正源 金融 世家 大户型
顺义 皇殿 待售 别墅
商圈 公馆 均价
分校 万科 半岛
孩子 万科 金域
水城 集体 庆生会
逆市 体量 大盘 华业 玫瑰
顺义 花园 别墅
万科 示范区 亮相
国奥 天润 福熙 大道 大户型 均价
现房 花园 洋房
领海 世家 组团
大学城 产业 学府 宅邸
保利 花园 房源
升级 创展 品牌 主题
风水 讲座 杂志
钢琴 大师 奏响 君汇 艺术 力量
房山 绿地 国际 全款
房山 首创 置业 集团 新盘 首创 伊林
摩梭 女性 红木 公益
摩梭 女性 红木 公益
领尚 居办卡 优惠
顺义 精装 均价
顺义 花园 洋房
购物中心 助推 升级
国宝级 设计 大师 颠峰 对话
大盘 人士 投资
大户型 别墅 全款
君安 国际 精装 住房
八通 户型 购房 优惠
回龙观 精装 小户型 待售 全款
地铁 别墅 板楼
领海 世家 优惠
精装 现房 全款
院礼 奢侈品 标准 实景 示范区
新盘 项目 高层 样板 曝光
新盘 均价 热盘 力度
金隅 观澜 时代 主题 活动
桥金 国际 精装 公寓 优惠
住宅 热盘 均价
中轴 国际 精装 大户型 现房
中体 奥林匹克 花园 集团 地产 发力 体育 地产
置业 国际 业主
方庄 项目 红方 国际 公馆 预计
偶寓 精装 总价
生活 小户型 待售 现房
建筑 现房 均价
名校 大盘 世家
回龙观 地铁 紫金 新干线 面市
空间 开间 均价
保利 花园 房源
新时尚 别墅 定义 生活 方式
房屋 房率 实惠
房山 国际 房源
房山 万科 半岛
润泽 别墅 全款
溪谷 别墅 花园
别墅 别墅 户型图
别墅 现房 花园
西华 别墅 户型 曝光
顺义 别墅 预计
别墅 实景图 曝光
地产 论坛 财经 名人 论道
万科 半岛 大盘 气质 人文 精髓
万科 金域 精英 人士 生活
优惠 总价 小户型
商业地产 品牌价值 发展 高峰论坛
房山 绿地 小户型 总价
房山 绿地 微堂 小户型
房山 绿城 百合 公寓 预计 房源
区域 旅游 置业
商务 主题公园 花园 小区 公寓 均价
华银 生态 别墅区 别墅 新品
华银 生态 别墅区 新品
顺义 半岛 别墅 大面积 庭院
顺义 别墅 别墅 全款
顺义 预计 均价
万科 商业地产 发展 模式 行业 标杆
万科 客户 体验 活动 启程
生态 大盘 建世华 面世
房山 待售 别墅 预计
房山 层板 均价
洋房 别墅 现房
门头沟 华润 山地 项目 别墅 待售
顺义 景园 别墅 现房
万科 半岛 教育 机构
君安 国际 精装 优惠
君安 国际 精装
润泽 公馆 现房
公馆 精装 现房
回龙观 矩阵 买房
政府 代表团 世界 和平 基金会
领海 世家 优惠
别墅 现房 花园 全款
房山 天地 特价 均价
房山 水墨 现房 期房 办卡 优惠
房山 汇豪 特价 均价
房山 家园 均价
大师 万科 作品 血统
天通 现房 全款
保利 公寓 待售 精装 均价
旅游 地产 项目
小时 空港 狂潮
大户型 房源 销售
顺义 花园 现房 公寓
顺义 花园 预计 别墅 新房
顺义 号院 花园 洋房 全款
号线 花语 办卡 优惠
万科 实景 样板间 示范区 品鉴
君安 国际 精装 住房
项目 现存 住房 抢手货
回龙观 精装 小户型 均价
国际 居折 均价
花墅 精装 别墅 总价
财智 国际 中心 精装 开间 样板间 曝光
房价 大哥 静观 热盘 动向
房山 万科 示范区 样板 间谍
房山 万科 半岛
投资人 情侣 婚房
预计 精装 大户型
精装 公寓 均价
广场 精装 现房
御园 预计 大户型 公寓
天地 精装 房源
教育 价值 升级
新盘 项目 待售
门头沟 绿岛 全款
顺义 国际 生活区 别墅 公寓
家园 实景图 一览
保利 预计 精装 房源
中央 国际 教育 气候 名校
精装 期房 特价 均价
交通 购物 学区 大盘 园墅 别墅 板块
华润 置地 精装 高品质 品鉴 共遇
房山 万科 里程 精装
房山 国际 中心 精装 户型 特价
房山 待售 新盘 建邦 户型 解析
优惠 潜力 热盘
苹果派 地下室 均价
万达 广场 均价
东墅 均价 优惠
传世 大作 故事
国际 公馆 户型
金隅 万科 启动 婚房 活动 爱情
金隅 万科 新浪 高峰论坛 商业地产 模式
顺义 待售 房源
速度 项目 试水
三环 花园 洋房 生活
保利 茉莉 商街 地铁 发售
京基 鹭府 售楼处
样板间 毛坯 交房 样板
现场 激情 国际 马术 落户
门头沟 项目 户型 解析
顺义 社区 交通 解析
套房 比例 金色 置业者
黄金地段 成就 优质 中景 成交量
区位 优势 保利 交通
国际 精装 全款
大户型 现房 均价
置业 国际 地标 品质
万科 半岛 全程 教育 活动
房山 待售 均价
招商 亮相 公园
棕榈泉 白金 公寓 尾房 全款
顶级 豪宅 面市
精装 叠墅 无缝 生活
国际 背景 投资 信心
亮相 高层 别墅
顺义 万通 预计 别墅 房源
顺义 住宅 办公 物业
大宅 亮相 公园 独家 视觉 盛宴
茉莉 公馆 置业者
招商 客户 新品 发布会
万科 均价 房子
水城 预计 公寓
方庄 项目 红方 国际 公馆 预计
问世 时代 公园 豪宅 板块
保利 茉莉 商街 地铁口 层高 金铺
领海 世家 期组
溪水 居板 均价
项目 金地 预计
楼市 公社 版图 热点
地杰 公寓 全款
公寓 特价 房源 优惠
橡树 预计 精装 房源
烟台 海景 项目 预计
华业 玫瑰 总价 优惠
国际 大厦 精装 居商 住房
万科 金域 小户型 刚性
交汇 国风 美唐 预计
红木 新浪 独家 网络 摇号 启动
金色 户型 解析
铂宫 大户型 均价
天恒 别墅 别墅 预计
别墅 现房 优惠
待售 房源 预计
房山 待售 独家
专家 国际 公馆 公寓 花园 洋房
金隅 山墅 待售 别墅
金隅 山麓 现房 待售
雅世 合金 公寓 精装 现房
国际 花园 均价
领略 大盘 社区 实景
亲水 实楼 样板间
百合 公寓 优惠
项目 地段 规划 实景图
项目 大堂 样板间 图片
橡树 公馆 酒店式 公寓 全款
万科 半岛 亲子
大乐透 奖金 买房 买菜
影人 花园 实景图 曝光
大学城 现房 均价
地王 高端 全景 生活
逸品 均价 全款
榕泉 洋房 别墅
大望路 时代 帝景 高层 待售
距离 优惠 尚府 居板
顺义 现房 社区 实景 曝光
上证指数 投资 不缩水
世界级 风水 大师 论道 有机 生态园 土地 仪式
麒麟 公馆 精装 现房
花园 洋房 待售 户型
珍宝 花园 西单 国际 时尚
保利 金矿 价值 金矿
保利 湖景 人生
润泽 悦溪 优惠
品质 物业 置业 良机
构筑 世界 生活圈 人居 价值 高地
预计 居高板 洋房
富力 商业 顺义 金融 核心
房山 草堂 别墅 现房 全款
金隅 观澜 时代 样板间 优惠
皇家 森林 别墅 尾房
别墅 车库 花园
经济 适用房 均价
精装 公寓 住宅 均价
生活 实楼 样板间
核心区 大盘 区域 典范
地产 亲子 魔术 盛筵
万科 金域 房源 大气 诚信 发售
别墅 项目 会馆 预计
铂金 现房 登场 叠墅 境界
新盘 首创 别墅
房山 世界 名园 总价
年轻人 婚房 亮相 红木 启动 仪式
地产 借势 盛况
别墅 尾盘 预计
高端 项目 高端 市场
调控 低潮期 楼盘
专家 发展 财富
华纺易 复式 现房 全款
洋房 待售 全款
世界 待售 居折
全景 精装 楼王
别墅 现房 均价
原乡 别墅 全款 花园
中年人 住房 金隅 万科
房山 现房 均价
房山 预计 房源
房山 待售 独家
放情 首岭 业主 体验 观光
别墅 待售 特价
支流 森林 样板间 独家
月亮 公馆 预计 大户型
万科 纯质 生活 理念
商圈 大户型 均价
三环 新古典主义 欧式
金色 准现房 优惠价
优惠 热盘 待售 独家
盘点 记忆 动画片 项目
水手 海景 住宅 恒泰 时间
学府 花园 现房 均价
金科 小户型 开间 总价
儿童 小伙伴 个家
大学城 现房 均价 购房
合生霄 云路 大户型 豪宅 优惠
文化城 星梦 工坊 别墅 花园
世纪 星城 全朝 待售 现房
世纪 星城 国际 期房 待售
华业 玫瑰 总价 优惠
月亮 公馆 大户型
魅力 金隅 万科 广场 商业 发展 步伐
高端 项目 高端 市场
五环 精装 公寓 待售
精装 现房 公寓
大户型 现房 全款 家具
贡院 大户型 现房
商圈 公馆 公寓 全款
偶寓 精装 小户型 期房 全款 优惠
公馆 公寓 现房
主力 户型 户户 户户 观景
世界 待售 礼品
水墨 山舍 平均价
润泽 公馆 现房 期房 均价
公馆 精装 现房
号线 期房 全款 均价
华润 预计 洋房
花园 洋房 现房 均价
恒盛 预计 户型
别墅 均价 贷款
首邑 溪谷 楼号 期房 全款
别墅 玫瑰园 尾盘 现房
别墅 花园 车库
天通 毛坯 现房 均价
招商 样板间 照片 新鲜出炉
花园 大户型 别墅 待售
科帕 户型 价房
别墅 现房 优惠
花园 公寓 别墅
广场 精装 现房
现房 尾盘 大面积 花园
榕泉 花园 洋房
自带 商业 生活
楼王 产品 亮相 户型 梦想
富力 花园 待售
月亮 公馆 特价
采育 板块 置业 回报率
池口 集体 产权 均价
地产 理念 生活
万科 对话 教育 联姻 地产
恒盛 洋房 购房 优惠
摇号 中奖 用户
环鸿坤 理想 全款
居者 生活 新鲜感
房山 万科 里程 售楼处
森林 价值 魅力
教育 地产 发展 轨道
星河 总价 特价
星河 总价 特价
公园 精装 酒店式 公寓 现房 均价
洛伽 景观 别墅 待售 均价
香包 赛龙舟 粽子 买房子
运河 百合 购房 购房
香语 世界 排号
冲刺 院校 低价
世界 书写 亮相 财富 公馆
世界 清盘 特价 优惠
政策 影响 高端 购房 终极 置业
文化 广场 新盘 公馆
首城 国际 中心 精装 户型
建邦 空间设计 购房者
房山 绿地 均价
万科 金域 精装 样板间
红木 团队 成员 重罚
顺义 预计 房源
中景 底蕴 地产 文学
方庄 红方 国际 公馆
中信 示范区 待售
回龙观 小户型 均价
国奥 天润 福熙 大道
客户 佳节 品味 国粹
金科 小户型 开间 购房 优惠
房山 万科 全款 总价
房山 世界 名园 总价
房山 万科 半岛
房山 建邦 预计
房山 绿地 国际
棕榈 现房 总价
大学城 现房 均价
溪谷 别墅 样板间 均价
公园 精装 酒店式 公寓 现房 均价
洛伽 预计 别墅
万科 品刚 房源
金牌 物业管理 公司 金地 物业
香雪 社区 典藏 现房
风水 讲座 登场 现场 购房 代金券
风水 讲座 登场 现场
楼市 房价 市场
顺义 公寓 售房
国风 美唐 公园
金域 房源 人士 购房
招商 精装 优惠
代理 金谷 楼市
准现房 项目 平价 市场
中央 公馆 均价
天恒 别墅 别墅 待售
房山 万科 半岛
新政 环境 市将 品质 竞争 时代
万科 金域 样板间 图片 曝光
国风 美唐 小户型 待售
国风 美唐 待售
现房 精装 公寓 尾盘
国际 精装 小户型 全款
置业 良机 金域 精英 生活
花园 洋房 待售
国际 科教 积极探索 园区 招商 模式
万科 万科 活动
盛宴 家庭 活动
公馆 预计 精装
天保 居板 均价
清华 效果图 实景 礼献
产品 品鉴 浓情
国风 美唐 活动
智人 学府 社区
豪宅 生态 别墅 盛景
万科 半岛 名校
回龙观 小户型 均价
别墅 现房 全款
富力 洋房 别墅
推介会 国民 合作 模式
织谷 预计 总价
中式 别墅 现房
房山 绿地 微堂 精装
新政 购房者 置业 品牌 发展商 优势
淡市 住房 行情 门槛
别墅 户型 房源
金质 生活 金域 精装 样板 示范区
门头沟 华润 山地 项目 预计 公寓 产品
顺义 香花 现房
顺义 别墅 全款
顺义 优山 现房
顺义 水色 时光 别墅 现房
顺义 别墅 准现房
顺义 景园 别墅 现房
顺义 皇殿 待售 别墅
号线 小户型 售折
部委 商业地产 逆市
楼盘 洋房 板楼
国风 上观 珠宝 品牌 时尚 活动
市场 综合体 设计 论坛
生活 摩派 媒体 新品 发布会
精装 公寓 住宅
新天地 精装 现房 特价 均价
庭院 均价 全款
华银 生态 别墅区 户型 均价
国际 小户型 准现房
百合 小户型 总价
金隅 万科 公寓式 物业 服务
金隅 观澜 时代 产品
顺义 花园 现房 公寓
顺义 花园 预计
顺义 精装 别墅
顺义 尾房 均价
仪式 产品 推介会
君庭 全款 均价
龙盛 清盘 均价
亲子 生活 家庭 生活
万科 里程 学府 生活 缔造者
体验 王金 万科 买房
保利 功夫 专场 鉴赏会
北京华 贸城 尾盘 户型
华远 地产 标杆 华远 国门 高端 物业
风筝 文化节 圆满结束
中广 大户型 现房
洋房 别墅 待售
城邦 精装 现房
运河 院子 现房 别墅
洋房 别墅 均价
别墅 成交量 高端
万科 品质 大盘
金融街 金色 香府
学府 花园 均价
新盘 行宫 期房
新盘 首创 别墅
房山 半岛 别墅 准现房
房山 草堂 别墅 尾房
房山 花园 预计 新房 均价
房山 准现房 均价
房山 芭蕾 均价
房山 尾房 房源
麒麟 精装 房源
公园 预计 精装 大户型
华远 住宅 均价
绿城 诚园 精装 大户型
苹果派 地下室 平均价
风水 讲座 登场 现场 购房 代金券
别墅 别墅 优惠
顺义 精装 房源 售楼处
置业 良机 万科 金域 倒计时
万科 销售额 高端 项目
国风 上观 样板间
保利 茉莉 公馆 登记日
新景 别墅 别墅
原乡 别墅 全款
房山 万科 全款
房山 世界 名园
棕榈 现房 总价
顶级 品牌 国风 上观 样板间
低价 板楼 市场
号线 精装 小户型
万科 房山 成交量 冠军
组团 地铁 薄板 楼王
万科 半岛 户型
公馆 住宅 别墅
居板 准现房 装修费
国际 大厦 精装 居商 住房
京基 鹭府 别墅 经典 论坛
北美华人 聚集区 资源型 顶级 住区
城铁 线润 小户型 开间 均价
建邦 高品质 格调 社区
恒泰 时间 网友
父亲节 父亲 房子
房山 春堂 均价
房山 绿城 百合 公寓 现房
房山 小区 现房 待售 均价
万科 金域 套房 发售 政策
京基 鹭府 预计
精装 木屋 均价
金隅 万科 户型
金隅 地块 预计 价格
润泽 悦溪 现房
国际 花园 均价
板式 高层 项目 均价
东墅 别墅 优惠
管理 服务 升级 物业 行业 标杆
公社 预计 房源 均价
顺义 小户型 均价
新盘 房山 楼市 供销
五环 精装 公寓 待售
保利 预计 精装 户型 均价
中信 待售 购房
世界 房源 总价
时光 天恒乐 活城 活动
绿地 国际 精装
绿地 国际 精装
房山 国际 新房 均价
房山 万科 半岛
房山 芭蕾 均价
新盘 顺义 楼市 真空
西单 复地 绒线 现房
正源 金融 世家 精装 准现房
大望路 时代 帝景 高层 待售
顺义 万通 别墅 全款
核心 组团 薄板 楼王
高端 人才 特区
园墅 原生态 别墅 现房
天通 毛坯 现房
植物园 万平 私属 园林
学院派 住宅 公寓 房源 现房
优馆 现房 公寓
风水 讲座 现场 购房 基金
调控 形势 理性 别墅 置业
新盘 低价 竞争 光盘
金隅 万科 楼盘 逆市
顺义 户型 均价
别墅 新品 硅谷
万科 抢占市场 先机
号线 天润 福熙 大道 实景图 曝光
国际 预计 排号
大势 投资 地产 机会
建邦 业主 投资 活动
房山 地铁 公交线路
新政 资产 购房者
橡树 预计 精装
财富 公馆 财富 意式 领略 视觉 盛宴
富力 花园 预计 精装 房源
万科 里程 学府 生活
预计 居板 别墅
铂宫 大户型 均价 实景图
开发区 新盘 天地 待售
观景 楼王 倾城
天著 定位 项目
八通 梨园 新盘 景园 待售
金隅 观澜 时代 样板间
门头沟 两限房 项目 待售 小户型
变形金刚 泰华 世家
万科 函馆 大宅
城育 龙杯 艺术创作 仪式
伊泰 世家 激情
君安 国际 父亲节 活动
国奥 天润 福熙 大道
地产 爱心 振华 农民工 子弟学校
御府 精品 房源
天地 精装 小户型 预计
绿地 官方 新浪 爱心 活动
金隅 万科 真谛
领海 世家 大户型 购房
别墅 现房 均价
酒店式 公寓 精装
工体 新盘 君汇 预计 均价
生活 艺术 情境 单位 活动
玫瑰园 别墅 总价
庭院 精装 均价
精装 公寓 别墅
君安 国际 精装 均价
华润 置地 布局 大区 八盘 京津唐
君安 国际 楼市
新盘 首创 别墅
锦绣 精装 均价
房山 半岛 别墅
金隅 观澜 时代 优惠
公园 精装 现房 均价
名苑 预计 精装
大望路 精装 全款
万通 新界 新界 预计
烟台 海景 别墅
烟台 海景房 别墅
君渡 优惠 购房
精装 公寓 住宅
红字 红木 楼市 红色
地产 品牌价值 地产 消费 趋势
高端 品质 置业
优惠 项目 交汇
预计 房源 准现房
香雪 家装 系列讲座
新浪 经典 品质 生活
琉璃 别墅 别墅
项目 待售 均价
泰华 世家 领袖 文化
区域 整体 价值
华业杯 国际 名人 邀请赛 开杆
华润 世家 实景 园林 生活 体验 首度
国际 盛情 业主 巅峰
品牌 区域 价值 端倪
品质 生态 大盘
房山 万科 半岛
房山 别墅 预计 均价
房山 汇豪 特价
新浪 品鉴 山居 生活
中信 地产 建党 主题 活动
金色 洋房 别墅 特价
建党 重点 规划 区域 热盘 潜力
房山 现房 实景图 曝光
房山 万科 半岛
高层 板楼 优惠
公园 集群 高尚 生活
锦绣 层层 活水 进社区
文化 造宅 盆景 园林
万科 全球 绿色 建筑 公园
万科 亲绿 课程表
公寓 精装 均价
国际 精装 现房
楼盘 消失 洋房
保利 世界 生活 华宅 登场
华润 样板 示范区 亮相
华润 样板 示范区
房山 滨水 别墅
房山 尚界 房源 别墅
房山 春堂 优惠
御府 亮相 高端 物业 标准 体系
月亮 公馆 排号 优惠
财富 公馆 御河 别墅
项目 价值 百合 领衔 楼市
香雪 交房 房源
月亮 公馆 排号
金色 购房 新亮点
世界 和平 基金会 代表团
世界 和平 基金会 世界 能源 主席 和斯 议长
水墨 山舍 住宅 别墅
步行 商务 广场
品质 万科 新纪录
企业 助力 发展 开发区 政策 培训
恒盛 住宅 别墅 均价
平谷 预计 精装 别墅 均价
平谷 雅筑 别墅 均价
铂宫 预计 均价
房山 世界 名园 预计 房源
房山 万科 半岛
房山 天地 现房
房山 天恒乐 活城 均价
房山 水墨 复式 现房
房山 春堂 消夏 活动
房山 绿城 百合 公寓 现房 优惠
房山 漫步 预计
别墅 现房 均价
金隅 观澜 时代 均价
金隅 观澜 时代 均价
中广 大户型 现房 均价
世家 精装 现房
新天地 现房 均价
华银 生态 别墅区
百合 预计 房源
月亮 公馆 排号
顺义 别墅 尾房 预计
顺义 精装 别墅 庭院
顺义 精装 板楼 花园 洋房 待售
顺义 桃花源 别墅 现房
顺义 景园 别墅 现房 贷款
顺义 现房 均价 贷款
顺义 别墅 别墅 均价
顺义 精装 期房 均价
号线 精装 小户型 总价
新盘 核心 地段 小户型 产品 市场 亮点
核心区 地块 物业 价值
麒麟 公馆 精装 现房 均价
项目 优筑 预计 现房
产业 板块 供应 主场
生态 核心 腹地
城铁 线润 小户型 均价
建外 精装 均价
房山 万科 里程
杏花 别墅 均价
运河 别墅 均价
像素 户型 全款
星源 精装 现房
大户型 现房 均价
芭蕾 国学 人居 风水 讲座
优惠 项目 房山 小户型
顺义 花园 标准 公寓 均价
顺义 优山 别墅 新房
顺义 准现房 别墅
顺义 精装 别墅 现房 优惠
万科 区域 模式
新盘 井喷 房源 低价 眼球
万科 金域 楼市
审美 情趣 新式 别墅
新址 落户 潜力 热盘
首岭 国际 海滨浴场 免费 公众
京基 鹭府 预计 项目 户型图 曝光
商务 主题公园 花园 小区 住宅 别墅
香麓 现房 别墅 户型 特价
国际 预计 小户型 房源
国际 精装 开间 家具
金隅 山麓 现房 别墅 待售 优惠
烟台 海景 别墅
烟台 海景房 别墅
东墅 别墅 均价
文化城 星梦 工坊 别墅
财富 公馆 御河 名表
面朝 繁花 生活
金隅 万科 价值
号线 特价 精装 小户型
万科 古典音乐 活动
橡树 公馆 酒店式 公寓 现房
万科 领航 里程
万科 金域 大盘
润泽 公馆 现房 期房 均价
香槟 营销 体验 中心
花园 洋房 总价
绿城 公馆 开间 全款
工体 新盘 君汇 待售 预计
星河 婚房 婚房 基金
国风 上观 预计
奥林匹克 花园 精装 现房 均价
公寓 精装 大户型 现房
蝶泉 花园 别墅 现房 均价
首城 双景 精装 空间
天著 别墅 队列 关键 王牌
金隅 万科 票价
楼市 园林 效果图 效果
芭蕾 样板 实景
万科 半岛 亲子
金蛋 活动 优惠
金色 洋房 别墅
环鸿坤 理想 均价
别墅 现房 全款
海棠 别墅 全款
房山 绿地 国际 板楼
保利 预计 均价
国奥 天润 福熙 大道
大户型 复式 均价
经济 适用房 均价
精装 别墅 售楼处
旗下 酒店 市场
住宅 别墅 待售
精装 复式房 待售
运河 院子 大户型
社区 现房 均价
号线 特价 精装 小户型
万科 风景 人气 爆棚 楼市
万科 品质 生活 范本
商圈 公馆 特价 全款
公馆 住宅 均价
君安 国际 精装 均价 全款
八通 现房 平均价
保利 别墅 现房
地铁 洋房 别墅
保利 茉莉 公馆 小户型
预计 居板 别墅
绿地 国际 精装
财智 国际 中心 精装 准现房
房山 生活 领地
房山 别墅 房源
天通 现房 均价
池口 集体 产权 均价
别墅 尾盘 现房 均价
国际 小户型 房源
国际 大学生 购房 毕业证
月亮 公馆 大户型 样板间 曝光
金隅 观澜 时代 耀世
顺义 小户型 房源
花园 洋房 山语 待售
京基 鹭府 俱乐部 高端 圈层 巡展
华贸 地产 强力 地产
华远 纪实 生活 使馆区
别墅 现房 大面积 花园
花墅 精装 别墅 准现房
直播 金地 实景 品鉴 晚会
时尚杂志 名模 亮相 样板
海棠 公社 别墅 均价
金泰 经济 适用房
公寓 公寓 现房
锦绣 精装 小户型
大望路 精装 豪宅
楼市 降价 领头羊
新盘 交汇 小户型 总价
地产 别墅 天著
金域 热潮 高品质 住宅
锦绣 活动 亮相
顺义 万通 别墅 全款
号线 精装 现房 均价
合景 公寓 精装
国际 艺术品 基金 启动 对话
区域 价值 置业 房山 楼市
时代 门头沟 焦点
小户型 投资 热点
平谷 天润 预计 均价
金隅 万科 约会
润泽 户型 别墅
精装 现房 均价
天地 精装 小户型
香雪 交房 精装 小院 华美
半岛 置业 计划
顺义 开间 尾盘
精装 现房 优惠 总价
太和 户型 精装
铂晶 豪庭 精装 现房
中轴 国际 精装 现房 贷款
中信 公园 地产 时代
设计师 广场 精装 小户型 限额 特价
国际 大厦 精装 现房
计划 复式 毛坯房
万科 里程 购房
楼市 高温 小户型
产业 投融资 万科
华润 预计 大户型
建筑 现房 均价
景泰 地产 首度 力作
专家 国际 花园 精装 现房
大户型 现房 公寓 产权
别墅 现房 大面积 花园
大户型 精装 现房
房源 待售 新房
地块 待售 均价
细节 高端 住宅
世家 产权 房源
区观 套房 均价
门头沟 预计 精装 板楼
贡院 大户型 现房
市区 豪宅 市场
半岛 奠基 启动
华润 橡树 社区 板块 置业 升级
华远 核心 物业 风潮
君安 国际 核心 区域 价值
预计 开间 均价
房山 万科 半岛
房山 天恒乐 活城 总价
御府 地产 冰层 火山
现房 独院 别墅 总价
别墅 购房 花园
招商 精装 优惠
现房 别墅 待售
金融街 金色 预计
金隅 万科 精装 户型 总价
国风 美唐 小户型
华银 生态 别墅区
做客 麒麟 大讲堂
优盘 精装 现房
财富 公馆 财富 人生 邀请赛 收杆
世纪 星城 预计
名苑 预计 精装 现房
金地 品质 洋房 社区 典范
设计师 广场 精装 小户型 特价
热盘 均价 降价
大学生 结业 购房 父母 储房 成就 校园 业主
海天 公寓 套房
房山 天恒乐 活城
房山 新盘 金地 房源 户型 解析
天地 精装 小户型
投资 项目 发布会 圆满结束
大学城 小户型 首置 热点
世纪 星城 国际 预计 现房
华业 玫瑰 总价
富力 花园 精装
金域 居热售 百变 户型 卖点
金地 物业 生活
库存 重压 楼市 时机 低价 新盘
万科 里程 社区
万科 金域 房源 热售
审美 情趣 新式 别墅
别墅 均价 现房
橡树 主力 户型 解析
金色 洋房 生活
运河 院子 游园 小记
优惠 项目 特价 单价
华业 玫瑰 均价
富力 花园 精装
社区 现房 均价
金地 集团 品牌 理念
西华 别墅 品质 生活
顺义 中景 均价 户型图 曝光
国风 美唐 劲销
跨国 商业 商业 升级
供应量 井喷 小户型
恒泰 时间 海居 梦想
金隅 万科 孩子 礼物
华润 橡树 品质 大宅 区域 人居 生活 新理念
华润 预计 精装 大户型
红木 预计 小户型
城市化 区域 经济 发展 论坛
现场 售楼处 办卡 优惠
天恒 别墅 预计 别墅 房源
影人 花园 准现房
房山 漫步 待售 居板 样板间
房山 小户型 解析
庭院 精装 期房 均价
榕泉 新盘 洋房 别墅 总价
精装 公寓 别墅
公寓 现房 均价
海景 精装 现房
漫步 售楼处 市场
门头沟 两限房 待售 小户型
门头沟 绿岛 准现房
门头沟 国际 现房
万科 地铁 居所
花园 预计 房源
公园 诗意 生活
万科 半岛 项目 活动
京轴 价值 楼盘
集团 乡村 俱乐部 竞技
国际 设计师 家居 艺术
城铁 公社 均价
复地 集团 全国 服务 热线 品质 服务 领衔 行业
大学城 置业 准则 品牌 小户型
市探 精装 大宅 华润
启动 区域 均价 项目 一览
启动 区域 均价 项目 一览
新房 项目 调价 计划
金地 预计 均价 排号
恒泰 时间 精装 海景 公寓
房山 万科 里程 预计 精装
房山 别墅 预计
房山 花园 预计 现房 均价
棕榈 现房 均价
房山 小区 现房 板楼 待售 总价
别墅 排号 选房 双重
名流 尾盘 均价
大望路 时代 帝景
共青 均价 现房
珠光 御景 均价
全城 新浪 北京房产 电商
别墅 买方 地位
待售 独家 摇号
公馆 精装 尾盘
首邑 溪谷 小户型 排号
花园 均价 全款
待售 新盘 保利 茉莉 公馆 小户型
教育 社区 价格 逆市 低价 学区
特价 御府 特价
融创 区域 新时尚
金融街 金色 香府 待售 住宅
门头沟 学区 绿岛 均价
号线 硅谷 宽景 大宅 总价
文化圈 破局 楼市
营销 红木 突围
刚性 置业 东热盘
劲销 冠王 市场
中心 精英 精神
首席 生态 项目
华远 设计 铸就
天恒乐 活城 高板 实体 样板间
房山 世界 名园 预计 房源
房山 国际 中心 现房 售省
房山 汇豪 特价
皇家 森林 别墅 尾盘 别墅 均价
地杰 精装 公寓 现房
花园 尾盘 精装
新盘 名苑 预计
华银 生态 别墅区 新房 优惠
金隅 万科 地方
新盘 供应 居折
万科 均价 光楼 茶餐厅 强势
花园 洋房 时代
项目 优筑 预计 现房
君安 国际 精装
万科 里程 学府 社区
舞步 马术 圆满结束
地铁 八号 通车 无缝
官厅 别墅 均价
首创 预计 别墅
对话 顶级 别墅
对话 顶级 别墅
恒华 地产 案名 活动 大奖 等你拿
新浪 独家 峰会 大会 世界
方庄 红方 国际 公馆 排号 优惠
国际 花园 均价
国际 准现房 均价
预计 房源 均价
牧歌 别墅 均价
优盘 预计 现房
新盘 交汇 小户型 待售
金隅 万科 万科 经典 全家 解决方案
水城 排号 优惠
中央 居住区 大学城 核心 生活
核心 区域 地铁
总价 小户型 门槛 投资 价值 分析
方式 轨道交通 分流
房价 市中心 低价
地铁 特价 洋房
市探 精装 大宅 华润
织谷 预计 复式
社区 低密度 绿化率 生活
天著 别墅 双重 价值
力宝 广场 精装 排号
国际 生活 国际 公寓
门头沟 新盘 板楼
公馆 总部 经济圈 人居 高地
生态 大盘 标杆
花园 金地 社区 文化
花园 洋房 科技
保利 地产 和乐 唱响 社区 民族情
置业 新动向 金色 独树 大旗
实地 新盘 优盘
影人 花园 实景图
洛伽 住宅 别墅 均价
绿城 诚园 海豚 计划
优盘 楼盘 现状
铁的纪律 品质 建军节 特荐 实力
顺义 棕榈 中央 待售 别墅
君安 国际 精装 全款
回龙观 矩阵 准现房 均价
城铁 公社 小户型
寓所 均价 特价
御府 特价 洋房 均价
品府 均价 优惠
花园 开间 准现房
绿地 国际 精装
财智 国际 中心 精装 开间 准现房
鼓楼 顶层 复式
房山 底价 商品房 实惠
方庄 红方 国际 公馆 排号
集团 有机 生活 高峰论坛
尾盘 溪谷 现房 别墅
国风 美唐 小户型 总价
国际 大盘 价值
奥林匹克 花园 现房
华纺易 大户型 现房 均价
星城 大户型 现房
核心区 土地 万科
特价 价格战 主战场
顶级 置业 风向
金隅 万科 启动 置业
顺义 新盘 半壁店 项目 待售
绿地 社杯 创业 大赛
鸿坤 预计 花园 洋房
置业 主旋律 金域 置业 热潮
保定市 低密度 别墅 均价
客户 答谢会 财富 公馆
高峰论坛 财富 公馆
御府 特价 洋房 均价
房山 快线 待售
房山 新盘 建邦
花园 公寓 精装 别墅 总价
集团 项目 金钥匙
新盘 项目 顺义 居板
华业 玫瑰 特价
月亮 公馆 现房 均价
顺义 别墅 优惠
华润 置地 置地 会杯 足球联赛 小组 精彩 升级
万通 别墅 居所
传统 玩具 比赛
先锋 话剧 先行 中心 文化
建世华 风景 韵致 生活
印象 摄影 大赛
国奥 精品 世华 楼座 封顶
华润 精装 大户型 均价
别墅 现房 全款
华银 生态 别墅区
万科 精装 大户型
御园 别墅 精装 大户型
金隅 山麓 待售 别墅
森林 别墅 现房 均价
烟台 海景房 别墅 总价
均价 公寓 现房
顺义 香花 现房 均价
顺义 景园 别墅 现房
顺义 现房 均价
顺义 别墅 优惠
顺义 多种类型 精装 房源
号院 奥迪 共品 香车 美宅
金隅 万科 小时 销售 房源
别墅区 精装 洋房
席卷 楼市 房山 众盘 战团
万科 金域 房源
需族 楼市 推动力
华远 样板间 活动
华远 燕莎 使馆区 生活
红木 预计 房源
公寓 现房 均价 全款
房山 国际 中心 特价 均价
房山 建邦 待售
润泽 悦溪 现房 均价
精装 豪宅 均价
正源 现房 售折 均价
名流 业主 优惠
顶级 别墅 产品
顺义 优山 别墅 现房
顺义 水色 时光 别墅 现房
产业 规模 万科 借势 发展
皇殿 价格 销售 阶段 解析
价格战 房山 降价
元大都 复式 均价
首城 双景 期房 均价
经济 适用房 均价
名校 实验 小学 春堂
皇殿 产品 价值 解析
天著 别墅 登场
天著 距离 五环 别墅
高端 豪宅 资产
万科 高端 产业 集群
万科 半岛 观影 有奖 活动
快线 登场 板块 生活
琉璃 别墅 别墅 现房 均价
中央 公馆 房源 均价
现房 别墅 均价
棕榈 现房 均价
房山 小区 现房 均价
学园 实验 奠基仪式
金隅 万科 均价 精装 交房
像素 现房 均价
别墅 现房 均价 优惠
保定市 首府 预计
庭院 精装 均价
高层 别墅 封顶 均价
理性 置业 建邦
金域 置业 计划
门头沟 华润 山地 项目 预计 精装 别墅
门头沟 绿岛 现房
门头沟 国际 精装 现房 均价
号线 复式 房源
印象 摄影 大赛 投票 电影票
公园 地产 中景
建筑 现房 均价
公馆 尾房 均价
学区 精装 期房
偶寓 两用 全款
公馆 尾房 优惠
关键 落位 突破 发展
环世华 尾房 大户型 均价
国奥 大盘 润泽 公馆 排号 场面
房山 绿地 国际 优惠
供需 价换量 楼市 整体 格局
方庄 红方 国际 公馆 房源 优惠
别墅 均价 全款
花园 预计 别墅
别墅 大户型 别墅
西华 模式 体系
西华 待售 别墅
金地 花园 洋房
金隅 观澜 时代 主题 活动
锦绣 佳节 民俗文化 盛宴
门头沟 华润 置地 润景 公馆 预计 季度
海棠 实景 花园 样板间
精装 商业 特价
大盘 锦绣 社区
红木 房源 均价
金融街 金色 香府 样板间
领海 世家 特价
纯板 花园 洋房
房山 主题 活动
房山 芭蕾 预计
别墅 购房 花园 车库
园墅 别墅 毛坯 现房 均价
运河 大户型 别墅
别墅 总价 均价
科帕 洋房 均价
金隅 观澜 时代 组团 购房 双重 优惠
万科 大都会 项目
新盘 户型 公寓 预计
芭蕾 全程 音乐节
西单 复地 绒线
金贸 中心 酒店式 公寓
弧形 板楼 住房 均价
金地 项目 大学城 人文 气息
高端 人居 终极 别墅
项目 新盘 楼市
铂晶 豪庭 精装 现房
产品 生活 万科 半岛 产品 解析
珠光 御景 低层 板楼 公积金 贷款 待售
君安 国际 形象大使 儿童 专场 活动
城铁 小户型 总价
别墅 公寓 现房
文化城 星梦 工坊 均价
绿洲 预计 别墅
首城 国际 中心
精装 木屋 均价
金科 购房 降价
招商 精装 优惠
金融街 金色 预计
保利 样板 均价
铂金 预计 别墅
天润 福熙 大道
大户型 别墅 现房
烟台 别墅 大面积 花园
时间 精装 海景房 均价
新盘 逸品 待售 居板
金地 新浪 活动
金隅 万科 万科 经典 全家 解决方案
顺义 别墅 大面积 庭院
顺义 中铁 待售 精装
顺义 花园 别墅 准现房
顺义 别墅 现房
顺义 精装 准现房
顺义 小户型 均价
顺义 居板 均价
鸿坤 地产 搜罗 社区 主题
别墅 降价 跑量 阴影
万通 别墅 样本
楼市 战乱 大房 企求 销量
万科 金域 置业 计划 启动
院墅 中轴线 帝脉 价值
君安 国际 大奖赛 活动
地铁 洋房 特价
海棠 别墅 全款
绿城 公馆 开间 均价
金地 高层 板楼
精装 复式 公寓 独家
平谷 预计 精装 别墅 均价
平谷 雅筑 别墅 均价 面议
房山 天地 现房 均价
房山 天恒乐 活城 小户型 特价
房山 草堂 别墅 现房
房山 水墨 预计 电梯 板楼 现房 房源
房山 绿城 百合 公寓 现房
房山 金地 居板
溪境 美宅 优惠 漫客 全球
烟台 海景房 小院 总价
新浪 独家 房山 新盘 漫步
天著 世界 顶级 别墅
品质 华润 品质 密码
顺义 准现房 优惠
顺义 号院 预计 高层
新浪 亲子 世华
球星 红木 林杯 足球赛 开幕式
中轴 宣告 时代
水墨 山舍 住宅 别墅
五星 理想 居所
龙盛 准现房 均价
印象 城寓 洋房 预计
房山 尚界 房源 排号 优惠
房山 水墨 期房 优惠
新浪 品鉴 金科
御府 板块 价值
和平 大道 精装 家具
公馆 精装 优惠
保利 公寓 现房
大户型 精装 准现房
优质 孵化器 国际 公寓 办公
纵观 楼市 金隅 万科 城逆市 原因
天著 俱乐部 战略 合作
顺义 棕榈 中央 预计 别墅
宏润 家园 准现房 均价
价值 西华 王者 风范
万科 金域 婚房 计划
创始人 区域 价值
精装 公寓 独家
铂宫 小户型 均价
文化 气息 学府 圣地
金隅 万科 均价 精装
北京华 贸城 均价
万达 广场 均价
智地 钻河 公馆 预计 小户型
橡树 精装 居板 优惠
别墅 现房 花园
精装 现房 大户型
雅世 合金 公寓 现房 尾盘
润泽 地产 教育 地产 升级
启动 国际 投资 热潮
影视 主题 综合体 先河
影视 主题 体验
落子 房山 京诚
蘑菇 优质 小户型
别墅 概念 天著 内情
新盘 房山 居板
品牌 跨界 合作 生活
国际 精装 均价
封顶 业主 企业 共话
花园 板式 房源
万科 半岛 工地 初体验
生活 小户型 待售 总价
金隅 万科 现象 地产 品牌效应
万科 金域 置业 计划 启动
体验 生活 合景熙 咖啡 品鉴 活动
万通 精装 公寓
酒店式 公寓 准现房
多种类型 别墅 小户型
恒华 地产 半壁店 住宅 项目
房山 万科 里程 户型 解析
资格 购房 优惠
名流 尾盘 均价
天著 俱乐部 品牌战略 合作伙伴
待售 洋房 别墅
世纪 星城 预计 现房
世纪 星城 国际 待售 现房 均价
艺术 生活 业主
金科 花园 洋房 力作
半岛 精品 户型 井喷
珠光 御景 均价
万科 区域 人居 品质
世界 特价 房折 均价
多种类型 现房 房源
名校 强势 合作 助推 房山 教育
国家 软件 基地 金隅 翡丽 科技 气息
社区 交通 潜力
公馆 户型 均价
润泽 公馆 排号 优惠
生态 绿心 助力 万科 借势
首岭 精装 均价
童心 地球 亲子 联欢会
华业 玫瑰 楼体 施工进度 曝光
项目 商业 体系
金地 雕刻 时光 咖啡 文化
万科 独家 冠名 音乐节
中铁 花语 红酒 品鉴 活动 客户 现场 抽奖
京基 鹭府 稀世 生态 人居 环境 国际
世家 精装 现房
房山 漫步 全明 纯板 户型
金泰 经济 适用房
鸿坤 花语 预计 均价
合生霄 云路 大户型 豪宅
花园 尾盘 精装
尾盘 宫庭 精装
新盘 名苑 预计
棕榈泉 白金 公寓 精装 现房
财富 公馆 御河
西华 别墅 新形态
绿城 诚园 海豚 计划 结业
智地 钻河 公馆
天著 大会 征程
金隅 万科 品质
黄金 财富 核心 投资 新风
情定 芭蕾 时尚 单身 火热
国际 诗歌 天津站
万科 风景 品鉴 中心
楼盘 齐发 楼市
区域 项目 网罗 特价 优惠
华润 高端 电商 风潮
蜗居 豪宅 大户型 产品 亮相
图解 顺义 项目 交通 情况
经济圈 对话 发展 高峰论坛
锦绣 均价 购房
房山 预计 别墅
房山 绿地 均价
房山 项目 小户型 新楼 单价
层带 电梯 写字楼
森林 叠院 总价
开发区 航城 均价
榕泉 新盘 洋房 别墅 准现房
纵贯线 华彩 演唱会 经典
品牌 地产 品质 生活
行云流水 燕莎 大宅
金隅 万科 悦动 客群
月亮 公寓 现房
运河 院子 现房
门头沟 华润 置地 待售 别墅
富力 花园 活动
住宅 成交量 拐点
万科 红星 业主 答谢会
富力 精装 均价
中央 别墅区 中央 生活
公馆 国学 大师 系列讲座
群星 时代 回响
公园 梦幻 嘉年华
华远 高端 大宅
新房 特价 总价
全球 候鸟 别墅
水景 住宅 均价 全款
水景 住宅 现房 全款
强者 共舞 天著 跨界 合作 战略
房山 国铁 建原 香漫谷 待售 小户型
房山 良乡 名品 新盘 首创 伊林 待售
房山 家园 均价
金泰 经济 适用房
华远 项目 办理
花园 尾盘 精装 均价
香槟 高层 公寓 均价 全款
区域 项目 房山 顺义 数量
金隅 观澜 时代 活动
门头沟 两限房 待售 小户型
置业 小户型 楼盘
责任 品质 项目 投资 风险
号线 硅谷 大户型 均价
手袋 品鉴 财富 公馆
地产 同谋 产业 融合
万科 半岛 音乐节 门票
娱乐 产业 地产 顶级 盛筵
国际 预计 精装
落空 供地 计划 总价 产品
写字楼 行情 燕莎 商圈
楼市 分化 综合 实力 楼盘 成交量
华润 置地 试水 电子商务
合力 品鉴 天著 跨界 合作
合景熙 鸡尾酒 品鉴 活动
大赢家 富力 花园
地铁 区域 发展 标杆 项目
房山 新盘 漫步 待售 交通
新浪 万科 论道 区域 地产 价值
大奖赛 活动 启动
诗景 居尾房 全款
世界 户型 模式
公馆 助推 高端 格局
金科 花园 洋房 亮相 水系
高端 住宅 突围
领海 世家 新品
号线 网罗 顺义 区域 轨道 潜力
国际 公寓 万科 大宅
花语 业主 体验 活动
地标 国际 精工 理念
法式 原生 原墅 景观 大宅
合景 魔幻 邀请函
盘金 外埠 新盘
图解 房山 小户型 绿地 交通
新浪 独家 金地 营销 团队
专家 国际 花园 楼王 居板
空间 生活 金域 新装 样板间
百变 百变 生活 金隅 万科 生活 主角
地块 待售 均价
价值 市场 润泽 国奥 版块
红木 亲子 嘉年华
新浪 独家 金地
金地 产品 豪宅 时代
万科 工地 初体验 活动 圆满结束
金隅 万科 情侣
新盘 泰合园 别墅
地产 巡展 首站 新浪 火热 启动
世界 花园 优惠卡
别墅 万科 项目
集团 门头沟 工矿 棚户区 奠基仪式
素质教育 论坛 鸿坤 理想
华润 销售 冠军
区域 发展 人居 价值 论坛
图解 房山 绿地 国际
品牌 责任 地产 国际 燕莎 商圈 价值
方庄 红方 国际 公馆 预计 小户型
经济圈 区域 低价 热盘 一览
新盘 盛景 公寓 均价
门头沟 华润 置地 润景 公馆 待售
区域 国际 逆市
运通 邀请赛 雅龙 会馆
别墅 现房 园墅 预计 房源
置业 理性 置业 品质
娱乐 地产 产业 新篇章
建邦 浪漫生活 活动
房山 预计 别墅 新房
房山 绿地 小户型 均价
置业者 大户型 精品 洋房
摩尔 国际 中心 预计 办卡 优惠
润泽 公馆 居住者 生活空间
风尚 游园 样板
漫步 房山 品质
金科 鉴证 顶级 豪宅 品质 金科
优惠 项目 精装
国际 样板 间谍
特价 地王 降价
金地 集团 一览
金地 集团 住宅产业 品牌 发布会
金科 公园 品质 园林
号线 星城 预计 居板
万科 国际 公寓 精工
东热议 教育 大盘 金域 理想 居所
万科 半岛 商业 沙盘 销售 中心
中铁 花语 洋房 活动
新盘 国风 待售 户型 解析
国际 预计 精装
西华 美学 艺术 下午茶
房山 世界 名园 待售 新房
房山 待售 优惠
房山 尚界 待售 房源 房款
房山 天恒乐 活城 洋房 别墅
房山 水墨 均价 优惠
世界 产权 精品 住宅
融创 别墅 历史
地产 新一轮 布局
金隅 万科 置业 梦想
国际 价值 投资 办公 精品 典范
万科 奥迪 系试
大盘 金域 样板间 换新装
保利 首席 美宅 现身
广场 居板 均价
精装 户型 解析
摄影 大赛 热度 升级 全民投票 启动
文化城 星梦 工坊 别墅
别墅 现房 实景图
花园 小户型 准现房 均价
印象 城寓 总价
房山 项目 万科 理想 婚房
御府 品质 高端 会所
正源 业主 活动
烹然 心动 共渡世华 食刻
天著 豪宅 收官
金科 公园 全景 中世纪 创想
金科 解构 财智 动力
花语 双节 盛宴 洋房 预计
楼市 降价 品牌 特价
国传级 收藏品 中式 别墅 国院
广场 推介会 代理 公司
金地 精装 均价
房山 社区 公交 地铁口 项目
房山 号线 区域 楼盘 价值
房山 区域 轨道 新盘 热盘
保利 预计 户型
高层 别墅 均价
顺义 精装 住宅
顺义 新盘 待售 户型 解析
顺义 号院 高层
顺义 别墅 准现房
领海 收官 世家 发售
鸿坤 新房 办卡
国际 风潮 房源
人居 样板 新品
天润 平谷 政府 经济 论坛
婚姻法 新政 置业 金域 生活 女主角
学区 金科 教育
小业主 体验 华彩
项目 主打 生态
酒店式 公寓 均价
百合 待售 均价
待售 别墅 户型
中央 海景 大道 准现房
香槟 多种类型 精装 房源
正源 广场 精装 新房
生态 发展 公馆
天著 典藏 户型
金隅 万科 置业者 末班车
顺义 精装 别墅 庭院
顺义 中景 居板 均价
顺义 华安 预计
顺义 新盘 中铁 领衔
顺义 别墅 现房
珠光 御景 均价
雀禧 居板 全款
大集 淘宝 货品 直销价
万科 传统 建筑 生命力
小学 世家 分校
教师节 空间 金域
写字楼 经济 领袖
学院派 精装 现房
御园 精装 大户型
天地 精装 小户型
国际 现房 小户型
金隅 山麓 别墅
金隅 万科 距离
顺义 精装 均价
精装 现房 均价
年金 嘉年华 巡游
宫廷 匠师 大器
装衬 案头 风景
中华 礼仪 名宅 同根 同源
世界 花园 空间 办卡
保利 地产 和乐 赛区
保定市 别墅 户型 别墅
实验 学校 动工 学校
实验 学校 动工
城铁 号线 小户型 均价
影人 花园 限时 一口价 房源
房山 新盘 金地 园林 样板间
房山 漫步 销售 全明 小户型
现房 独院 别墅 均价
村山 庭院 别墅
摩尔 国际 中心 房源 办卡 优惠
金融街 金色 优惠
国风 美唐 住宅
温情 教师 万科 真情
人生 合景 客户
金力 集团 三致 主义哲学
户型 财富 高度
资源 地产 优势 公园 地产 润泽 发力墅 级华宅
公馆 经典 户型
金隅 万科 生活 升级
城墅 洋房 收官 面市
万科 金域 教师节 户型
房价 调查 北京华 贸城
房价 调查 润泽 公馆
华业 玫瑰 新浪
品质 风范 载誉 销冠
人才 总量 借势 人才 高地 发展
金地 抢滩 房山 制高点
金隅 万科 置业者
外滩 江景 豪宅
入学 家长 置业 焦点
百合 赏月 品盘 活动
高端 住宅 品质
精装 空间 首城 双景 总价
中鼎 组团 园林 精髓
万科 礼仪 意境 空间
香雪 现房 售折
园墅 预计 别墅 现房
房价 调查 万科
房价 调查 华润
房价 调查 华熙
房价 调查 天赐
房价 调查 门店
房价 调查 国际
房价 调查 链家 地产 时尚
房价 调查 金隅 观澜 时代
房价 调查 链家 地产
房价 调查 国风 美唐
房价 调查 首邑 溪谷
园林 体验 语城
观邸 居折 均价
尾盘 现房 别墅 优惠
影人 花园 特价 户型 解析
琴棋书画 论坛 书品 财富 公馆 点睛 人生
公馆 全球 大师 精装
别墅 准现房 售折
新华 预计 精装 板楼
金隅 万科 城造 房子 生活
门头沟 精装 房源
高层 房山 区域 极具 投资 价值
精品 园林 示范区
创展 文化节 购房 启动
均价 现房 出售
君安 国际 均价 优惠
公馆 低层 板楼 均价
恒盛 花园 洋房 均价
金融街 金色 香府 高层住宅
房山 尚界 待售 新房 排号
房山 天地 复式房 现房
房山 天恒乐 活城 多种类型 房源
房山 绿地 国际 板楼
房山 绿地 国际 板楼
世界 待售 户型 解析
金隅 观澜 时代 二室
润泽 公馆 均价
正源 金融 世家 交房
世家 均价 全款
板塔 高层 均价
正源 金融 世家 板楼 均价 全款
西单 精装 均价 全款
金贸 中心 酒店式 公寓 均价
门头沟 润景 公馆 待售 精装 房源 样板间
舍墅 大平 项目 预计
号线 星城 预计
万科 精装 均价
保利 大户型 总价
万科 中式 社区 意境
力宝 广场 精装 均价
国际 均价 样板间
区域 合力 办学 全程 教育 体系 名校
别墅 项目 园墅 价值
保利 茉莉 公馆 地铁 小户型
精装 别墅 均价
金色 板楼 均价 全款
首邑 溪谷 板楼 均价
别墅 均价 全款
保利 精装 均价
万科 大都会 大户型
尾盘 宫庭 精装
热盘 降价 价换量 购房
摩派 借力 发展
影人 花园 电影 观影 活动
诗景 居尾房 均价
世界 电影 包场 活动 巡礼 世界
金融街 金色 三室 二厅二卫 户型
世界 和平 基金会 主席
精装 新房 排号
供应 楼市 库存
物业 服务 评估 监理 协会 大会
华银 业主 团圆
周口店 源林 准现房 均价
空间 预计 房源 楼座 封顶
预计 推板 别墅
绿城 公馆 开间
品府 均价 优惠
财智 国际 中心 现房 精装
全球 候鸟 房款
瀚海 绿城 均价
多种类型 现房 房源 优惠
御府 载誉 精品 房源
细节 铸就 品质 万科 圆梦 蜗居 蚁族
金科 建筑风格 户型 设计 解析
国际 时尚 婚纱 发布会
顺义 水色 时光 待售 两厅 户型 解析
号线 房源 总价
号线 平顶 复式 全款
万科 万科 活跃 长者
中体 奥林匹克 花园 别墅 现房 全款
商圈 公馆 精装 现房 全款
优筑 房源 均价
建筑 现房 均价
万科 园林 意境 国宅
产业 地产 领军 品牌 谷发力 产业 中心
独家 大盘 金域
万科 金域 居热售
环世华 现房 均价
回龙观 精装 商业
地产 房山 板块 价值 引热议
阶层 置业 人群 主力
三环 居尾房 总价
房山 国际 中心 特价 房源
房山 准现房 优惠
御府 品质 洋房
天通 现房 均价
现房 别墅 均价
尾盘 溪谷 样板间 购房 全家电
紫金 新干线 预计
公寓 现房 均价
天润 福熙 大道
工体 精装 平均价
绿城 诚园 精装
经济 适用房 均价
天著 名校 发力 品牌 合力
天著 核心区 别墅
金科 世界级 生活 地标
中体 奥林匹克 花园 管理 集团
君安 国际 投资 讲座 圆满结束
顶级 珠宝 品鉴
号线 硅谷 户型 均价
京广桥 首创 均价
号线 均价 全款
地铁 小户型 抢购潮
大望路 万科 均价
核心 地段 项目 品府
绿地 国际 房源 优惠
天恒 世家 别墅
北京华 贸城 均价
橡树 公馆 精装 现房 均价
大户型 精装 豪宅 均价
首城 双景 精装 均价
住宅 商业 均价
别墅 均价 全款
国际 样板间 曝光
万科 精装 大户型
森林 均价 大礼
新浪 独家 市场
榕泉 洋房 别墅 准现房
地块 待售 均价
地铁 小户型 置业 时代 先机
金地 样板 登场 置业 热潮
金域 居热售 活动
销售 中心 场面
金融街 金色 佳绩
金隅 万科 公寓 藏品 面世
门头沟 两限房 小户型 销售
霞光 国际 公寓 精装 现房
顺义 香花 现房
顺义 万通 别墅
顺义 现房 均价
顺义 别墅 全款
顺义 花园 复式 现房 总价
顺义 半岛 别墅 准现房
顺义 棕榈 中央 别墅
顺义 别墅 现房
顺义 皇殿 优惠
顺义 公寓 住宅 房源
世纪 公园 均价
示范区 金地 全城 目光
万通 集团 董事局 主席 致词
中体 产业 集团 董事长 总裁 致词
中体 奥林匹克 花园 管理 集团 副总裁
中体 奥林匹克 花园 管理 集团 副总裁
中体 奥林匹克 花园 管理 集团 副总裁
俱乐部 秘书长 致词
万科 样板间 户型 曝光
空间 梦想 尺度 保利 洋房 生活 标杆
经济 副司长 致词
新盘 尚品 华庭 预计 优惠
首创 别墅 均价
工体 君汇 预计 时间
房山 芭蕾 均价
房山 金地 园林 示范区 样板 间谍
鸿坤 花语 预计
星源 精装 现房
建工 双合 家园 两限房
新盘 名苑 预计
别墅 现房 车库 花园
保利 公寓 现房
香麓 别墅 住宅 现房 特价
大户型 精装 准现房
正源 现房 居折
别墅 现房 花园
星河 总价 均价
精装 现房 全款
新盘 项目 交汇 待售
副区长 女士 致词
半岛 企划 活动 启动
顺义 号院 特价
大户型 精装 现房 厨具
中轴 国际 精装 现房
中央 公馆 房源 居板 均价
天顺 家园 均价
新盘 别墅 项目 售价
地铁 物业 世界 城拔 头筹
平谷 精装 别墅 待售
平谷 天润 待售
平谷 雅筑 别墅 待售 均价
保定市 首府 预计
天地 均价 户型
别墅 准现房 均价
别墅 售折 均价
别墅 项目 亮相
地铁线 规划 方案 热盘 一览
待售 洋房 别墅 套房
别墅 别墅 准现房
世纪 星城 预计 现房
世纪 星城 国际 待售 现房
溪谷 别墅 总价
城邦 大户型 现房
新盘 泰合园 别墅
倒数 金地 楼市
珠光 御景 低层 板楼 均价
购房 城八区 婚房 置业
金色 预计 售房
首邑 溪谷 板楼 小户型 均价
预计 户型 解析
房租 交房 时间 购房者 焦点
华银 生态 别墅区 全款
公园 高层 板楼 价格
教育 社区 公馆 精装 全款
西华 世界 金钥匙 服务 会员
新盘 盛景 公寓
万科 风景 产品 实力 品牌 魅力
大望路 时代 帝景 待售 时间
挑动 全城 购房 热情 新盘
别墅 房源 预计
现房 别墅 优惠
首创 别墅 标杆 项目
人制 足球赛 红木 楼市 下半场
国风 美唐 业态 国际 生活
万科 区域 模式
万科 实楼 品质 检验
住宅 市场 别墅 市场 别墅 板块
卓达集团 布局 区域 头牌
线波 薄板 准现房
天润 高端 圈层 活动
别墅 现房 均价
房山 万科 均价
房山 良乡 待售 新盘 首创 伊林
房山 金地 活动
样板间 实景 园林
影人 花园 活动
鸿坤 花语 房展会 新浪
探究 开发商 责任
保利 全科 医学 知识讲座
房山 春堂 优惠
金隅 观澜 时代 洋房 选房
公馆 精装 全款
金隅 观澜 时代 洋房 选房
国际 精装 现房
万科 意境 时代
金隅 销售 中心
观山 别墅 均价
西华 世界 金钥匙 服务 会员
别墅 逆市 园墅 别墅 抢滩 市场
品牌 助推 里程 学府
园墅 现房 全景
红木 预计 客户 电影
绿地 国际 户型 解析
帝脉 国传 院墅 人居
房山 现房 均价
房山 漫步 板楼
国际 商圈 财富 狂潮 街坊 现房
世家 别墅 预计
首创 精装 现房 特价
首创 精装 现房 特价
天地 房源 户型
西华 人工 手法 生态园林
金科 示范区 品质 项目 逆市
金隅 观澜 时代 选房
国风 美唐 预计 住宅
单盘 销冠 楼市
企业 品牌 公益 事件
公园 诗意 生活
山语 待售 大户型
国际 精装 小户型
品味 点滴 人生 咖啡 品评 活动
品牌 助推 里程 学府
长假 购房 网罗 逆境
品府 别墅 新房
财智 国际 中心 精装 现房
长假 珠宝 风情节
房山 特价 总价 优惠
房山 国际 现房 均价
优惠 项目 小户型
爱佑 童心 项目 启动 仪式 万科 中心
区域 项目 置业
影人 花园 业主 颁奖礼
绿地 国际 业主 生活
风景 名胜 风景区 旅游 地产
地产 全国 置业 服务 产品 体验 中心
井喷 项目 单价
科技 地产 模式 责任
金域 精英 居所
顺义 板楼 优惠
置业 顺义 现房
世界 和平 基金会 志愿者 公益 研讨会 报告会
溪谷 捷豹 体验
九鼎 生活 地产 文化 附着力
产业 地产 企业 营运 模式
楼市 政策 影响 房山 品质 大盘
万科 教育 大盘 里程
住房 品质 主题 变迁 大盘 时代 精品 时代
保利 品鉴 精英 激情
区域 房价 网罗 降价
华业 玫瑰 全国 甲级联赛 专场
光线 空间 功能
御府 楼市 传奇
国际 精英 商务论坛 万科
万科 民族性 世界 意义
国际 养心 山墅
天恒 世家 别墅
房山 生态 核心 万科 生活
金隅 万科 居板 样板间
月亮 河金 国际 旗舰 园区
梦想 活力 商业 启动
梦想 活力 商业 启动
楼市 主题 保利
燕莎 高端 住宅 华远 新装 样板间
保利 起点 主题
房山 格局 金地 铸就 人居 典范
金地 区域 销冠 品质 洋房 社区 典范
号线 大宅 世家 名校 准现房 湖景
社会 责任 品质 住宅
试运 公馆 价值
世界 花园 样板间 排号 优惠
万科 金域 大礼
金科 西府 样板间
国际 中心 项目 咨询会
国际 时尚 婚纱 发布会
电商 房团 世纪
电商 房团 世纪
西华 待售 别墅
世界 花园 办卡
待售 新盘 世界 花园 样板 间谍
售楼处 调查 世界 名园 老盘 硬伤
售楼处 调查 恒偶 销控 作假
图解 国道 项目 设施
红木 预计 优惠
花语 高板 洋房
公馆 新盘 待售 大户型
万科 板楼 大户型
房山 小户型 绿地
封顶 助力 楼盘 逆市
蓄势 金九发力银 楼市 烽烟
公馆 地块 价值
金地 突围 房山 楼市 豪宅 定位 关键
金色 亲子 游戏
顺义 棕榈 中央 别墅
商业 物业 推介会
中铁 花语 销售 业绩
华远 样板间 活动 华彩
京基 鹭府 别墅
大学城 公寓 均价
金科 精装 小户型
金隅 万科 板楼 样板间
金隅 观澜 时代 面议
别墅 均价 优惠
层高 精装 购房
合生霄 云路 精装 大户型 豪宅
样板间 仪式 豪礼
解码 传世 大宅
金隅 万科 精彩
国风 美唐 嘉年华
高端 楼盘 万科 业主 社会 工地 参观
保利 社区 全国 活动 火热
豪宅 低密度 高品质 卖点
公馆 样板间 独家 曝光
待售 新盘 优惠
天恒 世家 别墅
尾盘 现房 别墅 优惠
房山 万科 里程 预计 精装
房山 半岛 别墅
房山 花园 均价 现房
购房 精装 面积
公馆 价值 解析
门头沟 预计 精装 均价
门头沟 润景 公馆 预计 精装
门头沟 绿岛 现房
门头沟 别墅 均价
方庄 红方 国际 公馆 待售 小户型
偶寓 小户型 均价
大望路 万科 高板 全款
保利 精装 全款
精装 特价 均价
海棠 公社 别墅 现房 均价
花语 高板 洋房
合生霄 云路 精装 大户型
润泽 公馆 全款
蝶泉 花园 别墅
首城 双景 精装
交房 封顶 仪式
金泰 经济 适用房
万科 半岛 博彩 活动
别墅 市场 逆市
君安 国际 房源 均价
大盘 世界 优惠
写字楼 市场 服务 阶段 高端 物业
华远 燕莎 商圈 都市生活 新理念
天恒乐 活城 多种类型 房源
房山 别墅 花园
房山 世界 名园 预计 均价
房山 万科 半岛 精装
房山 国际 中心
房山 天恒乐 活城 多种类型 房源
房山 春堂 全款 优惠
房山 准现房 均价
招商 绿色 农夫 市集
首创 精装 全款
西华 核心 价值 解码
公馆 精装 小户型
建邦 现房 精装
金贸 中心 精装 现房
金地 组团 专属 大堂 豪宅 品质
世界 顶级 奢侈品
万科 幻彩 客户 活动 圆满结束
万科 半岛 颁奖仪式
中铁 生活 陶艺 活动
万科 意境 时代
御府 高层 全款
金地 顶层 复式 特价 总价
类别 别墅 全款
领秀 新天地 小户型 总价
搅局 传统 别墅 创新型 别墅 顺势
国际 商圈 财富 狂潮 街坊 全城
精装 现房 均价
奥林匹克 花园 户型
花园 公寓 精装 尾房
财富 公馆 御河 别墅 花园
优盘 预计 现房
金隅 万科 教育观
重组 别墅 价值 基因
鸿坤 示范区 样板间 曝光
鸿坤 实景 示范区
国际 精装 现房 均价
精装 现房 均价
生活 小户型 均价
中心 高端 写字楼
八通 新天地 现房 均价
周口店 源林 现房 均价
预计 推板 现房
平谷 精装 别墅
首城 国际 中心
原乡 精装 全款
房山 金地 均价
房山 国际 现房 均价
正源 地产 逆市 发力 原因
均价 置业 居热盘
地杰 精装 现房
现房 购房 花园
家庭 置业 计划 活动
待售 住宅 房源
叠影 家族 人生
洋房 别墅 套房 待售
世纪 星城 现房
城邦 精装 现房
金隅 万科 住区
影响力 女性 启动 仪式 财富 公馆
山语 园林 体验
山语 待售 户型
家庭 金隅 万科 新品 面市
万科 元素 建筑 理念
力宝 广场 精装 公寓 均价
公园 地产 优势
锦绣 启动 嘉年华 生活 理念
会馆 待售 别墅
集团 客户 答谢会
地铁 洋房 均价
寓所 均价 全款
空间 集体 选房 开间
富力 洋房 均价
调控 融创 逆市 发展 路径
房山 园林 实景图 独家 曝光
融创 高端 精品 路线
购房 办蓝印 落户 分数
世纪 星城 国际 现房
华业 玫瑰 特价 均价
富力 花园 精装
金科 西府 名墅
金融街 地产 试水 商业地产
国风 亮相 逆市
潜力 投资商 街坊
规划 园墅 项目 销售
新盘 世界 花园 户型 解析
万科 里程 中心
水墨 山舍 别墅
商业地产 投资 效应
工体 君汇 精装 板楼 预计
世家 别墅 实景图 曝光
皇家 森林 别墅 均价
尾盘 宫庭 精装 现房 均价 全款
建工 双合 家园 两限房 均价
天地 高层住宅 均价
红酒 午宴 特价
名流 居尾房 均价
华泰 现房 全款
榕泉 洋房 别墅 准现房 总价
经济 助推 楼市 高端 写字楼 购房 热点
时代 星城 领衔 生活区
金科 规划 人居 生活 精益求精 建筑 细节
石匠 优惠 市场价
珠光 御景 均价 全款
关键词 创业 摩派
高端 国际 住宅 新风尚
公馆 小户型 总价
力宝 广场 美食节 活动
华润 置地 会员 办理
价值 高端 综合体 项目 购房 热点
红木 工程进度 曝光
花园 平均价 优惠
精装 房源 价格
绿地 国际 优惠
首创 别墅 均价
山地 别墅 高端 别墅 产品 形态
酒店式 公寓 均价
逸墅 板塔 均价
成就 买方市场 一分钱
新华 金蛋 赢奖 活动
招商 精装 大户型
住宅 类别 别墅 全款
天保 精装 均价
投资热 酒店 公寓
价值 新华 地产
金地 河景 问鼎
金隅 万科 商业 形象
顺义 舍墅 均价
万通 别墅 全款
共青 均价 全款
别墅 待售 预计 均价
公馆 均价 全款
香语 世界 排号 优先 选房
风情 市镇 别墅 置业 计划
万科 均价 万科 住房
时间 溪谷 精工
时间 品质 价值
世家 选房 收官 豪宅 魅力
洋房 语城 售楼处
全国 甲级联赛 华业 玫瑰 专场
万通 逸墅 别墅
万科 金域 人居
菁英 邀请赛 开赛
御府 亮相 生活 方式
高层 板楼 均价
北京华 贸城 住宅
摩派 战略 商业地产
时间 价值 原因
芭蕾 奢侈品 特卖会 世界 大牌
芭蕾 风尚 新理念
融创 现场 气氛
首创 实力 媒体 实地 首创 代表作
国际 两厅 户型
金地 成就 首席 社区
金隅 万科 主城区
顺义 花园 现房 均价 花园
首创 全系 样板房
仪式 样板间 活动
万科 准现房 发售
万通 地产 逸墅 上线
中铁 花语 市场 大势
院子 中式 大宅 中求 新品
君安 国际 地标 优惠 登场
恒盛 洋房 均价
山墅 户型 别墅
首创 国际 半岛 别墅 产品
烟台 花园 洋房
投资 讲座 活动
织谷 复式 均价
正源 公益 教育为本 先河 社区 奖学金
观澜 待售 洋房 多种类型 别墅
别墅 房源 均价
独家 爆料 国际
细节 豪宅 标准
精装 大堂 礼仪
压力 地产 投资 商业地产
平价 豪宅 别墅
号线 星城 均价
号线 楼市 金地 先机
中轴 国际 精装 现房 总价
公寓 公府 总价
贡院 精装 户型 均价
西华 多种类型 别墅
优筑 精装 现房 小户型
平价 豪宅 身心 理疗
同学会 百业 领袖 财富 公馆 品鉴 美酒
专家 国际 花园 精装 现房
国际 公寓 精装 现房
国际 现房 小户型
新盘 汇元 新天地
环水 景观 别墅 新体验
金地 问鼎 品质 时代
国际 业主 启动 活动
顺义 国际 功能性 空间
奠基仪式 启动 样板
样板间 客户 嘉年华 活动
万科 服务 诗意 园境 成就 质感 生活
城市化 人居 样本
万科 美学 精髓
君安 国际 精装
西华 新车 收场
城八区 新盘 高端
首邑 溪谷 多种类型 房源 别墅
新盘 尚品 华庭
多种类型 房源 均价
房山 预计 别墅 洋房
房山 建邦 户型
景房 水金 项目
房山 良乡 首创 伊林 生活 社区 待售
封顶 准现房 销售 市场
优惠 项目 小户型
溪谷 别墅 总价
八通 景园 预计
庭上 别墅 准现房
月亮 公寓 现房 均价
金域 对话 科技 教育
门头沟 两限房 小户型
鸿坤 媒体 开放日 品味 艺术
正源 羽毛球赛 火热
大盘 热点 金域
花语 花园 洋房
世家 现房 均价
商铺 投资 诀窍 模式
广场 稀世 地标 综合体 新篇章
金隅 万科 新房
小学 综合 实力 万科 园造 教育 大宅
逸品 待售 户型
实业 花园 大宅 皇殿 强势
顺义 中铁 精装
顺义 半岛 现房 花园
麒麟 业主 活动 时代
精装 现房 总价
号线 硅谷 户型 均价
国际 小户型 商用 公寓 均价 全款
中心 核心 高端 写字楼
广场 楼房 均价 总价
天顺 家园 均价
博物馆 群落 万通 逸墅
市场 金科 品质
建邦 实景 园区 炫美
报社 品质 主义 论坛 门头沟
村山 庭院 别墅 均价
别墅 均价 地下室
金科 精装 小户型 尾盘
现房 大户型 均价
生活节奏 交通 金域 置业者
产业 中心 写字楼 标准 变革
智地 钻河 公馆 现房 发售
解析 半岛 空间 生活
金地 高品质 助推 前景
金科 集团 升级 作品 金科
顺义 中景 居板 均价
顺义 水色 时光 均价
顺义 平板 优惠
美裕 特价 均价
万科 半岛 家居装饰 讲座
万科 传统 文化 精髓
新房 程度 高端 住宅 价格
总价 楼盘 国际
万科 里程 商圈 大学城
品质 园林 大宅 公馆 新潮流
写字楼 租金 价值 洼地
君安 国际 坐堂 活动
香槟 多种类型 精装 房源 优惠
金色 媒体 体验
顺义 香花 现房
顺义 御墅 现房 别墅 优惠
顺义 花园 别墅
顺义 现房 别墅
顺义 景园 现房 别墅 优惠
顺义 别墅 现房
顺义 皇殿 均价
顺义 居板 现房
保利 投资 知识讲座
时代 售楼处 办卡
预计 观景 房源
首创 国际 半岛
公馆 领衔 教育 地产
助阵 名人 邀请赛
世界 花园 区域 热盘
中央 公馆 待售 均价
公园 均价 总价
新盘 别墅 项目 待售
大运河 全款 基金
首创 家园 客户 家人 活动
正源 地产 助学金 计划 学子
公园 板楼 均价
楼盘 亮相 示范区
产品升级 洋房 大宅
领尚 特价 房源 均价
金地 暖冬 席卷
金色 心灵 绘画 活动
金隅 万科 记忆 思想 品牌 工程
降价 先锋 新盘 楼市 优势
地铁 号线 故障 轨道交通
公馆 精装 板楼
世家 均价 全款
楼市 红灯 楼盘 前程
商业地产 逆市 街坊 投资
天恒乐 活城 天恒 活动
天恒乐 活城 生活 社区
精装 单身 小户型
户型图 样板间 曝光
城邦 品质 人居
招商 精装 户型
花语 洋房 高板
橡树 策划 主题 活动 业主
新盘 观澜 洋房 多种类型 别墅 待售
集团 卫视 音乐季 阵容 曝光
网罗 热门 新盘 价格战
月亮 公寓 精装 房源 家具
霞光 国际 公寓 均价 全款
顺义 开间 均价
国门 国翼 中心 领航
花语 单盘 成交量 国奥 区域
别墅 住宅 现房
公馆 教育 地产 标杆 住宅 作品
楼盘 中铁 样板间
绿地 国际 汽车
别墅 西华 业界
项目 织谷 项目
建设 织谷 项目
世家 交通 领海
鸿坤 花语 精装 洋房
火腿 金华 主题 宣传 实惠 启动
织谷 问鼎 双料冠军
主演 小孩 万科
文化城 实验 戏剧 绿地 颁奖典礼
金贸 中心 精装
社区 板楼 现房
金科 邻里 院落 文化 人文
金隅 翡丽 预计 销售 中心
万科 主题 活动 魔法 乐园
万科 半岛 主题 活动 业主 同乐
珠光 御景 预计
国际 售折 均价
楼市 大戏 项目 主角
单日 御府 景观 楼王
环鸿坤 理想 楼王 均价
国际 均价 全款
空间 房源 预计 均价
御府 楼王 均价 全款
花园 洋房 均价
项目 号线 新盘
金融街 金色 香府 居板
领海 世家 特价 楼房
首创 国际 半岛 别墅
品府 园林景观 公园
正源 地产 正源 面市
财智 天地 交通 体系 企业 高效率
富力 花园 精装
金隅 万科 生活
珠光 御景 均价 总价
号线 新车 亮相 国风 美唐 价值 趋势
世界 黄金 纬度
金泰 经济 适用房
中铁 品牌 精装 样板间
公馆 教育资源 学府
体验 风情 百合
写字楼 市场 国际 吹响
精神 铂金 现房 面市
商铺 投资 学问 街坊 潜力 区域 现铺 销售
大望路 万科 高层 板楼 均价 全款
定金 世纪 光棍
房山 汇豪 新界 均价
金隅 观澜 时代 待售 精装 均价
北京华 贸城 别墅
合生霄 云路 精装 板楼 全款
天润 福熙 大道 全款
麒麟 公馆 均价
润泽 悦溪 现房 均价
正源 专属 学区
天地 洋房 别墅 高层 房源 均价
榕泉 精装 洋房 别墅 总价
优盘 预计 精装 现房
顺义 景园 别墅 现房
顺义 高品质 教育资源 电梯 洋房
领海 湖景 园林 升级 楼王 组团 收官
钥匙 家庭 住房
精装 现房 均价
奥林匹克 花园 层板 均价
和平 大道 均价 全款
花园 公寓 均价
国际 精装 现房
社区 交通 生活 质量
顺义 中景 均价
顺义 别墅 现房
香麓 房源 现房
天使 翅膀 麒麟 亲子 化妆
世华 景观 楼王 活动
世华 景观 楼王
万科 尝试 传统 设计 理念
价值 洼地 买单
社区 底商 商业 乘车
科技 地产 领军 企业
口碑 效应 金科 服人
品质 地产 浪潮 国风 美唐 咨询
联赛 山地 自行车 比赛
社区 金隅 万科 传统 住区
新政 万科 金域 置业 主旋律
正源 地产 专属 学区 建校 校庆
正源 地产 精装 现房 高端 品质 市场
榕泉 多种类型 现房 总价
精装 现房 全款
调控 背景 市场 投资 别墅 风潮
公馆 办公 潜邸
金地 价格 豪宅 品质
领海 世家 手工 陶艺 创意设计 大赛 火热
国际 住宅 发展 研讨会
国际 住宅 发展 研讨会
雀禧 居板 均价
市场 单月 销冠
楼市 开局 众房 低价
品质 建筑 区域 价值
国奥 世华 公寓
工体 君汇 精装 板楼
金科 清盘 小户型 精装 电器
项目 待售 房源
降价 响应号召 楼市
万科 老房子 意境 时代
石线 半岛 别墅
华润 置地 种类 别墅
中央 公馆 板楼 均价
天顺 家园 均价
板楼 均价 预计
公寓 尾盘 精装 公寓
校企 正源 地产 教育
华银 生态 别墅区
酒店 管理 集团 写字楼 国际
国际 花园 全款
大户型 购房 花园
时尚 购物中心 消防演习
逸品 预计 办卡
八通 景园 施工 状态 时间
运河 院子 别墅 现房
金隅 万科 时尚 男人帮
门头沟 预计 精装
门头沟 两限房 小户型
门头沟 国际 精装 现房
顺义 国际 生活区 别墅
顺义 桃花源 现房 别墅 花园
顺义 皇殿 别墅 均价 面议
和裕 电梯 联谊赛
世华 置业 热潮
开发商 业主 维权
顺义 中铁 样板间 众人
公馆 现房 均价
公寓 公府 大户型 全款
万科 半岛 工地
公馆 精装 现房
万科 皇家 气象
建筑 现房 均价
后花园 强势 世界 城逆市
景美 高层 板楼 均价 总价
房山 国际 中心 精装
房山 春堂 全款
水城 国际 公寓 总价
新盘 高端 住宅
正源 地产 项目 销售 业绩
正源 地产 开业 倒计时
物业费 别墅 标准 工期
封顶 国门 首站 蓄势
金地 品质 升级
金域 户型 热售 户型 天地
金隅 万科 品牌 建筑 高品位
金隅 翡丽 火热 办理
板楼 住宅 楼间距 园林 亮点
人文 顺义 名仕 艺术 交流会
景观 洋房 御府 别墅 根基
天恒 世家 别墅
房山 万科 里程
房山 品质 时代 金地 洋房
正源 地产 项目 启动
核心区 土地 营造 意境 园林
百合 手绘 汽车 精彩 活动
围脖 大片 国风 美唐 暖冬 活动
置业 世华 景观 楼王
万科 金域 体会
金地 劲销 区域 销冠
森林 智汇 论坛
魅力 真情 暖冬 活动
万科 半岛 工地
回龙观 精装 商业 板楼
高球 邀请赛 局长 开杆
城邦 别墅 全款
房山 万科 均价
房山 绿地 户型
房山 小区 现房
浙商 正源 地产 升级
正源 广场 预计 精装
销售 中心 个性 彩绘 活动
世家 高端 品酒
产业园 交通 优势
金隅 万科 精彩
门头沟 华润 置地 别墅
顺义 御墅 现房 别墅 优惠
顺义 别府 预计 别墅
顺义 棕榈 中央 别墅
领海 世家 建筑 升级 领海 收官
首创 中心 五心 服务
绿地 国际 特价 房源
号线 楼盘 价值
万科 魅力 细节
花园 样板间 社交 时代
中铁 书画艺术 交流会 共画 人文 顺义
中鼎 精品 楼盘 形态
楼市 区域 市场 震动 房价
广场 户型 户型 解析
绿地 国际 精装 特价
平谷 精装 别墅
印象 城寓 小户型
房山 尚界 现房 排号
房山 水墨 均价
房山 春堂 准现房
洋房 别墅 优惠
正源 地产 邻里 电影 专场
薰衣草 含羞草 别墅
万科 预计 推板 大户型
尾盘 均价 准现房 板楼
国际 现房 板楼 均价
星河 均价 全款
金色 政策 楼市
板楼 售折 均价
时代 样板间 全城
中信 均价 全款
特价 房源 总价
首邑 溪谷 物业 类别 房源 全款
国风 美唐 员工
客户 活动 火热 老客户
华彩 国际 公寓 风水 讲座 业主
理想 礼域 套房
中体 奥林匹克 花园 业主 绿野 激情
售楼处 亮相 样板间
中心 封顶 企业 社区 雏形
保利 别墅 花园 帷幕
综合体 世界 奠基
地标 万达 广场
金泰 购房 客户
星源 精彩 投资 讲座 客户
御园 资助 艺术 奢侈品 皇家 气度
半岛 诺贝尔奖 获得者
归墅 活动 纪实
排号 意向 购房 客户
景观 大师 户田 芳树 做客
中体 奥林匹克 花园 金融街 后花园 醇美 别墅
购房 网友 现场 意向
星河 皓月 公园 倾情
广场 购房 销售
天通 现房 新品 板式 高层 优惠
国风 上观 童趣 嘉年华
科技 生态 概念 楼盘
半岛 全程 浙商 大会
国学 中铁 置业 翰庭 文化
国际 家装 设计 大师 润泽 解析 别墅 文化
投资 大讲堂 活动 润泽
价值 专属 公园 品牌 教育
图文 珠宝 藏品
公馆 父亲节 亲子 嘉年华 活动
业主 活动 氛围
国风 上观 变形金刚 电影 专场
置地 广场 企业 运术 风水
中体 奥林匹克 花园 加推
倾情 业主 浪漫情怀
品质 服务 保利
品质 服务 保利
传人 钟情 御园
中体 奥林匹克 花园 别墅区
鸿坤 理想 巅峰 神话
生活 亲子 训练营
珍宝 花园 鸢尾
尊容 全球 价值 御园
绿城 免费 学会 游泳 海豚 计划 启动 人文
海景 新闻 发布会
启程 购房 网友 现场
春堂 购房 金额
观景 大宅 生活 载体
当代大师 书画名家 现场 品鉴 润泽
保利 配售 客户
广场 主题 绘画 大赛
光华 国际 写字楼 推介会
首城 国际 中心 新楼
主题 文化 活动
图文 知本 大宅 登场 家园
钻河 公馆 排队
手绘 风筝 活动
酒店 品牌 酒店 落户 半岛
橡树 全球 商业 合作伙伴
香雪 浮香 薄板 情景 公寓 奠基
新天地 水景 楼王
橡树 精装 公寓
广场 会所 儿童心理 辅导 活动
科帕 社区 时尚 糕点 活动 纪实
专家 国际 园林 大宅
华润 置地 世家 高品质
半岛 亮相 同学会
黄金 购房 大运河
万科 公园 图片展
大都会 生活 综合体
家庭 美食 浓情
科帕 实景 样板
橡树 现场 选房
景观 大户型 产品
物业 龙民 重阳节
旅美 艺术大师 画作 中轴 国际
润泽 真情 业主
名盘 现场 意向
永泰 地产 住宅 产品线 座谈会
百人 房团 玫瑰
绿地 集团 投资 启动 项目
名盘 总行 意向
棕榈泉 国际 运动 俱乐部
亚泰 中心 商业 独家 摇号 销售 商铺
华润 置地 品质 精品
海棠 有机 别墅 师法 愿景
国际 销售 狂潮
绿城 诚园 产品
房团 置业 热潮 爆棚 场景
设计 文化 评估 体系 研究会
诚园 专场 高端 客户 体验 绿城 住宅
文园 文化 艺术 工作室
创展 爱心 彩虹
中心 酒店 生活 活动
观景 现房 大宅 精装 样板房
人居 绿色 人居 论坛
国际 公寓 尾房 精装
富力 别墅 均价
领海 天使 全款
天润 福熙 大道 平板式 公寓
平谷 尾房 均价
三环 建筑 全款
富力 住宅 均价
建材城 环富 力桃 金源 现铺
国际 公寓 精装 均价
发售 样板 别墅 品茗 赏景
天鹅 精装 大户型 尾房 全款
国际 俱乐部 公寓
万科 风景 精装
房山 花园 尾房 均价
月亮 公园 精装 小户型 全款
花园 洋房 均价
新景 别墅 复式 均价 全款
领海 世家 学院 建筑风格
园林 品鉴 品茗 赏景
麒麟 精装 小户型 全款
国际 小户型 均价 优惠
领海 世家 国门 地标 学府 大盘
工体 精装 办公
别墅 饕餮 盛宴
海棠 别墅 新政 调控 投资
商业 升级 领海 区域 商业 战略
金隅 万科 城金 十字 区地 铁链 生活 社区
绿城 诚园 业主 质量 监督 小组
公园 选房 现场 人气
房源 底价 市场
元大都 板楼 现房
产权酒店 投资 飓风
精细化 服务 社区 标杆
国际 世界杯 竞猜活动
书画家 情系 灾区 活动 启动
顶级 品牌 巡展
万通 私家园林 艺术品
万通 园林 样板
世华 亲子 活动 收官
原香 客户 活动 欢颜 情定 原香
会员 复地 活动
实景 园林 样板 体验 浓情
万达 广场 活动
富力 预计 公寓
绿城 诚园 业主 质监 会议
万达 公馆 豪门 夜宴 炫彩
会所 全家 总动员
别墅 别墅 生活 信仰
别墅 嘉年华 活动 锦色 秋意
零距 花墅 住宅
保利 成品 别墅 高品质 生活
英式 下午茶 馨香
中体 消防演习 业主
华业 玫瑰 游园
生态 精装 写字楼
建筑 大师 精心
中信 公司 背景
生活 冬枣 活动
百货 全球 招商
世界 选房 套房
世家 重阳节 业主 联谊 活动
运河 院子 精装 院落
号线 橡树 实景 样板间 独家 曝光
英语 置业 商街
设计 羽毛球 比赛
鸿坤 理想 生活 地标
别墅 项目 设计 理念 建筑 特色
客户 见面 酒会 仪式
星河 高层 板楼 规划图 曝光
天津泰达 投资 公司 仪式
天地 别墅 规划图 曝光
同济 建筑系 同学聚会 跨国 合作 主题
别墅 全球 仪式 在京举行
设计 别墅 品牌设计 企业 大奖
中易 投资 交流会
电影 专场 业主
万达 开业 客流量
天幕 万达 广场
富力 业主 全国 羽毛球 开赛
血荒 社区 血库 社区 模式
富力 业主 全国 羽毛球 开赛
绿地 国际品牌 合作 商家 亮相
项目 交通 情况
顺义 实景 曝光
金融街 建邦 设施
半岛 活动 火热
新浪 房团 华业 玫瑰
房山 春堂 准现房 社区 实景图 曝光
时尚 摄影 活动
君汇 商业模式 俱乐部
儿童节 学校 赠书
华润 置地 置地 会杯 足球联赛 火热
万科 活动 快报
国风 上观 世奇 水晶 倾情
亲子 联谊赛 精彩
万科 面试官 教育
国际 活动 港粉 计划
万科 二度 火热
顺义 新品 住宅 中铁
万科 集粹 文化 理想
中体 奥林匹克 花园 管理 集团
万科 投资 协会
交房 活动 火热
中铁 精髓 人性化
万科 广场 活动
全球 香氛 迷人 秋色
万科 粉丝 额度
正源 尚水 综合体
顺义 新盘 中铁 样板间
新浪 北京晚报 生活 调查
快讯 房价 涨幅
新浪 北京晚报 买房 调查
新浪 京华 时报 教育 地产 调查
二手房 热度 调查 板块
调查 投资 置业
调查 居民 房价
危机 楼市 开发商 火力
管理层 调查 楼市 风险
独家 调查 购房 违法
独家 楼市 消费 信心 调查
京华 时报 调查 买房 卖房
房价 百姓 买房
调查 标准 统一
独家 楼市 网友 拐点
国奥 生活区 调查 市场
评估 住房 调查
新浪 住交会 绿色 建筑 调查
独家 调查 网友 暴利
出游 流水 别墅 尚品
靠山 居艺墅 购房 优惠
海棠 洋房 别墅 总价
大户型 均价 全款
大龙 天价 账本 股票 金蝶
发展 经济 全球
油气 企业信用 评级 环境
计划 方向 错误
内地 股市 升势 港股
商业 周刊 封面 文章
新闻周刊 封面 文章
封面 文章 全美 排行榜
经济学 封面 文章 危机
新闻周刊 封面 文章 理智
时代周刊 封面 文章 战争
商业 周刊 封面 文章
经济学 封面 文章 两难 战争
时代周刊 封面 文章
周刊 封面 文章 美孚
商业 周刊 封面 文章
改革 金融 系统
商业 周刊 裁员 内会
主权 债务 危机
新闻周刊 封面 文章 救灾
周刊 封面 文章 新世纪 新策略
汇率 港股 投机 机会
商业 周刊 封面 文章 乱局
新浪 财经 专栏 策略
窝轮 视点 恒指 成分股 认购证
溢价 溢价 指数
银行债券 持有者 威胁 政府
金融股 涨幅 居首
国民 技术 熊途 限售期
石墨 矿研 报门 升级 小股民 状告 券商
皇家 银行 合资 券商
直人 废墟 工作
债限 谈判 进展
快讯 环境 偏空 沪深股市
楼市 港府 卖地 发展商 投地 意欲
基金 环球 数码 股权
国家 公民 机场 信息
旅游团 行程 火山
童装 品牌 现金
玩具 厂商 助力
经济 企稳 轮动
集团 主席 兴趣
钢市 后市 动力 企业 盈利
重工 悍马 出售 截止期
终裁 无缝钢管 高额 关税
地震 结构 市场 风险
广益 业务 股价
投向 基金 投资
电信 重组 效应 无线 盈利
航母 地产 企业
中信 泰富 管理层 调查
搅局 竞购 变数
出售 框架 协议
媒体 丰田 事件 成本 主因
丰田 总裁 质量
丰田 汽车 生产线
丰田 副总裁 参议院 委员会 证词
重组 资源 短板
基金 内幕 交易
预计 营运 资金
国家 研究 委员会 调查 丰田 油门
港市 预测 新股 运营 能力 考验
无线 高管 卷款
中铁 高价 项目 企业
石油 公司 争相 石油
机构 纸业 资产 总值 数据
苹果 高管 公司 电子
后手 国美 商标权 风险
家乐福 调价 谈判
丰田 诉讼 庭审
丰田 总局 轿车
雨润 养猪 补贴 年租金
母公司 建议 私有化
航空 商用 单通道 飞机
石油 炼油 销售 部门
投将 欧元 能源 企业 股权
遭遇 员工 集体 诉讼
监管 调查 股价
城电发 盈喜 股价
酒店 入住率 业界 方案
港府 金管局 高层 内地
措施 企业 风险 意识
省部级 高官 创纪录
准备金率 市场 预期 流动性
存款 准备金率 有助 管理 预期
剑锋 短期内 人民币 预期
楼市 投资 投机 手段
存款 准备金率 调整 股市 影响 一览
霸王 洗发水 代言人 经纪 公司 信任 产品
霸王 恶烷 含量 争相 证明 霸王
丰田 花冠 汽车
店售 袋装 咖啡 价格
月饼 涨价 新款 口味
丰田 车型 刹车
丰田 总裁 丰田
被控 疾病 风险
霸王 光环 世家 噱头
产品 全线 股价
污染 手术 缝合线
丰田 油门 踏板 事件 升级
丰田 子公司 大发 汽车 汽车
漏油 隐患 汽车
驱动 轴存 隐患 丰田
本田 汽车 全球 乘用车
奖得主 专栏 市场 世界 经济
投资 机会 旅游 板块
全球 经济 极差
永义 国际 出售
存量 房贷利率 自动
金融市场 监管 改革 原则
债券 股票 迷人
物价 预期 货币政策 计划
岩石 股指 牛市 趋势
外媒 战略 产业
中金 文生 预计 基点
赌王 财产 风波
赌王 律师 二房 三房
百度 问鼎 内地 首富 身价 人民币
离岸 人民币 利率 基点
任命 主席 助理 人寿 总裁
标普 地产商 评级 负面
人民日报 刊文 信用
平台 地方 融资 平台
计算机犯罪 法律 草案 违反者
常务 副省长 人才
大陆 商机 面板厂
外媒 赌王 家族 家族 困境
定情 信物 曝光 争产 案频 底牌
合作 金融 海啸
债务 创单 纪录
会面 领导 合作
重组 内存 公司
人大代表 政府 工作 报告 内容
市值 股价 跳空
港人 入境 港府 评论 个案
股东 股票 景气 触底 讯号
投资 论坛 登场 代表 基金 规模
学者 优化 人口 结构 素质 区域 竞争力
特首 选委会 名单 人料 自动
业界 税率 天堂
调查 现任 高官 特首
特首 选委会 选委 资格
内地 补充协议 预计
海峡两岸 新闻 研讨会 传媒
业者 状况 失业 人口
居民消费 信心 经济 前景
出口 订单 跌幅
投资 投资 产业 优势
国美 电器 董事长
图文 国际金融 协会会员 会议 全文
中小板 泡沫 主板 泡沫
巨款 身价 损失
楼市 泡沫 濒临破产
金融危机 全怪 电脑
银行 救援 基金 奖金
英国首相 预计 降息
全球 经济 预期
国际 油价 石油 公司 利润
财富 商业 事件
亿克朗 重组 银行
总裁 世界 经济 风险
丰田 社长 议员 听证会
空客 补贴 争端
全球 主权 财富 基金 负责人 坠机
火山灰 影响 欧洲人 地面 交通
火山灰 领空 时间
火山 航班 运营
火山爆发 机场 游客
新一轮 火山灰 客机 运营
火山灰 影响 全球 经济 局部 领域
航空公司 火山灰 影响 损失
债务 危机 改革 契机
对话 成果 市场经济 地位
对话 汇率 汇率 制度 自主权
高官 峰会 全球 储备 货币 改革 暗流
债务 全球 金融市场
峰会 公报 草案 财政赤字 共识
领导人 资本 规则
世界 经济 轨道
汇率 报告 人民币
汇率 共识 商定 竞争性 货币贬值
财长 会议 份额 改革 共识
世行 行长 金本位制
经济 数据 股市
快讯 股市 股指
经济学家 主权 债务 风险
消费者 信心 指数
新闻 集团 天空 电视台 计划
低收入 工薪 家庭
银行 国有化 欧元
财长 国际 货币 体系 改革 目标
股市 投资者 抗议 警方
企业 经贸 大单 时点
国情咨文 主打 经济 竞争力
利用 技术 油田
份额 投票权 改革方案 生效
商业 咨询 委员会 商机
财长 经济 形势
内幕 交易 主谋 有罪
总裁 法庭 听证会
接班人 突破 体制 障碍
行长 竞选 总裁 拉选票 胜算
原告 律师 检察官
消息 委任 民为 副总裁
上升率 预期 趋势
众议院 议长 纳新 债务 方案
参议院 议员 集体 债务 方案
快讯 领袖 债限 协议
穆迪 警告 赤字 评级
总裁 控方 律师
球队 全由 管理
百人 名单 曝光
午餐 价格 突破
午餐 拍卖价 突破
复星 财阀 旗下 证券 谋划
环球 企业家 末班车
资本 市场 概念
摩根 大通 银行
运通 信用卡 公司 危情
跨国 刷卡 交易
银行 财年 损失
亏损 银行 全球 禁令
金管局 债券 银行 错误 销售 罚则
信用卡 余额 战争
外资 投行 业务 摩根 大通 居首
冲刺 再融资 股东
协议 银行资本 充足率
银行 存款 货币政策 微调
调控 新政 银行 业绩 分水岭
信贷 额度 银行 贷款 利率
信用 摩根 跌幅
银行 债券 再融资 困境
发展 收益 债券 市场 发展
进口 月率 预期
商业 库存 月率 前值
商业 销售 月率 前值
领先 指标 月率 预期
制造业 指数 预期
出售 资产 负债表
大学 消费者 信心 终值
基准利率 限额 资金
全球 合作 金融危机
零售 销售 跌幅
启动 救市 计划 政府 银行
工业 产量 跌幅
银行间 贷款 利率
制造业 指数 最低水平
消费者 情绪 指数
市场 美元汇率 小幅
失业 人数 预期
英国首相 预计 降息
失业 救济 人数
消费者 信心 指数
经济 信心 指数
欧元 集团 主席 降息
耐用品 订单 跌幅 预期
交易日 货币 比价
裁员 人数 历史
销售 月率 前值
时薪 月率 前值
世界 储备 货币 地位
公寓 销量 降幅
银行 局面 金融 救助 计划
皇家 银行 边缘
候任 财长 汇率
失业 救济 人数
财长 投资 债券 权力
成屋 销售 指数
言论 国际 货币汇率
零售 销售 跌幅 预期
地区 制造业 指数 历史
失业人数 突破 欧元 低点
理事 降息 余地
银行 保密 压力 测试
经济 数据 日元
基金 监管 高管 薪酬
消费者 信心 指数 预期
原油 库存 增幅 预期
首度 失业 救济 人数
劳动力 数据 美元汇率 小幅
新屋 数字 历史
领先 指标 月率 前值
定息 抵押 贷款 利率
房价 指数 年率
消费者 信心 指数 前值
消费者 信心 指数
制造业 指数 前值
债券 中标 利率
房价 历史 季度 跌幅
房价 指数 季率
成屋 均价 年率
成屋 销售 前值
成屋 销售 月率 前值
房屋 库存 水平
消费者 信心 指数
房屋 销售 指数
房屋 销售 指数 前值
制造业 活动 指数
消费者 出口 跌幅
工厂 订单 数字
制造业 指数 前值
原油 库存 变化
基准利率 历史 低点
基准利率 历史 低点
短期内 计划 降息 资产
失业 救济 人数
销售 月率 前值
抵押 贷款 活动 指数
商业 库存 前值
核心 零售 销售 月率 前值
出口 月率 前值
进口 月率 前值
财长 会议 公报 全文
投资者 信心 指数 高点
投资者 信心 预期 欧元
核心 生产者 年率
核心 生产者 月率
核心 消费者 年率
核心 消费者 月率
原油 库存 变化
领先 指标 月率 前值
失业 救济 人数
成屋 销售 前值
成屋 销售 月率 前值
制造业 指数 前值
降息 余地 计划
新屋 销售 前值
新屋 销售 月率 前值
失业 救济 人数
核心 季率 终值
经济 日元 欧元 跌幅
国际 货币汇率 均告
个人收入 月率 前值
大学 消费者 信心 指数 终值
房价 指数 年率
房屋 销售 月率 前值
汽油 库存 变化
挑战者 裁员 报告
订单 月率 前值
时薪 月率 前值
工时 小时 前值 小时
企业 财报 前景 美元汇率
制造业 指数 前值
欧股 欧元 指数
抵押 贷款 申请量
汽油 库存 变化
财长 权力 监管 银行
出口 月率 前值
进口 月率 前值
大学 消费者 信心 指数
消费者 信心 指数
主席 独立性 利率
核心 生产者 年率
核心 生产者 月率
核心 零售 销售 月率 前值
零售 销售 月率 年率
核心 消费者 年率
汽油 库存 变化
摩根 财报 指数 涨幅
商业 零售 销售 年率
原油 库存 变化
汽油 库存 变化
商业 经济 风险
成屋 销售 前值
大学 消费者 信心 指数 终值
新屋 销售 前值
新屋 销售 月率 前值
投资者 信心 指数
房价 指数 年率
消费者 信心 指数 前值
消费者 信心 指数
连锁 销售 年率
行长 经济 迹象
耐用品 订单 月率 前值
耐用品 订单 月率 运输
汽油 库存 变化
核心 季率 初值
制造业 指数 前值
个人收入 月率 前值
零售 销售 月率 年率
服务业 指数 利空 美元汇率
库存 月率 前值
单位 劳动力 成本 初值
经济 数据 美元汇率 小幅
原油 库存 变化
抵押 贷款 申请量
声明 日元 跌幅
核心 零售 销售 月率 前值
进口 月率 前值
零售 销售 月率 前值
国债 步伐 欧元 跌幅
工业生产 月率 前值
核心 消费者 年率
消费者 价格指数 持平
核心 生产者 年率
季度 报告 银行 贷款 标准
经济学 国家 经济 速度 世界
汽油 库存 变化
咨商 消费者 信心 指数
总统 任命 主席
耐用品 订单 数字
耐用品 订单 月率 前值
抵押 贷款 申请量
失业 人数 前值
抵押 贷款 利率 持平
大学 消费者 信心 指数 终值
成屋 销售 指数
房屋 销售 月率 前值
抵押 贷款 指数
经济 数据 美元汇率 升势
订单 月率 前值
原油 库存 变化
汽油 库存 变化
单位 劳动力 成本 终值
行长 策略 时机
银行家 协会 限薪 顶级
原油 库存 变化
汽油 库存 变化
消费者 信心 指数 初值
商业 库存 月率 前值
零售 销售 风险 情绪
消费者 信心 指数
英国首相 政府 负债
核心 消费者 年率
核心 消费者 月率
调查 金融危机 企业 困境
黄金 欧元 高点
经济 数据 指数 小幅
失业 救济 人数
融资 套利 交易
领先 指标 月率 前值
汽油 库存 变化
策略 券商 证券
耐用品 订单 月率 前值
全国 活动 指数
房价 指数 年率
咨商 消费者 信心 指数
个人消费 物价 季率 终值 前值 预估
基准利率 历史 低点
世界 国家 议息 时间 一览
投资者 信心 指数
进口 月率 前值
零售 销售 月率 前值
外汇市场 波动性 威胁 经济 稳定性
核心 消费者 年率
地位 肩负 责任
消费者 信心 指数 初值
消费者 信心 指数
新屋 数字 预期
原油 库存 变化
抵押 贷款 申请量
行长 银行 危机
金融时报 欧元 全球 货币
皮书 经济 初级阶段
成屋 销售 月率 前值
全国 活动 指数
房价 指数 年率
企业 年终奖金 降幅 历史
失业 救济 人数
个人消费 季率 初值
核心 个人消费 季率 初值
年率 初值 前值
经济 季度 后首
个人收入 月率 前值
核心 个人消费 月率
世界 国家 议息 时间 一览
房屋 销售 年率
原油 库存 变化
债券 收购计划 规模
工厂 订单 指数
挑战者 裁员 人数
挑战者 裁员 年率
抵押 贷款 申请量
经理人 指数 终值
行长 库存 出口 经济
失业 救济 人数
景气 动向 指数
商业 信心 指数
经济 景气 指数
消费者 信心 指数
理事 价格 货币政策 目标
经济 世界 经济 曙光
核心 生产者 月率 前值 预估
原油 库存 变化
商会 领先 指标 月率
全球 经济 市场 资产 泡沫 风险
成屋 销售 前值
成屋 销售 月率 前值
全国 活动 指数
消费者 信心 指数 前值
制造业 指数 前值
核心 个人消费 季率
原油 库存 变化
消费者 信心 指数 小幅
地方 董事会 成员 资格 政策
行长 经济 阶段
制造业 活动 指数
应急 贷款 计划
房屋 销售 年率
抵押 贷款 申请量
应急 贷款 规模 欧元 汇率
失业 救济 人数
订单 月率 运输
连锁 销售 年率
消费者 信心 指数
信用 评级 股市 全线
失业 救济金 人数
商业 库存 预期
商业 库存 月率 前值
商业 库存 月率 前值
核心 零售 销售 月率 前值
进口 月率 前值
大学 消费者 信心 现况 指数
核心 生产者 年率
核心 生产者 月率
银行 事宜 调查
汽油 库存 变化
标普 主权 信用 评级
失业 人数 预期
商会 领先 指标 月率
制造业 指数 预期
消费者 信心 指数
成屋 销售 前值
成屋 销售 月率 前值
制造业 指数 前值
政策 主权 债务 危机 罪魁
个人收入 月率 前值
新屋 销售 前值
核心 个人消费 月率
委员 债券 收购计划 规模
耐用品 订单 月率 前值
耐用品 订单 月率 运输
失业 救济 人数
房价 指数 年率
房价 指数 年率
咨商 消费者 信心 指数
原油 库存 变化
日元 持平 高点
中英 经济 数据 美元汇率
利用 主权 基金 涨势
世界 宏观经济 主题
耐用品 订单 月率 运输
制造业 指数 前值
挑战者 裁员 人数
汽油 库存 变化
消费者 信心 降幅
零售 销售 创纪录 降幅
服务业 活动 指数 预期
失业 救济 人数
会议纪要 理事 资产 规模
世界 货币 体系 影响 世界
报告 预期 美元汇率
时薪 月率 前值
调查 债商 预计
制造业 产值 持平
失业 救济 人数
零售 销售 月率 预期
皮书 经济 状况 小幅
制造业 指数 预期
开局 欧元 待命 突围
标普 债务 前景 信贷风险
基准利率 历史 低点
经济 预期 指数 预期
消费者 信心 指数 低点
政策 股市 汇市
核心 生产者 月率
主席 能力 赤字 风险 考验
综合 经理人 指数
公共部门 借款 预期
抵押 贷款 总额
指数 收盘 低点
工业 订单 预期
商业 信心 指数 预期
零售 销售 预期
商业 景气 指数 预期
现行 利率 水平
消费者 信心 指数
房价 指数 月率
新屋 销售 前值
耐用品 订单 月率 前值
耐用品 订单 月率 运输
消费者 信心 指数
劳动力 成本 指数 季率
房屋 销售 年率
制造业 订单 指数
原油 库存 变化
汽油 库存 变化
失业 救济 人数
讲话 欧元 低点
单位 劳动力 成本 初值
快讯 就业人数 失业率
理事 利率 水平
时薪 月率 前值
销售 月率 前值
债务 危机 策略
投资者 猜测 欧元
欧元 国际 货币汇率
消费者 信心 指数 预期
金融 基调 民间
失业 人数 高点
先行 经济 指数
日元 美元汇率 低点
债务 危机 国家
商业 周刊 欧元 命运
商业 信心 指数
分歧 货币政策 前景
赤字 危机 欧元
失业 救济 人数
经济 信心 指数
穆迪 警告 主权 债务 评级
政府 债务 危机
大学 消费者 信心 指数
救助 欧元 汇率
报告 民营公司 裁员
基金 欧元 调查
服务业 指数 高点
皮书 报告 地区 经济
监管部门 金融 股票 空仓 情况
财政赤字 威胁 储应
危机 突袭 金融 海啸
欧元 汇率 小幅
金融 改革 口头
大学 消费者 信心 指数
出口 月率 前值
进口 年率 前值
进口 月率 前值
贷款 计划 规模
核心 生产者 年率
核心 生产者 月率
原油 库存 变化
失业 救济金 人数
全国 活动 指数
救助 分歧 欧元
新屋 销售 月率 前值
耐用品 订单 月率 前值
汽油 库存 变化
救助 方案 援助 欧元
个人消费 季率 终值
核心 个人消费 季率 终值
年率 终值 前值
标普 主权 信用 评级
经济 信心 指数 水平
个人收入 月率 前值
个人消费 物价 年率
制造业 活动 指数
主席 援助 计划 条款
房价 指数 月率
人民币 汇率 政治化
消费者 信心 指数 预期
政府 欧元 银行 不良贷款
制造业 指数 预期
制造业 指数 前值
挑战者 裁员 年率 前值
时薪 年率 前值
时薪 月率 前值
报告 日元 高点
财长 赤字 比例
总理 数据 经济 强势
市场 压力 救援
低利率 提供援助 贷款
救助 计划 欧元
财长 出资 欧元 资金 救助
政要 经济 行长 焦点
进口 年率 前值
重估 坡元 汇率 国家 效仿
贸易赤字 预期 进口 证实 经济
低利率 立场 全线
工业生产 月率 前值
皮书 地区 经济 态势
经济 贴现率 正常化
银行 不良贷款 策略
主席 经济 利率
报告 曝光 经济 元凶
救助 计划 条约
理事 利率 水平
指控 日元 交易
消息 影响 走势
启动 援助 计划
领先 指标 前值
关键 贷款 利率
货币 涨势 危机
计划 家庭 财务状况 数据
投资者 国债 收益率
成屋 销售 前值
成屋 销售 月率 前值
房屋 中间价 年率
核心 生产者 月率
集团 官员 会面 全球 经济 走势
官员 过渡性 贷款
题材 市场 穆迪 降级
投资 大师 欧元
消息 启动 救助 机制 欧元
穆迪 主权 评级 欧元 低点
国际 货币 金融 委员会 改革
火山灰 经济 影响
救助 方案 条款 条件
预期 市场 吸金
行长 全球 经济 政策
决议 货币 走势
金融危机 主权 债务 危机
危机 全球 主权 债务 危机
国民 银行 债务 危机
关键 利率 基点
汇通 主权 债务 危机 背景 解析
蒙代尔 危机 罪责 欧元 灾难
议会 贷款 援助
议息 环球 步伐 分化
援助 债务 危机
援助 进展 欧元
现行 利率 水平
债务 危机 降级
信用 评级 机构
改革 示威 政府
抵押 债券 评级
理事 援助 计划
关键 利率 基点
经济 预期 预期
债务 危机 冲击 全球 市场
救助 计划 改革
流血冲突 经济命脉 观光业
财长 救助 方案
银行 工人 死者
民意 信誉 考验
利率 欧元 低点
主席 信用 评级 机构 监管
领导人 制裁 财赤
经济 债务 危机 影响
调查 欧元 全球 稳定性 货币
穆迪 标普称 局势 威胁 信贷 评级
基金 手段 欧元
专家 分析 危机 全球 病毒
国际 货币 体系
外资 投行 危机 势头
库存 月率 前值
销售 月率 前值
救援 计划 危机 根源 欧元 跌势
汽油 库存 变化
会议 债务 危机 欧元
历史 欧元 前景
投资者 风险 欧元 汇率
债务 危机 欧元
商业 库存 前值
工业 月率 前值
核心 零售 销售 月率 前值
大学 信心 指数 初值
信用 降级 危机 升级 共舞 危机 信用 评级
救市 措施 欧元
成员国 经济 鸿沟
改革 预算法 国家 赤字
欧元 集团 主席 欧元 速度
援助 应急 贷款 资金
零售 销售 年率
核心 生产者 年率
情绪 欧元 低点
决策层 人民币 共识
卖空 市场 乱象
欧元 领导 出面 高调 欧元
财长 欧元 货币 地位
坏帐 银行 风险
核心 消费者 年率
消费者 年率 前值
原油 库存 前值
援金 规模 指数 危机
国债 警戒线 全球 经济
市场 汇市 欧元
欧元 日元 汇率
评论 市场 猜测
评级 机构 市场
投票 救助 方案
卖空 应者 财长 欧元
总理 债务 重组
首席 经济学家 债务 重组
局势 火上浇油 全球 金融市场
经济学家 危机 经济
年度报告 出售 资产
银行 债务 欧元
边缘 救援 回天乏术
国家 银行业 压力 测试
银行 压力 测试 建议 欧元
外汇网 债务 危机 影响面
市场 流动性 陷阱 欧元 低点
危机 阴霾 地缘 危机
全球 经济 预期
转折性 利空消息 欧元
动向 牵动 欧元 神经
赤字 负债 威胁 世界 地位
预测 世界 经济
议会 欧元 方案
试用 工具 流动性
经济体 市场 角色
博士 全球 经济
零售 销售 月率
制造业 数据 欧元
房屋 销售 年率
财长 重组 债务
制造业 指数 前值
订单 月率 前值
耐用品 订单 月率
耐用品 订单 月率 运输
就业人数 变化 前值
原油 库存 变化
失业 人数 前值
快讯 欧元 美元汇率
欧元 美元汇率 低点
时薪 年率 前值
就业人数 变化 前值
商业地产 威胁 经济
会议 财政 程度 核心
幻想 经济 双底
财长 会议 政策
数据 债务 危机
职能 改革 全球 经济
工会 示威 方案
债务 危机 危中 有机
银行 国际 银行间 市场 融资
经济学家 欧元 消失
市场 情绪 危机
经济 计划 财赤
皮书 报告 跌幅
影响 经济 利空 因素
世界杯 饕餮 盛宴 货币 市场
商业 库存 月率 前值
零售 销售 月率 初值 前值
预测 国家 经济
世界杯 饕餮 盛宴 经济 强心针
总理 经济 状况
市场 情绪 全盘
赤字 两难 考验
人民币 汇率 法案 规则
主席 经济 轨道
全球 金融 交易税
官员 市场 欧元 风险
首席 经济学家 经济
工业 经济 预期
直人 日元 日元 压力
首脑 会议 银行
草案 目的 奖惩
月度 报告 经济 评估
欧元 美元汇率 突破
峰会 债务 危机
欧元 信贷 援助
储蓄银行 援助 基金 重组
国会 改革 进展
欧元 债务 危机 隐患
欧元 集团 主席 迹象 援助
决议 草案 领导人 赤字 立场
主席 财政 政策
众议员 国会 人民币
赤字 压制 强势
欧元 银行 重组
主席 全球 合作 动力
俄总统 欧元 命运
债务 危机 阴影 经济
战略 力争 抗击
行长 计划 时限
人民币 汇率 弹性 风险 货币
汇市 风险 事件
财政 大臣 预算案 银行
影响 人民币 汇价
欧元 一币 两制
穆迪 赤字 评级
房屋 价格指数 月率 前值
成屋 销售 月率 前值
欧元 压力 测试 银行 危机
欧元 汇率 小幅
新屋 销售 前值
新屋 销售 月率 前值
原油 库存 变化
变数 汇市 经济 评估
外币 贷款 交易
峰会 国家 立场
焦点 赤字 非经济
报告 货币 储备 体系
官方 利率 基点
财政 峰会 咒之术
步伐 机构 预期 分歧
唱空 欧元 言论 错误
耐用品 订单 月率 前值
经济 评估 欧元
官员 经济 持久性
预计 失业 人数
成员国 经济 方案 分歧
副部长 人民币 出口
出境 人民币 入境
人民币 汇率 改革
信用 价格 历史
财长 改革 目标 态度
预计 峰会 财政 措施
大学 消费者 信心 指数 终值
年率 终值 前值
个人消费 年率 终值
进口 年率 季率
半年报 银行 再融资 危机
主权 债务 危机 风险
重新考虑 货币 政策 时间表
官员 危机 经济指标 弱令
金融 法案 监管 标杆
公报 草案 赤字 空间
峰会 焦点 数据
主席 赤字 措施 目标
官员 人民币 汇率 压力
中间价 创汇 人民币
人民币 汇率 峰会 混战 主角
风险 企业 共识
调查 企业 资本
全球 经济 纸币 危机 悬念
压力 测试 银行
委员 风险 消失
穆迪 评级 财政 压力
个人收入 月率 前值
核心 个人消费 年率
核心 个人消费 月率
核心 个人消费 年率
全国 活动 指数
经济 消费者 关键
房价 指数 增幅
商业活动 指数 前值
峰会 金融市场 转折点
主席 人民币 货币
人民币 中间价 市场
银行业 欧元 关口
零售 销售 年率
商会 消费者 信心 指数
主席 低息 政策 时间
主席 全球 经济
主席 研制 地区性 信贷
人民币 交锋 试探 意义
资本 项目 外汇 审批权
财长 财政 目标
季调 失业率 前值
经济学家 经济 将令 国债 收益率 低位
经理人 订单 指数
原油 库存 变化
波动 投资者 汇价
报告 全球 金融 贸易 体系 改革
全球 储备 货币 地位
银行 压力 测试 银行
全球 外汇储备 份额
全球 分析师 预期
全球 经济 警钟长鸣 积蓄 动能
报告 债国 措施
欧元 美元汇率 小幅
银行业 全球 情绪
常任 主席 一致性
银行 再融资 预期 市场 信心
制造业 指数 前值
制造业 指数 指数
制造业 指数 订单 指数 前值
协议 人民币 产品
制造业 数据 全球 市场
投资银行 欧元 融资 协议
经济 经历 典型
工厂 订单 月率
国防 工厂 订单 月率
运输 工厂 订单 月率
时薪 年率 前值
时薪 月率 前值 预估
股指 期货 数据
财政 前景 政府 能力
份额 改革 国际 货币 体系 改革
主席 财政 目标
民众 改革 法案
经济 手段 危机 结构
汇市 数据 欧元 货币
经济 风险 低利率
交易日 人民币 供应
跨境 贸易 人民币 试点 亮点
官员 汇市 股市 走势
银行 压力 测试 主权 冲击 影响
成员国 银行 援助 计划
指数 调整 趋势
制造业 指数 前值
首席 全球 经济 贡献 主体
政策 货币 财政
优化 调整 储备 资产 政治化
银行 测试 欧元
政府 债台高筑 物业 出售
全球 市场 契机
债务 危机 经济 曙光
危机 经济 市场 利率 威胁
人民币 贸易 公平
银行 压力 测试 官员 市场
原油 库存 变化
态度 欧元 挑战
外汇 政策 人民币 预期
斗牛士 决赛 经济 窘境
委员 货币政策 债务
言论 欧元 高点
监管部门 汇率 采取行动
财报 季节 迹象 欧元
双率 调整 可能性
全球 经济 风险 压力 实质
经济 风险 政策 挑战
制造业 景气 指数
投资者 国债券 投美
危机 金融市场 风暴
经济 现状 全球 经济
指标 前瞻 零售 销售
大患 地方 政府 债务
消费者 经济 前景
债券 热潮 投资者
人民币 压力 空间
信贷 经济 景气 关键
财长 压力 测试
数家 银行 基金
财长 银行 测试 尺度 焦点
成员国 错误 买单
国债 标售 欧元 关键 考验
财年 财政 盈余
测试 银行 资本 充足率
望金 法案 法律
核心 零售 销售 月率 前值
进口 月率 前值
零售 销售 月率 初值 前值
信贷 市场 整体
调查 预计 零售 销售
观点 金边 债券
基准利率 经济 预测
监管 惩罚 赤字
会议纪要 经济 预估 熊途
欧元 国债 欧元
全球 低利率 机会
货币政策 智库 建议 基点
标售 信心 欧元
法国总理 危机 欧元 体系
核心 消费者 年率
大学 消费者 信心 指数 初值
欧元 银行 压力 测试
谈判 贷款 协议
财政 改革 计划
行长 银行业 压力 测试
银行业 压力 测试
金融 部长 货币政策 独立性
穆迪 主权 评级
货币政策 委员会 成员 有助 经济
银行家 银行 压力 测试
危机 贷款 方式
金融机构 人民币 人民币 账户
经济 经济体 竞赛
新屋 月率 前值
债务 危机 发债
银行 压力 测试 尾声
股指 期货 标普
会议纪要 经济 前景
成屋 销售 前值
成屋 销售 月率 前值
数家 储蓄银行 压力 测试
压力 测试 涨幅
银行 压力 测试 压力
全球 利率政策 分歧
全球 利率政策 分歧
压力 测试 银行 再融资 挑战
财务 经济 评估
全球 金融市场 主题
压力 测试 粉饰太平
新屋 销售 月率 前值
全国 活动 指数
失业率 数据 影响
市场 银行 压力 测试
金融 政策 委员会 运作
银行业 压力 测试 金融界 士气 大振
银行 压力 测试
房价 指数 年率
商会 消费者 信心 指数
制造业 装船 指数 前值
副总裁 全球 经济 速度
主权 债务 风险 银行 融资 压力
银行 信贷 标准
季率 升幅 预期
压力 测试 掌声
耐用品 订单 月率 运输
地方 政府 裁员
银行 压力 测试方法 预测 金融风险 难题
亮眼 财报 出口 日元 高点
耐用品 订单 预期 日元 汇率
皮书 经济 前景
经济 信心 指数
穆迪 负面 评级
经济 前景 资金 货币
大戏 序幕 汇市
制造业 指数 前值
教授 国际 储备 货币 地位
热浪 欧系 货币 讲话 一程
个人收入 月率 前值
房屋 销售 月率
核心 个人消费 年率
核心 个人消费 月率
风水 轮流转 弱势
市场 货币政策 高位
财务 大臣 日元 汇率 波动
经济 前景 利率
成屋 销售 月率 预期
制造业 指数 前值
制造业 指数 前值
挑战者 企业 裁员 人数
挑战者 企业 裁员 年率
快讯 指导 利率
日元 升势 呼声
当局 汇率 脸色
议息 会议 两难 窘境
利率 经济 前景 舆论
汇市 走势 情绪
抵押 贷款 再融资 计划
预计 整体 进程
国债 收益率 蝶式 价差 政策
基本面 因素 汇市 指数
议息 会议 欧元 涨势
银行业 小组 研究 信贷 措施
决议 日元 日元
收益 资产 资金
日元 涨势 经济 评估
方明 汇价 目标 水平
单位 劳动力 成本 初值
重蹈 覆辙 欧元
弱势 定义 资产 市场 目的地
警告 汇率 风险 日元
原油 库存 变化
汽油 库存 变化 前值
决议 跌势 定论
季度 经济 预期
全球 情绪 后市 经济 事件
日本首相 直人 对日元
经济学家 季度 报告
进口 月率 前值 预估
经济 药料 效果
新一轮 货币 扩张政策
经济 数据 分析师 欧元
重磅 数据 欧元
调查 经济 风险
经济 数据 两极分化
逆差 经济 警钟
财政 大臣 观点
风险 情绪 欧系 货币
野村 全球 经济 经济 早报
报告 住房 市场 挑战
直人 方明 电话 日元 走势
穆迪 评级 楼市 经历 双底
经济 关键 数据
日元 升势 人民币
经济 数据 经济
行长 政策 经济
日本首相 行长 经济 大纲
经济 政策 大门
数据 经济 佐证
副行长 采取行动 经济
分析师 报告 当局 汇市
经济 季度 日子
会议纪要 计划 分歧
货币 阶级化 市场 焦点
行情 焦点 事件
全球 经济 突围
日本首相 候选人 日元
财长 利用 提款权
决议 意味 定量 措施
风险 资产 风头 焦点
监管 当局 银行
利率 经济 预期
评估 措施 效果
经济 前景 光明
理事 资产 负债表 经济 前景
投票权 改革 抱团 保位
全球 大戏 货币政策
行长 方明 政策
财长 会议 银行
财长 惩罚 措施 财政 进展
汇市 关键 利率 决议
债务 细节 强硬措施
当局 言论 日元
日元 强势 大胆
报告 经济 评估
政局 经济 前景
货币政策 国债 规模
银行业 经济 后腿
计划 财年 日元
皮书 经济 前景
利率 决议 牵动 汇率 走势
利空 交织 欧元 走势
利空消息 频传 欧元
经济 局势 全球
会议纪要 日元 出口
经济 二度 几率
预期 利率 期货
欧元 日元 涨势
日元 走势 党魁
经济 风险 对策 效果 难料
利卡 协议 经济
资本 协议 金融 贡献
全球 经济 系统性 风险
世界 经济 风险
欧元 后市 走势
经济 预期 市场
直人 党首 日元 纪录 高位
世界 经济 市场
市场 消费 全球
全球 经济 双底 可能性
单方面 机构 对日元 前景
冲击 人民币 货币
当局 汇市 日元 狂飙
成员国 席位 挑战
人民币 预期 降温
经济学家 会商 危机 时代 合作
人民币 硝烟 局面 复杂度
指标 利率 基点
汇市 国际 策略
错误 高官 至极
稳定性 威胁 重组 债务
议员 惩罚性 关税 利益
全球 国家 经济指标 一览
矿业 细节 导火索
全球 经济体 内忧
危机 表态 欧元
打响 关口 保卫战
新规 全球 环境
穆迪 银行业 评级 前景
商务部长 合作 贸易 争端
首席 经济学家 双向 风险
日元 汇率 区域 风险
身影 日元 全线
经济 财政 大臣 关系恶化 经济
基本面 技术 利空 指数
报导 会议 措施
经济 效果 理想
牵动 全球 神经
信贷 巨头 体质 预算案
日元 基本面 汇率 政策
财政 计划 两难
银行业 频传 欧元
银行 评级 幽灵
货币 战争 打响 竞相
人民币 汇率 党派 利益 牺牲品
标普称 主权 评级
政策 欧元 黄金 锋芒
目标 直指 平价
穆迪 评级 欧元 利空 种子
管理 预期 汇率 弹性
人民币 议案 贸易战
财长 贸易战 全球 汇率 言论
诺贝尔经济学奖 欧元 前景
会议 牵动 汇市 神经 欧元 涨势
货币政策 市场 反响
穆迪 评级 名单
政治 力量 外汇市场 货币
穆迪 财政 改革 评级
漩涡 欧元 涨势 恐命
世行 行长 汇率问题 保护主义
时代 利率 决议
外汇储备 历史 纪录
汇率 政策 全球 货币 战争
行长 汇率 波动 警告
穆迪 评级 名单
官员 参议院 人民币
货币 恶性 汇市 几率
货币 战争 阴影 投资 机会
分析师 当局 汇市 风险
全球 纸币 资本 市场
政府 二度 经济 效果
财相 日元 措施 国际
汇率 争端 人民币
指数 力量 趋势性
货币 争端 峰会 战场
货币 战争 赢家
预期 欧元 涨势
总裁 国际 汇率 难题
汇率 仲裁者 份额 改革 倒计时
全球 虎视 内地 人民币 历史
经济体 货币 环境
本币 全球 汇市
汇率 实质 政治
标普 评级 负面
汇率 重商主义 穷途
汇率 货币 战争 升级
货币 战争 市场 出口 大户 布局 消费
学者 汇率 始作俑者
利空 面势 钧力 前景
跌势 争先 平价
加码 钞票 全球 市场
讲话 眼球 佳音
日元 强势 当局 底线
经济 人民币 态度 统一
汇率 报告 人民币 政治 工具
会议 汇率 争端 核心 议题
汇率 升级 人民币 路在何方
利率 经济 预估
欧元 机构 唱空
资产 泡沫 货币政策 挑战
计划 债券 计划
影响 经济 人民币 波动
期权 交易 跌势
会议纪要 调整 利率 经济
指数 分析师 熊市
指数 货币 战争 拉锯战
新闻 汇率 市场 协作
皮书 报告 经济 欧元
峰会 草案 竞相 本币
升幅 管理 预期 政策
全球 会议 议题
经济 预期 需谨慎
人民币 汇率 借机
跌势 经济 数据
会议 情绪 汇市
财长 会议 汇率 争端
财长 会议 汇率 协议
国会 经济 法案
公报 汇率 协议
汇率 磋商 分化 经济体
汇率 争端 汇市 格局
商品 出口 升幅
财政 大臣 外币 资产 日元
变数 指数 企稳
政策 走势 关键
日元 官员 讲话
脸色 牛气 日元
日元 汇率 最低水平
焦点 关键 数据
焦点 关键 数据
财长 预计 政府 报告 中将 经济 预估
经济 前景 预估
外贸 失控 冲击
失业 人数 最低水平
汇市 力阻 新元
利率 资产 细节
收益率 低位 弱势
调查 前料 调整 利率
调整 货币 贸易 政策
财务 大臣 野田 汇市 动向
经济 信心 指数
走势 时日 目标
政策 焦点 信号
数据 预期 命运
失业率 历史 峰会 方案
经济 预期 鸿沟 货币政策 趋势 费思量
经济 罪魁 利率 良方
唱空 欧元 基调 机构
唱空 欧元 基调 机构
基点 冲击 平价
密集 会议 效仿 政策
借贷 成本 债务 危机
大局 国会 局面
生产者 升幅 预期
欧元 汇率 低点
学者 新一轮 定量 货币政策
副部长 人民币 波动 区间
启动 评级 机构 审查 工作
利率 立场 差异 市场 波澜
低点 市场 货币 压力
政策 全球 争议
全球 货币 体系 无序
变相 货币 恶果
全球 贸易 状况
欧元 大患 命运
财长 账户 差额 设置 目标
财长 会议 货币
魔鬼 天使 世纪
分析师 世行 行长 金本位
跨境 资金 违规 流动 工作
日元 单日 创纪录
主席 定量 货币政策
数据 人民币 期价 基点
金融 霸权 下功夫
立场 汇率 战是
协议 争议 峰会
汇率 政策 助长 保护主义
公报 汇率 调整
欧元 全球 外汇 基金 建议
危机 重演 机构
市场 资本 管制
份额 改革 陷阱
季度 分析师 季度 前景
预算赤字 债市 危机
眼球 欧元 走势
债务 危机 焦点
均线 欧元 财长 会议
日元 提款权 权重
国际 货币 改革 地位
欧元 日元 指数 高点
全球 经济 预估 报告
政策 指数 关口
救援 计划 欧元 命运
危机 曙光 欧元 转势 时日
数据 奠基 铺路 涨势
危机 风险 商品 货币
危机 多米诺骨牌 效应 欧元 困境
欧元 涨幅 后市 走势 偏空
债务 争议 欧元
智库 报告 人民币 汇率
主席 利率 水平
标普 外币 主权 债信 评级 负面
官员 警告 泡沫
救助 欧元 全线
援助 规模 欧元
国际 货币 体系 症状
整体 预期 欧元 疲态
主权 债务 欧元 空头
全球 市场 股市 汇市
资产 计划 专家 效果
汇市 大戏 主角 星光
事件 冲击 国际 市场 汇市 股市 震动
危机 战事 消息 货币
欧元 走势 空头 目标
官员 援助 资金 欧元
援助 计划 条件
出资 欧元 救助
穆迪 信用 评级
分歧 冲击 关口
金融危机 阴影 年关
交火 新台币 尾盘
危机 欧元 低点
交火 事件 冲击 市场
危机 威胁 欧元 生命 官员
国家 金融 救助
方明 市场 资金
重组 无力 国家 债务
危机 政府 欧元 援助
高额 利息 救助 机制 启动
难题 措辞 消失
骨牌效应 欧元 宿命
政府 卖国 债务 危机
欧元 危机 机制
穆迪 主权 债务 评级
国债 风险 历史
危机 赢家 投资品
欧元 遭遇 断骨
标普 评级 效法
欧元 拐点 利率 决议
欧银 债券 欧元 支柱
报告 影响 汇市 可能性
穆迪 主权 信用 评级
分析师 经济 考验
评级 财长 债务 危机
危机 财长 评级 机构
领导人 援助 基金 规模
欧元 头寸 持平 跌途
经济 前景 机构 欧元 预估
利率 经济 评论 外因 影响
短期内 几率 动向
货币 横盘 人民币 压力
救助 定音 野火
冲破 国债 制约
评级 机构 警告 债务 规模
摩根 大通 国债 泡沫 边缘
国家 风险 分析报告 国家 风险
张茉 欧元 危机
穆迪 言论 会议 后会 新伤
穆迪 警告 欧元 顺势
经济 失业率 计划
评级 巨头 红包 遭遇 降级
市场 收益 资产 债券 尾声
收益率 后市 跌浪
穆迪 评级 负面
评级 机构 频下 黑手 欧元
债券 加码 债券
峰会 商定 危机 机制
渣打 预计 人民币 流通量
英日 车轮战 考验
利卡 债券 计划
罚款 新政 重压 赤字 欧元 低点
银行 流动性 主权 信用 评级
收益率 曲线 变平
声明 噩耗 欧元
债务 危机 经济
汇通 汇市 报告
穆迪 降级 危机
借款 额创 历史 纪录
评级 机构 年关
全球 经济 亮点
巨债 压顶 经济 前景
标普 本币 评级
欧元 保卫战 打响
强势 经济 两难
分析师 平价 整理
主权 信用 评级
购物 强势 登场
欧元 空头 高位 机会
利空 欧元 行情
资产 计划 金融市场
会议纪要 日元 升势 走势 争议
重组 内阁 班子
全球 经济 局面
债务 风暴 势头
新生力量 政策 方向
年关 波动 挑战 记录 低位
媒体 债券 市政 债券
众人 霸主 地位
银行 年关 债务 全球 经济
债券 力度 规模
经济 金砖 国家 经济
汇市 绿叶 红花
纵观 全球 市场
网站 形势 将料
货币政策 汇市 走势
经济 愿景 阴影 发债 考验 欧元
时代 全球 汇率
内阁 官房长官 财政状况 悬崖
经济 捷报频传 元气 复原
任命 政商 关系
主权 评级 考验 泥沼
主席 财政 挑战
专家 危机 全球 国家
数据 市场 财报 市场 方向
发售 压顶 欧元
欧元 危机 升级
危机 升级 经济学家 预测 欧元 解体
牵动 市场 神经 欧元
情绪 国债 收益率
悬崖 悲剧 重演
分析师 危机 经济
摩根 大通 欧元
救助 欧元 资金
启动 学期 机制 成员国
经济学家 债券 危机 良方
发债 决议 欧元
世行 全球 经济 增长速度
信心 黄金 欧元 突破 关口
分析师 债务 危机
标普 评级 前景
发售 首战 欧元
救援 机制 修改版 银行
预期 经济 经济
经济 报告 地区 经济 评估
分析师 欧元 新一轮 浪潮
财长 调整 救援 基金 达成协议
欧元 财长 基金
计划 财长 商议 救助 基金
态度强硬 援助 新政
收益率 经济 势头
措施 债务 危机
财长 会议 进展 救助 基金 时日
财长 会议 银行 压力 测试
财长 基金 贷款 能力
财长 会议 欧元
集团 合力 全球 货币
强势 政府 欧元 争气
穆迪 预计 经济
低点 双顶 风险 前景
欧元 升势 启动
世纪 国际 货币 体系 方案
外汇储备 趋势 地位
成员国 融资 压力 债券
突破 国债 红线
预计 全球 经济
全球 议息 风头
全球 趋势 霸主 地位
鹰派 血液 会议 新意
财务 季度 经济 评估
措辞 玄机 定局
预期 经济 风险
预计 财年 财赤
调查 债务 泥潭
全球 经济 风险 机遇 发展
低利率 考验 市场
标普 评级 汇市 波澜
危机 全球 危机
穆迪 信贷 评级 风险
经济 趋势 日元 弱势
全球 公债 收益率
动乱 汇市 欧元 涨势
局势 高息 货币
领导人 改革 救助 基金
穆迪 主权 信用 评级
市场 资金 迹象
欧元 涨势 三重门
国际 经济 力量 变迁
高点 议息 工作
欧元 风头 市场 会议
分析师 预计 欧元 目标
标普 主权 信用 评级
货币政策 洪灾 影响
财年 预算案 项目
身陷 两难 管理 汇率 救命
影响 风险 意愿
经济 计划 既定目标
预期 欧元 汇率 大战 失利
总裁 候选人 出局 市场 大感
汇市 风险 言论
报告 金融危机 风险
主席 计划 市场
银行 高风险 交易
决议 眼球 声明
套息 交易 日元
缺席 会议 竞选 行长
动乱 市场 警告
债券 投资 风险
危机 烽烟 欧元 春光
资本 外流 市场 币值 考验
利率 经济 评估
纸面 世界 危机
财长 议题 共识
专家 投资者 习惯 状态
分析师 趋势性 行情
会议纪要 经济 预期
报告 降温 行长
调查 经济学家 行长
世行 行长 改革 货币 体系 货币
储备 进程 商品 货币
市场 不信任感 汇市
会议纪要 经济 机会
债务 债务 危机
预期 欧元 挑战
指数 趋势 双重 形态
执政党 地区 援助 挑战
政局 动乱 日元 套息 交易
强震 风险 情绪
危机 欧元 前景
评级 机构 债信 评级
警钟 预期 欧元 救命草
金融市场 因素 调节 政策 趋势
决策者 会议纪要 分歧
地震 重创 经济
标准 主权 评级 风险
油价 压力 经济 风险
出口 能力 经济 关键
储备 货币 地位
全球 欧元 进退维谷
穆迪 债务 利息 评级
美英 经济 汇市
预算赤字 经济 头号 威胁
专家 油价 波动 观点
危机 风雨 欧元
欧元 考验 预期 危机
达成协议 政府 关门
证词 货币政策 收手
欧元 涨势 决议
领先 时间 利率
因素 日元 年度 货币
投票权 改革 份额
利率 决策 分歧
言论 鹰派 欧元 英雄救美
压轴 亮相 一搏
欧元 领导人 危机 立场
峰会 指导 欧元
学者 货币政策 有助 经济
穆迪 主权 评级
快讯 基点 利率
危机 水面 峰会
政策 姿态 走势
快讯 基点 利率
幽灵 专家 警告 欧元 风险
穆迪 评级 欧元
利率 全球 预期
强震 经济 冲击
日元 套息 流动 全球 资本 市场 波动
欧元 公约 经济 改革 目标
信贷 地震 经济损失
机构 解析 地震 对日元 经济 影响
联邦 基金 利率
野村 强震 经济
日元 前景 议息
核泄漏 危机 金融市场
汇市 遭遇 核威胁 货币
会议纪要 利率 水平 目标
经济学家 欧元 信心 银行 压力 测试 关键
会议 地震 情况
股市 报复性 日元 全线
穆迪 主权 债信 评级
穆迪 市场 可能性
快讯 利率 目标 区间
日元 汇率 创纪录 风险
日元 纪录 当局
强震 全球 变色 盘点 国家 无辜
小时 当局 风险
汇市 日圆 股市
日元 援助 经济
套息 交易 日元 汇率 助推器
日元 欧元 国家 日元
当局 汇市 日元
低点 预期 欧元
野村 关口 红线
地震 债务 危机
出售 债券 全线
震灾 阴影 战火 金融市场
局势 大计 成空
天灾 硝烟 全球 市场 双重
日元 交易 汇率
日元 商品 币种 涨势
竞争力 协议 威胁 政治 凝聚力
风险 事件 命运
大地 债务 危机
预计 全球 经济
救助 基金 恐令 欧元 涨势 峰会 答案
时刻 欧元 涨势 考验
欧元 良机 市场前景
欧元 救助 机制 市场 情绪
峰会 欧元 利空
财长 构筑 债务 危机 防线
欧元 涨势 跌幅
经济 债务 规模
峰会 债务 危机
利率 人民币 升势
银行 压力 测试 欧元
欧元 美元汇率 交易日
欧元 困境 招架 考验
穆迪 警告 评级 压力
证实 机制 角色
国债 收益率 突破 欧元 问世
债务 危机 欧元
日元 一致性 预期 落空
峰会 药方 危机 分水岭
经济 势头 官员 收场
鹰派 言论 助威
信用 新一轮 救援
核辐射 日元 地位
储蓄率 全球 经济
核辐射 阴霾 危机
历史 机构 后市 分歧
鹰派 论调 强势
融资 套利 日圆
经济 预期 经济
货币 整理 走势 日圆
汇率 政策 国际 货币 体系
会议 研讨 对话
金融危机 贷款 信息
全球 市场 看点
分歧 过山车 行情 预演
政策 命题 储备 低点
日元 全线 日元 对日元
政策 会议 一览
会议记录 分歧 指数 低点
分歧 措施 站稳脚跟
评级 救助 体系 融资 难题
进场 欧元 打响
市场 欧元 高风险 货币
会议 福音 欧元 风险
变数 欧元 走势
全球 欧元 信誉
官员 言论 分歧
人民币 外汇 期权 交易
全球 影响 汇市 砝码
利率 水平 息差 日元 套利 空间
大门 利差 交易
事宜 救助 铺路
证实 国际金融 救助
政府 关门 警报
财长 会议 援助 规模 预计 欧元
关门 危机 空间
主权 债务 风险
数据 汇市 马太效应
领先 研究 机构 增幅 预期
储蓄银行 财务 危机
关门 危机 难题
经济 前景 论调
政策 弱势 地震 日圆 强势
升级 经济 日元
商议 援助 细节
经济学家 改革 国际 货币 体系
欧元 外汇储备 账面 亏损
资本 项目 顺差 外汇 压力
救助 欧元 突破
欧元 强势 期权 市场
财赤 滚雪球 债务
活动 储备 弹药
中资 机构 银行 重组
困境 日元 前景
欧元 欧元 资产
穆迪 计划 转折点
反对党 影响 债务 危机 进展
货币 强势 人民币
快讯 穆迪 评级
穆迪 主权 评级 级距 评级 负面
迹象 商品 币种 休整
金砖 国家 本币 合作 贸易 投资
金砖 低收入 国家 新动力
商品 货币 强势 欧元 债务 重组
全球 发展 挑战
危机 欧元 韧力
进展 救助 前景 阴影
囹圄 欧元 遭遇
债务 重组 危机 升级
债务 重组 危机
机构 投资者 负面 评级
标普 国债 评级 利空
标普 评级 魅力
债务 前景 负面
会议纪要 政策 调整 利率
标准 评级 前景
标普 财政 挑战 能力
计划 流产 欧元
负面 消息 冲击 欧元 不争气
专家 普调 评级
预期 欧元 机构
欧元 欧债 危机
态度 欧元 命运 转机
预期 商品 货币 牛气 冲天
全球 债务 危机 风险
风险 预期 欧元
人民币 美元汇率 升破 创汇
地震 破坏力 贸易顺差
欧元 涨幅 水平
国债 标售 债务 重组 分歧
汇市 主线 人民币 话题
汇市 格局 火鸡
经济 发展 委员会 计划
资产 负债表 规模 记录
本币 集体 躁动
原因 日元 融资 货币
援助 危机 前景
债务 经济 灾难
可能性 日元 强势
债务 危机 风险 波澜
疲态 决议 定乾坤
快讯 普调 主权 评级 负面
言论 东风 空头 战鼓
讲话 新意 变相
核心 降幅 预期
利率 资产 规模
指数 月度 跌幅
决议 报告 汇市
基点 幅度 预期
快讯 银行存款 利率
快讯 指标 利率
国家 债务 大限
计划 动用 外汇储备 人民币 计价 国债
议息 欧元 命途
快讯 利率 基点
决议 机构 建议
经济 增长势头 利率
欧元 救助 贷款
利率 预期 落空
全球 货币政策 羁绊 步伐
强势 政策 实际意义
战术 胜利 战略 颓势 帝国 反击战
战略 经济 对话 主谈 议题
债务 危机 纸老虎 利率 欧元 走势
摩根 大通 指数 全球 经济
欧元 过街 警告
对话 汇率问题 分歧
评级 大军 数据 欧元 曙光
评级 机构 欧元 齐发
援助 方案 援助
日元 交易 汇率
金融 救助 方案 欧元 援助
改革 金融体系 财政状况
债务 危机 欧元 遭遇 断骨
国家 债务 余额 负债
鬼魅 欧元 赢家
情绪 助推 日元 高点
债务 金融 秩序
利率 前景 助推 欧元 焦点 季度
鹰派 欧元 王牌
官员 调整 救助 贷款 计划
信用 评级 降级
主席 债务 前景
债务 危机 遭遇 戏剧化
苦果 债务 重组
学者 新任 领导人
行长 鹰派 立场 欧元
债务 触顶 国会
日元 欧元 货币
秘书长 全球 经济 风险
世行 报告 人民币 欧元
利率 前景 欧元
生效 掌门 进程
债务 危机 欧元
商品 出口国 货币
行长 日元 影响
经济 日元 丧钟
危机 欧元 伤口 盐巴
市场 前瞻 主席
前瞻 峰会 新动向
债务 进展 欧元 弱势
全球 势头 收益 货币
全球 经济 货币
危机 欧元 利空
法力 市场 惯例
方案 欧元 新一轮 风暴
重组 秘密 欧元
标准 主权 信用 评级 前景
危机 连环 欧元
穆迪 信用 评级
专员 成员国 身份
地震 威力 经济 预期
投资者 救助 债券
本币 主权 债务 风险
房价 泡沫 稻草
金融时报 援助 债券
方案 谈判 僵局
公报 商品 全球 经济
领导人 欧债 危机 全球 经济 警告
威胁 援助 市场
定心丸 巨资 储备 欧债
危机 骨牌 斗牛士 债务
欧元 主治医生 分歧 奏效
经济 数据 铺路
隐患 官员 基点
人民币 美元汇率 升破
储备 日元 资产
变数 欧元 压力
磋商 援助 协议 遭遇
筹资 能力 援助
经济 威胁 报告
全球 经济 空头
消息 欧元 穆迪 言论 日元
市场 教父 金融危机
政局 日元 波动
投资者 价格 高点
立场 新一轮 救助 预期
基将 行长 薪酬
救助 计划 债务 重组
官员 救援 计划 私人 部门
经济 前景 穆迪 主权 评级
危机 风险 警告
唱响 前奏 数据 梦魇
总理 欧元 集团 主席
评级 欧元 市场
快讯 日本首相 直人 国会 信任投票
媒体 直人 信任 动议
政坛 地震 众议院 内阁 不信任案
日本首相 直人 不信任案 投票
日本首相 直人 意向
经济 悬崖 鸣金收兵
经济 地带 双底 可能性
经济体 大公 美英 评级
新债 旧债 方案
欧元 高位 整理 升势
经济 市场 系统性 风险
内乱 统一 立场
专家 欧元 高位
债务 影响 地位
市场 讲话 动向
欧元 利差 因素 走势
储备 货币 地位 货币
经济 前景 预期 押后
总裁 宝座 全球 拉票
专家 政策 失利
世行 全球 预期 市场 降温
援助 债务 危机
汇市 经济 情绪
评级 危机 利空
商品 货币 新西兰元
市场 经济 可能性
债务 全球 冲击
立场 分化 欧元
预期 焦点 危机
烽火 欧元 命系
地区 经济 增势
总裁 定局 表态
会计师 事务所 国债
博士 启动 可能性
议员 协议 经济
经济 难题 危机 疑云
零利率 经济 评估
标普 主权 评级 全球
市场 灾难 彩排 大限
经济 阶段性 疲态
警告 债务 评级
债务 危机 欧债 前景
工会 大罢工 欧元
主席 时点 货币政策
国会 谈判 步伐
分歧 救援 方案
规模 欧元 亚盘
债务 小组 达成协议 期限
多米诺骨牌 全球 影响
债务 危机 事件
总理 异己 清障
新一轮 方案 难产
债务 危机 全球
方案 欧元 命运 悬念
标普 自愿性 债务 重组
时间 债务 危机
主权 基金 智库 交锋 欧元
首席 经济学家 经济
行情 日元 汇率
内阁 信任投票 债务 前景 曙光
计划 欧元 汇率
会议 大幕 经济 核心 议题
债务 危机 威胁
欧元 保卫战 战场
国会 办公室 警告 债务
计划 欧元 考验
调整 经济 计划
时代 购债 手软
计划 流产 危机 风险
计划 负面 消息 欧元
穆迪 存款 外流 银行业 信用 评级
穆迪 财政 改革 评级 影响
尖刀 指向 后事
欧元 日元 交易日
双重 欧元 屏气 投票
投票 影响 观点
危机 货币 协议
总裁 强势 亮相
警告 国会 债限
危机 政府 红眼
理事 债务 危机 列车
穆迪 标普 警告 债限 评级
经济 数据 楼市
资产 主权 债信 风险 世界
救助 贷款 条件
欧元 救急 债务 命运
救助 条件 改革
救助 政府 借款
地区 经济 形势 评估
决议 眼球 压轴 登场
标普 债务 展期 计划 警告 欧元
信评 机构 欧元 汇丰
法院 欧元 援助 听证会
标普 警告 情绪 言论
穆迪 债务 展期 方案 评级
强奸案 女作家 强奸 指控
评级 机构 警报 救助 机制 出资 大户
数据 经济 利率
主题 地方 主题
国际 民间 债权人 研讨 救助 方案
财长 全球 货币 战争 迹象
市场 国家 日元 日元 风险
经济 整体 债务 危机 双速
穆迪 债券 垃圾
穆迪 突袭 危机
穆迪 欧元 涨势
经济学家 援助 计划
风险 事件 汇市
利率 决议 欧元 走势
规模 国会 债务
国家 债务 危机 威胁 进程
讲话 欧元 定乾坤
评级 机构 黑手
失业率 焦点 报告
欧元 集团 主席 评级 机构
大戏 结局 亮相
记者会 内容 解析
话题 欧元 头寸
基金 欧元 资产
欧元 炸弹 危机 欧元 骨髓
银行 欧元 三角形
财相 日圆 升势
全球 市场 看点
重点 欧元 集团 会议 国会 证词
债务 期限 谈判 内容
评级 机构 连环
经济 幻想 障碍
管理层 变动 高层
债务 危机 欧元
经济 投机者 目标
货币政策 经济 评估
经济 财政 大臣 危机
欧元 集团 主权 救助 基金 权力
国家 信用 评级
国债 债限 悬念
内阁 重组 计划
全球 评级 市场 穆迪 评级
迷局 危机 阴谋 利益
危机 爆点 资金 天堂
细数 主题 魅影
驴象 方案 谈判
货币主义 大旗 前景
经济 全球 阻力
恶魔 评级 机构 基金
大公 国际 穆迪 负面 名单
国家 危机 整体 解决方案
行长 债务 危机
日元 企业 竞争力
欧元 经历 考验
穆迪 评级 名单
穆迪 警告 评级 屋漏
穆迪 警告 评级
降温 银行 压力 测试
美式 汇市 风暴 压境
压力 测试 欧元 颓势
参议院 财政 措施 下院 投票
标普 威胁 评级 全线
银行 压力 测试 金融市场
银行 测试 审判 市场
国会 债限 谈判 期限
银行业 压力 测试
解码 货币政策 工具箱
评级 机构 评级
银行 压力 测试
压力 测试 作秀
压测 银行 嘘声
债务 计划 僵局
法案 火线 历史
焦点 债务 关键
战胜 债务 危机
经济 想象 更糟
调查 民众 欧元
银行 压力 测试 信任
压力 测试 嘘声 市场 峰会
压力 测试 童话 银行
财长 峰会 援助 协议
威胁 国债 评级
警告 负面 名单
副行长 日圆 升势
计划 政府 债务 危机
银行 银行 压力
债务 大片 欧元 攻防战
欧元 危机 危机
评级 机构 穆迪 建议 债务
报告 援助 机制 规模
经济 年报 经济 计划 财政
计划 财长 会议
大限 官员 政府 债务
计划 债限 僵局
援助 银行 收税
关键问题 分歧 方案 定论
穆迪 计划 力度 评级
法案 参议院 方案
谈判 政治 棋局 峰会
调查 政党 债务
金融 巨兽 监管 规则
银行 选项 救助 方案
小组 方案 后备 计划
总理 峰会 关键时刻
共商 救助 对策 分歧
众院 年度 预算案
条件 债限 意味
欧元 光环 峰会 痼疾
债务 曙光 欧元
债务 谈判 全球 市场
知情 人士 银行 援助 计划
银行 应急 外币 信贷 额度
国家 欧元 关口
议长 赤字 计划 谈判
经济体 步伐 分歧
财相 日圆 走势 债券
债务 危机 经济 危机
峰会 阴霾 欧元
峰会 焦点 谈判
峰会 危机 欧元 高点
经济 债务 谈判 代价
债务 谈判 僵持不下 重蹈 拉美 危机 覆辙
全球 金融市场 储备 货币
国际 评级 机构 警告 道德风险
重提 风险 银行业 欧元
议员 助手 参议院 民主党人 计划
方明 汇市 措施
投行 热议 后果
债务 政争 白热化
债务 谈判 资产 动力
经济 前瞻 经济
债务 角力 政治
基点 预期 时间
僵局 资金 资产
讲话 欧元 关口
债务 计划 税收
议长 众议院 方案 参议院
委员会 主席 方案 骗局
评级 机构 宣判 乾坤
评级 机构 铁定 行情
预计 季度 经济 争议
财长 债务 危机 挑战 机遇
标普 穆迪 高管 听证会
巨款 债务 时间
全球 司法 金融机构
债务 投票 时间
评级 大碍 灾难
评级 企业债 市政
评级 机构 定局
大限 优先 顺序
债务 民众 支持率
财务 经济 评估
财相 财务 经济 评估
标普 主权 信用 评级
债务 齐发 欧元
立法者 调查 标普 评级
概率 信用 评级
债限 宣判 标普 评级
皮书 地区 经济
议长 无法控制 国债 评级 影响
众议院 方案 投票 选项
众议院 计划 投票
副行长 债务 协议 风险
债务 细节 进行谈判
信贷 将令 经济 股市
穆迪 信评 欧元 稀泥
债务 投票 货币 高位
国债 情况 一览
评级 影响 全球 借贷 成本
债限 全球 经济
总裁 全球 影响
达成协议 债限 谈判
国会 共和党人 债限 协议
汇市 好戏 小时
消息 债务 协议
全球 经济 筹码
专家 债限 协议
财务 野田 汇市
消息人士 穆迪 主权 债信 评级
时段 高点 利率 决议
谈判 降级 悬念
硬伤 债务 协议 效应
税收 改革 拉锯战
评级 机构 新丁
方案 美媒体 协议
债限 法案 经济
国债 收益率 当局
动员 日元 升势 政策
财长 措施 桌面
快讯 金融 措施
快讯 利率 资产 规模
方明 日元 目标 水平
利率 资产 规模
财务 大臣 野田 当局 汇市
舆论 问世 造势 会议
风险 事件 交易
行长 资产 计划
债务 危机 兄弟
主席 警告 危机
外汇 分析师 预测 一览
情绪 金融市场 预期
评级 国家 疑云
全球 经济 危机
快讯 交易员 国债
快讯 标普称 信用 评级
标普 评级 金融市场 影响
标普 评级 影响
普调 信评 投行 市场 影响
评级 核心 国家 风险
标普 主权 信用 评级
评级 利空 消化 市场 议息
俱乐部 考验 后尘
合作 汇市 地位
赤字 挑战 财政 可持续性
快讯 财务 大臣 领袖
标普 金融 海啸 席卷 全球
标普 评级 政治 目的 次贷
股市 集体 多国部队 火线 救市
经济 强势 对策
疯子 标普 黑色星期 计划
穆迪 信用 评级
顶级 信评 全球 市场
股市 汇市 焦点 议息
评级 国债 价格
货币 战争 日元 强势
日圆 水平 当局
岛屿 开炮 日元
汇市 强势 措施
经济 前景 伏笔
利率 决议 利空 信号 低位
融资 货币 地位
低利率 时间表 分歧
评级 信评 评级
失业率 高位 降息 压力
快讯 预期 利率
年度 经济 预估
朝日新闻 措施 市场
标普 评级 建议
总统 研讨 经济 形势
副行长 欧元 汇率 合法
议长 委员会 人选
评级 盈利模式 独立性
财相 日圆 走势 措施
标普 评级 争议 行业 改革
欧元 泥泞 债务 黄花
禁空令 信任危机 欧元 熊途
卖空 禁令 欧元
领导人 会面 危机
调查 受访者 全球 经济
世行 行长 市场 区域
全球 经济 空头 创纪录 降幅
全球 金融市场 密会 企业 高管
财相 日圆 威胁
经济学家 全球 重蹈 经济 覆辙
富人 言论 神经
会议 议题 欧元 债券
突破 风险 情绪
峰会 欧元 债券 规模
首脑 终极 警告
经济 增长率 日元 经济
本币 币值 汇市
欧元 债券 态度 软化
调查 民众 经济 现状及 前景
穆迪 经济 预估
年率 增长速度 预期
市场 峰会 意义
首脑 欧元 债券
欧元 债券 首脑
欧元 债券 问世
债券 泡影 奖得主 警告 欧元
财长 理由 经济 信心
知情 人士 国会 经济 措施
经济 形势 双底
总统 主谈 美债 汇率
失业 人数 增幅
基金 经理 债券
大摩 经济 预估
商品 出口 降幅
财务 高层 会面 日元
危机 领头羊 筹划 财税
贷款 信贷 压力
财政 大臣 危害 财政
全球 经济 危机
全球股市 商品 货币 汇市
银行业 资金短缺 金融市场
经济 增幅 预期
评级 公信力 标普 调查
经济 金融 消费
日元 二战 突袭
日本首相 政府 汇市
理事 议会 修正案
银行 债务 风险
季度末 储备 外币
穆迪 步标 后尘 调查
经济 民众 财富
分析师 标普 总裁 原因
市场 预期 分歧
财长 经济 数据 欧元 机会 风险
知情 人士 方案 细节
汇市 风险 意愿
景气 指数 欧元
财长 金融 交易税 细节
外务大臣 前原 诚司 竞选
唱空 欧元 导火线
银行 措施 日圆
穆迪 汇市 大变局 序幕
穆迪 地方 政府 评级 前景
穆迪 副总裁 政策 经济 奏效
穆迪 危机 债市
策略师 穆迪 评级
调查 经济学家 不语
银行业 危机 风险 资产 引颈
穆迪 信评 市场 影响
投资者 所愿 所想
步美 危机 后尘 降级 风暴
谋划 财政 大手笔
货币 市场 警报
道明 银行 经济 恐令
主席 经济 工具
计划 进展 民间 投资者
财长 赤字 目标
经济 财政 大臣 外汇
标准 评级 主管 降级 市场 波动 主因
欧元 趋势 压制 风险 潜藏
卖空 禁令 论调
国民 银行 预计
变相 可能性 弱势
直人 日元 逐步撤出
野村 证券 专家 货币 政策
危机 全球 经济 负面影响
快讯 野田 日元
经济部长 计划 立场
框架 金融 交易税 方案
穆迪 改革 细节
降级 利益 战略
诺贝尔奖 全球 机率
野田 强力 日元
银行业 债务 危机
财长 经济 预期
野田 股市 债市 日圆
钦点 经济 委员会 主席
日圆 强势 根源 经济 基本面
鹰派 新政 日元
国际 财经 焦点
经济 危险期 欧元 无端 定乾坤
全盘 会议 纪录
经济 遭遇 救场 预期
野田 党首 财政
野田 时代 日元 命运
共商 危机 财长
救援 财政赤字 趋势
市场 降息 投资者 撤资
货币 市场 形势
全球 经济 前景
报告 压轴 出场 穆迪
世行 行长 全球 经济 区域
全球 金融市场 模式
银行 流动 援助
倡议 条约 危机
全球 经济 环境 经济 前景
日圆 日圆 波动
利率 决议 走势
标普 欧元 债券 成员国 主权 评级
研究 欧元 债券 可行性
专家 欧元 证明
世行 行长 全球 经济 风险
债务 势头 经济
参议院 财政 方案 辩论
危机 全球 经济
衍生品 电子 平台 交易
目标价 欧元 狂飙
步伐 建议 调整 经济 政策
财长 卖空 禁令
欧债 前景 股市
银行 危机 兄弟
地方 败走麦城 高息 货币
法院 政府 援助 权力
法院 合法 欧元
法庭 援助 诉讼
财长 贷款 抵押
资产 终极 天堂
全球 竞争力 市场
经济 方案 巨款
计划 市场 空头支票
财长 党派 全力支持
快讯 预期 利率
博士 危机 抱团
政策 方向 预期
经济 监管 达成协议
全球 经济 前景 领导人 措施
计划 规模 预期 金融市场
国际 财经 焦点
市场 乱象 市场
会议 实质 措施 全球 货币 战争 硝烟
全球 经济 命系 欧债 危机
委员会 银行 风险 测试 规程
官员 证实 经济部长 代表团
标准 报告 经济 轨道
危机 闹剧 货币 战争
总理 争议 碳税 法案
财长 计划 财长 会议
经济 机构 经济
经济 经济 全球 经济 形势
专家 意债 长远利益
全球 危机 警告
欧元 债券 方案
意法 局面 失控 外援
快讯 存款 利率 基点
市场 财政 会议
危机 机构 争相 唱空 欧元
穆迪 农业 信贷 评级
穆迪 银行 评级
经济 计划 流产 魔爪
财政 形势 经济
财长 交易 活动
欧元 前景 难言
峰会 成效显著 债券 视野
评估 尾声 穆迪 报告 焦点
秘发 警报 穆迪 火上浇油
国际 财经 焦点
财长 债信 危机 战争
经济 歧途 指数
公共部门 规模 赤字
金砖 欧元 危机 幻象
国际 财经 焦点
救市 危机 市场 盲目乐观
快讯 利率 基点
阴霾 信贷 危机
财长 援助 分歧
财长 债券 问世
会议 前瞻 措施
商务 大臣 政策
监管 机构 银行 外汇 流动性
分歧 财长 救助 方案
强势 日元 方案
全球 经济 风险
危机 重蹈 货币 危机 覆辙
危机 关键 节点 终极 考验
国家 黄金 买家
财长 会议 遭人
成员国 金融 交易税 分歧
财长 会议 欧元
财长 建议 途径 融资
降级 风险 魔鬼 交易员
穆迪 主权 信用 评估
财长 未果 财长
商务 大臣 财政
财长 汇率 市场
地方 投票 变数
日圆 经济 泼冷水
措施 力保 国家
报告 经济 评估
标普 评级 欧元
标普 评级 狂澜
报告 预算赤字 缺口
出口 年率 地震
欧元 命运 民意 考验
首席 分析师 危机
财长 金砖 国家 评估 计划
黑色 全球 市场
时期 全球 脱险 世行
机构 实体 经济 影响
穆迪 银行 信评
经济 风险 预警 风险 货币
霸主 地位 欧元 危机
政策 声明 利率
金砖 国家 援助 利益
全球 新一轮 金融危机
全球 贸易 预期
主席 警告 危机 发展 国家
世行 全球 前景 世界 经济 险境
全球 经济 金融市场
财务 大臣 警告 汇市
全球 金融市场 黑色
雄霸 汇市 商品 货币
商务 大臣 方案
黑色 汇市 世行
债务 危机 审判
会议 帷幕 市场 消息
公司 投资 债券
欧元 债券 救星
全球 经济 风险
标普 评级 负面影响
危机 援助 基金
行长 主权 债务 危机 全球性
汇率 波动 幅度
危机 金融 海啸
魅力 基本面 欧债
机构 预测 降息
劳工 部长 途径
大丰 银行 日圆
张茉 主权 债务 危机 金融危机
债务 重组 计划
措施 日圆 影响
财务 大臣 机制 可能性
局势 迹象 经济 形势
人民币 法案 商界 反对声
关键时刻 欧元 命运
佐力 银行业 重组
常规 融资 市场 银行 融资 方式
世界 经济 结构 变化 经济 挑战
援助 条款 出现分歧
援助 分歧 欧元
方明 政府 债务 融资
尾盘 高位 货币
检查团 援助 协议
交易税 欧元 债券
危机 落空 降息 定局
法意 卖空 禁令 欧元 考验
方明 信贷 经济
梦魇 市场 币值 考验
援助 计划 条款
市场 情绪 野田 内阁 日元
谈判 危机 风险
蒙代尔 欧元 概念
威胁 全球 经济
国际 财经 焦点
欧元 财长 会议
员工 节省 欧元
财政 方案 救援
财长 目标 公众
风险 欧元 低位
欧元 集团 主席 金融 工具 效率
财政 大臣 资金
参议院 人民币 法案
财长 汇市 波动
预计 标普 经济 预期
大行 信贷 额度 日元
穆迪 主权 债务 评级
标普 经济 预期
财长 危机 全球性 威胁
国际 财经 焦点
援助 银行业 迅速行动
人民币 法案 辩论 投票
国际 财经 焦点
国家 融资 贷款
马车 警告 救助
决定性 措施 危机
警告 市场 散播 情绪
援助 资金 质子 银行
当心 金融风暴 全球
出口 预期 贸易 盈余
银行 援助 计划
吹响 欧元 试探性 反攻
声明 欧元 机构 欧元 后市
峰会 市场 情绪 风险 货币 全线
分歧 合力 救助 银行业
主席 警告 危机
危机 升级 围城 考验 全球
银行 方案 达成协议
汇率 法案 投票 人民币 压力
降级 狂潮 席卷 欧元
降级 警告 将令 欧元
救市 信心 全球 风险 资产
人民币 汇率 老赖 阴谋
银行业 协会 资本 重组
力保 银行业 冲刺 阶段
救助 方案 细节 悬念
方案 银行 债券
挑战 失业 怪兽 货币政策
基本面 欧元 涨势 段落
官员 债务 重组
国际 财经 焦点
投票 人气 会议纪要
投票 危机 解决方案
银行 运营 成本 调整 储蓄
领袖 危机 解决方案
政坛 乱局 富人 政治
全球 基金 巨头 欧元 平价
私人 银行业 协会 银行业 计划
政治 纷争 政客 玩火
非标准 措施 危机
债务 危机 路线图
汇率 法案 国会 双簧
会议纪要 官员 选项
财政 官员 债务
启动 政策 风险 溢价
国际 财经 焦点
喜剧 收场 悲剧
财长 会议 前瞻 危机 全球 经济
基本面 国家 流动性
债券 持有人 幅度
银行 资本 重组
压力 降息 步伐
财相 峰会 银行业
普调 评级 财长 行长 会议
经济 降息 呼声
调查 降息 基点
通牒 采取行动 危机
主席 经济体 危机 冲击
债券 业绩 客户
经济 大臣 高度 日圆 风险
银行家 资本 重组 计划
启动 欧元 基础设施 计划
涨势 专家 欧元 良机
负责人 基金 银行 牌照
利空 频传 欧元 烟雾弹
工会 小时 抗议 节约 措施
经济 景气 基调 方案 日元
债速 南柯一梦 信评
财长 债务 危机
涨势 解析 支点
理事 分歧 政策
调整 经济 结构 强势 日圆
杠杆 化将 欧元
经济 日圆 强势 措施
首脑 双边 货币 机制
峰会 基金 经理
穆迪 地区 赤字 目标
主席 债券 计划
进口 全球 经济
国际 财经 焦点
分歧 欧元 全球 市场
快讯 标普 主权 评级
冰河期 欧元 前途
银行业 资金 缺口 欧元
欧元 投资 计划
峰会 预期 国债 标售
峰会 评级 机构 降级
财长 银行 牌照 解决方案
皮书 风险 资产
汇市 前瞻 峰会 成果
主权 债务 连环 银行 资本 重组
淡化 预期 货币政策
议会 投票 措施
国家 降级 风险 调整法 评级
标普 国家主权 信评
危机 市场 神经
声明 危机 计划
国际 财经 焦点
制造业 指数 涨幅
银行家 债务 比例
债务 幅度 预计
决定性 措施 日圆
警告 汇市 小幅
时期 欧元 空头
欧元 一搏 峰会
峰会 誓言 危机
峰会 欧元 走势
领导人 混战 峰会
领导人 峰会 进展
财长 债务 能令 杠杆
部长 债务 危机
经济 经济体 货币政策
花絮 峰会 暖风 全球 冒险 意愿
官员 危机 负面影响
国际 财经 焦点
国际金融 研究所 后果
再融资 利率 计划 市场
债券 银行 决策者 冲突
议院 危机 解决方案 投票
报导 经济 预估
欧元 转折点 上策
杠杆 银行资本 重组 达成协议
总理 经济 全球
主席 降息 情况
日元 二战 警告
危机 解决方案 支柱
政治 风险 欧元 前景
欧元 救世主 敌人
欧元 集团 主席 建议 国债
兴业 言论 情绪 日元
财长 会议 投票 峰会
财长 会议 玄机 峰会 人愿
峰会 议题 达成协议 核心 细节
快讯 综合性 救市 方案
总理 峰会 后院 议员
行长 日圆 政策 原因
银行 监管局 银行业
峰会 议题 成果 一览表
峰会 协议 分析 指是
监管 机构 住房 抵押 贷款
财长 核心 资本
方案 政治 僵局
市场 救助 方案
快讯 金融 基金 债券 计划 发售
日本首相 措施 日元
猛药 欧元 走势
协议 危机 变数
国际 财经 焦点
峰会 优先 议题 危机
谈判 未果 汇市 峰会 市场 变天
行长 金融 委员会 主席
借贷 成本 危机
全球 金融 交易税
方明 汇市 共识
蒙代尔 国际 货币 体系 人民币
峰会 盘点 国家 名单
专家 食品 能源 核心
全球 金融 重蹈 覆辙
责备 当局 日元
会议 资金 规模
客户 消失 监管 机构 调查
汇市 规模 记录 高位
法需 债券 利率
前景 峰会 涨幅
峰会 后遗症 汇市
官方 数据 利率
金融 客户 资金
财长 条件 援助
众怒 峰会 成果 挑战
全民 全球 欧元
律师 客户 帐户 指控
焦点 会议 欧元 跌势
会议 前瞻 规划
议息 会议 抵押 债券
大战 危机 欧元 涨幅
国际 财经 焦点
住房 市场 经济 关键所在
行长 金融 委员会 主席
国际金融 协会 金融 基金
峰会 危机 影响力
投向 世界 手榴弹 民众 总理
方案 财长 总理
影城 故事 悲剧
利率 决议 欧元 盘整
法官 全球 金融 客户 帐户
援助 协议 援助
商务部长 人民币 水平
监督 改革 进展
风格 职责 警告
消息 行长 公报 主席
调查 降息 机率
峰会 散场 全球 焦点
利用 黄金 储备 融资
大戏 总理 编剧
日元 良机 淳会
官员 欧元 集团 援助 机制
财长 会议 前瞻 大患
法兰克福 集团 核心 领导 能力 证实
可能性 警告 解体
资本 缺口 银行业 资本 重组 前景
总理 人选 声明
债务 泥潭 总理 考验
政党 救助 方案 书面
财长 改革 计划
经济 患上 慢性病 接棒 尾车
低利率 错误 政策
主席 全球 经济 螺旋式 风险
总理 议会 预算案
鹰派 政策 目标
阵营 议员 盟友
难产 国债 收益率 突破
骨牌效应 商议 措施
机构 债券 保证金
总统 候选人 救助
智库 银行业 危机 机率
英荷 核心 计划
全球 经济 债务 状况
调查 制造业 信心 经济 前景
讲话 玄机 断臂
基准利率 降息 预期
经济 财政 大臣 经济 风险
零售 数据 美元汇率
零售 进口 数据 美元汇率
银行 救援 方案 汇率
风险 日元 汇率
银行 救援 方案
报告 欧元 汇率
经济 前景 日元
报告 美元汇率 小幅
市场前景 日元 汇率
降息 欧元 汇率
日元 汇率 欧元
声明 指数 低位 盘整
零售 数据 美元汇率
预期 日元 汇率
数据 预期 美元汇率
交易 汇率 低点
零售 业绩 报告 美元汇率
股市 欧元 汇率
应急 贷款 规模
股市 欧元 高点
欧元 汇率 高点
失业 报告 日元 交易
交易 汇率 高点
信用 评级 欧元 汇率
经济 日元 高点
交易商 本季度 低点
国债 标售 美元汇率
房价 报告 美元汇率
日元 汇率 高点
财务 大臣 直人 日元
股市 欧元 汇率
基准利率 资产 规模
基金 抱团 对象 炭火 医药 金融 鸡肋
海通 证券 游资
晨星 全球 基金 市场
基金 重仓股 票池 重仓股
基金 季报 基金 经理 行情
基金 经理 理由
基金 大面积 交叉
钢铁股 资产 考验 鹏华 基金 公司
新能源 板块 基金 进场 调整 压力
基金 钢铁 板块
华安 基金 热吻
金融 地产 基金 重点
基金 季报 股票 型基金 空间
调查 基金 意向 牛市 高点
基金 底牌 曝光 金融 地产 金属
基金 仓位 基金 比例
基金 回马枪 机械设备
强势 行情 基金 仓位
基金 持有人 户数
旗舰 大盘 现身 公司 中报
集团 人民币 基金
基金 万科 融资 冲击 融资 市场
基金 重仓股 附表
基金 金融 地产
季报 基金 动向
机构 研报 基金 地产股
股指 基金 仓位 微调
宏观 数据 基金 布局 消费 领域
诺安 基金 市场 趋势
旗下 基金 期货 概念股
基金 业绩 前三甲
基金 地产 服务业
投资 行业 轮动 策略 利器
基金 仓位 地产股
基金 大哥 行迹 曝光
基金 经理 全球
材料 医药 基金 附股
基金 创业板 重仓股 全线
密集 调研 行情 基金 试探性
基金 市场 撤资
基金 仓位 基金 公司
基金 关键时刻 股指 触底 概率
高价 原油 终结者
期金 价格 突破 关口
能源部 报告 油价
预测 全球 原油
市场需求 油价 突破
经济 数据 铜价
零售 数据 金价
市场 黄金 持平
黄金 期货 小幅
数据 黄金 小幅
市场 现货 突破
黄金 期货 突破
美元汇率 跌幅 金价
市场 黄金 最低点
商品 期货交易 委员会 油气 市场 投机 活动
市场 黄金 低点
燃料 库存 升幅 预期 油价
市场 黄金 小幅
市场 黄金 高点
市场 黄金 高点
市场 黄金 高点
黄金 期货 突破
金价 突破 持平
市场 黄金 持平
市场 黄金 持平
黄金 期货 高点
市场 黄金 持平
市场 黄金 盘整
市场 黄金 小幅
金价 首度 涨幅
市场 黄金 最低点
世界 黄金 协会 黄金 低点
黄金 期货 小幅
美元汇率 金价 小幅
轮值 主席 会议 产量 目标
失业 数据 金价
金价 高点 突破
黄金 期货 预计
黄金 期货 预计
黄金 期货价格 历史
黄金 期货 预计
金价 收盘价 突破
消费者 信心 金价
快讯 国际 油价
黄金 期货 纪录
金价 收盘 突破 历史
黄金 期货 纪录
黄金 期货 合约
预期 压制 金价
金价 历史 高点
原糖 期货价格 高点
商品 市场 跌幅
黄金 期货价格 收盘
金价 高点 收盘
黄金 期货 收盘
报告 期铜 价格 高点
期铜 突破 每吨
期铜 价格 最低水平
贷款 计划 期铜 涨幅
债务 危机 铜价 低点
出口 小麦 期货
传言 分析师 利空 报告 期货
制造业 数据 期铜
经济 数据 低位
矿业 金融 板块 欧股 指数 整体
商品 银价 跌幅
市场 资金面 分歧 股指 区间 弱势
黄金 期货 收盘
大公 国家 信用等级
评级 前景 负面
穆迪 主权 信用 评级
期货市场 投机 法案
救市 计划 原油期货 价格
能源部 预计 原油价格
减产 油价 历史 跌势
库存 报告 油价
全球 原油 供应
原油 库存 增幅 预期
主席 计划 能源 市场 投机 活动
主席 国会 衍生品 监管 法案
基差 专家 期指 大盘
商品 期货市场 高点
期铜 价格 高点
天气 天然气 期货 低点
淡水 战略 铁矿 分销 中心
期铜 价格 高点
全球 原油 预期
进口 期铜 历史
原油 政策 空间
高油价 新一轮 政策
概率 商品 市场 变局
监管部门 油价 操盘手 罚金
套期 保值 分析
降息 预期 油价
原油期货 午盘 突破
市场 预计 减产 油价 收盘
能源部 报告 国际 油价
综述 减产 声明 看点
天然气 供应 油价
能源部 库存 报告 油价
经济 数据 油价
全球 石油 需求量 预期
减产 预期 油价
原油 库存 原油期货 价格
资产 收购计划 油价
库存 涨幅 预期 油价
全球股市 油价 突破
库存 预期 油价
预计 全球 石油 需求量
数据 预期 油价
汽油 库存 油价
库存 预期 油价
油价 收盘 突破
油价 月度 涨幅
期市 金融危机 风险
黄金 期货 预计
黄金 期货 预计
黄金 期货 预计
黄金 期货 预计
华尔街日报 供给 油价
黄金 期货 预计
黄金 期货 预计
黄金 期货 预计
黄金 期货 预计
黄金 期货 预计
黄金 期货 预计
黄金 期货 预计
黄金 期货 预计
银行 黄金 涨幅
黄金 期货 预计
黄金 期货 预计
黄金 期货 预计
黄金 期货 预计
黄金 期货 预计
黄金 期货 预计
黄金 期货 预计
黄金 期货 预计
黄金 期货 预计
黄金 期货 预计
黄金 期货 预计
黄金 期货 预计
资本 黄金 突破
黄金 期货 预计
调查 原油 日产量
原油期货 电子盘 盘整
经济 数据 油价
全球 油气 生产 预计
博士 油价 利率
原油 库存 报告 油价
原油期货 电子盘 突破
技术 分析 油价 盘整
库存 油价 午盘
原油期货 电子盘 小幅
报告 利空 油价
流氓 交易员 违规 交易 油价
经济 数据 油价
原油期货 电子盘 突破
原油 库存 报告 油价 突破
分析师 年度 原油 产量 目标
油价 跌幅 水平
原油 库存 增量 预期 油价
商业 周刊 油气 企业信用 评级 环境
石油 迷局 利润
原油期货 电子盘 突破
飓风 预报 油价
投资者 消费者 油价
原油期货 电子盘 盘整
国际 能源 全球 石油 预期
经济 数据 油价
油价 波动 主力 合约
美英 跨境 原油 交易 监管
赤字 预期 压制 油价
官员 会议 产量
库存 数据 压制 油价
原油期货 电子盘 小幅
调查 原油 产量
石油部长 原油 市场 状况
石油部长 油价 水平
石油部长 预计 产量
美元汇率 油价 突破
全球 原油 预期
库存 降幅 预期 油价
公司 旗下 业务
库存 预期 油价
库存 预期 油价
调查 原油 产量
国际 市场 油价
国际 能源 全球 原油 预期
全球 原油 预期
库存 油价 涨幅
原油期货 电子盘 价格
轮值 主席 油价
经济 前景 油价
国际 能源 警告 能源 投资 影响 经济
股市 油价 涨幅
天然气 库存 历史
库存 数据 油价
原油 库存 预期
能源部 原油 顶峰 水平
会议 原油期货 价格
轮值 主席 产量
消息 原油 仓库 租约
金融 因素 国际 油价
天然气 库存 降幅 预期
经济 数据 油价 高点
存款 准备金率 油价 跌幅
天然气 库存 降幅 预期
经济 数据 油价
主席 油价 区间
全球 原油 预期
原油期货 价格 收盘
消费者 信心 油价 收盘
言论 油价 收盘
天然气 库存 预期
库存 报告 利空 天然气 期货 低点
原油 库存 增量 预期
库存 数据 油价
天然气 库存 预期
原油 库存 增量 预期
库存 预期 油价
原油 库存 增量 预期
原油 库存 预期 汽油 库存
天然气 库存 增量 预期
商品 巨头 指控 油价
欺诈 指控 原油 黄金
抄底 进场 油价
经济 数据 油价
油价 跌幅 高点
原油 库存 预期
库存 预期 油价
天然气 库存 增量 预期
油价 小幅 收报
经济 数据 油价
因素 油价 突破
飓风 风险 油价
经济 报告 油价
标普 评级 前景
经济 数据 原油期货
救济 人数 原油期货
原油期货 价格 收盘
原油期货 收盘 小幅
数据 原油期货 突破
预计 全球 原油期货
原油期货 价格 收盘
原油期货 宽幅 收盘 小幅
准备金率 原油期货 小幅
原油期货 小幅 天然气
原油期货 小幅 天然气
原油期货 合约 收盘
原油期货 收报 水平
原油期货 尾盘 收报
原油 高点 冲刺
原油期货 收盘 小幅
能源 公司 油价
汉莎 航空 投机商 油价 波动
石油 公司 汽油 市场原油
财富 油价 威胁 经济
分析师 油价 趋势
油价 领衔 商品 动能
石油 时代 尚属
分析师 油价 趋势 指向
商业 周刊 油价
油价 升势 预测 油价
分析师 油价 前景
华尔街日报 油价 三位数
金融时报 因素 原油 市场
油价 涨势 供给
石油 峰值 理论 学者 结论
邮报 油价 突破
专家 预计 油价
天然气 供给 油价
轮值 主席 油价
油价 动力 维系
分析师 油价 前景
原油 供给 因素
分析师 经济 油价
分析师 预期 油价
分析师 原油 关键 价位
分析师 因素 油价
分析师 油价 关键 阻力位
技术 分析 原油价格
油价 产量 降速 降速
分析师 原油 市场 波动
流氓 交易 影响 油价 走势
分析师 油价 标普 指数 高度
技术 分析师 油价 关键 支撑位
国际 油价 变局 油价 背离 供需
全球 原油 储备
石油市场 投机 活动
油价 政府 监督
秘书长 油价 目标
预计 全球 原油
影响 能源 市场
华盛顿邮报 油价 投机
官员 油价 减产
金融时报 原油 黄金
技术 分析师 油价
分析师 预计 油价 低位
资本 预计 油价
石油 顾问公司 总裁 油价
先驱报 原油 市场
原油期货 交易 杠杆 比率
商业 周刊 界定 油价 前景
油价 关键 阻力位
分析师 油价 交易 区间
油价 关键 阻力位
分析师 股市 油价
分析师 预计 全球 原油
能源 专家 廉价 石油 时代
油价 投机 活动
商品 短期内 油价 区间 波动
油价 价格 缺口
商业 周刊 石油危机
分析师 油价 总体 趋势
首席 经济学家 石油 风险
首席 经济学家 油价 经济
石油 产量 峰值
能源 专家 短期内 油价
分析师 短期内 油价
轮值 主席 油价
新闻 小心 油价
分析师 经济 预期 高油价
基本面 分析 油价
基本面 分析 油价
分析 油价 交易 区间
原油 市场 兴奋剂
基本面 分析 短期内 油价
短期内 原油 原因
石油 峰值 现实 谎言
技术 分析 油价 涨势
美国能源 库存 油价
原油 测试 支撑位
原油价格 企稳 突破
技术 分析 油价 突破 均线
石油部长 预计 会议
新际 集团 油价
原油期货 收盘 小幅
商业 周刊 封面 机会
债务 危机 红色
股指 经济 前景
风暴 子公司 保户 排队
国际 巨头 涨价
传安盛 股份 筹资
台湾当局 中策 金融
友邦保险 出售 应急 预案
经济 中产阶级 困境
过半数 银行业 奖金 特别税
冲销 信用卡 坏账
老人 现身 穷人 现钞
金融危机 情人节 消费
午餐 落槌 戏剧性
金价 首度 涨幅
经济 前景 金价
经济 数据 金价
金价 收盘价 突破
危机 金市 后市
债务 风险 金价 高点
黄金 期货 收盘 涨幅
黄金 期货价格 收盘 小幅
欧元 黄金 期货 收盘
数据 预期 黄金 期货 收盘
消费者 信心 金价
主权 债务 黄金 期货
消费者 信心 预期 金价
经济 数据 金价
期金 价格 高点
新屋 销售 金价
情绪 升级 金价 突破
快讯 金价 历史
经济 数据 金价
金价 突破 历史 高点
经济 数据 金价
黄金 期货 期铜
黄金 期货 小幅 铜价
黄金 期货 小幅
黄金 金价 高位 盘整
黄金 期货 金属 期货
黄金 期货 交易日
黄金 期货 小幅
黄金 期货 小幅
黄金 期货 收盘
黄金 期货 收盘 小幅
黄金 期货 小幅
黄金 期货 收盘报 历史
黄金 期货 历史 收报
降息 黄金 历史
黄金 期货 单日 跌幅
黄金 期货 收盘
金价 市场 利率 声明
世行 金本位制 黄金
抄底 黄金 期货 小幅
强势 期金 价格
压力 黄金 期货
黄金 期货 历史 突破
黄金市场 金价 预期
黄金 期货 触底 收盘
黄金 期货 关口
黄金 期货 小幅
黄金 期铜 历史
期铜 黄金 期货
黄金 期货 期铜 历史
黄金 期货 小幅
黄金 期货 小幅 期铜
黄金 期货 小幅
黄金 期货 尾盘 发力 收盘
暴力 冲突 黄金 期货
黄金 期货 小幅
黄金 期货 铜期货 历史
黄金 期货 期铜
预期 黄金 期货
黄金 期货 收盘 水平
黄金 期货 收盘 高点
黄金 期货 高点 期银 高点
黄金 期货 收盘 水平
黄金 期货 收盘报 历史
资金 黄金 小幅
黄金 期货 收盘
黄金 期货 收盘
期金 历史 收盘价
黄金 期货 收盘 历史 收盘价
黄金 期货 收盘 期货
黄金 期货 收盘
黄金 期货 收盘
黄金 期货 收盘
黄金 期货 收盘
黄金 期货 收盘
黄金 期货 收盘
黄金 期货 收盘
黄金 期货 收盘
黄金 期货 收盘
黄金 期货 收盘
黄金 期货 收盘
黄金 期货 收报
黄金 期货 收盘 突破
黄金 期货 收盘
黄金 期货 历史 收盘价
黄金 历史 收盘价
金价 收盘 历史
黄金 期货 收盘
黄金 期货 历史 收盘价
黄金 期货 收盘 历史 收盘价
黄金 期货 历史
黄金 期货 收盘
黄金 期货价格 收盘
黄金 期货 历史 收盘价
黄金 期货 突破 收盘 历史
黄金 期货 收盘 历史 收盘价
黄金 期货 历史 收盘价
黄金 期货 收盘
黄金 期货 收盘
黄金 期货 收盘
黄金 期货 收盘
黄金 期货 收盘
黄金 期货 收盘
黄金 期货 收盘
黄金 期货 收盘
黄金 期货 收盘
黄金 期货 收盘
黄金 期货 收盘
黄金 期货 收盘
黄金 期货 收盘
黄金 期货 收盘
黄金 期货 收盘
黄金 期货 收盘 期铜
黄金 期货 收盘
黄金 期货 收盘
黄金 期货 收盘
高票 高额 奖金税 法案
独家 中将 悍马 协议
评论 黄金 趋势 交易 交易
评论 富人 时代 税率 赤字
快讯 跌幅 金融时报
金融危机 影响 车市
年薪 众怒 证实 失利
程实 全球 经济 风险
摩根 大通 短期内 存款 准备金率
准备金 银行 影响
存款 准备金率 流动性 压力
教授 五年计划 全球 利率
评论 资产 信贷 泡沫
对话 奖得主 市场
世纪 社论 总裁
前景 汇源 迷情
市场 融资 融券 威力
市场 整理 态势
改革 法案 强有力
企业 季财报 预期
内幕 交易 调查 升级
债务 危机 经济 不景
市场 遭遇 黑色
快讯 股市 午盘
股市 跌幅 三星电子 季报 净利
经济 方案 股市
主题 股领 股市
主权 基金 投资 金融市场
参院 车案 股市
综述 股市 全线
金管会 股份 禁令
股市 发展 股市
股市 全线 低位
股市 全线 股市
经济 方案 股市
股市 发展 救市 方案
股市 股指 小幅
综述 股市 弱势
综述 股市 集体 涨幅
温总理 观光 类股
综述 股市 高位
股市 强势 高位
股市 金融 资源 类股
股市 银行 汽车 股领
股市 发展 消化 因素
股市 日经指数 小幅 收位
股市 小幅 银行 股领
股市 高位 投资者 方向
复活节 市场 周线
股市 高位 市场 企业 季报
大陆 机构 投资 信心 台股
股市 全线 银行 股领
投资者 股市 日经指数
股市 流感 市场
股市 日圆 科技股
股市 全线 投资气氛
股市 调整 台股
台资 企业 借壳 大陆
综述 股指 全线
综述 股指 全线
股市 全线 恒指
股市 遭遇 黑色星期 市场
股市 台股 高位
股市 全线 市场
股市 强势 收盘 高位
股市 贸易 争端 日元
股市 发展 台股 高位
股市 全线 港股
警方 谣言 影响 股市 嫌犯
股市 全线 股神 交易 人气
股市 全线 成交额
股市 高位 高点
股市 高位 经济 数据
股市 市场 债务
标普 评级 垃圾 全球 市场
标普 评级 垃圾 全球 市场
债务 危机 股市
新浪 调查 网友 改革 制度
股市 板块 龙头股 建筑
收市 跌幅 收市
基金 大盘 资产
大盘 拐点 股市 脸色
股市 遭遇 黑色星期 股市 跌幅
战斗机 飞行员 大师 传奇
专家 观点 交锋 熊市
七式 战胜 市场
暴利 拐点 熊市 困局
熊市 盈利 秘诀
货币 危机 股票价格
股海 实战经验 股票
投资者 逻辑 假设 情况
金融 老手 资本 市场
新股 高价 市场 泡沫化
股市 融资 启动 实体 经济
全球 经济 股票
新浪 对话 牛市 良机
创业板 源头 泡沫
资本 市场 经济 发展 关键
水皮 坐轿 抬轿
股市 政策 经济 错位
冲击 石油 事件
主席 股市 创业板
申华 风能 汽车 概念
创业板 公司 医药
创业板 指数 医药
港股 创业板 指数
港股 创业板 指数 小幅
港股 创业板 指数
内地 天福 集团 创业板
霸王 净利 盈利
东征 三板 试点
三板 市场 定位问题
三板 公司 创业板 首班车 粉丝
市场 信心 稳定器
航运业 重点 公司 分析
安信 证券 国寿
公司业绩 速度 预期
胰岛素 市场 布局
国美 借壳上市 案例 分析
事件 国美 电器 影响 分析
证券 策略 盈利 时刻
政府 棉袄 危机 寒流 热点
联通 宽带 业务 首度 水分 效应
天业 大旱 节水 市场 空间
三安 绿色 龙头
基金 仓位 优先
年报 公司 投资收益 年报
华发 股份 行业 危机 发力
土地 亚盛 集团 大农场 战略
证券 重组 资源
银行 外资 合作 潜力
年报 数据 一览
电气 风电 设备
家数 季报 业绩
广深铁路 铁路 行业 领跑者
产品 氨纶 药业
投资者 联通 估值
民族 证券 海正药业 生产
隧道 股份 投资 项目
生物 启动 生产 甲流 疫苗 原液
块状 资产 特征
无量 安信 证券
国信 证券 业绩
智能 业绩 爆发性
兴业 证券 战略
安信 证券 国美 年报 季报
安信 证券 风险 尝试
国金 证券 三金
安信 证券 三金 定价
证券 三金 药业 价格 区间
银河证券 三金 价格
法律 风险 名单
宇通 客车 股东 股价
中材 国际 收益
成商 集团 价值
啤酒 销量 快速增长 盈利 潜力
股逆市 历史 走势
招商 证券 资本 新一轮 良性
调整 格局 条件 金股
证券 证券 业绩 弹性 券商
兴业 证券 证券 资本 发展
药业 公司 综合 实力
药业 基本面 变化
市场占有率 狂犬病 疫苗 行业 榜首
银行 劣势 投资 价值
护城河 旅游 前景
精艺 股份 产业链 盈利 能力
鑫龙 电器 优势
商品 资源 契机
獐子 扇贝 利润 预期
重组 公司股票 火焰 海水
万科 边际 价值 重估
银行 融资 方式 尚需
昆明制药 营销 改革 驱动 业绩
海印 股份 商业地产 价值
东安动力 季度 业绩 预期
建筑 业绩 预期 发展
华新水泥 业绩 预期
种业 玉米种子 销售
百联 股份 营业 利润
金风 科技 业绩 预期
发展 盈利 跌价 投资收益
季度 盈利 预期
季报 经营 业绩 预期
金证 股份 经营 业绩
电力 业绩 预期 资产
海正药业 业绩 预期
航天 信息 季报 预期
航天 电子 业绩 压力 空间
航空 运输业 遭遇 油价
首旅股份 行业 预测
伊利 业绩 预期 评级
银行 息差 计提
新华 百货 净利润
季度 业绩 预期
长力 股份 季度 收益
旺季 行情 盈利
中式 慢餐 领跑者
水井坊 白酒 季度 拐点
电器 业绩 预期 同店
股份 星级 酒店 业务 预期
药业 头孢 产品
恒升 煤化工 产业链
航空 动力 一体 两翼
规范化 经营 发展 基础
金融街 公司 资源
本地股 重组 投机 投资
天康 生物 费用 业绩
烟台万华 业绩 预期
林业 盈利 能力
标准 股份 投资收益 利润
营业 大额 业绩
药业 基本面 变化
中农 大华 种业
业绩 估值 优势
林业 营业 业绩
航空 航空 主业
合肥 定向 项目 劣势
合肥 百货 业绩 预期 项目 盈利 空间
神州数码 服务 业务 利润率
神马 实业 营业
股份 出口 发展潜力
天方 制剂 贡献 业绩
产销量 净利润 亏损
集装箱 库存 业绩
宏源证券 估值 弹性 券商
海洋工程 设备 行业
股份 存货 跌价 政府
格力电器 传言 格力 集团 小鸭 电器
信息 新一轮 业务 转型 利润 增长点
冠捷 科技 股权
资产 损失 盈利
投资 中心 建设
彩虹 股份 玻璃 基板 良品率 重点
集团 鸡蛋 篮子
股份 钢价 业务
集团 财务 投资者 股份 公告
中油 成长性 小视
集运 淡季 阶段性 机会
保龄 营销 能力 业绩
海螺 型材 成本 业绩
融资 业绩 持续增长
山推股份 挖机 配件
能源 多晶硅 业绩 水电
时代 战略 合作 框架 协议
股份 转型 空间
黄金 竞购 集团 探矿权 公司 资源量
旅游业 培育 国民经济 战略性 支柱产业
旅游 酒店 意见 旅游 产业
紫金 矿业 黄金 紫金 矿业
煤矿 投产 助推 业绩
金地 集团 费用 利润
食品 味精 企业 价格
黄金 计划 母公司 黄金 资源
中药 产业 时代
时代 有助 区域 跨媒体 发展
证券 区域 发展 空间
借势 转型 地产
科技 运营商 投资 影响 业绩
证券 实力 浮盈
烽火 技术 传输 市场 机遇
金牛能源 资产 煤价 弹性
电力 公司 规模 电源 结构 优化
宏图 华泰 宏图 目标价
通讯 物理 设备 供应商 龙头
商业 右转 项目
电力 电力 资产重组 水电 亮点
动力 传统 产品 优势 能源动力
电力 大陆 消息 快报
业务 平台 地位
三泰 电子 合作 运营 模式
股份 焦化 产品 价格 涨幅
药业 股权 行权
纸业 业绩 持续增长
股份 盈利 预测
黄金 集团 资产 公司 黄金 储量
消费 升级 精品 面料 企业
公司 重组 动态 周报
汽车 行业龙头 地位
九龙 电力 催化剂 生产 煤矿 业绩
农业 养殖 加工 行业龙头
股份 掘金 汽车 产业链
股份 资产重组 核准
股份 软塑 龙头 市场
焦点 科技 领先 电子商务 平台 运营商
用友 软件 规划 市场 预期 重提
玻璃 内需 出口
业务 发展 水电 业务
茅台 预期 股价
电气 电磁 冶金 设备 行业龙头
车用 改性 塑料 前景
通讯 专网 通讯 服务商
医疗 真空 系统 细分 龙头企业
众生 药业 区域 龙头 全国
金发 科技 消费 结构 政策 机会
华润 电力 绩优股
集团 煤矿 发展
百大 百大 调研 信息
投资 地区 地块
行业 景气 订单
内功 家居 品牌
海信 电器 技术 领军 平板
汽车 新能源 龙头 评级
银行 融资 股价
天龙 硅料 加工 设备 龙头
新药 临床 批件 公司 实力
电力 电价 铝业 盈利
环球 发展 战略 受益者
化学 技术 密集型 专业化 工程 公司
银行 发展 目的 资本
木业 公司 订单
老窖 调整 新量
五粮液 结构 实质性
铸钢 风电 竞争 锻件
银行 资本 布局
区域 肉制品 企业
老窖 模式 盈利 预测
股份 矢志 后发优势
鞍钢 股份 出厂价 业绩
七匹狼 狼族 代表
东华 软件 公司 金融 领域 服务 能力
公司 市场 网络
三鑫 经济 潜力股
电气 消化 风电 变流
产业链 优势 企业
药业 销品 市场
新宙邦 电子 化学品 行业
新宙邦 电子 化学品 行业龙头
新宙邦 电子 化学品 优势 企业
水晶 传统 业务
肉制品 行业 区域 龙头
新品 丰田 利润
化工 主业 投资收益
生物 龙头 人次
制药 成长性 甾体 类药物 龙头
华电 国际 煤炭 投资 公司 价值
航空 集团 出售 子公司 交易
传播 传统媒体 媒体 业务
股份 品牌 铸就
资讯 盈利 评级 综合 调整 一览表
资产 方向 利润 空间
公司 重组 股价
宇通 客车 浮云 望眼
机械 定向 助力 公司 发展
文山 电力 电价 调整 事件
科华 恒盛 国产 品牌 企业
金马 集团 平台
软件 基础 软件
黑猫 股份 产品
电力 压小 业绩 尚需 时日
隧道 股份 资产 市政
资讯 强势 估值
资讯 盈利 评级 综合 调整 一览表
潞安 外延 内生 业绩 空间
万科 销售 数据
龙盛 发展 染料 龙头 公司
货运 业务 看点 启动
电子 电力 整体 解决方案 供应商
水晶球 分析师 集体 年度 金股
汽车 业绩 预期
公司 业务 因素
证券 业绩 预期 资产 损失 风险
业绩 预期 投资收益
传媒 业务 重组 方案
资讯 强势 估值
资讯 盈利 评级 综合 调整 一览表
配售 有助 行权
西电 领先 设备 生产 制造商
保利 地产 收官 业绩
化工 业绩 弹性
重工 联轴器 细分 龙头 冶金业 影响
化肥 经营 拐点
生益 科技 生益 产品 预期
天宝 股份 发展 技术 竞争 优势
广电 网络 数字
利润率 增长率 估值 吸引力
信息 酒店 行业 公司 评级
电力 业绩 预期 转型 生物质 发电
新集 业绩 前景
资产 质量 商贷 估值 预期
资讯 强势 估值
资讯 盈利 评级 综合 调整 一览表
鼎泰 新材 稀土 材料 想象 空间
国光 出口 内销
成商 集团 发展
烟台万华 市场 预期
恒隆 地产 销售 业绩
正邦 科技 规模
合肥 百货 趋势 业绩
业绩 市场 预期
资讯 盈利 评级 综合 调整 一览表
资讯 盈利 评级 综合 调整 一览表
海通 证券 业绩
电气 财务 业绩
七匹狼 基础 新一轮 快速增长
万邦 工业 专业 博士
广电 网络 业绩 公告
行业 景气 盈利 预期
公司 冠捷 科技
啤酒 市场份额 指标 考核 议程
万邦 煤化工 石油化工 行业 工业 系统 专家
华泰 证券 建议 区间
股东 资产 公司业绩
海正药业 赛金 全球化 经营
滨化 股份 环氧丙烷 龙头
海星 地产 业绩
万顺 股份 绿色 道路
水利 营业 业绩
建设 调研 信息
九龙 电力 领军 企业 政策
白酒 业绩 稳定增长 业务 想象 空间
创元科技 电瓷 绝缘子 公司 业务
晨鸣 纸业 产品 轮流 涨价
欣网 视讯 内生 股价 套利 空间
武钢股份 出厂价 平盘 钢价 升势
酵母 持续增长 基业
神剑 股份 建议 区间
药业 营销 变革
蓝色 光标 公关 行业
天源 主业 转型 契机
保利 地产 年报
保利 地产 保持高速
华泰 证券 优势 证券 控股集团
资讯 强势 估值
澄星 股份 资源 瓶颈
焦作 优势 公司业绩
经营 规划 预期
战略 转型 西装 龙头
恒瑞医药 快速增长 销售费用 影响 业绩
机器人 技术 优势 产品 优势
销售 速度 预期
运业 运输业 龙头企业
资讯 强势 估值
航天 电子 业绩 预期 毛利率 主因
航天 电子 业绩 预期
机械 部件 行业龙头
股份 双业 经营 发展
赣粤高速 通行费 预期
股份 业绩 预期
景区 业绩 来源
无线网 服务 市场
资讯 盈利 评级 综合 调整 一览表
股份 低潮 前景
三金 业绩 稳定增长 营业费用
公司 发展 空间
员工 影响 投资者 信心
酵母 行业龙头 优势
药业 中药 保健品 领导者
百利 电气 资产 步伐 盈利 能力
亿利 能源 公司 前景
传播 布局 媒体
国电电力 股票 估值 发展 空间
大商股份 集团 物业
特变 电工 出口 亮点
业绩 预期 征程
调控 年报 地产股 两难
建设 建筑 地产 转型
格力电器 销售 成本
万顺 股份 行业 先锋
保利 地产 地产 市场 品种
华润 业绩 预期
传播 资源整合 公司 投资 价值
药业 政策 发展 业绩 中药饮片 龙头
格力电器 销售 成本
股份 业绩 毛利率
生物 市场 评级
金地 集团 方案 发展
银座 股份 估值 零售业 低端
鞍钢 股份 成本 压力
机场 航空 景气 世博会
有色金属 供给 价格
特变 电工 毛利率 业绩
汽车 自卸车 旺季
科技 铁路 建设 城市轨道 市场
万科 经营 业绩 绿色 战略 启动
国脉 科技 业务 全国 布局
资讯 盈利 评级 综合 调整 一览表
股份 业绩 预期 公司 前景
中金 公司 利润
冠城 大通 业绩
建峰 化工 天然气 因素
汽车 行业 景气 发展
定向 投资 运营 板块
电气 配电 设备 制造商
宏润 建设 经营收入 预期 业绩
通讯 增长期 空间
螳螂 人才 管理 瓶颈 突破 发展
电力 业绩 电站 投产
普天 游资 题材
科技 股权 技术
广百 股份 新大新
资讯 盈利 评级 综合 调整 一览表
汽车 表现出色 行业 经营 典范
海大 集团 优化 产品 结构
天士力 业绩 预期 潜力
宝钢股份 优势 本色
资讯 强势 估值
招商 轮船 低谷
晶源 电子 产品 结构 方向 发展
国创 生产 区域 龙头企业
有研 硅股 半导体 行业 盈利
玻璃 主业 行业 强者 优势 发展
集团 彩电 盈利 物流 业务 贡献 利润
集团 规模 突破 净利润
神华 业绩 前瞻
云铝股份 文山 氧化铝 投产
合肥 百货 股权 优质 资产 业绩
金地 集团 规模化
金地 集团 项目 储备 发展
高价 故事 股东 价值
金属 业绩 风险
国创 道路 区域 龙头
股份 新能源 余热 发电 锅炉 业务
新华 医疗 东风 业绩
科技 公司 传统 业务
章源 钨业 世界
股份 智能 电网 工业 公司
财富 证券 高铁 时代 附股
云铝股份 产业链 生产商
股份 业绩 预期
古井 贡酒 销售 业绩 预期
天龙 集团 水性油墨 行业 龙头
本土 专用 打印机 龙头 技术实力
生益 科技 盈利
白云机场 业绩 预期
前景 交易 机会
证券 定向 融资
飞亚达 业绩 预期
古井 贡酒 古井 贡酒 股价
合肥 毛利率 规模
小家电 盈利 布局
股份 领先 热工
行业 技术 领先者
电子 产品 结构 优化
软件 业绩 稳定增长
神华 业绩 龙头 称号
航运 运力 更新期
地产 业务 收获期
股份 高铁 市场 助推 龙头
巨力 索具 钢绳 钢绳
广发 证券 华福 融资 融券 试点
昊华 能源 新矿
酒业 世博会 发展 机遇
业绩 预期 地产 业绩
冠城 大通 业绩
化学 季度 业绩 项目
航空 加工 汽车模具 业务
水晶 季报 净利润
重工 业绩 预期
加工费 影响 公司业绩
机械 部件 龙头
业务 预期 速度
天润 曲轴 降低成本 瓶颈
车轴 主业 高铁 车轴
车轴 产品 调整期
章源 钨业 产业链 民营企业
紫江企业 地产 业务 业绩
新华 百货 业绩 稳定增长 动态 估值 吸引力
歌华有线 业绩 预期
传媒 渠道 价值
红日 药业 产品 梯队
西单商场 连锁 经营 规模 发展
股份 投资收益 业绩 预期
云南铜业 看点 资源
思源 电气 布局 智能 电网
环球 业绩 预期
轿车 品牌 质地 行业 水平
证券 业绩 预期
业绩 预期 成效显著
中鼎 股份 项目 公司 发展 能力
合肥 评级 地产 区域 龙头
综合性 农资 龙头企业
果汁 业绩 预期
昊华 能源 业绩
烟台 氨纶 评级 目标价
用友 软件 业绩 预期 快速增长
神火 股份 齐发 股价
神马 实业 评级 市场需求
万向 德农 业绩 种业
网络 建设 营销 制约 净利润
华泰 股份 主业 盈利 预期
华能 国际 盈利 规模
华谊 兄弟 业绩 预期 股价 边际
传播 媒体 业务 亮点
复星 医药 投资 价值
集团 氯碱 龙头
资讯 盈利 评级 综合 调整 一览表
思源 电气 智能 电网 转型
纸业 业绩 预期
中百 内生 外延
焦作 电解铝 煤炭 盈利
神火 股份 煤炭 产量 业绩
业绩 预期 态势
中金 资源 战略
中金 资源 评级
建材 业绩 预期
华发 股份 开源
资产 质量 业绩 拐点
合肥 百货 业绩
发展 经营 模式 业绩 成长性
复星 医药 价值 业绩 预期
资讯 强势 估值
彩虹 股份 业绩 预期
机械 工程机械 巨头
旅游 合作 景区 盈利 预测
漫步者 商业模式 多媒体 音箱 品牌
科陆 电子 智能 电网 订单
鑫茂 科技 评级 目标价
旅游 业绩 低谷
科技 价值 重估 机会
太钢 业绩 弹性
大顶 矿业 公司 看点
海正药业 产业 升级 步伐
眼科 评级 目标价
片仔癀 经营 体制 空间
航天 信息 历史性 时刻
资讯 盈利 评级 综合 调整 一览表
股份 订单 毛利率 盈利
主营业务 小贷 公司 发展
航空 动力 业务
股份 圈地 业务 开花
股份 力争 农药 龙头
东华 科技 估值
种子 业绩 预期 评级
船舶 周期性 政策
银行 异地 分支机构 成效显著
新鑫 矿业 业绩 预期
矿业 盈利 稳定增长
股份 盈利 板材
万向 内涵 动力 资产 空间
合肥 高速成长 特性 市场潜力
战略 调整 战略性 机会
股份 边缘 资产 蓄势
销售 态势 喜人
股份 煤炭 利润 来源
电力 盈利 项目
股份 蓝色 经典 开拓市场
股份 预计 业绩
焦点 科技 机会
百联 股份 业绩
出口 订单 业绩 确定性
股份 业绩 预期 业务
种子 白酒 发展 预期
茅台 公司 终端 份额
种子 投资 价值
券商 投资 价值
特变 电工 领先地位
年报 业绩 预期
电源 动力 先锋 企业
重工 产品 结构 优化 持续增长
宝钢股份 王者 盈利
资讯 盈利 评级 综合 调整 一览表
恒生 电子 优势
振华 重工 工业 进展 传统 产品
昆明制药 营销 改革 公司 经营
制药 业务 突破 业绩 拐点
制药 肿瘤 产品线
股份 战略性 营销 管理 能力 成长性
皮城 招商 预期
潞安 煤矿 业绩 来源
神火 股份 成长期
电器 业绩 空间
蓝色 光标 高科技 高科技
茅台 调节 业绩 预期
预期 盈利 预测
典范 马车 潜心 发展
化工行业 原盐 价格 涨幅
汽车 现金 价值
食品 加工 实力
股份 风电 轴承 机床
宇通 客车 恢复性
振华 重工 基础 产品 结构 调整
制程 电子 制程 服务行业 先行者
车模 汽车 商誉
烟台万华 年报 业绩 预期 供需
管理层 曲线 国资 大商股份 业绩
赤天化 年报 业绩 预期
产品价格 业绩 快速增长
人寿 业绩 预期
力生 制药 心血管 药物 领域
创业 铁路 建设 货车 业务
古井 贡酒 季度 业绩
资讯 盈利 评级 综合 调整 一览表
悦达 投资 投资收益 公司 看点
股份 盈利 能力 建设 项目
烟台万华 行业 景气
公司 利润 增长点
期货 业务 增长期
智能 电表 全球 龙头 产业 转型 估值
股份 领域 领先 企业
当家 投资 时点
康力 电梯 民族 品牌 领导者
恒顺 醋业 调味品 战略 方向
业绩 历史 预期
股份 新能源 先锋 空间
股份 经营 重组
首旅股份 业绩 亮点 景区 业务
华孚色纺 快速反应 核心 竞争力
证券 自营 预期 经纪 业务 跌量
冠农 股份 业务 预期
医药 盈利 能力 工商 一体 区域 龙头
古井 贡酒 业绩 预期
国脉 科技 业绩 子公司 业绩
正泰 电器 低压电器 龙头 盈利 能力
业绩 稳定增长 发展
电力 水电 龙头 情况
水晶 业绩 边际
动力 风机 龙头 双拳
动力 风机 王者 机制
万顺 股份 公司 环保型
三鑫 弹性 特玻
信邦 制药 股价 区间
证券 试点 优势
资讯 盈利 评级 综合 调整 一览表
晨鸣 纸业 竞争 优势
电子 公司 发展 机遇
股份 业务 突破
中瑞 思创 标签 全球 龙头 标签
发展 战略 区域 龙头 雄心
当家 海参 涨价 受益者
东华 能源 持平 区域
兴民 钢圈 评级
包钢 稀土 稀土 龙头 政策 红利
华谊 兄弟 业绩 预期 周期性 特征
华谊 兄弟 收获期
航空 季度 业绩
信息 景气 业绩
招商 证券 费用
宏基 行业 公司 快速增长
神剑 股份 评级 聚酯 龙头
螳螂 季度 业绩 预期
医药 业绩 预期
证券 业绩 预期 份额
生物 经营 业绩 龙头 风采
大厦 股份 季报 业绩 预期
药业 季度 利润
电力 业务 亏损 股价 边际
焦作 盈利 预期
出口 预期 盈利 预测
鞍钢 股份 公司 业绩 预期
发展 运量 均价
医药 盈利 潜力
威孚 业务 转型 投资收益 空间
威孚 汽柴 公司 利润 增长点
恒顺 醋业 产业 思维 经营 品牌
通讯 业绩 估值 消化
旭光 业绩 预期
商贷 零售 业务
铜业 盈利 能力 业绩
神火 股份 铝价
紫金 矿业 季度 净利润
行业 景气 医药 基金 头号 重仓股
股份 子公司 静候
产业 发展 行业龙头
七匹狼 业绩 预期 毛利率 趋势
五粮液 业绩 预期
业绩 子公司 出售 收益
空港 经济 背景
股份 预期 估值
海信 电器 中点
烽火 业绩 预期 招标
中铁 铁路 投资 业绩
华力 创通 评级 业绩 增长点
股份 核电 领跑者
天邦 股份 评级 目标价
股份 内涵 外延
动力 盈利 历史
阿胶 阿胶 量价
旅游 服务 持续增长
科创 业绩 预期 催化剂
本钢 板材 盈利 正常化 投资 评级
季报 预期 弹性
海通 证券 手续费 业绩
化学 农化 竞争 实力
银行 贡献 季报 预期
银行 季度 净利润 预期
天润 曲轴 曲轴 竞争 优势 业务范围
矿业 产品价格 业绩
资讯 盈利 评级 综合 调整 一览表
资讯 盈利 评级 综合 调整 一览表
电器 进程 台阶
传动 汽车 传动轴 龙头
矿业 资源优势 投资 价值
电力 整体 业绩 稳定期
投资收益 预期 业务 亮点
重机 评级 目标价
发展 鸡肉 标杆 企业 经济 龙头
药业 股权 集团 公告
神火 股份 评级 煤铝
钽业 评级 目标价
石油 季度 石油 盈利
股份 重组 公司
资讯 强势 估值
资讯 盈利 评级 综合 调整 一览表
航空 评级 目标价
定向 过会 液晶电视 产业链
万向 评级 目标价
万科 业绩 预期 市场
国电电力 评级 目标价
海通 证券 评级 目标价
大厦 股份 评级 目标价
恒星 科技 高速成长
新钢 股份 成长性
机床 产品 结构 优化
建材 投资者 见面会
天士力 流感 单位 疫苗 生物 产业化
山煤 国际 股价 评级
塑料 主业 转型 有线 网络 运营商
股份 评级 目标价
发展 现代化 养鸡业 龙头
广济 药业 传导 成本 压力
生产 经营 事项
格力电器 技术 资源 龙头 地位
精华 制药 评级 目标价
补贴 业务 发展
电气 项目 业绩 调整 时机
资讯 盈利 评级 综合 调整 一览表
五粮液 快速增长 估值
股份 硝铵 龙头 业绩
武钢股份 出厂价格 微调 预期
能力 手机 数码产品 销售商
药业 大输液 龙头
综合 金融 战略 突破性 进展
药业 评级 公司
亚泰 集团 力度
华谊 兄弟 娱乐 布局
地图 空间 商业模式
天方药业 项目 集团 产业链
股份 钢管 龙头 合金 铝管 业务
股份 加码 电视 外观 结构件
银河 娱乐 项目 快报
三环 新能源 汽车
红宝 聚氨酯 白料 龙头
糖业 小包装 果糖 业务
中铁 投资者 交流会
天士力 流感疫苗 增长点
药业 儿童 用药 市场 现行
资讯 强势 估值
资讯 盈利 评级 综合 调整 一览表
神火 股份 业务 盈利 能力
区域 产业链 龙头
神华 弱势 龙头企业 价值
股份 定位 高端 品牌服装 企业
资讯 强势 估值
资讯 板块 热点
资讯 盈利 评级 综合 调整 一览表
本钢 板材 预计 本钢
药业 鼓声 雷动 输液 王者
百灵 品牌 企业
重装 公司 发展 助推器
国电电力 引擎 促发展 整体
时代 新材 助力 同心 铸就
重机 国金 证券 建议
股份 传统 行业 受益者
股份 资源整合 步伐
胜利 平板电视 高端 结构 模组 领跑者
前景 光明 龙头
北斗星 业绩 压力
招商 轮船 业绩 运价
金马 集团 特高压 宠儿 典范
资讯 盈利 评级 综合 调整 一览表
卤水 产业化 局者
传媒 银河证券 评级
资源 技术 优势 产业链 利润
制药 预计 价格
特钢 锻件 细分 龙头
盾安 环境 布局 新能源 产业链
润发 全球 电梯 导轨 行业
伊利 成本 压制 盈利 奶粉 冷饮 亮点
天虹 商场 区域 优势 跨区 域扩张 考验 实力
股份 产业 产品 结构
药业 大输液 王者
电机 项目 绿色 产业链
化纤 龙头 地位
百灵 民族特色 龙头
系统 布网 公司
产业链 地位 投资 价值
大商股份 评级 公司
水泥 现金 选择权 边际
股份 期货 业绩 贡献
棕榈 园林 地产 园林景观 龙头
基因 评级 目标价
东华 科技 储备 业绩
东华 科技 储备 业绩
保税 科技 结构
宝钢股份 价格 预期
吉炭 碳纤维 蛋糕
众生 药业 品种 市场
大族 激光 前途 光明
宝钢股份 产品 结构 影响
科技 生产 经营 项目 按计划
眼科 急行军 市场
包钢 稀土 战略地位
股份 外延 内生
经营 费用 空间
双象 股份 超纤 增长点
生物 药业 公司 产品线
股份 业绩 业绩
集团 强势 设备 行业
胶业 高铁 能源需求
智能 电网 建设 制高点
精华 制药 原料药 盈利 投放市场
股价 投资 评级
中鼎 股份 汽车 高铁 版图
众业 工业 电气 产品 分销 龙头
威华 股份 发展 木地板 预计 业绩
布局 齿轮 装备 产业链 集团 竞争力
智能 设备 诱人
股份 快速反应 先机
电器 产品 小荷 尖尖角
通程 公司 主业 布局
粮油 年度 股东大会
国宝 价值 速度
华谊 兄弟 掌趣 科技 面向 娱乐 市场
电气 主业 业绩 可持续性
国光 出口 订单 淡季 内销 市场
县域 金融 主导者 城乡 发展
动力 核心 竞争力
股份 进展 市场 预期
大唐电信 数字 大唐
锻件 盈利 能力
药业 产品 结构 优化 国际 合作 预期
调整 历史 盈利
方源 战略 投资 业绩 补偿
城镇化 金融 参与者
恒丰 纸业 发展 机遇
航天 机电 启动 主业
锆业 核级 海绵 抢滩 核电 市场
重工 工业 动脉 专家
三农 金融服务 先行者
高管 信心 业绩 公告 预期
水业 资产 盈利
证券 强势 估值
证券 盈利 评级 综合 调整 一览表
发展 关键 重卡 变速器
歌华有线 政策 三网 融合 转机
空管 系统 前景
涂膜 龙头 行业 升级
药业 业绩 转折点
领先 热像仪 厂商
资本 急需 财务 影响 中性
星光 成长性 龙头
苗业 海珍品 规模
格力 地产 房子 格力
集团 高压 行业 龙头
亮点 太阳能 业务
纸业 龙头 地位 核心 竞争力
一体 两翼 公司 发展期
估值 业绩 持续增长
股份 高管 预期
股份 业绩 预期
国联 水产 品质 水产 加工 龙头企业
威华 股份 区域 景气
运业 主业 外延
领域 公司 发展 方向
格力电器 经销商 信心
定向 销品 股权
行业 景气 协同效应 盈利
科技 评级 所处 行业
华天 科技 业绩 预期
科技 业绩 预期
证券 季度 自营 业绩 预期
世纪 业绩 公告
数据 驱动 中报 主业
建筑 经营 数据
视讯 市场化 优势 三网 融合 挑战
恒宝 股份 产品
全国 百货 企业
煤机 煤矿 专用 机械 龙头
机车 订单 预期
伟星 股份 业绩 预期 优质 辅料 龙头 光环
医药 专科 用药 市场
股份 医疗 耗材 龙头
银行 业绩 公告
药业 行业 鲶鱼
盾安 环境 核电 项目 捷报频传 公司 前景
中报 预期 可能性
新能源 汽车 产业 龙头 扬帆
电子 公司 调研 会议纪要
集团 公司 区域 发展
股份 醋酸 丁酯 行业龙头 企业
制药 世家 皮肤
股份 出口 订单 市场
中铁 股价 评级
神通 冶金 核电 阀门 市场 隐形 冠军
原材料 成本 公司业绩
双林 股份 双向 发展 持续增长
矿石 业务 业绩
交技 发展 领先 智能 交通 供应商
液晶电视 模组 业务
华新水泥 业绩 幅度 预期
天龙 产品 市场 预期
药业 品种 快速增长
招商 地产 净利 费用 成效显著
航天 信息 业绩 预期
证券 强势 估值
证券 盈利 评级 综合 调整 一览表
医疗 支架 业务 主力
国脉 科技 业绩
证券 盈利 评级 综合 调整 一览表
合肥 百货 销售
股份 沙漠 黄金 企业
水源 外埠 业务收入
教具 电信 产品
机电 业务 形势
国际 业绩 预期
冠城 大通 股权 方案
大行 再融资 终告 段落
时代 新材 高铁 产业链 材料 龙头
软件 国网 项目 驱动 业绩 高速成长
煤业 淖尔 矿是 增长点
三友 化工 化纤
华天 酒店 资源整合 能力
宏基 产品 结构 变化 毛利率
电子 规模 效应 盈利 能力
证券 强势 估值
股份 空调 冰箱 用阀 业绩 亮点
集团 主业 地产 业务 贡献 收益
天润 曲轴 经营 投资 看点
重点 重组股 一览
种子 销售 区域 白酒 主业
安泰 科技 项目 投产 盈利 规模 台阶
机械 业绩 预期
招商 地产 资金 经营
海正药业 寄生虫 内分泌
药业 曲线 潜力
传媒 广告业务 预期 价值
国脉 科技 业绩
天虹 商场 费用率
中材 科技 叶片 覆膜 滤料 构筑
恒瑞医药 手术 用药 发力 肿瘤 用药
晨鸣 纸业 升级
龙源 技术 电力
东力 传动 新一轮 启动
华光 股份 业务 结构 预期 订单
资产 质量 结构 优化
业绩 保持良好 增势
航天 信息 防伪 系统
酒业 评级 发展
五粮液 中报 预期 营收 水平
银行 规模 业绩 资产 质量
宇通 客车 增长势头
山煤 国际 煤矿 复产 进程
铸管 业务 机会
环境 评级 公司 价值
商贷 贡献 估值
生物 发展 动力
结构 优化 收益 能力
电气 电机 变压器 蓄电池
新华 百货 业绩 预期 业务 发展
焦作 煤铝 竞争 优势
证券 强势 估值
龙源 技术 先锋
七星 电子 太阳能 电池 设备 新亮点
三安 龙头 地位
气缸套 挑战 全球
中材 国际 业绩 预期
合肥 百货 发展 区域 零售 龙头
电池 动力电池 批量 销售 前景
电池 电源 盈利 能力
旅游业 业绩 变动
保利 地产 销售
规模 尚需 时日
开元 产品 业绩 预期
股份 价值 区间
焦作 毛利率 业绩 预期
置信 电气 盈利 能力 成本
银星 能源 股东 风电 区位 优势
啤酒 涨量 驱动
定位 联网 核心技术
中材 国际 重点 产业 领域 进展
旅游 主业 地产 断层
宏基 金饰 比重 业绩 预期
紫金 矿业 产量 盈利 预测值
啤酒 均价 盈利 能力
主业 业绩 预期
中报 业绩 预期 吞吐量 快速增长
纸业 木浆 业绩
科技 锂电 材料 龙头
股份 草甘膦 有机硅
机床 交货 毛利率
神通 助推 业绩
吞吐量 助推 业绩
蓝色 光标 业绩 预期
证券 强势 估值
旅游 业绩 趋势
行业 景气 看点
胃病 疫苗 项目
新朋 股份 业绩 预期 业务 亮点
车型 结构 公司 盈利 能力
财富 广告 预期 熊市 整体 业绩
内销 外销 负债率
基础 电信 业务 提供商
外延 发展 预期
天房 发展 盈利 项目 业绩
平煤 股份 煤价
栋梁 新材 业绩 预期
海格 国防 信息化 龙头
软件 软件 外包 业务
中泰 化学 资源 优势
时代 教材 图书
博汇 纸业 投产 库存 压力
天虹 商场 外延 战略
时代 内容 资源 价值
股份 业绩 预期 重组
业绩 预期 业务 零售 渠道
酒业 因素 助推 业绩
航运 多用途 利润
佛塑 股份 硅酸盐 产业 路线
天富 热电 主辅
扬农 化工 行业 业绩
富润 主业 净利
茅台 涨价 估值
兖州煤业 损失 影响 硬道理
规模 效应 预期
海通 证券 经纪 业务 价量 业务 行业 领先
百利 电气 主业 盈利 限流
华谊 兄弟 核心 竞争力
能源 重组 后劲
特钢 低收益 突破
业务 政策 预期
集运 盈利 景气
电缆 营销 实力 公司 快速增长
客车 传统 业务
国联 水产 种苗 内销 对虾 出口 行业龙头
股份 工业气体 销售
证券 盈利 评级 综合 调整 一览表
药业 业绩 抗癌 前景
化肥 股行情 传动
银行 资产 信贷 成本 低位
资本 瓶颈 业务 发展
水电 风电 项目 看点
证券 强势 估值
中报 业绩 预期
看点 重卡 变速器
业绩 预期 旺季
空港 业务 经营 质量
动车 城轨 车辆
股份 电力 毛利率
百联 股份 业绩
电子 业绩 预期
翡翠 涨价 受益者
人寿 业绩 预期
石油 油价 业绩
钢铁 区域 优势
股份 高端 特种 电缆
环球 销量 成倍增长 价值
股份 预期 发展 快车道
医药 转型 发展
中银 绒业 羊绒 产品 售价 净利润
银行 定向 规模 盈利
电气 核电 业务 利润
兖州煤业 煤矿 资源 突破
科技 消费 五金 品牌
保税 科技 储罐 容量 盈利 能力
股份 业绩 预期 金融 领域
股份 技术 规模 领先 冷链 行业 发展
天虹 商场 市场
山推股份 业绩 预期 动力
海正药业 产业 升级 销售 革新 内销
螳螂 行业 领先地位
股份 股权 方案 业绩
科创 煤炭 产量
股份 煤炭 价格 业绩 悬念
开元 出售 股权
芭田 股份 复合肥 行业 电器
医药 融资 上药
包钢 稀土 热情 稀土
钨业 稀土 钨金
信息 股权 空间
温控器 市场 领先 企业
股份 铝电解 电容器 生产 企业
皇氏 乳业 乳业
热电 内生 外延 空间
海正药业 制剂 出口 突破 制剂 内销
有线 网络 运营
客车 能力 技术 领先 优势
证券 盈利 评级 综合 调整 一览表
股份 内需 国际 品牌
能源 煤炭 产量 增势
股份 豆浆机 业务 企稳 小家电 发力
华天 酒店 酒店 地产 商业 战略 升级
股份 客户 战略 收效
宝钢股份 季节性 旺季 政策 效应 出厂价
森源 电气 战略 转型 发展
长信 科技 业绩
股份 水泥 价格
男装 品牌 佼佼者
银轮 股份 目标价 评级
证券 悦达 投资 汽车 业务
化工 精细化工 助推 企业
威孚 规模 效益 技术
污水处理 利润 增长点
齿轮 行业 领先者
效应 三网 融合
证券 强势 估值
电子 评级 目标价
行业 景气 小额贷款 收益
电器 市场 渠道 空间
矿业 成本低 业绩 弹性
顺鑫 农业 评级 目标价
澄星 股份 化工 优势 企业
证券 强势 估值
武商 领军 空间
中标 动车组 订单
股份 稀土 骄子 目标价
股份 资产 故事 业绩
铸管 战略 布局 项目
时代 影视剧 合作 意向书
人寿 保险业务 发展 股价
旅游 资产 公司 价值
华天 科技 地区
股份 资产 故事 业绩
天虹 商场 爸爸 关键
天邦 股份 动物 疫苗
宝钢股份 季度 预期
证券 强势 估值
首旅股份 双重 估值 标准 投资 机会
中金 资产 业绩
三人股语 市场 情绪
保利 地产 销售 购地
凤凰股份 公司 竞争 优势
双象 股份 产品 定价 毛利率 业绩
天康 生物 疫苗 产品升级 饲料 业务 周期性 机会
公司 医药包装 产品
新华 医疗 股价 空间 评级
置信 电气 静候 佳音 评级
煤机 液压 支架 行业龙头
工具 市场 影响力
天科 股份 潜力 预期
天科 股份 潜力 预期
当家 海参 海蜇 驱动 业绩
宇通 客车 市场占有率
平煤 股份 高弹性 资源整合
机械 世界级 龙头
种业 先玉 品种
置信 电气 业绩 静候 佳音
证券 强势 估值
重庆百货 双向 驱动 目标价
云铝股份 重点 发展 模式
宇通 客车 盈利 预期 估值 亮点
恒基 专业 物流 提供商
武钢股份 预计 季度 业绩
立讯 季报 预期
综艺 股份 龙头
酒鬼 主打产品 关键
重机 细化 前景
股份 民族 品牌 技术 渠道 实力
大厦 股份 评级 目标价
炭素 评级 目标价
汇川 技术 目标价
潞安 资源整合 资产 双重
股份 品牌 技术 豆浆机 行业 王者
股份 目标 资产 利润 整体 利润
山煤 国际 贸易 弹性
药业 草木 芳华 征程
招商 轮船 业绩 预期 业绩
中泰 化学 评级 目标价
药业 制剂 出口 突破
股份 评级 发展 空间
烟台 氨纶 毛利率
科创 矿复产 业绩
股份 业绩 预期 估值
贵研 铂业 季度 盈利 预期
股份 评级 目标价
格力电器 业绩 预期
季报 业绩 预期
电子 业务 业绩 预期
家族 业绩 资产
药业 股权 行权
合肥 整体 业绩 预期
山煤 国际 空间
山煤 国际 资产 大幕
精工 钢构 季度 业绩 预期 业绩 目标价
通程 区域 龙头 业绩 快速增长
七匹狼 外延 内生
人人乐 费用 业绩 预期
天士力 业绩 趋势
股份 投资 市场 控制力
股份 业绩 拐点
辉丰 股份 农药 细分 行业 优势 企业
经营 业绩 新品 进展
费用率 趋势 业绩
天士力 费用 业绩 预期
价格 销售 旺季
股份 存货 净利润 波动
股份 产品 市场
能源 季度 盈利 估值 优势
客车 新能源 出口 突破
保利 地产 销售 业绩 土地储备
威孚 业绩 预期 培育 增长点
巨化 股份 制冷剂 景气 目标价
毛利率 历史 高位
海通 证券 边际
动力 发动机 竞争 态势
金风 科技 业绩 预期
金风 科技 风电 资源 瓶颈
规模 因素 贡献
华孚色纺 业绩 预期 龙头 议价 能力
器件 风险 能力
合力 毛利率 业绩 预期
杉杉 股份 锂电 业务
医药 快速增长 效益
股份 公司 销售
因素 共振 业绩 预期
伊利 股份 盈利 能力 前景
传化 股份 预期
季报 预期 股价
天源 节奏 预期 盈利 能力 优化
业绩 预期 息差
海信 电器 业绩 预期 行业 低谷 实力
海通 证券 经营 弹性
投资 价值 主线
制药 发展 后劲
证券 盈利 评级 综合 调整 一览表
龙净环保 公司 股权
证券 区位 优势 高成长性 小盘 券商
业绩 预期 季度
米业 政策 重组 预期 价值 重估
季报 业绩 预期
神华 现货 比例 煤价
热电 规模 业绩 台阶 集团 发展
华电 国际 盈利
股份 业务 挖掘机
海油 工程 业绩 发展
眼科 股权 计划 行权价
电力 电量 财务 杠杆
淡季 毛利率 小幅
水井坊 保价 业绩 外资
产业链 晶硅 电池 厂商
科技 玻璃 纯碱 业绩 预期
甲乙 价格 业绩 预期
血液制品 行业 景气 业绩 预期
东光 微电 功率 器件 行业 新军
中捷 股份 盈利 能力 季度
热电 规模 业绩 台阶 发展 空间
银行 息差 预期
天房 发展 业绩 预期
电子 高端 市场 经营 拐点
招商 证券 业绩 预期 自营 仓位
规模 效应 费用率
电力 资产 预期
轿车 净利润 预计 季度
中恒 集团 销售 协议
发展 内贸 煤运 价值
云南铜业 资源 自给率 盈利 能力
云铝股份 产业链 资源
兖州煤业 季度 盈利
电力 生物质 电厂 收获期
铁矿 券商 弹性
大康 牧业 区域 养殖 龙头
天润 曲轴 行业 王者 升级
小商品 快速增长 阶段
新华 百货 外延 业绩
碳素 炭素 材料 布局
变革 业绩 拐点
汽车 高端 市场 销量 业绩 稳定增长
首旅股份 行业 趋势 业绩 预期
模塑科技 业务 规模 盈利 能力
老板 电器 厨电 细分 市场 龙头
饭店 天泉 旅游 生态园 建设
锡业股份 锡价 利润 传导
利息 收益率 走平
信息 联网 智能 交通 革命
集团 利润 项目
天广 消防 消防产品 区域 龙头
宝钢股份 定位 高端 溢价 盈利 品种
江山股份 拐点 业绩
烟台万华 产品 涨价
皖通 费率 业绩 行业 整体 机遇
制药 战略 调整 新品
光明 乳业 蚕食
力帆 股份 致力 品牌 轿车 企业
国金 证券 投行 波动 利润
天宝 股份 水产品 主力 目标价
广百 股份 群雄逐鹿
恒星 科技 钢丝
昊华 能源 煤质
科陆 电子 驱动
证券 盈利 评级 综合 调整 一览表
销售 合资企业 贡献
彩虹 精化 品牌 竞争力
证券 强势 估值
业绩 亮点 季度
宝钢股份 出厂价 平盘 预期
东华 科技 煤化工 产业 发展
汽模 竞争 利器
布局 年报 行情 小盘股
实业 储量 潜力 估值 优势
金字 火腿 金华 火腿 行业龙头 企业
凤凰股份 故事 业绩
汉钟 精机 行业 发展 业绩 预期
眼科 全国 布局 协同效应
生物 低谷 曙光
紫金 矿业 估值 优势 黄金 龙头企业
集装箱 业务 前景
烟台万华 秸秆 生态 估值
置信 电气 非晶 变压器 龙头 地位
金发 科技 公司业绩
烟台万华 秸秆 生态 万华 估值
金字 火腿 肉制品 领航者
初具 国际 公司 基础 框架
股份 运动 鞋底 生产 企业
股份 电力 电子
通策 医疗 医疗 服务 投资
劲胜 股份 发展
合肥 百货 出售 业务 进程
饭店 管理 公司 股权 路径
股份 资金 股价
七匹狼 股权 信心
包钢 股份 资源优势 品种 投资 价值
大唐电信 联网 业务
领先 电源 企业
药业 低谷 拐点
国电电力 战略 合作 资源
游艇 龙头 扬帆
信息 政策 成本 双重 压力
经纬 纺机 中融 业绩 爆发式
证券 强势 估值
医疗 概念 电子产品 开拓者
动力 乘用车 柴油机 业务 快速增长 启动
芯片 高压 功率 模块
汇川 技术 工控 行业龙头 进口 潮流
皖通 业绩 稳定增长 股息
本土 领先 供应商
股份 装饰 原纸 龙头企业
化纤 评级 成蝶
布局 充电站 产业链
焦点 地区 拐点 公司
证券 盈利 评级 综合 调整 一览表
海通 集团 盛宴
投向 服务 转型 前景
国统 股份 业绩 潜力
股份 辅料 龙头 新材
订单 油船 市场
汇通 高地 行业 新兵
医药 中信 医药 全国
股份 辅料 龙头 新材
国际 跑马 圈地
生物 新药 助推
精工 钢构 钢结构 管理 资本
旅游 资源 区域 龙头
瓶颈 静候 资产
饭店 成长性 投资 机会
盈利 能力 边际
股份 行业 企业
视网 网络 视频 时代
广电 运通 订单
股份 股权 方案 预期
膳食 补充剂 领域 龙头
传媒 资产 利润
化工 产业 转型 核心 竞争力
万科 万科 销售 事实 王者
华谊 兄弟 利空 消化 业务
精细化 管理 技术 优势
广电 运通 目标价
生鲜 优势 跨区 连锁
品牌 转型 渠道
证券 强势 估值
银河 电子 领先 数字 机顶盒 生产商
变速箱 业务 突破
中材 国际 全球 市场份额 王者 风范
集装箱 业绩 预期 工业 估值
佐力 药业 投资收益
把脉 生鲜 领军 模式化 外延
材料 钛业 启程
三安 聚光 建设
软件 股权 业绩 预期
恒邦 股份 矿业 资源 储量
星马 汽车 建设
欣网 视讯 集团 资产
股份 电力 电子 龙头
传播 估值 行业
招商 轮船 经营
水泥 涨价 预期 业绩 预测
航空 交易 业绩
股份 动漫 玩具 产业
三环股份 团队 局面 能源 时代
信邦 制药 销售额
信息 汽车 电子 收获期
天虹 商场 市场 新丁
电力 化茧 新生
百联 集团 旗下 资产 精心 全国 零售业 航母
汽车 集团 资产 小幅 业绩
国际 环境 国际
航空 集团 公司 价值 层楼
海油 工程 潜力
煤气化 资金 建矿 煤炭 产量
管业 发展 区域 水利 管道 龙头
三聚 能源 净化 行业 领军 企业
商业 业绩 拐点
空间 电子地图 龙头
核心技术 设备 供应商
主业 进展 业绩
东风 科技 业绩 概念
发展 船舶 船队 结构 优化
大族 激光 战略
优势 包装材料 龙头
证券 盈利 评级 综合 调整 一览表
行业 景气 资源 储量
医药 资产 布局 全国 网络
医药 资产 全国 布局
市场 淡季 营运 效率 快速增长
大族 激光 设备 业务 公司 价值
科技 锅炉 节油 设备 领先者
饭店 影响力 酒店 集团 雏形
饭店 行业 翘楚
股份 优质 热处理 设备 生产商
股份 体制 优势 助力 全国
证券 盈利 评级 综合 调整 一览表
轻纺城 股权 进展
银轮 股份 乘用车 模块
世纪 铁路 行车 监控 市场 领先者
双塔 食品 业绩 增长点
大富 科技 高速成长
股份 逻辑 评级
证券 盈利 评级 综合 调整 一览表
用户 补贴 政策 关键
科技 行业 客户 双核 驱动
发展 发力 土地 市场
股份 业绩 确定性
雏鹰 模式 竞争力 量价 驱动 利润
传播 媒体 突破
天顺 风能 产品升级 布局 风电
科技 面向 国际 零售 终端 销售 模式
股份 水电 新一轮 景气
海螺 水泥 海螺 盈利 预测
钽业 投资 盛镁镁业 有限公司
传播 投资 价值 媒体 突破
合肥 百货 地区 百货 龙头
药业 建议 低价
新界 泵业 农用 行业
禾盛 新材 市场 空间
证券 强势 估值
证券 盈利 评级 综合 调整 一览表
科技 热像仪 龙头 军品
建设 资源优势 公司 价值
海螺 水泥 海螺 盈利 预测
禾盛 新材 消化 技术 盈利
传媒 重组 基本面
螳螂 项目 角度 基础
三友 化工 资产重组 盈利
光纤 光缆 景气 光纤 产品线
华天 酒店 空间
传播 全方向 游戏 业务
社区 产品 供应商
技术 突破 转型
股份 锅炉 领军 企业
重机 领先 煤炭 机械设备 供应商
禾盛 新材 消化 技术 盈利
胜利 股份 地养药 战略
特钢 矿业 子公司 铁矿 力度
西泵 股份 汽车 水泵 排气 生产 企业
环境 工程 大单 产业链 顺势
湖南投资 主业 贡献 地产
酒钢 资产 优势
螳螂 借力 行业 巨擘
亚星 锚链 工业 看点
科创 煤炭 业务 单臂 天空
股份 助力 想象
领先 数控系统 生产商
供给 预期 基本面
恒泰 油气 勘探 技术 服务行业 领先 厂商
恒顺 醋业 公司 旧厂 资产
医疗 影像 龙头
西电 电气设备 龙头 电力 电子 出口
重装 核电 装备 增长点
传播 移动游戏 行业
双汇发展 肉制品 航母
电机 布局 新能源 汽车电机
光纤 领域 产业链
金属 镁合金 业务 发展
风电 风电 龙头
转型 步伐 业绩 快速增长
股份 余热 锅炉 生产 企业 龙头
土地 成本 转型 开发商
潞安 资源整合 资产
股份 太阳能 玻璃 业绩 新亮点
盈利 预测 评级
影视 媒体 版权 空间
股份 领域 领导者
炼焦煤 优质 公司
证券 盈利 评级 综合 调整 一览表
三普 药业 发力 特种 电缆 产业 升级
巨化 股份 前途
股份 评级 前景
证券 盈利 评级 综合 调整 一览表
航运 全球 制造业 布局 契机
巨化 股份 前途
汇川 技术 年报 市场 预期
证券 强势 估值
电力 收益率 资产
粮油 强势 大豆价格 业绩
华星 创业 大道
新能源 业务 序幕
管道 估值 优势
证券 盈利 评级 综合 调整 一览表
歌华有线 政府 产业链 步伐
电器 成长型 龙头 打响 年报 行情
煤业 业绩 预期 关键
民和 股份 鸡苗 毛鸡 价格 背离 交易 机会
建设 发展 契机
首旅股份 发展 新起点 门票 进展
大商股份 商厦 布局 店网
经纬 纺机 业绩 预期
集运 业绩 预期
股份 电力 电子 梦想
天药 股份 氨基酸 业务
车轴 动车 发展潜力
证券 强势 估值
景气 预期 海参
股份 产业 金融
股份 电力 电子 梦想
天药 股份 氨基酸 业务
精华 制药 中药 突破 原料药
华能 国际 成本
证券 盈利 评级 综合 调整 一览表
股份 海狼 电器 合作 意向书
证券 强势 估值
产品 涨价 利润
阶段性 影响 业绩
东富 冻干机 龙头
科技 生产 规模
保利 地产 实力 风范
证券 强势 估值
证券 盈利 评级 综合 调整 一览表
矿业 价创 历史 公司
药用 真菌 佐力 药业
功率 器件 发展
天润 曲轴 市场 预期
证券 盈利 评级 综合 调整 一览表
事件 业绩 影响 中性
天源 盈利 能力 行业 领先
业绩 重组 预期
啤酒 乙肝疫苗 临床 进展
宝通 天然橡胶 影响 业绩 业绩 预期
证券 强势 估值
消费 升级 优化 产品 结构
载波 智能 电网 建设 龙头
航运 运量 运营 情况
汽车 质量 后劲
化工 公司 原油 进口 指标
海药 利润 增长点
制药 医药 行列
黑猫 股份 煤焦油
宝钢股份 出厂价 幅度 预期
探路者 业绩 预期
特钢 产品 结构 优化 潜力
证券 强势 估值
鸿路 钢构 发展
股份 铁矿石 业务 利润
华孚色纺 股权 黄金 发展期 基础
传播 爆发式 潜力
宝钢股份 出厂价 幅度 预期
东富 行业 景气 确定性
股份 纺织 主业 金融 投资 成就 新亮点
广州药业 经营 业绩
药业 项目 投产
声学 业绩 快报 预期 估值
水泥 权益 业绩 弹性
百联 股份 业务 转型
金通 前瞻性 成长性
香雪 制药 流感 制药 产品
力达 业绩 拐点 矿山 业绩 弹性
集团 集箱 业务 预期 地产 业务
股份 高压 国产化
华天 科技 保持高速 发展
华工 科技 业绩 预期
证券 强势 估值
焦作 业绩 投资 电厂
证券 强势 估值
证券 盈利 评级 综合 调整 一览表
顺络 电子 业务 发力 业绩
行业 景气 业绩
传播 业绩 预期 媒体
空港 业绩 稳定增长 空间
海康 威视 业绩 市场 预期
证券 盈利 评级 综合 调整 一览表
宇通 客车 客车 市场份额
决策 投资 项目
股份 业绩 中性 评级
金地 集团 销售
钢研 高温 合金 龙头
东华 软件 资质 水平 综合 实力
药业 业务 触底 国际 合作 前景
证券 盈利 评级 综合 调整 一览表
电力 市场 资产
天源 市场 估值
宏基 门店 快速增长
药业 地方 销售
煤矿 顶板 垄断者
合肥 百货 业绩 预期 金花 光彩
长信 科技 高科 脚步
旅游 主业 经营 发展 资源 预期
地理 行业 王者
视讯 三网 融合 目标价
恒瑞医药 药物 研究 收获期
长信 科技 尺寸 触摸屏 前景
股份 业绩 预期 估值
银河 科技 变压器 龙头 空间
合肥 百货 预期
大华 股份 确定性
水晶 业绩 快速增长
证券 盈利 评级 综合 调整 一览表
潞安 税收 优惠 业绩
证券 强势 估值
证券 盈利 评级 综合 调整 一览表
影视 业绩 预期 发展
合肥 百货 业绩 预期
股份 钻具 龙头 转型 发展
钾肥 业绩 预期 钾肥 价格
天音 天音 市场
车模 车模 实力
信息 产品线 业绩
力特 资源整合 主题 投资
业绩 预期 投资 价值
盾安 环境 经营 情况 业务 前景
证券 盈利 评级 综合 调整 一览表
星马 汽车 国家 基础设施 建设
白云机场 季度 业绩 预期
皖通 证券 评级
证券 盈利 评级 综合 调整 一览表
物流 整体 难料
股份 区域 优势
集团 防辐射 概念
石油 业绩 预期 评级
大秦铁路 煤炭 运量
热电 供热 业务 投资收益
振华 重工 业绩
集团 确定性 估值
股份 转型 应急 金融 能源 齐发
电子 新能源 电容 发展
突破 围城 发展
主业 投资收益 业绩 亮点
天正 金融危机 冲击 订单 增势
中金 黄金 优质 黄金
氨纶 盈利 压力
神火 股份 潜力 尚需 时日
集团 业绩 预期 盈利 前景
股份 疫苗 饲料 发力 利润 快速增长
格力电器 业绩 预期 利率 历史
重庆百货 计划 区域
机床 业绩 预期 产品 结构 优化
科技 主营业务 开花 布局
烟台万华 业绩 预期
神华 煤炭 航母 稳定增长
能源 短期内 前景
佳士 科技 发展 设备 龙头
澄星 股份 业绩 预期 中性 评级
高端 业务 新台阶
物流 主业 发力 业绩
东风 科技 业绩 预期 资产
集团 磷矿 产量
业绩 稳定增长 息差
拓日新能 业务 开花
投资 物流 电子商务 平台
神华 煤炭 航母 稳定增长
规模 息差 业绩
锂电 巨头 前景
股份 业绩 发展期
昆明制药 变革 业绩
皇氏 乳业 业绩 预期
股份 全国 爆发式
年报 预期 盈利
国电电力 稳定性 优势
纸业 成就 纤维 原料
载波 行业 天花板 突破
航运 盈利 预测
五粮液 高端 价位 业绩 动力
科技 高科技 产品
天士力 业绩 预期 价值
酵母 战略 转型 业绩 拐点
宝通 产品 投产 发力 煤矿 输送带 市场
环境 储备 项目
铜业 致力 矿山 产量 盈利 能力
烟台 氨纶 芳纶 业务 氨纶 推动力
业绩 预期 结极
产融 驱动 发展
重工 品牌 业务
三精 制药 步伐
客车 新能源 客车 市场
兖州煤业 国际 动力 合同价 业务
包钢 稀土 稀土 配额 价格 业绩
向日葵 终端 市场 产业链
巨轮 股份 硫化机
成本 定价 优势
深振业 盈利 能力 业绩
股票 业绩 股民
蓝色 光标 利润
机场 资产 业绩
建设 调控 快速增长
光明 乳业 齐发
天舟 文化 打响 战役
本钢 板材 产品升级 重组
动力 主营业务 保持高速
码头 投资 新亮点
蓝色 光标 利润
飞马 国际 煤炭 供应链 前景 大运会 品牌
股份 商品房 高弹性 利润率
汽车 业绩 行业
光明 乳业 市场 销售 战略
宇通 客车 销量 稳定增长 龙头 地位
新能源 煤价 业绩
宝钢股份 钢铁 巨头
稀土 板块 影子 概念 快车
力达 氧化铁 全球 龙头 雏形
阿胶 业绩 预期
股份 优质 土地
业绩 确定性 毛利率
制药 业绩 估值
能源 景气 价值 资产
合肥 百货 经营 业绩 预期
格力电器 农村 市场 空调 行业 增长点
石油 区域 龙头 经营 前景
茂化实华 技术水平 领先 前景
证券 强势 估值
证券 盈利 评级 综合 调整 一览表
估值 区间 评级
电气 核电 危机 快速增长
业务 发展 传统 业务 风采
航运 燃油 附加费 成本
中鼎 股份 发展
视网 播放机 网络广告 关键
人人乐 区域 盈利
股份 年报 业绩 预期
智能 全国 业绩 预期
业绩 结构 优化 进程
股份 服装 业务 稳定增长 集团 资产
股份 新车 助力 年销量
焦作 业绩 预期
理邦 仪器 驱动 医疗器械 领先者
证券 强势 估值
投资 电站 项目 产业链
业务 进展 原材料 压力
酒钢 季报 预期
阿胶 阿胶 利润
双林 股份 份额 可持续性
油页岩 项目 公司 业务 结构
天虹 商场 高端 百货
山西汾酒 市场 生机
发展 业绩 预期 盈利 投资收益
玻璃 盈利 能力 业绩
诺普信 业绩 快速增长 开局
雏鹰 公司 规模
钽业 产品 量价
国际 客货 供给
科技 业务 线缆
保龄 量价 政策 预期
双林 股份 市场 可持续性
人工 项目 估值
信息 车辆 远程管理 服务提供商 挖掘机 龙头
山西汾酒 季报 建议
股份 主导产品 市场需求 空间
玻璃 盈利 能力 业绩
聚光 科技 仪器仪表 王者
证券 强势 估值
证券 盈利 评级 综合 调整 一览表
汽车 业务 发展 看点
汽车 客车 防御性 优势
雏鹰 公司 规模
鸿路 钢构 季节性
科技 产品 量价 业绩 预期
集团 业绩 预期 零售 主业 发展
股份 业绩 预期
合肥 百货 百货 业态 发展
空管 翘楚 染指 地面 交通 评级
恒宝 股份 预期 驱动
恒生 电子 金融 机会
业绩 预期 边际
正邦 科技 业绩
能源 能源 业绩 时日
证券 强势 估值
证券 盈利 评级 综合 调整 一览表
股份 业绩 预期
铝业 铝材 龙头
世纪 铁路 信息化 订单
船舶 财务 订单
化纤 业务 业绩
种业 先锋 盈利 能力
新宙邦 战略目标 电解液 快速增长
化工 业务 公司业绩
证券 盈利 评级 综合 调整 一览表
核电 装备 预期 业绩 快速增长
重工 大舰 造舰
恒升 醋酸 出口 市场 业绩
钨业 地产 材料
国金 证券 结构 成本
天康 生物 疫苗 业务 快速增长
动漫 文化 娱乐 动漫
民和 股份 鸡苗 价格 阶梯
证券 盈利 评级 综合 调整 一览表
电力 风电 转型
食品 固态 豆奶粉 液态奶
园林 订单 成就 公司
建筑 立志 行业 发展
盈利 能力 企稳
集团 发展 资源整合 产业链
黄金 外延 想象 空间
股份 龙头 书写 故事
探路者 奏效 业绩 预期
新钢 股份 热轧板 环境
数码 业绩 预期
股份 食品 业务 快速增长
森马 服饰 季报 预期 经营
永泰 能源 煤矿 转型
海信 电器 领先 市场 新品 超额利润
盈利 能力 发展
科技 业绩 光气 产业链
证券 强势 估值
证券 盈利 评级 综合 调整 一览表
经营 业绩 预期
饭店 公司 价值
产品 价量 业绩 预期
阿胶 时期 价量
传统 淡季 亮点 估值 低位
建筑 立志 行业 发展
饲料 种子 主业
信息 联网 标准 龙头
矿机 公司 战略
招商 地产 股东 优势
新钢 股份 热轧板 环境
股份 食品 费用率 影响 盈利 水平
股份 业绩 预期
帘子布 项目 助力 快车道
股份 行业 景气 毛利率
老板 电器 利空
万科 销售 财务
证券 国际 金价 铜业 业绩
机场 增幅 预期
科技 波段 机会
磁材 经济 材料 龙头
置业 稳定增长 潜力
传播 业绩 市场 预期
黄金 业绩 预期
股份 投资收益 发展
新华 百货 业绩 市场 预期
股份 业绩 预测 估值
老板 电器 业绩 预期 机会
证券 盈利 评级 综合 调整 一览表
智能 业绩 预期
锡业股份 锡价 业绩
报表 数据 业绩
医药 工商 发展 制剂 政策
天士力 新药 发展潜力
广联达 净利 业绩 预期
汽车 业绩 预期
汽车 汽车 电子 新能源 水平
盾安 环境 行业 景气
神火 股份 电解铝 业务 亏损 业绩
新品 渠道 内外销
发展 销售 酒店 开业 费率
药业 代理 业务 产品
软件 投资 企业
物流 股东大会 方向 业绩 预期
毛利率 服务 业务
景区 经营 盈利 能力
云铝股份 产业链 优势
保利 地产 销售 行业 水平
科技 风电 铸件 企业
宏达 新材 业绩 项目 进展
开元 业绩 预期 零售 业务 实力
声学 规模 效应 盈利 能力
制药 费用 业绩 预期
股份 季报 预期 空间
信息 高端 酒店 规模 优势
阳谷 华泰 先行
医药 季报 预期
天润 曲轴 项目
天润 曲轴 投资 机遇
天龙 业绩 主营业务
纸业 林桨 环节 齐发 盈利 能力
拓日新能 逆境 成本 优势
武钢股份 资源 产品
焦点 科技 转型
神马 股份 业绩 产业链
通策 医疗 高速成长 快车道
轿车 业绩 预期 压力
焦点 网络 质量 网率
股东 资产 规模
大华 股份 业绩 预期
行业 季度 业绩 预期
蓝色 光标 市场 预期
证券 盈利 评级 综合 调整 一览表
科技 管理费用 影响 净利润 业绩
飞亚达 业绩 预期
医药 预期 价望 触底
矽钢 冲压 行业 领跑者
汽车 季度 销量 行业 竞争 优势
综合 金融 战略 效用
股份 稀土 业务 业绩 增长点
众合 机电 轨交 业务 亮点
包钢 稀土 稀土 价格 业绩
业绩 息差 主因
集团 业绩 费用率
电器 补贴 利率
航天 信息 预期
证券 强势 估值
化工 景气 业绩
建筑 开局 估值
亏损 预期 大盘
重工 船海 工程 能源 交通
宝钢股份 项目 启动
建设 季度 财务费用 资本化 亏损
证券 强势 估值
茅台 业绩 投资 价值
集团 箱量 土地
亚泰 集团 水泥 启动 业绩
博汇 纸业 双重 驱动
股份 资金 建设 平板 项目
宁沪高速 季度 净利润
化学 制品 改性剂 龙头企业
证券 盈利 评级 综合 调整 一览表
资源 前景 公司
首旅股份 业绩 面向
科技 格局 白酒 发展
华星 创业 产业链 布局 客户
股份 聚氨酯 产业 升级
股份 智能 控制器 行业 空间
振华 重工 经营
智能 交通指挥 平台 行业
宏基 税收 因素 业绩 预期
煤气化 无烟煤 蓝色 火焰 升华
鸿利 本土 领先 企业
钨业 主业 优势 发展 能力
苗业 水体 发展 机遇
重工 结构 优化 海军 装备 龙头
伊利 股份 标识 口号
新华 医疗 传统 业务 业务
宏基 业绩 预期 前景
硅宝 科技 盈利 能力
证券 强势 估值
证券 盈利 评级 综合 调整 一览表
风华高科 主业 质地 机会
电子 衬底 项目 进展 预期
中捷 股份 产业 升级 业绩
南通 科技 收获期 机床 产品 转型
胶业 高铁 小幅 盈利
格力电器 内需 预期 空间
福星 股份 俱乐部
股份 业务 市场 助推
电子 触屏 高端
汽车 电子 巨头
汽车 品牌 销量 盈利 预期
股份 产品 持续增长
矿机 煤层 救生舱 设备 发展 空间
分类 营销 改革 原料 建设
专网 龙头 隐形 冠军
证券 强势 估值
三友 化工 电荒 景气
特材 高风险 转型期 空间
药机 技术 优势 注射剂 生产 设备 企业
宝钢股份 出厂价格 平盘
宝钢股份 出厂价 平盘 成本 制约 业绩
能源 集团 资产 短期内
铸管 无缝管 铸锻件 增长点
百货 两翼 经营规模
电子 股权 方案 业绩 快速增长
内销 市场 量价
电器 动力 盈利 关注点
鸿路 钢构 优势 经营
人寿 单月 负增长 压力
千金 药业 产品 市场
文山 电力 公司 发展
新材 结构 泡沫 材料
天润 曲轴 合作 异地 建厂
股份 原材料 核心 竞争力
销售 市场 预期
证券 强势 估值
证券 盈利 评级 综合 调整 一览表
化工 重组 业务 盈利
汽车涂料 品牌 领军 企业
亚泰 集团 水泥 价格 预期
政策 能源管理 发展
生物 疫苗 地域
棕榈 园林 园林 综合 发展
海源 机械 绿色 装备 前景
证券 强势 估值
证券 盈利 评级 综合 调整 一览表
化工 烯烃 行业 景气
园林 订单 估值
矿机 煤炭 产业链 服务化 发展
集团 优势 市场
机电 方案 进程
证券 强势 估值
证券 盈利 评级 综合 调整 一览表
重庆百货 人事 架构 效应
股份 股权 增长势头
龙净环保 客户 基础 大气 龙头
华源 重组 事宜
吉炭 碳纤维 蛋糕
九龙 电力 集团 产业 平台 关键
伊利 股份 雄心
南通 科技 大手笔
新能源 电价 业绩
股份 股权 信心
药业 风雨 彩虹 前程
红宝 材料 突破
服饰 升级 品牌 成长期
服饰 库存 开花
化工 领先 化学试剂 制造商
证券 强势 估值
证券 盈利 评级 综合 调整 一览表
银座 股份 风格 业绩
围海 股份 细分 工程 领域 龙头 水利 规划
股份 衣柜 时尚
股份 产品升级 发展
业绩 预期 可能性
磁材 稀土 磁材 技术 领先者
化工 专业 化学试剂 制造商
证券 强势 估值
证券 盈利 评级 综合 调整 一览表
股份 业绩 稳定增长
银座 股份 业绩 空间
医疗 领域 狂犬 疫苗 看点
股份 景气 新能源 政策
阿胶 驴皮 涨价 成本 阿胶 质量
新药 医院 销售 潜力
生物 一流 疫苗 生产 企业 评级
证券 强势 估值
软件 转型 本土 甲骨文 世界
股份 股权 业绩
航运 因素 拐点
人人乐 经营 优势 地区
数测 量具 龙头 数控机床
恒星 科技 大单 科技
证券 盈利 评级 综合 调整 一览表
鸿利 高端 提供商
聚酰亚胺 产品 滤料 高端 装备
证券 强势 估值
新农 边际 进攻性
买方 业务 战略
科技 领先 技术 布局
中金 黄金 勘探 资源 储量
集团 物业 购物中心 外延
药业 说明书 业绩
华谊 兄弟 电影 主题公园 评级
股份 小幅 业绩 进展
证券 盈利 评级 综合 调整 一览表
茅台 价量 预期 因素 发展
集团 军工 业务 发展 品牌 市场
业绩 预期 概率 事件
证券 强势 估值
证券 盈利 评级 综合 调整 一览表
茅台 茅台 新一轮
中信 传统 主业 发展
小商品 业绩 政策
证券 盈利 评级 综合 调整 一览表
技术 设备 优势 业绩
东华 软件 市盈率
高端 男裤 市场 领军 企业
科技 产业链 关键环节 推动者
科林 袋式 除尘 行业 龙头企业
证券 强势 估值
重工 三菱 重工 水面
科技 项目 领先 优势
银行 战略 溢价 驱动
净利润率 品牌 定位 细分 市场
证券 强势 估值
发展 战略 业务 布局
林业 产业链 突破口
证券 强势 估值
东方电子 借力 变频 发展
资金 业绩 亮点
纸业 项目 新机遇
重工 案因 评估 数据 变化 微调
证券 强势 估值
证券 盈利 评级 综合 调整 一览表
调整 产品 结构 企业 竞争力
武商 股权 价值 重组
资源 地产 矿产
电子 电荒 管理 市场
证券 盈利 评级 综合 调整 一览表
五粮液 时代 酒发力
药业 产品 齐发 药业
广钢 股份 电梯 行业龙头
百大 集团 酒店式 公寓 预售
康力 电梯 建设 受益者
股份 技术 导向 业务
老窖 白酒 业务 快速增长
润邦 股份 装备 工业 发展
新华 医疗 业绩
股份 资金 投向 气体 项目
健民 培育 阿胶
证券 强势 估值
证券 盈利 评级 综合 调整 一览表
长信 科技 毛利率 项目 贡献 业绩
食品 股权 积极性
粤高速 京珠 广珠 主业 盈利
证券 强势 估值
证券 盈利 评级 综合 调整 一览表
金融街 商务 地产 领军者
长信 科技 电容式 触摸屏
投资 银川 项目 证明 异地 可行性
栋梁 新材 建设 业绩 股价 催化剂
东磁 磁性材料 行业龙头 业绩
老窖 奢侈品 品牌
电器 股东 现金 信心
兖州煤业 战略 产量
证券 强势 估值
新钢 股份 矿山
动力 市场 空间
证券 强势 估值
证券 盈利 评级 综合 调整 一览表
证券 强势 估值
双汇发展 猪价 肉制品
文峰 股份 南通
电气 启动 价值
青松 股份 松节油 龙头 产业链
药业 投资 医院 产业链 评级
阿胶 阿胶 每公斤 零售价
证券 盈利 评级 综合 调整 一览表
证券 强势 估值
证券 盈利 评级 综合 调整 一览表
证券 强势 估值
证券 盈利 评级 综合 调整 一览表
科技 军工 概念
证券 强势 估值
证券 盈利 评级 综合 调整 一览表
证券 盈利 评级 综合 调整 一览表
证券 盈利 评级 综合 调整 一览表
证券 强势 估值
证券 强势 估值
招商 证券 恒基 外延
五粮液 合作 大幕
证券 盈利 评级 综合 调整 一览表
证券 强势 估值
证券 盈利 评级 综合 调整 一览表
证券 盈利 评级 综合 调整 一览表
证券 盈利 评级 综合 调整 一览表
证券 盈利 评级 综合 调整 一览表
证券 盈利 评级 综合 调整 一览表
证券 强势 估值
古井 发力 路径 白酒
证券 强势 估值
证券 强势 估值
转型 游资 股价
证券 盈利 评级 综合 调整 一览表
证券 盈利 评级 综合 调整 一览表
证券 强势 估值
廉价 高价股 价值 茅台
证券 强势 估值
证券 盈利 评级 综合 调整 一览表
证券 盈利 评级 综合 调整 一览表
白酒 龙头 茅台
证券 强势 估值
证券 兖州煤业 目标
怡亚通 业绩 拐点 尚需
证券 盈利 评级 综合 调整 一览表
万福 稻米 行业 绿色 先锋
兴业 证券 股份 主业
股份 气体 投资
证券 盈利 评级 综合 调整 一览表
轻纺城 优质 资产 盈利 能力
股份 资产 业绩
证券 航天 信息 资产 方向
农业 鸭苗 高位
证券 强势 估值
证券 盈利 评级 综合 调整 一览表
眼科 业绩 预期
证券 强势 估值
证券 盈利 评级 综合 调整 一览表
佛塑 科技 利润 增幅 预期
宝钢股份 盈利 低点
烟台万华 业绩 预期 前景
证券 盈利 评级 综合 调整 一览表
股市 银河 体力 震幅
股份 水电 设备
甲醇 期货 概念股 作风
行业 景气 主力 资金
黑猫 股份 业绩 预期
鞍钢 股份 季度 盈亏 预计 季度
网架 钢价 毛利率 水平
东富 资产 布局 产业链
股份 煤价 价格 调节 基金
宏宝 主业 新能源 业务 起色
证券 强势 估值
证券 盈利 评级 综合 调整 一览表
农业 禽类 价格 景气 资产
氟化 工业 景气
塔牌 集团 净利 景气 压力
集团 业绩 预期
股份 渠道 业绩
华谊 兄弟 电视剧 业绩 预期
医药 业绩 预期 业务
皇氏 乳业 利润率
证券 强势 估值
证券 盈利 评级 综合 调整 一览表
业绩 预期 盈利 能力
工程 板块 资源 板块 潜力
业绩 预期 经营 现金流
海信 电器 技术 革新
纸业 资产 质量 现金流
业绩 预期 稀土 价格 走势
驱动 发展 政策 助力
证券 强势 估值
证券 盈利 评级 综合 调整 一览表
公司 销售 快速增长
项目 收益 季度 业绩
种子 预售 情况
信息 行业 变革 公司 转型
证券 盈利 评级 综合 调整 一览表
铜业 矿山 进展
创元科技 领先 电力设备 厂商
证券 强势 估值
证券 盈利 评级 综合 调整 一览表
机构 股东 彩电 行业 负增长
综合 金融 引擎
黄金 黄金价格 走势
饮食 餐饮 业务
证券 强势 估值
参赛选手 交易 数据
盈利 评级 综合 调整 一览表
机构 涨幅 背景
热门 板块 机构 调研
机构 涨幅 背景
热门 板块 机构 调研
机构 涨幅 背景
热门 板块 机构 调研
机构 涨幅 背景
热门 板块 机构 调研
沪深股市 流通 市值
机构 涨幅 背景
热门 板块 机构 调研
证券 热门 板块 机构 调研
证券 热门 板块 机构 调研
证券 通天 涨幅 背景
证券 热门 板块 机构 调研
证券 通天 涨幅 背景
证券 热门 板块 机构 调研
供给 股市 流动性 盘点
沪深股市 账户 突破
基金 基金 冰火
股票 市值 全球
交易 流通 市值
股票 成交额 印花税
全球 经济 贡献 贡献
证券 热门 板块 机构 调研
纺织 装备 类股 涨幅
沪深股市 流通 市值
股票 基金 涨幅
涨幅 蜗牛 涨潮
行情 股创 历史 附股
证券 机构 涨幅 背景
证券 热门 板块 机构 调研
证券 热门 板块 机构 调研
证券 热门 板块 机构 调研
证券 机构 涨幅 背景
沪深股市 流通 市值
股本 有色金属 行业 居首
证券 机构 涨幅 背景
两地 溢价 垃圾股
金融机构 存贷款 资金 股市
强势股 内创 股票
公司业绩 高管 薪酬
证券 热门 板块 机构 调研
经理人 指数 分界线
存量 资金 股市 资金 供给
市值 股本 流通
证券 热门 板块 机构 调研
全景 证券 分析师 股市 资金 流向 监测 报告
全景 证券 分析师 股市 资金 流向 监测 报告
证券 热门 板块 机构 调研
证券 机构 涨幅 背景
证券 热门 板块 机构 调研
证券 机构 涨幅 背景
全景 证券 分析师 股市 资金 流向 监测 报告
大盘 小幅 资金
水泥 季报 净利
市场 资金 流向 监控
证券 机构 涨幅 背景
证券 热门 板块 机构 调研
证券 热门 板块 机构 调研
贷款 规模 竞争 格局
全国 社会保障 基金 理事会 基金 年度报告 年度
招商 证券 资金
证券 热门 板块 机构 调研
证券 机构 涨幅 背景
证券 热门 板块 机构 调研
领先 股指 收盘
证券 机构 涨幅 背景
证券 机构 涨幅 背景
证券 热门 板块 机构 调研
证券 机构 涨幅 背景
证券 热门 板块 机构 调研
股市 调查 股民 大盘
原告 收费 官司
证券 热门 板块 机构 调研
证券 机构 涨幅 背景
投资 盈利 预测 投资 评级 变化
全景 证券 分析师 股市 资金 流向 监测 报告
证券 热门 板块 机构 调研
证券 机构 涨幅 背景
证券 热门 板块 机构 调研
股市 资金 流向 监测 报告
投资者 情绪 指数
证券 热门 板块 机构 调研
证券 机构 涨幅 背景
证券 热门 板块 机构 调研
证券 热门 板块 机构 调研
证券 机构 涨幅 背景
证券 机构 涨幅 背景
证券 热门 板块 机构 调研
证券 热门 板块 机构 调研
证券 热门 板块 机构 调研
证券 机构 涨幅 背景
证券 机构 涨幅 背景
股民 宣告 亏损 心态
证券 热门 板块 机构 调研
全景 证券 分析师 股市 资金 流向 监测 报告
全景 证券 分析师 股市 资金 流向 监测 报告
证券 机构 涨幅 背景
证券 热门 板块 机构 调研
证券 机构 涨幅 背景
证券 热门 板块 机构 调研
经济 数据 变化 股市 波动
证券 机构 涨幅 背景
全景 证券 分析师 股市 资金 流向 监测 报告
天量 可能性 度汛
交易日 流通 市值
证券 机构 涨幅 背景
证券 机构 涨幅 背景
股份 净利 逆市
快讯 尾盘 银行
汽车 补贴 启动
大秦铁路 大单 主力
快讯 金风 科技 新能源
快讯 农产品 文件 流传 影响
快讯 旅游 地产 模式 地产股
证券 机遇 巨资
股份 业绩 主力
快讯 广发 三宝
快讯 期货市场 有色金属 板块
快讯 电子信息 板块 浪潮 信息
电子 电网 中标 影响
中成 股份 钾肥
商业城 资金 突破
快讯 中体 产业 主力 布局 体育产业 规划 预期
快讯 农产品 农业 集体
快讯 建设 小板
快讯 大龙 地产
快讯 水泥 小时
快讯 农产品 农业 龙头 大盘
快讯 冲击 煤炭 石油 板块
高乐 股份 中小板
快讯 三网 融合 概念股
快讯 宝商 集团 重组 概念
快讯 广电 网络 三网 融合 冲击波
国际 实业 规划
快讯 中小板 新股 漫步者
快讯 全球 商品 有色金属
快讯 能源 板块
发展 特色 饮料 政策
制药 政府 重组
快讯 双重 航空 集体
快讯 公路 板块 春运 车量
快讯 包钢 稀土 冲击 板块 活跃
快讯 国际 航线 机场
中孚 实业 人气 龙头 活跃
快讯 中孚 实业 大盘
快讯 广电 网络 两部委 三网 融合
快讯 国家电网 计划
金钼 股份 产业 升级 盛宴
齐星 铁塔 热情
快讯 广电 信息 冲击 板块 集体
世纪 光华 定向 无量
快讯 世纪 光华 无量
快讯 股份 双重 纺织 服装
汉钟 精机 调整
股份 活跃 强势
快讯 包钢 稀土 行业 利润 有色金属 板块
快讯 优势 番茄 龙头
新股 滨化 股份
快讯 药业 医药
快讯 滨化 股份 次新股 游资
莲花 味精 政策 鲲鹏
地产 融资 地产
快讯 股份 冲击
快讯 概念 发展
快讯 集团 涨停板 分歧 创天量
快讯 区域 概念
用友 软件 潜龙
快讯 华泰 证券 狂飙
快讯 汽车 申华 冲击
快讯 板块 涨幅 内陆 保税区
快讯 保税区 板块
快讯 城市更新 项目
快讯 黄金 黄金
快讯 理工 监测 行列
中孚 实业 利润分配
快讯 宝钢股份 线材 价格
股份 骠骑 先锋
经纬 纺机 突出重围
实业 亮点 走势
快讯 实业 概念
光华 股权 变动 走势
包钢 稀土 资源
快讯 银行 股指
贵绳 股份 土地 资金
赛迪 传媒 直线
快讯 中华 时隔
快讯 铝业 直线 狂飙 铝业
快讯 中金 黄金 早盘
快讯 业绩 银行 股领 大盘
快讯 医药 集体 活跃 制药 强势
快讯 银行 护盘
快讯 机电 股权 股价
快讯 区域 经济 新亮点
快讯 地产 主业 直线
快讯 大禹 节水 创业板
快讯 焦作 有色金属 跌幅
快讯 强势 突破 高点 量价
快讯 合肥 龙头
快讯 旱情 基金 重仓股
万向 盈利 潮涌
天业 股份 出售 回笼资金
快讯 国际 资金
快讯 旅游 强势 箱体
中金 业绩 经营
药业 公司 转型 智能 电网
镍业 反攻 序幕
国际 实业 价量
快讯 煤炭 板块 全线 国际 实业
快讯 股指 期货 期指 概念股 涨幅
佛塑 股份 经营 盈利
快讯 锂电池 概念股
快讯 发展 板块 强势
快讯 澳柯玛 电动车 诱因
医疗器械 板块 医疗
快讯 券商 股高
快讯 地产股 护盘 先锋 万科 领军
快讯 大象 小盘股 唱戏 题材股 活跃
快讯 三安 财政补贴
快讯 航空 动力 冲击 军工
快讯 医药 板块
快讯 电子科技 电子 元器件
快讯 茅台 年报
纸业 强势 挑战
准油 股份 走势
股份 平台 突破
快讯 亚星 客车 新能源 汽车 概念 强势
快讯 银行 全线
快讯 电子 产业 汉王 科技
快讯 蛇吞象 股份
快讯 年报 尾声
声学 业绩 火箭
快讯 利空 大盘
快讯 国际 金价 黄金 集体
快讯 股份 业务 转型
焦点 科技 风骚
快讯 獐子 突破 平台 股价
快讯 科技 强势 刺激物 联网 板块
平台 突破 佳绩
快讯 旅游 整理 强势
海运 价值 重估 玄机
快讯 医药 活跃
水泥 巨资 股价
快讯 特钢 直线
大龙 地产 立案 调查 重创
快讯 科技 冲击
快讯 大龙 地产 立案 调查 地产股
快讯 经济 数据 石油
快讯 啤酒 强势 尾盘
当家 年报 价量
快讯 期货 概念股
快讯 期货 板块 集体
快讯 铁矿石 谈判 宝钢股份
快讯 股份 重大项目
股指 期货 概念股 遭遇
股份 重组 风云
快讯 宝钢股份 午盘 直线
快讯 万向 新一轮
快讯 股份 概念股
快讯 大唐 发电
快讯 政策 利空 地产股
快讯 政策 地产股
快讯 美菱电器 净利润 冲击
东磁 抗枪 勇创
快讯 万科 地产股
交易 时间 盘点 热股
快讯 包钢 稀土 牛气 冲天
金风 科技 战略
快讯 电池 概念
快讯 抄底 资金 银行 地产
快讯 黄金 逆市
铜峰 电子 季报
股份 轮胎 魅力
宝钢股份 净利 直线
快讯 沃华 医药 净利润 医药 板块
快讯 稀土 包钢 稀土
快讯 电池 新能源 电池
快讯 开元 股权 资金
种业 价格 怒拔
地产 潜龙 怒拔
快讯 买单 直线 概念
快讯 板块 五丰
快讯 地产股 反攻 地产
快讯 药业 控股集团 改革
古井 贡酒 影响 酒类
快讯 电池 锂离子 电池 概念 牛股
农业 龙头 涨幅
科技 机构 散户
快讯 次级债 股价
快讯 啤酒 高位
快讯 果蔬 涨价
生物 年报 散户
大盘 中小板 新股
快讯 钢铁 板块 涨幅 重组 广钢
快讯 夫妇 首富 宝座
快讯 包钢 稀土 高带
种业 机构 分歧
国际 金价 历史 金股
华电 国际 电量 股价
快讯 人寿 直线
快讯 汉王 科技 股王 小盘 科技股
板块 风生水 波段 投资 机会
快讯 地产 地产股 反攻
园林 公司 大单
大地 龙头企业 资质
燃气 预期 助推 股价
快讯 金融 板块 全线
快讯 强势 主力
快讯 巨量 低谷 跌幅
科技 弱势 英豪
创业板 新股 长信 涨幅
大唐 发电 股价 核电 煤制气
快讯 万科 地产股
快讯 大唐 发电 直线 核电 煤制气
快讯 土地 增值税 地产 板块 跌幅
大地 行情 风光
股权 主题 投资 黄金 时期 附股
新股 海康 居首
天士力 市场 焦点
酿酒 板块 强势 酒鬼
中央 区域 板块
快讯 万科 直线 地产 板块
快讯 大地 转型 股价 午盘
快讯 传媒 高领 传媒
快讯 电视 产业 改革 传媒 板块
股份 弱势 风骚
公用 内幕 风暴
客车 消息 客车
飞乐 股份 直线 市场 焦点
国名 技术 传言 人心
快讯 直线 金融股 大盘
用友 软件 直线 市场
生物 弱势 英豪 称雄
快讯 万科 地产股
快讯 船舶 中船 股份
快讯 生物 强者 生物
米业 波澜 怒拔 头筹
软件 井喷 实力
国恒 铁路 铁路 概念 龙头
快讯 软件 软件
快讯 种业 种业
快讯 网宿 科技 科技股 创业板 强势
快讯 生物 历史 医药 强者
广通 强势 升空
快讯 网宿 科技 冲击 互联网
快讯 智能 冲击 创业板
纸业 产业 升级 股价
双政 效应 消费 板块
建设 利润分配 怒拔
软件 行业 竞争
证券 投资 股份
快讯 莱钢 股份 机构
怡亚通 接二连三 强势 突击
智能 电网 板块 智光 电气
快讯 集体 业绩
快讯 钢铁 板块 莱钢 股份
药价 医药 药业
黄金 概念股 全线
天山纺织 权益 变动
发展 区域 概念 雄风
农业 暴雨 农产品 价格
水泥 水泥 发展 政策
快讯 证券 直线 券商 板块 启动
快讯 渔业 直线 农业 板块 尾盘
快讯 水泥 水泥
五丰 股权 直线
方源 股权 改革
中金 投资 价值
电子 三网 融合
大华 股份 政策 活跃
快讯 银行 股力 大盘
快讯 实业 金价 黄金
快讯 金融 板块 跌幅
快讯 生物 摘帽 股价 波动
甲流 概念股 股份
汽车 政策 补贴
科技 中报 行情
同济 科技 业绩
快讯 锆业 中报 行情 资金
快讯 股期 概念股 活跃
快讯 地产股 绿景 地产
快讯 银轮 股份 汽车
快讯 国脉 三网 融合 概念股
快讯 股份 直线 轮胎
快讯 生物 生物科技 龙头
次新股 走势 股份
金融 板块 跌幅 券商 股领
亚星 化学 晨星 动力
快讯 新者 亏损
快讯 电器 影响 电器
快讯 游资 涨幅
电器 业绩 大军
快讯 汽车 汽车 板块 涨幅
快讯 股份 冲击 涨幅
板块 全线 股份
快讯 地产 板块 全线 启动 招商 地产
网游 概念 华谊 兄弟
股份 轮胎 走势
地产股 井喷 万科
旅游 定向 东家
快讯 电气 智能 电网 板块
快讯 地产股 集体
快讯 客车 新能源 汽车
快讯 建筑 重磅
快讯 银行 业绩 开带 银行
快讯 航天 机电 强势
煤炭 板块 涨幅
快讯 股价 资金 发行价
内领 中小板 新股 发行价
华泰 证券 伟业 实力
快讯 万科 筹码
快讯 华泰 证券 券商 集体
快讯 银行 全线 巨资 护盘
机械 集体 股份
快讯 新材 飞机 项目
快讯 药业 股价 突破
快讯 资源 全线 发力 铜业 冲击
煤炭 强势 板块 全线
快讯 物业 地产股
亚泰 集团 地产
快讯 酒店 旅游 板块
快讯 农机 行业 新政 农机
快讯 投资 集团 狂飙
快讯 所处 行业 资金
沱牌 曲酒 井喷 市场
物业 接二连三 强者
铝业 开拓市场 前景
快讯 联网 板块
股份 白酒 龙头
三普 药业 资产重组 强势 升空
伟星 股份 勇冠三军
快讯 酿酒 板块
纺织 服装 伟星 股份
快讯 万科 股价
快讯 汽车 汽车 冲击
快讯 损失 紫金 矿业
海螺 水泥 强势
鸿基 资产 资产 股权
股份 逆市 气氛
快讯 股指 期货 概念 启动 强势
快讯 中报 业绩 券商
快讯 化工 板块 指数 化工
快讯 鸿基 本地股
亿利 能源 交易
快讯 板块 发力
快讯 特区 板块 涨幅 科技
快讯 酒鬼 酒类
快讯 酿酒 食品 板块 涨幅 五粮液
快讯 期货 板块 强势
快讯 发展 申报 特区
快讯 酿酒 食品 板块 粮油
建材 水泥 海螺 型材
地产股 跌幅 大盘 尾盘
快讯 万科 阳线 半年线
快讯 农药 政策 化工 板块
板块 民丰 特纸
快讯 新材 材料 军工
快讯 新能源 政策 汽车
快讯 银行 板块
汽车 板块 曙光 股份
中体 产业 全民运动 先锋
快讯 种业 粮食 出口
快讯 种业 股价 农业
东风汽车 势头 跳空
券商 全线 证券
快讯 股份 业绩
基因 股性 活跃
快讯 园林 高价股
快讯 政策 软件
软件 软件 行情
快讯 万科 涨幅
快讯 万科 地产 板块 大盘
快讯 数据 港口
快讯 有色金属 板块 钽业
传媒 板块 传媒
快讯 传媒 资产
快讯 传媒 文化
快讯 造船 剑客 船舶
地产股 地方 楼市 新政
快讯 动能 压力
快讯 金价 黄金 概念股 整体 涨幅
快讯 股份 板块
黄金 板块 美盘 期金 高点
中小板 新股 啤酒
板块 亿利 能源
快讯 板块 涨幅 居首 热电 冲击
快讯 传媒 股价
织布机 行情 交易日 考验 发行价
快讯 汽车产业 规划 首钢 股份
快讯 航运 启动 集运
啤酒 概念 新秀 游资
新能源 概念 维科 精华
航空 动力 发动机 资产
电站 建设 动力源
地产 板块 万科
电子器件 涨幅 电子
稀土 永磁 概念股 天源
股份 业绩 亏损 人气
快讯 交易 核查
快讯 医药 涨幅 百灵
农药 化肥 天润 发展
快讯 重磅 棕榈 园林
快讯 消息 板块
快讯 国金 证券 券商 升势
快讯 天源 吉炭
快讯 期货 黄金
快讯 机构 科技 创业板
快讯 巨量 游资 机构
快讯 股东大会 通过议案 材料
稀土 永磁 包钢 稀土
锂电池 概念股 强势
农业 板块 牧业
快讯 酿酒 食品 板块 涨幅
快讯 本地股 逆市
有色金属 股份 逆市
锂电池 中场 盛宴 尾声
快讯 苗业 强势 生物 板块
快讯 期价 黄金
快讯 汽车 集体 井喷 轿车
快讯 稀土 永磁 龙头 磁材
地产股 跌幅 万金
快讯 消防 创业板
稀土 永磁 东磁
锂电 概念股 分化 东磁
快讯 科技 锂电池 生产 公司
快讯 苗业 股价
快讯 行业 趋势 博汇 纸业
快讯 建材行业 旺季 科技
快讯 燃气 燃气
快讯 板块 能源
快讯 联网 概念 活跃
快讯 事件 农药
智能 三板 翘楚
快讯 包钢 稀土
广州药业 抗菌 部队
快讯 科技 资金 概念
快讯 大龙 地产
快讯 广发 证券 券商 全线
快讯 细菌 药物 广药
快讯 股份 锂电池 板块 领头羊
概念股 启动 界龙 实业
快讯 股份 板块
地产股 招商 保利
快讯 股份 重组 预期
快讯 双节 消费类 板块 时代 万恒
快讯 银星 能源 巨量 太阳能 概念
快讯 黄金 强势 恒邦 股份
黄金 恒邦 股份 强势
快讯 板块 涨幅 居首 规划 方案
新股 新筑 股份 居首
红星 发展 挑战
快讯 军工 重组 洪都航空
新股 居首 润邦
仪表 预期 资金
快讯 新股 走势 分化 振幅
股份 资本 产业
快讯 三农 摘星
快讯 逆市 成交量
快讯 稀土 龙头
稀土 板块 股份
绿景 地产 资产
黄金 市场 黄金价格
快讯 政策 电力 活跃
快讯 苗业 大派
航空 强势 行业 旺季 前景
股份 突破 压制
快讯 联网 股份
快讯 股价 冲击 高点
水泥 行业 板块
紫金 矿业 传花 涨势
快讯 摘帽 巨量
快讯 券商 股领 大盘 兴业 证券
稀土 永磁 概念股 发展
金融股 兴业 证券
国际 实业 资产重组
有色金属 板块 黄金 跌幅
核电 板块 强势 科技 连板
券商 广发 证券
快讯 券商 广发 证券
低空 概念股 股份
券商 全线 股市 流动性 预期
快讯 机械 重工
快讯 水泥 板块 行情
汽车 板块 涨幅 销售 理想 前景
煤炭 板块 集体 政策 行业 重组
快讯 兖州煤业 煤炭 板块 集体
快讯 金融 板块 低位 券商
浪潮 信息 龙头
煤炭 板块 兖州煤业
快讯 地产 板块
地产股 强势 靴子 落地 资金
快讯 万科 启动 地产 板块 强势
快讯 稀土 永磁 板块 整体
稀土 分析师 稀土 价格 涨势
稀土 永磁 走势 三环
酿酒 板块 活跃 沱牌 曲酒
金钼 股份 地位
包钢 股份 基金 士气 大振
联网 国家 专项 概念股
概念 活跃 力合 股份
快讯 精机 群雄
快讯 煤炭 跌幅
汽车 板块 亚星 客车
军工 航天 活跃 精机
快讯 启动 板块
金钼 股份 人气 雄威
创业板 新股 先河
供水 供气 燃气
包钢 股份 游资
软件 走势 机构 科技 牛市
快讯 能源 冲击 板块 板块
航空 旅游 盛宴
长信 文旅 借壳上市
快讯 半导体 领航 股份
快讯 大盘 弱势 石油
快讯 强势 产品 中恒 集团
电子 元器件 板块 股份
纺织 服装 深纺织
华特 形态 后市
快讯 券商 龙头 中信
新股 走势 和顺 电气
地产股 招商 地产
快讯 微电子 晶源 电子
快讯 板块 全线
快讯 证券 中小板
快讯 板块 跌幅 云南铜业
行情 东信 和平
重装 弱势 融资 投票
快讯 医药 活跃
快讯 商业 百货 板块 活跃 合肥 百货 冲击
片仔癀 频传 涨势
新股 股份 居首
红豆 股份 传言 股价
航空 股盘 航空
低空 空域 股份
快讯 地产股 压力 动力 招商 地产
快讯 黄金 概念 中金 黄金
快讯 乐凯胶片 重组 基金
快讯 啤酒业 淡季 涨价 酿酒 板块 涨幅
快讯 培育 新能源 产业
快讯 煤炭 科创
快讯 茅台 酿酒
新股 榨菜 狂飙
首旅股份 红色旅游 热情
汽车 板块 亚星 客车
玻璃 走势 活跃 玻璃
浪潮 信息 强势
航天 军工 航天 晨光
快讯 押宝 电动汽车 英华
快讯 酿酒 板块 活跃 种子 酒领
有色金属 跌幅 大盘
网架 项目 融资
智能 电网 板块 电气
电子器件 板块 立讯
电气 招标 井喷
茅台 王者 神话
酿酒 行业 古井 贡酒
华银 电力 政策
生物制药 行业 药业
快讯 东力 传动 走势 强势
快讯 水泥 板块 华新水泥 冲击
水泥 行业 华新水泥
煤气化 大梁 群雄
万科 王者 雄霸
海通 集团 规模 盛宴
酿酒 行业 种子 酒领
快讯 资源 试点工作 石油
快讯 次新股 全线 智能
中华 企业 资产 发展
国脉 重组 流产 元气大伤
快讯 环境 冲击
地产 板块 媒体 试点
酿酒 行业 涨势 啤酒 板块
黄金 概念股 光金
快讯 智能 电网 板块
旅游 休整 征途
快讯 酷网 视网
视网 业绩 涨势
大禹 节水 沙漠 灌溉
快讯 有色金属 集体 发力 利源 铝业
车轴 高铁 时代 新秀
有色金属 利源 铝业
环境 资金 管理
快讯 券商 证券
杉杉 股份 雄风
快讯 网络 概念股 视网
快讯 水泥 强势 股份
酿酒 板块 股份
中兵 平地 气冠
军工 活跃 国际
农业 板块 活跃
快讯 智能 电网 调度 电力设备 涨幅
快讯 航天 军工 板块 中兵
快讯 船舶 板块 重工
快讯 酿酒 板块 跌幅 酒领
水泥 板块 海螺 水泥
地产 板块 强势
快讯 万科 地产股 板块 涨幅
快讯 原油期货 石油 板块 涨幅
快讯 地产股 强势 板块 涨幅
快讯 地产股 攻势 发展
快讯 酿酒 板块 跌幅
快讯 钢铁 板块
星河 生物 业绩 涨势
煤炭 板块 煤气化 冲击
大恒 科技 虚幻 业绩
快讯 农产品 价格 板块 跌幅
快讯 国际 地位 电子信息 板块
快讯 纺织机械 活跃 经纬 纺机 冲击
快讯 酿酒 集体 板块 跌幅
有色金属 板块 光金
期货 概念股 逆市
石油 行业 准油 股份
大恒 科技 顶峰
快讯 生物医药 板块 活跃
快讯 银行 集体 银行
银行 板块 银行
地产 板块 涨幅 鸿基
地产 板块 涨幅 居首 金地 集团
快讯 价格 管控 板块 跌幅
快讯 地产股 护盘 重任 鸿基
有研 硅股 重组 预期
触目 概念 华天 科技
水泥 水泥 价格
快讯 利空 天工
快讯 券商 广发 证券
快讯 金融 板块
快讯 航天 动力 军工 板块
快讯 星河 生物 冲击 业绩 预计
快讯 地产 板块 鸿基
星河 生物 结构 优化 升势
快讯 热电 股东 证实 重组
快讯 恒邦 股份 冲击 黄金 板块
快讯 新股 亚星 锚链
快讯 老窖 消费 概念
快讯 铜期货 历史
电机 资产 投资
黄金 恒邦 股份
快讯 创业板 新股 居首
快讯 地产 板块 发展
快讯 联网 概念 冲击
快讯 地产 板块 金地 集团
快讯 热电 重组 题材
地产 地产 先锋
快讯 碳素 核电 产业 发展
快讯 电子信息 启动 集团 强势
快讯 光金 冲击 国际 银价 历史 高点
有色金属 涨幅 云南铜业
汽车 全线 汽车 跌幅 居首
投资 设厂 顺利进行
券商 广发 证券
机械 机械 整体
快讯 新股 居首
双龙 股份 绿色 轮胎
地产股 全线 金地
煤炭 板块 涨幅 洪灾 国际 煤价
快讯 股逆市 活跃
快讯 消息 高铁 板块
快讯 年报 行情 精华 制药
快讯 船舶 中船 股份
高铁 概念股 实业
快讯 煤炭 板块 整体 股份 跌幅
汇川 技术 业绩 动力
快讯 新股 创业板 股份
锂电池 概念 行情 锂业
券商 广发 证券
广电 信息 资产重组
快讯 集团 海运
快讯 华天 科技 涨幅
快讯 金地 集团 地产 板块 居首位
银鸽投资 借壳 预期
快讯 航空 人民币 创汇
快讯 触摸屏 概念 华天 科技
快讯 重组 方案 广电 信息 连板
金融股 兴业 证券
钢铁股 广钢 股份
军工 航天 中信
快讯 医药 集体 危重 病例
快讯 广钢 股份 直线 基金 重组
快讯 触摸屏 概念股 整体 华东科技
尖峰 集团 预计 业绩
快讯 银行 银行 准备金
快讯 药业 医药 板块
快讯 风电 发行价
有色金属 板块 科技
金融股 兴业 证券 居首
奇正 藏药 政策
巨化 股份 频传 涨势
快讯 煤气化 洪灾 煤价
快讯 股东 巨量
煤炭行业 昊华 能源
板块 全线 奇正 藏药
医疗器械 板块 医疗
快讯 铝业 强势 冲击 登顶 稀土 领域
快讯 铝业 强势 冲击
快讯 概念股 界龙 实业 强势
稀土 永磁 全线 铜业
概念股 界龙 实业
黄金 概念股 实业
重装 蓄势 突破
快讯 东源 电器 股东 短线交易 通报
快讯 中船 股份 船舶 板块
快讯 兔年 历史 高点
快讯 地产 板块 全线 启动 金地 集团 强势
快讯 金融 地产 石油
家族 战略 合作
快讯 建筑 板块
快讯 字头 大军 强势 建筑
快讯 煤炭 板块 潞安 能源 跌幅
水泥 板块 海螺 水泥
亿利 能源 业绩
快讯 广电 信息 跌停板
水利水电 建设 水电
润邦 股份 股行情
轴承 双重 利空 收盘
快讯 军工 概念 船舶
快讯 冲击 造船 板块 集体
快讯 黑化 强势 预计
快讯 期货 铜业
地产 板块 地产 逆市
快讯 中信 低空 改革 启动
快讯 概念 活跃 硅宝 科技
快讯 水利 冲击
水利 政策 涨幅
快讯 铝业 字头 股票
快讯 科华 恒盛 冲击
高铁 概念股 轴承
牛股 天通股份 概念
信息 软件 股盘 股份
快讯 铝业 直线 铝业 集体
快讯 股份 科技股 政策
快讯 内河航运 强势
快讯 次新股 股份
快讯 软件 股份
水利 股盘 水利
米业 民生 大计
商业 百货 武商
快讯 药业 直线 脉冲
快讯 创业板 指数 股份
快讯 水泥 井喷 华新水泥
快讯 煤炭 板块 强势 股份
石油 行业 服领
快讯 铁路 实业
铜业 期铜 开路
业绩 士气 大振
运输 物流 板块 航空
股份 前途 光明
快讯 券商 板块 广发 证券
快讯 电子器件 涨幅 新潮 实业
快讯 化工 板块 化工
快讯 石油 板块 活跃
快讯 锂电池 概念股
万顺 股份 芳心
太阳能 概念 三鑫
快讯 石墨 概念 吉炭
快讯 触摸屏 概念 跌幅 居首
煤炭 板块 股份
多晶硅 板块 强势 科技
快讯 地产 板块 走势 鼎力 股份
快讯 多晶硅 概念 盾安 环境
快讯 药业 盈利 前景
快讯 石墨 概念 吉炭
快讯 酒店 旅游 强势 旅游
快讯 券商 跌幅 宏源证券
快讯 化肥 板块 逆市 华星 化工
快讯 事件 重创 药业 股价
新股 交易 力源 信息 居首
黄金 全线 紫金 矿业
快讯 水泥 板块 股份
快讯 紫金 矿业 黄金 板块
快讯 板块 纸业
快讯 黄金 概念股 强势 紫金 矿业
快讯 公路 桥梁 板块 活跃
快讯 券商 集体 兴业 证券
黄金 概念 板块 全线
快讯 传媒 娱乐 板块 强势 传媒
快讯 分配 预案 预期 七星 电子
快讯 白酒 沱牌 曲酒
快讯 石油 板块 弱势 跌幅
快讯 遭遇 开发区 板块 跌幅 居首
联网 板块 强势 恒宝 股份
快讯 水利 板块 水利
快讯 传媒 规划
快讯 地产 板块 集体
快讯 龙头 银鸽投资 冲击
稀土 永磁 板块
酒店 旅游 板块
板块 金隅 股份
山推股份 政策 前景
煤炭 板块 能源
快讯 兖州煤业 煤炭 集体
快讯 军工 板块 中兵
快讯 外高桥 开发区 地产股 活跃
快讯 全柴 动力 机械 板块 集体
快讯 券商 板块 活跃 广发 证券
快讯 车轴 光祖 高铁 建设
快讯 煤炭 板块 龙头 神华
煤炭 板块 神华
板块 走势 活跃 发展
玻璃 板块 玻纤
快讯 万科 净利 地产股
快讯 水泥 板块 跌幅 居首 同力 水泥
快讯 水泥 板块 华新水泥
快讯 电机 冲击 锂电池 板块
快讯 水利 板块 活跃 水利
快讯 滨化 股份 概念 大军
申达 股份 净利
快讯 电器 板块 集体 集团
稀土 永磁 概念股
快讯 地震 医药 药业
快讯 核电 核能 板块 全线 调整 科技
水泥 行业 狮头 股份
触摸屏 板块 华微电子
飞机制造 板块 洪都航空
服装 鞋类 活跃 集团
快讯 板块 强势 铝业 强势
快讯 稀土 永磁 发展
煤炭 板块 强势 神华
快讯 地震 盐业 狂飙
快讯 水务 主板
有色金属 板块 鑫科 材料
船舶 板块 船舶
快讯 多晶硅 板块 电力
快讯 焦炭 期货 焦炭 强势
新能源 板块 华仪 电气
生物制药 分化 药业
快讯 旅游 板块
快讯 石油 冲击 成品油 调价
快讯 茅台 现金 股价
餐饮 旅游 旅游
黄金 股盘 恒邦 股份
快讯 抗癌 概念股
快讯 冲击 板块 板块
快讯 水泥 板块 水泥
汽车 板块 汽车
快讯 铜业 直线 狂飙 冲击
电力 板块 文山 电力
快讯 地产 板块 发展 涨幅
快讯 散户 科技
快讯 煤炭 板块 能源 跌幅
快讯 联网 板块 活跃 科陆 电子 涨幅
快讯 稀土 板块 股份 冲击
快讯 建筑 概念股
水泥 板块 华新水泥
快讯 国恒 铁路 冲击 铁路 概念
快讯 集团 冲击 期货交易 首单
快讯 铁路 国恒 铁路 冲击
石油 板块 恒信
快讯 地产 地产股 活跃
快讯 地震 甲乙
煤炭 板块 昊华 能源
钢铁 板块 新钢 股份
快讯 业股 稀有金属 主因
快讯 股份 金属 集体
有色金属 板块 集团
快讯 直线 券商 集体
快讯 股份 矿业 无量
快讯 格力 地产 房价 调控 政策
快讯 股份 冲击 概念
快讯 概念股 龙头 汉缆 股份 冲击
酿酒 板块 强势 水井坊
陶瓷 板块 强势
收盘 自行车 纺织机械 板块
地产 板块 置业
快讯 包钢 股份 稀土 概念
快讯 券商 研报 股价
快讯 招商 地产 地产 板块
快讯 集团 涨势 股价
快讯 集团 冲击
快讯 酒店 旅游 板块 旅游
快讯 钢铁股 活跃 包钢 股份
有色金属 板块 股份
煤炭 板块 昊华 能源
稀土 永磁 概念股 东磁
券商 行情 兴业 证券
快讯 兴业 证券 直线 券商 板块 全线
快讯 包钢 稀土 历史 高点
快讯 银行 板块 全线
快讯 招商 地产
快讯 维科 精华 新能源 汽车
快讯 矿业 国际 金价 历史
煤炭 板块 股份
黄金 股盘 国际 金价
快讯 万科 销售
快讯 摘帽 行情 板块
快讯 新股 涨幅
快讯 科技 交易日
快讯 水泥 板块 水泥 价格
快讯 钾肥 化肥 集体
快讯 石油 行业 涨幅 广聚 能源
快讯 铜业 国际 铜价 铜业
快讯 铁路 小幅 国恒 铁路
快讯 金属 概念股 股份
快讯 资金 火速 股份
快讯 智能 电网 发展
快讯 石油 板块 活跃
煤炭 股盘 走势 活跃
板块 集团 冲击
多晶硅 板块 全线 盾安 环境
快讯 军工 板块 重机
快讯 煤炭 行业 板块 神华
快讯 钢铁 板块 包钢 股份
煤炭 板块 安泰 集团
铝业 中孚 实业
概念股 浪潮 软件
化纤 板块 化纤
地产 板块 万业 企业
快讯 新股 股份
快讯 电力 电力 板块
快讯 国土 政策 板块
快讯 国家 政策 联网 板块
快讯 仪表 军工 板块
快讯 板块 股份 跌幅
快讯 化工 股价
快讯 电力 集体 电力
快讯 石油 板块 石油
船舶 板块 重工
黄金 概念股 矿业
快讯 原油期货 影响 石油 板块 走势
快讯 方案 钢铁
快讯 地产 板块 外高桥
快讯 资产 铸钢
快讯 旅游 板块 整体 旅游
快讯 有色金属 板块 集团
快讯 汽车 板块 汽车
快讯 石墨 概念
快讯 金融 板块 兴业 证券
生物医药 发力 药业
酿酒 板块 山西汾酒
钢铁股 走势 分化 莱钢 济钢
铁路 板块 国恒 铁路
化工 板块 化工
快讯 农业 发展
快讯 券商 活跃
快讯 医药 药业
快讯 铸钢 股价
快讯 地产 板块 万金 全线
快讯 材料 概念股
快讯 板块 股份 跌幅
快讯 水泥 板块 现居 跌幅 榜首
快讯 煤炭 板块 神华 跌幅
快讯 电力 板块 热电
快讯 银行 板块 启动
快讯 黄金 概念股 矿业
电子信息 板块 强势 科技
酒店 旅游 板块 旅游
钢铁股 莱钢 济钢
板块 走势 分化
快讯 农业 森工 跌幅
快讯 煤炭 板块 能源
快讯 金融 板块 启动 兴业 证券
快讯 钢铁股 特钢
农药 化肥 化工
快讯 云南旅游 旅游 板块
快讯 行业 景气 氯碱 化工
快讯 地产 板块 涨幅 招商 地产
快讯 滨化 股份 冲击 化工 板块
快讯 股份 股价
快讯 莲花 味精 直线 重组股 资金
快讯 重组 概念股 热潮 钢铁
水泥 金隅 股份
银行 跌幅 居首
快讯 水泥 全线
快讯 季报 利润
双汇发展 无量 基金
济钢 钢铁股 发力
稀土 永磁 包钢 稀土
快讯 中泰 化学 化工 集体
快讯 钢铁 重组
快讯 济钢 莱钢 冲击 游资
快讯 季报 地雷
快讯 百联 股份 个税 起征点 消费
快讯 稀土 永磁 股份
快讯 压制 双汇发展
快讯 重组 消息
快讯 概念股 集团
快讯 兴业 证券 券商 集体
快讯 券商 集体 证券
快讯 包钢 稀土 稀土 概念 集体
快讯 化工 走势
快讯 集团 锆业 热度
快讯 机构 强势
快讯 通电子 子公司 财务 违规
稀土 永磁 包钢 稀土
钢铁 板块 整体 钢铁
快讯 云南旅游 冲击 旅游 板块
快讯 旅游 行业 旺季 云南旅游
快讯 新股 发行价
快讯 航空 航空 板块 集体
快讯 摘帽 股价
快讯 板块 纸业
快讯 黄金 板块 集体 国际 金价 突破
快讯 黄金 概念股 全线 实业
快讯 黄金 尾盘 中金 黄金
旅游 全线 云南旅游
商业 百货 大商股份
快讯 天山纺织 资产重组 涨停板
快讯 消费类 板块 重庆百货
快讯 白酒 茅台
快讯 重组 概念
快讯 盈利 中材 科技
水泥 同力 水泥
煤炭 跌幅 兖州煤业
锂电池 板块 跌幅 安泰 科技
快讯 开发区 概念股
快讯 稀土 永磁 板块 活跃 股份
快讯 酒店 旅游 云南旅游
快讯 金价 股价 黄金 全线
快讯 金融股 全线 涨幅
快讯 黄金 整体 光金
稀土 永磁 板块 安泰 科技
快讯 医药 板块 活跃 药业
快讯 牛股 药业
快讯 地产股 天房 发展
快讯 水泥 板块 水泥
快讯 钢价 预期 钢铁股
快讯 因素 价格 水泥 强势
板块 天房 发展
稀土 永磁 板块
快讯 新股 集团 纪录
快讯 钢铁股 济钢 莱钢
快讯 银行 护盘
板块 跌幅 居首 国统 股份
经济 板块 涨幅
快讯 业绩 银行 全线
快讯 国际 金价 黄金 全线
快讯 金属 概念股 活跃 集团
快讯 电力 板块 涨幅 居首 电力
快讯 酿酒 板块 全线 股份 涨幅
快讯 矿业 摘帽
水泥 海螺 水泥
电力 板块 强势 电力
稀土 永磁 全线
稀土 永磁 板块 安泰 科技
酒类 整体 股份
化纤 板块 海龙
快讯 农业 板块 活跃 大禹 节水 涨幅
快讯 券商 板块 跌幅
快讯 化工 板块
快讯 医药 板块 药业
快讯 科技 铁矿石 资产
快讯 人民币 板块
快讯 电力 板块 华能 国际 涨幅
快讯 钢铁 板块 包钢 股份
快讯 银行 板块 银行 跌幅
核电 核能 科技
券商 国金 证券
医药 走势 活跃
快讯 券商 全线 国金 证券
快讯 化工 板块
快讯 双汇发展 盘间
快讯 板块 中润 投资 跌幅
快讯 资源 神华
快讯 药业 生物医药 板块
医药 走势 活跃
地产 板块 华远 地产
快讯 地产 板块 海泰 发展
快讯 开发区 板块
快讯 煤炭 板块 大盘 煤气化 跌幅
快讯 大地 披星 戴帽
钢铁股 钢铁 莱钢 股份
铁路 股盘 南车
中小板 走势 活跃
快讯 化工 板块
快讯 新能源 板块 活跃 精工 科技 涨幅
快讯 概念股 活跃
煤炭 板块 全线
化工 板块 涨势
快讯 传媒 娱乐 板块 华谊 兄弟
快讯 化工 板块
快讯 酿酒 板块 啤酒
电力 板块 电力
触摸屏 概念 华科技
酒类 跌幅 五粮液
化工 板块 氯碱 化工
快讯 农药 化肥 板块 科技
快讯 工信 项目 玻璃 板块
快讯 化工 概念股 氯碱 化工
快讯 煤炭 板块 强势
快讯 电力 板块 尾盘 电力
快讯 电力 板块 活跃 电力
快讯 互联网 概念股
有色金属 板块 股份
电力 走势 活跃 电力
稀土 永磁 概念股 股份
化工 板块 实业
快讯 车市 数据 理想 汽车 板块
快讯 供水 供气 板块 活跃 热电
快讯 板块 冠农 股份
快讯 化纤 板块 走势 活跃 海龙
快讯 医药 活跃 医药
快讯 人民币 板块 强势
快讯 板块 护主
快讯 水泥 板块 水泥
稀土 永磁 概念 磁材
风能 股盘 天顺 风能
快讯 券商 兴业 证券
快讯 地产 板块 信达 地产
快讯 商品 调整 有色金属 板块
快讯 电力 板块 活跃 电力
钢结构 概念 钢构
券商 全线 国金 证券
快讯 供水 供气 板块 活跃 热电
快讯 券商 国金 证券
快讯 电力 板块 弱势 爱众
快讯 钢铁 板块
钢铁 板块 跌幅 大盘
化工 板块 活跃 化工
快讯 服装 鞋类 板块 股份
快讯 大运会 本地股 全线
快讯 金融股 跌幅 股领
水泥 板块 跌幅 股份
酒类 行情 股份
快讯 水利 股份
快讯 强势 雄震 矿业
快讯 国资 地产股 深深房
快讯 科技 股价
快讯 国际 题材
快讯 地产股 涨幅 股份
快讯 股东 股份
快讯 板块 矿业
快讯 本钢 板材
快讯 煤炭 板块 焦化
快讯 生物制药 板块 药业
快讯 稀土 永磁 强势 天通股份
快讯 酒业 活跃 茅台
快讯 钢铁股 逆市 本钢 板材
旅游 板块 旅游
稀土 永磁 概念 天通股份
快讯 材料 规划
快讯 伊利 股份
快讯 国际 板块 概念 万业 企业
快讯 酿酒 板块 茅台
快讯 化工 强势 氯碱 化工
快讯 华神 集团 直线 医药 集体
快讯 材料 概念股 走势 分化 无力
快讯 新界 泵业 冲击 抗旱 概念
快讯 稀土 板块 集体 意见
电力 板块 走势
快讯 化工 板块 英华
快讯 印刷 板块 股份 跌幅
快讯 智能 电网 板块 力达
快讯 水泥 板块 大盘 建设
快讯 米业 农业 板块
快讯 黄金 概念股 实业 涨幅
快讯 董事长 坠楼 科技
快讯 创业板 指数
快讯 新能源 板块 股份 涨幅
快讯 水利 板块 水利
快讯 煤炭 板块 焦化
快讯 黄金 概念股 逆市 全线
有色金属 尾盘 跌幅
快讯 军工 板块 重机
快讯 资产 能源 涨势
快讯 热电 供水 供气 板块
快讯 新能源 板块 有研 硅股 跌幅
快讯 水泥 板块 狮头 股份
快讯 煤炭 活跃
快讯 酿酒 板块 涨幅 水井坊
董事长 重创 股价 科技
金融股 银行 跌幅
快讯 购物 实名制 影响 商业 百货 板块
快讯 家具 板块 逆市 威华 股份 跌幅
快讯 生物制药 板块 药业
快讯 电力 板块 发力 热电
快讯 纯碱 价格 青岛碱业
电力 板块 华电 能源
航运 港口 海运
中小板 走势 大盘股
快讯 化工 板块 整体 化工
快讯 股东 石油 石油 板块
快讯 股东 石油
快讯 智能 智能 电网 板块
快讯 开发区 板块 高位 外高桥
快讯 煤炭 板块 能源
快讯 煤炭 板块 涨幅 居首 能源
快讯 牌照 概念股 抢手货
快讯 食品 板块 高金 食品
水利 大禹 节水
电力 板块 板块 全绿
快讯 化工 板块 化工
快讯 抗旱 概念股 新界 泵业
快讯 政策 发展 板块 强势
快讯 水泥 板块 板块
快讯 神马 股份 高管 内幕 交易
快讯 人民币 板块
快讯 板块 农产品
快讯 券商 板块 广发 证券
快讯 国际 概念股 股份
快讯 有色金属 矿业
快讯 酒店 旅游 板块
快讯 股价 走势 尾盘
快讯 走势 大康 牧业
快讯 化工 板块
快讯 汽车 板块 强势
快讯 稀土 永磁 股份
触摸屏 概念 尾盘
快讯 供水 供气 板块 联美
快讯 包钢 股份 钢铁 板块 强势
快讯 因涉嫌 违法 调查 海龙 股价
快讯 原油期货 石油 板块
快讯 银行 银行
快讯 黄金 股逆市 中金 黄金
畜牧 养殖 板块 五丰
金融 板块 跌幅
大盘 新能源 概念 亮眼
快讯 中签王 双星 新材 股价
快讯 小盘 地产股 活跃 地产
快讯 生物制药 板块 活跃 药业
触摸屏 概念股 科技
快讯 水利 旱情 水利
快讯 重点 污染 板块 涨幅
快讯 航天 合作 锂电池
快讯 抗旱 概念股 水利
快讯 期金 价格 黄金 全线
有色金属 板块 冲击
钢铁股 包钢 股份
市盘 水泥 板块 跌幅
创业板 新股 光韵 居首
国际 概念股 逆市
快讯 券商 整体 板块 跌幅
快讯 国际 概念股 万业 企业
快讯 地产 板块 东华 实业
快讯 水泥 板块 调整 跌幅
船舶 板块 中船 股份
本地股 活跃 投资
快讯 指数 板块 全线
快讯 本地股 投资
快讯 物流业 税负 物流
快讯 船舶 整体 板块 跌幅
快讯 酿酒 板块 老窖 跌幅
快讯 销售 压力 地产股
权证 长虹 溢价 券商
军工 股份 冲击
快讯 地产股 涨幅
快讯 汉王 科技 股价
快讯 物流 成本 农业
快讯 船舶 强势 中船 股份
快讯 酿酒 板块 发展
快讯 科技 能力
酿酒 板块 啤酒
化工 活跃 双环科技
快讯 中铝 板块
快讯 券商 板块 广发 证券 跌幅
快讯 化工 板块 双环科技
快讯 股份 涉金 题材
快讯 直线 主力 高位
快讯 黄金 概念股 全线 矿业 跌幅
水利 大禹 节水
石油 板块 石油
稀土 磁盘 发展
农业 强势 五丰
快讯 券商 板块 广发 证券
快讯 肝癌 项目 板块
快讯 水泥 板块 金隅 股份 强势
快讯 电力 能源
快讯 纺织 板块 大盘 股份
快讯 锂电池 概念股
快讯 农业 板块 冠农 股份 冲击
快讯 国际 概念股 活跃 联美
快讯 水泥 板块 分化 金隅 股份
快讯 造船 板块 中船 股份 跌幅
快讯 钢铁 板块 莱钢 济钢
水利 股盘 水利
水泥 股盘 活跃 金隅 股份
稀土 永磁 概念股
伊利 股份 换手率
板块 逆市 实业
快讯 特钢 航母 建设 冲击
快讯 供水 供气 板块 联美
快讯 农业 板块 渔业 跌幅
快讯 国家 政策 板块 逆市
快讯 有色金属 板块 雄震 矿业 跌幅
快讯 水泥 板块 逆市 西水股份
快讯 煤炭 兖州煤业
快讯 联网 板块 全线 北斗星
快讯 猪肉 饲料 企业 新农
快讯 锂电池 活跃 股份 冲击
稀土 永磁 逆市 天通股份
军工 板块 触底
快讯 概念股 活跃 保利 地产
快讯 军工 重工
快讯 地产 指数 涨幅 保利 地产
快讯 猪肉 概念股 五丰
快讯 金路 集团 冲击 石墨
快讯 重组 议案
快讯 低价 重创 股价 百利 电气
快讯 抗癌 概念股 活跃
快讯 水泥 板块 狮头 股份
快讯 海水 淡化 概念股 汇通
快讯 板块 五丰
快讯 月度 定价 钢铁 板块
快讯 机械 板块 活跃 智能
快讯 水泥 板块 活跃 狮头 股份
快讯 券商 狂飙 证券
快讯 工程机械 规划 机械 活跃
快讯 航母 概念 中船 股份 强势
快讯 航空 航空
快讯 证券 强势
快讯 板块 五丰
快讯 核电 概念股 表现出色
快讯 证券 券商 孤岛
快讯 钛白粉 涨价 股价
快讯 核电 核能 板块 科技
快讯 飞机制造 板块 航空 动力
快讯 券商 板块 强势 国金 证券 涨幅
快讯 规划 林业 整体 活跃
快讯 地产股 天业 股份
快讯 有色金属 铜业
快讯 水井坊 外嫁 洋酒 巨头
快讯 水泥 板块 股份
快讯 水泥 跌幅 金顶
快讯 原油 期价 石油 板块
快讯 铅酸 电池 效应 锂电池 概念股 活跃
快讯 水泥 板块 全线 股份
快讯 软件 板块 软件
快讯 设备 出口 电子信息 板块 涨幅
快讯 铁路 板块
快讯 合规 银行 跌幅
快讯 银行 板块 绿色
快讯 中报 市场 激情
快讯 券商 全线 兴业 证券
快讯 期货价格 黄金 板块 涨幅
快讯 狮头 股份
快讯 重组 金马
强势 锂电池 集体
快讯 中船 股份 航母 概念
快讯 地产 板块
快讯 地产股 强势
快讯 锂电池 板块 锂业
快讯 地产 价格 地产 板块 活跃
快讯 业绩 煤炭 板块 强势
快讯 券商 全线
快讯 水泥 板块 金隅 股份
快讯 资产重组 医药
快讯 业绩 地价 地产 板块 活跃
快讯 化工 攻势 氯碱 化工
快讯 医药 药业
快讯 发电 板块 风能
快讯 钛白粉 龙头 历史
快讯 水泥 板块 华新水泥
快讯 船舶 板块 强势 中船 股份
快讯 医药 活跃 药业
快讯 地产 板块 股份
快讯 板块 电器
快讯 重组 无量
快讯 药业 冲击 牛股
快讯 突破 板块
快讯 集团 重组 钛白
快讯 券商 强势 证券
快讯 板块 银行 活力 强势
快讯 投资 力度 台阶 板块 活跃
快讯 水泥 板块 西水股份
快讯 黄金 黄金 板块 活跃
快讯 汽车 板块
快讯 纺织机械 板块 活跃
快讯 航母 概念股 中船 股份 直线
快讯 供水 供气 板块 强势 水利
快讯 预期 酿酒 板块 活跃
快讯 建筑 建材 板块 活跃
快讯 水泥 板块 塔牌 集团
快讯 商业 百货 众业
快讯 板块 强势 水利
快讯 券商 板块 走势 活跃 证券 涨幅
快讯 水泥 水泥
快讯 酿酒 板块 活跃 沱牌
快讯 酿酒 板块 强势 沱牌
快讯 陶瓷 板块 活跃 冠福 家用
快讯 中报 业绩 骆驼 股份
快讯 板块 活跃 大康 牧业
快讯 化纤 板块 活跃 锦纶
快讯 磁材 概念股 磁材
快讯 黄金 黄金 板块 强势
快讯 酿酒 板块 股份
快讯 医疗器械 板块 活跃 医疗
快讯 生物制药 板块 活跃 生物
快讯 开发区 板块
快讯 水泥 板块 跌幅
快讯 生物医药 板块 活跃
快讯 磁材 板块 江粉 磁材
快讯 股份 领先 优势
快讯 黄金 全线
快讯 养猪 概念股 调整 五丰
快讯 地产 板块 保利 地产
快讯 板块 禾盛 新材 跌幅
快讯 渔业 猪肉 渔业
快讯 酿酒 板块 涨幅
快讯 商业 百货 概念 逆市
快讯 国际 概念股 活跃
快讯 概念股 股份
快讯 股份 历史
快讯 板块 环境 跌幅
快讯 酒业 全线 酒领
快讯 军工 板块 活跃 电脑
快讯 尖峰 集团 股价
快讯 水泥 板块 尖峰 集团
快讯 茅台 历史 市值
快讯 菱镁矿 股份
快讯 酒店 旅游 强势 酒店
快讯 酒钢 业绩
快讯 黄金 概念股 恒邦 股份 跌幅
血浆 生物 无量
快讯 血浆 生物
快讯 股份 上影线 格局
快讯 水泥 板块 水泥 跌幅
快讯 造船 板块 逆市 中船 股份
快讯 游资 集团
快讯 材料 集体 鑫科 材料 冲击
快讯 联网 板块 东方电子 跌幅
快讯 航空 机会 涨幅
快讯 造船 板块 中船 股份
快讯 银行 板块 走势 企稳
快讯 航母 中船 股份
快讯 冠昊 生物 医疗器械 板块
快讯 制药 肝素钠
快讯 国脉 科技 董事长 无量
快讯 酿酒 板块 椰岛 涨幅
快讯 铝业 全线 焦作
快讯 概念股 江泉实业
快讯 煤炭 板块 煤业
快讯 券商 全线 证券
快讯 开发区 板块 逆市 活跃
快讯 水利 板块 管业
快讯 铝业 焦作
快讯 农药 化肥 活跃
快讯 化肥 股领
快讯 电力 板块 强势 华银 电力
快讯 酿酒 板块 遭遇
快讯 券商 板块 兴业 证券
快讯 黄金 实业
快讯 地产 板块 家族
快讯 多晶硅 板块 活跃
快讯 船舶 中船 股份
快讯 实业 黄金 板块
快讯 股份 股续演 传奇
快讯 融通 动员会 券商 板块 活跃
快讯 钢铁 板块 强势
快讯 彩虹 精化
快讯 种业 种业
快讯 黄金 板块 涨幅 恒邦 股份
快讯 黄金 逆市 中金 黄金
快讯 酿酒 板块 活跃 啤酒
快讯 银行 强势
快讯 证券 借壳上市
快讯 价格 趋势 水泥 板块 涨幅
快讯 板块 涨幅
快讯 原油期货 航空
快讯 畜牧业 牧业
快讯 证券 券商
快讯 酒业 全线 啤酒
快讯 地产 板块 股份
快讯 出口额 历史 纺织 服装 板块 涨幅
快讯 商业 百货 板块
快讯 期价 历史 黄金 板块 涨幅
快讯 污水 垃圾处理 规划 板块 涨幅
快讯 高铁 项目 航空 活跃
快讯 高铁 项目 钢铁 板块 跌幅
快讯 产业 浪潮 信息
快讯 规划 合众 机电 材料
快讯 地产 走势 分化 天业 股份 万金
快讯 规划 核电 概念股
快讯 电影 旺季 传媒 娱乐 活跃
快讯 纺织 板块 涨幅 纺织
快讯 煤炭 国际 实业
快讯 次新股 活跃 冲击
快讯 酿酒 板块 山西汾酒 跌幅
快讯 五粮液 酒业
快讯 商业 百货 板块 友谊股份 跌幅
快讯 水泥 全线 领头羊
快讯 证券 涨幅
快讯 钢铁股 韶钢 冲击
快讯 板块 活跃
快讯 神华 煤炭 板块
快讯 产业 标准 集团
快讯 水泥 板块 整体 赛马 实业
快讯 电子器件 板块 电子
快讯 三农 集团
快讯 农业 板块 新赛 股份
快讯 建议 物流业 物流
快讯 煤炭 板块 新集 跌幅
快讯 板块 整体
快讯 水泥 板块 海螺 水泥
快讯 煤炭 板块 发力 焦化
快讯 融通 草案 券商 板块
快讯 银行 板块 全线
快讯 黄金 概念股 恒邦 股份
快讯 传媒 娱乐 活跃 广电 网络
快讯 地产 板块 强势 中体 产业
快讯 大单 发力
快讯 水泥 板块 尾盘 西水股份
快讯 券商 广发 证券
快讯 煤炭 板块 活跃
快讯 磁材 板块 磁材
快讯 煤炭 板块
快讯 黄金 期货 黄金 板块
快讯 农药 化肥 板块 活跃 股份
快讯 净利 国金 证券
创业板 新股 精锻 科技 收盘
快讯 传媒 娱乐 板块 华谊 兄弟 涨幅
快讯 银行 跌幅
象屿 股份 借壳
快讯 酿酒 板块 走势 分化 皇台
快讯 原油期货 石油 板块
快讯 水泥 板块 龙头 海螺 水泥
快讯 概念股 冠昊 生物
快讯 服装 重组 题材 活跃
快讯 稀土 板块 涨幅
快讯 医疗器械 板块
快讯 华业 地产 金矿
快讯 钢铁股 特钢
快讯 锂电池 集体
化肥 走势 化工
磷矿 概念股 化工
商贸 零售 板块 时代
快讯 医药 药业
快讯 股份 战略 投资者
快讯 板块 涨幅 市场 空间
材料 板块 吉炭
机械设备 板块 跌幅 龙源 技术
稀土 永磁 涨幅
多晶硅 概念 股份
快讯 中小板 新股 蒙发
快讯 券商 板块
快讯 次新股 运通 发行价
快讯 煤炭 活跃 板块 成交量
快讯 银行 板块 活跃 涨幅
次新股 走势 分化 新莱应
种业 种业 逆市
地产股 走势 天业 股份
快讯 助推 水泥 板块
快讯 人寿 板块
快讯 国际 金价 黄金 板块
快讯 水泥 板块 塔牌 集团
快讯 监管部门 地产 板块 弱势
快讯 银行 板块 全线
水泥 跌幅 华新水泥
快讯 有色金属 板块
快讯 煤炭 板块
快讯 券商 活跃
快讯 银行 弱势
快讯 农药 化肥 板块 活跃
快讯 化工 板块 天龙 集团
快讯 水泥 板块 弱势
快讯 环保部 专项 检查 化工 板块 活跃
快讯 材料 板块
华神 集团 尾盘
快讯 资金 材料
快讯 新能源 板块 跌势
快讯 联网 板块
快讯 造船 板块 全线
海水 淡化 股份
快讯 煤炭 板块 活跃
快讯 曙光 股份 汽车 板块
快讯 有色金属 反攻 科技
快讯 水泥 板块 整体
快讯 金融类 证券
快讯 电工 新能源 板块 强势
核电 股盘 涨势 神通
煤炭 涨幅 平煤 股份
畜牧业 大康 牧业
快讯 重组 热点
快讯 石墨 主题 金路 集团
氯碱 化工 金路 集团
快讯 传媒 娱乐 板块 传媒 冲击
快讯 地产 板块 颓势 置业
快讯 发展 资产重组
快讯 重组 预期 落空 纺织
快讯 石墨 概念 发力 吉炭
新股 制药 居首
快讯 券商 板块 证券
快讯 汽车 板块 涨幅
先锋 新材 净利润
快讯 跌幅 地铁
利空 申通 地铁
煤炭 板块 能源
石油 板块 小幅 海油 工程
新股 丰林 集团
快讯 地产 万科
快讯 大盘 重创 人气
快讯 智能 电网 强势 平高电气
快讯 科技 借壳 博元
快讯 黄金 板块 跌幅 恒邦 股份
多晶硅 概念 航天 机电
快讯 核电 核能 概念 核材
煤炭 强势 股份
黄金 概念股 珠宝
快讯 水泥 同力 水泥
快讯 区域 农业
时代 科技 股权
煤炭 板块 走势 能源
地产 板块 万金 全线
快讯 板块 走势 冲击
快讯 银行 板块 涨幅
水泥 强势 同力 水泥
煤炭 板块 跌势 跌幅
石墨 概念 活跃 吉炭
福星 强势 高位
基础 化工 板块
科技 锂电 负极
快讯 券商 板块 强势 海通 证券
快讯 风电 伤亡事故
快讯 地产股 保利 地产
煤炭 板块 股份
稀土 永磁 概念 银河 磁体
丰林 集团 历史
快讯 券商 板块 兴业 证券
快讯 概念 人气
快讯 概念 起风云 矿业 冲击
快讯 锂电池 概念股
汽车 板块 走势 分化
锂电池 概念股 科技
传媒 板块 天舟 文化
创业板 天龙 集团 逆市
券商 板块 证券
启源 装备 股价
快讯 化工 板块 涨幅 榜首 天龙 集团
快讯 智能 电网 板块
快讯 磁材 概念股 全线 磁材
快讯 黄金 概念股 全线
汽车 板块 威孚
地产股 走势 分化 万科
快讯 浙报 传媒
快讯 酒业 活跃 五粮液
有色金属 板块 走势 分化 科技
稀土 永磁 强势 磁材
金融 板块 活跃
中小板 新股 集团
快讯 土豆网 合资 公司 视网
快讯 板块 种业
快讯 券商 证券
快讯 地产 板块 整体 地产 跌幅
快讯 水泥 板块 跌幅 管业
快讯 船舶 板块
快讯 限贷 地产 地产 跌幅
中小板 新股 集团
稀土 永磁 全线 包钢 稀土
传媒 娱乐 板块 传媒
快讯 板块 涨幅 券商
快讯 中农 涨幅
快讯 文化产业 教育 传媒 涨幅
快讯 股份 煤炭 板块 跌幅
快讯 楼市 数据 拐点 地产 板块 走势 分化
快讯 银行 板块
电子信息 板块 走势 分化
飞机制造 跌幅 广泰
快讯 农药 化肥 板块 股份
快讯 券商 板块 证券
快讯 概念股 活跃 矿业
快讯 船舶 板块 整体 中船 股份
稀土 永磁 涨幅 银河 磁体
大金 重工 直线
建筑 建材 板块 丰林 集团
快讯 板块 涨幅 人寿
快讯 出口 政策 农药 化肥 板块 跌幅
快讯 规划 草案 概念股 活跃
快讯 水泥 板块 股份
快讯 用电 缺口 电力 板块 涨幅
纺织 走势 分化 纺织
快讯 小盘股 调整 压力
快讯 传媒 娱乐 板块 涨幅
快讯 地产股 发力 凤凰股份 中体 产业
快讯 煤炭 板块
快讯 船舶 全线
水电 金针 发行价
快讯 商业 百货 活跃
快讯 巨量 药业
快讯 联网 板块 强势 新大陆
快讯 黄金 光金
快讯 传媒 板块 动漫
快讯 板块 活跃 全线
快讯 板块 发力
快讯 水泥 股盘 活跃
快讯 药业 成交量
快讯 传媒 娱乐 板块 跌幅
快讯 玻璃 板块 活跃
快讯 电力 板块 电力
快讯 钢铁 板块 本钢 板材
快讯 传媒 娱乐 板块 中文 传媒
快讯 保险业 大盘
快讯 医疗器械 板块 通策 医疗
快讯 水泥 板块 强势
快讯 用友 软件
快讯 银行 板块 走势 涨幅
快讯 黄金 板块 活跃 全线
快讯 种业 走势 万向 德农
快讯 板块 直线
快讯 地产 板块 保利 地产
快讯 开发区 板块 走势 跌幅
快讯 恒宝 股份 供应商
快讯 板块 跌幅 居首 集团
快讯 生物 种业 板块 万向 德农
石油 行业 海油 工程
三网 融合 板块 传媒
地产 龙头股 招商 地产
快讯 新股 居首
快讯 电子信息 浪潮 软件
快讯 软件 板块 逆市 软件
快讯 食品 板块 活跃 食品
快讯 传媒 娱乐 新华 传媒
快讯 板块 人寿
快讯 地产股 保利 地产
快讯 天舟 文化
快讯 药业 生物制药 板块
快讯 股份 中标 国家电网 项目
快讯 钢铁 板块 活跃 恒星 科技 涨幅
快讯 飞机 制造业 航空 动力
快讯 中体 产业 涨停板
快讯 生物制药 板块 走势
快讯 汽车 板块
快讯 煤炭 板块 直线 股份
文化 传播 板块 扑克
钢铁 板块 股份
传媒 娱乐 板块 全线 浙报 传媒
快讯 石油 护盘 涨幅
快讯 券商 活跃
快讯 板块 万科
快讯 业务 利润 股份
快讯 电力 板块 活跃 电力
快讯 钢铁行业 分化 特钢
煤炭 表现出色 焦化
银行 全数 涨幅
三网 融合 概念 板块 科技
板块 走势 跌幅
快讯 石油 股价 涨幅
快讯 传媒 娱乐 中文 传媒 冲击
快讯 发电设备 活跃
快讯 地产 板块
快讯 软件 概念
快讯 酿酒 板块
文化 传播 跌幅 传媒 跌幅
机械设备 板块 股份
电子行业 板块 活跃
创业板 强势 创业板
快讯 强势 股价
快讯 板块 全线
快讯 航天 资产重组
快讯 钢铁 板块 济钢 莱钢
传媒 发力 光线 传媒
传媒 股领 光线 传媒 涨幅
快讯 新股 八菱
快讯 地产 板块 活跃
快讯 板块 调整
文化 传播 板块 传媒
石油 行业 板块 活跃 科技
印刷 板块 金叶
创业板 指拉 盛运 股份
化工 芭田 股份
快讯 传媒 板块 强势 传媒
快讯 电器 板块 强势 动力源
快讯 锂电池 板块 动力源
电缆 万马 电缆 强势
垃圾 发电 股份
快讯 板块 小幅
快讯 券商 板块 海通 证券
快讯 橡胶 板块 全线 井喷 橡胶
快讯 股票 银行 板块 全线
水泥 股盘 金隅 股份
触摸屏 概念股 高位 电子
港股 市场 要闻
港股 市场 新闻
港股 市场 要闻
港股 市场 要闻
港股 市场 要闻
港股 市场 要闻
港股 市场 要闻
港股 市场 要闻
港股 市场 要闻
港股 市场 要闻
港股 市场 要闻
港股 市场 要闻
港股 市场 要闻
港股 市场 要闻
港股 市场 要闻
港股 市场 要闻
港股 市场 要闻
港股 市场 要闻
港股 市场 要闻
港股 市场 要闻
港股 市场 新闻
港股 市场 新闻
港股 市场 新闻
港股 市场 新闻
港股 市场 新闻
港股 市场 新闻
港股 市场 新闻
港股 市场 新闻
港股 市场 新闻
港股 基金 资金 流入量
港股 市场 新闻
港股 市场 新闻
港股 市场 新闻
港股 市场 新闻
港股 市场 新闻
港股 市场 新闻
港股 市场 新闻
港股 市场 新闻
港股 市场 新闻
港股 市场 新闻
港股 市场 新闻
人民币 投资 市场
制造业 数据 全球 市场
大行 自营 业务
人民币 股票 突破口
优惠政策 板块 港股 高位
理文 集团 手袋
南华 股份 南华 置地
新浪 经济 战略 合作
通讯 销售 情况
商业 电台 财经
食品 业绩 加工 食品
国美 电器 主席
国美 电器 董事
音乐 恒指 机会
图文 网友 会议 交流
图文 招商 证券 股指 期货 分析师 主题
新浪 财经 港股 免费 行情 上线
国际 新浪 港股 行情 上线
新浪 港股 行情 上线
国泰君安 新浪 港股 行情 上线
恒丰 证券 新浪 港股 行情 上线
新浪 港股 免费 行情 特色 免费 行情
新浪 港股 免费 行情 特色 资讯
证券 新浪 港股 行情 上线
海通 国际 潘铁珊 新浪 港股 行情 上线
港股 新浪 港股 行情 上线
胜利 证券 新浪 港股 行情 上线
读者 星狮 地产
读者 创科 实业
国泰君安 港股 高点
图文 私下 投资
图文 中场 网友
图文 国泰君安 董事
图文 工作人员 论坛 现场 调试 设备
图文 新浪 财经 港股 负责人 研讨会
图文 港股 爱好者 私下 交流经验
图文 港股 投资者
小轮 窝轮 原则
港股 民间 高手 小轮 研讨会
音乐 港股 调整
港股 复活节 长假
金融 格局 集体
地震 影响 核能
工银 国际 恒指
凤凰卫视 旗下 业务
集团 业务 集资
商业 洽商 投行 内房
集团 计划 重点
森林 计划 集资
中信 资源 业务 股价
矿业 公司 启动 计划
下文 行情 拦路虎
华熙 生物 逆市
内房 宏立城 集资
森林 市况 波动 时间表
遭遇 全球 寒流 商业 招股价
矿业 集资 时间表
商业 防空洞 模式
商业地产 发展 商人 商业
市场 情况 影响 集资额
新股 市场 国际 零蛋
昌盛 中华 广场 物业
金隅 股份 水泥 资产 变数
恒安 国际 筹划 亲亲 食品
新股 矿业 招股价 足额
软件 公司 国际 主板
兴业 太阳能 暗盘 招股价
兴业 太阳能 定价
新股 成气候 重点 龙头
兴业 太阳能 招股价
兴业 太阳能 收市报 招股价
新股 兴业 太阳能 暗盘 价升
股东 售股 代表 矿业 开场
宏霸 数码 收报
争产 男主角 首度 亮相 案件
中国式 新股 席卷
矿业 暗盘 收报
黄金 集体 矿业
锦胜 集团 木薯
铺路 整体 集团 收权
新股 木薯 升势
全球 融冰 试金石
定价 发售 足额
内地 新股 重磅
友邦保险 启动 航母
小牛 新股 公司 季内 筹资
新股 复活 内地 铁路
消息 国药 身份
消息 全球 芒硝 生产商 旭光
年度 亏损 派息 股价
旭光 资源 定价 集资
空调 短期内 重提
消息人士 金属 融资
旭光 资源 金属
预计 新股 集资额
霸王 国际 新股 冻资王
新股 火热 霸王 冻结资金
新股 股轮 齐发 盛况
高料 业绩 外汇
霸王 交易 招股价
投资者 资料 有误
琥珀 能源 定价
金隅 估值 保荐人 盈利
券商 银行 利息
新股 集资额 全球
琥珀 预期 经营 环境
琥珀 能源 暗盘 暗盘
熔盛 重工 订单
金隅 基础 投资者
金隅 路演 国际 配售
股东 法庭 禁制令 交易 变数
金隅 国际 配售
金隅 券商 展额
金隅 基本面 分析
金隅 股份 证券
券商 展额 金隅 冻资 直指 中铁
散户 出资 金隅 挑战 中铁 建冻 资王
银行 水浸 低息 火上加油
主权 基金 金隅
金隅 定价 中签率
金隅 暗盘 招股价
金隅 券商 建议 先沽货
市场 国际 配售
内地 抢滩 民生
内房 港股 开发商 时间
恒大 地产 保荐人
国际 发行价 新股
新股 集资 总额近
市场 地产 计划
恒指 缩量 突破 走势
国药 路演 基础 投资者
新股 声言 招股价
新股 集资 创纪录 恒盛 国药 加码
全通 国际 配售
国药 新股 复星
国药 全国 分销 网络
市场 新股 一览
传播 暗盘 招股价
生命 收报 售价
新股 空间 太小
港股 气氛 新股
华润 水泥 集资 加码
恒盛 集资 加码
市场 新股 一览
恒盛 地产 投资 董事长
新股 女王 投资 资金 主攻
后市 主力 市场 传授
恒盛 基础 投资者
新股 订价 影子
掌门 旗下 融创 地产 计划
冶金 估值 升幅
恒盛 国际 配售
国药 暗盘 招股价
市场 新股 一览
冻资 市值 医药
暗盘 新股 市场 阴影
华润 水泥 动力
传三大 基础 投资者
市场 新股 一览
国泰君安 建议 地产
定价 业绩 走样 新股 泡沫
恒盛 收报 招股价
市场 新股 一览
新股 恒盛 地产
华润 水泥 定价 发售 部份
市场 新股 一览
新股 帐面 亏损
盈德 气体 中位 定价
盈德 气体 暗盘 招股价
市场 新股 一览
新股 暗盘 招股价
中铁 收报 招股价
盈德 气体 收报 招股价
市场 新股 一览
内房 科场 龙头股
内地 汇丰 花样
大润发 计划 大陆 业务
恒大 地产 路演 新世界
现金 恒大 地产 启动
恒大 地产 路演 市值
土地 神话 遭遇 标准
深房 企争 高房价
港股 发潮 改期
业绩 股价 内房 股发力 地产
市场 新股 一览
大内 房股 估值 新股
恒大 地产 国际 配售
市场 新股 一览
港股 市场 选择性
地产商 融资 大战
恒大 地产 定价
恒大 地产 定价
恒大 万科 姿态
恒大 地产 中位 定价
地产 暗盘 招股价 持平
集团 难产 价格
利邦 暗盘 招股价
地产 收报 招股价
市场 新股 一览
地产 市盈率 中资 地产股
内需 概念 现金
利邦 收报 招股价
恒大 地产 中位 定价
时富 金融 恒大 净资产 建议
图文 恒大 地产
恒大 身价 内地 首富
民行 基础 投资者 传平 出局
港币 方式 地产
民生 基金 下单
花样 国际 配售
投资 公司 民生
通天 酒业 中位 定价
地产 暗盘 招股价
市场 新股 一览
兆业 基础 投资者
市场 新股 一览
国际 暗盘 招股价
风力 发电 公司
龙源 电力 股份
花样 暗盘 招股价
龙源 电力 集资
民生 股份制 银行 股价
佳兆 集团 概况
港股 市场 新股
债务 重组 障碍
内地 主权 基金 百货
友邦 进展 预期
冲刺 市场 风险
市场 新股 一览
市场 新股 一览
佳兆 暗盘 招股价
市场 新股 一览
龙源 电力 暗盘 招股价
龙源 电力 定价
龙源 电力 飓风
项目 龙源 电力
风电 企业 龙源
风电 企业 龙源
风电 企业 龙源
龙源 电力 董事长
融创 发售 足额
市场 新股 一览
国际 配售 理想
幻音 数码 暗盘 招股价
作价 政府 运作
幻音 数码 暗盘 价升
幻音 数码 招股价
百货 零售 板块
木匠 出售 感觉
木匠 百货 末班车
定价 市场 预期
国元 建议 木匠
定价 市场 人士 风险
玉米油 收报 招股价
破例 新股 散户
图文 中金 总裁 总裁
图文 中金 总裁 董事长 国富
图文 持平 发行价
图文 领导 举杯
图文 董事长 国富 仪式
图文 董事长 国富 仪式 全景
图文 董事长 国富 媒体 记者
图文 董事长 国富 媒体
图文 董事长 国富
图文 太平洋保险 领导层 交易 大厅
图文 太平洋保险 领导层 保荐人
图文 电子 字样
图文 观礼 太平洋保险
公司 计划 铝业 巨头 股票
铝业 风雨 行程
全球 市值 铝业 巨头
全球 铝业 公司
木匠 暗盘 招股价
市场 新股 一览
全球 港股 融资
木匠 新股 掌门 财富
木匠 新股 散户
红利 大行 券商 预计
两地 时间 期指
中骏 置业 融资
财政 压力 铝价 后市
副总 能力 项目 融资 出售 旗下 资产
内地 煤矿 机械 国际 煤机
券商 融资 行列
行政 总裁 新股 集资
内地 政策 信号 港股 胜景
中骏 基础 投资者
中骏 置业 盈利
港股 跌势 影响 冻资
融资 投资人 登场
子公司 骏威 汽车 整体
集团 启动 整体
骏威 汽车 集团 启动 整体
集团 启动 整体
内房 中骏 融资
市场 新股 一览
俄侣指 股价 市场
国际 暗盘 招股价
市场 新股 一览
中骏 置业 定价
华润 股东 燃气 计划 泡汤
中骏 置业 暗盘 招股价
中骏 置业 招股价
市场 新股 一览
国际 煤机 暗盘 招股价
钢管 暗盘 招股价
业绩 国际 配售 足额
战略 投资者 消息
俄铝大 股东 旗下 电厂
新股 排队 集资
大唐 母公司 项目
市场 新股 一览
市场 新股 一览
王者 老店 御生堂 借壳
台资 企业 天福 集团 计划
金风 科技 业绩 净利
金风 科技 净利润
飞克 国际 出口 代工 毛利率
广发 银行 方案 时间 地点
新华 人寿 方案
收益 出口 毛利率
金风 科技 集资
物流园 全国 蔬菜 物流网
复活节 新股 登场
市场 新股 一览
置富 产业 信托 基金
环球 暗盘 招股价
集团 收报 招股价
市场 新股 一览
重磅 资源 业界 淡水
市场 新股 一览
大盘 时代 技术 程序
天价 矿火 贸易商 天源 计划
全球 记录 投行
医药 计划 短期内
承销团 亮相 中金
全球 盛宴 分切 蛋糕
企业 热情 资源 企业 积极性
快讯 地产 集资
决策 内幕 农商 冲突
合作 协议 企业
三农 金融 事业部 改革
市场 新股 一览
地产 路演 启动 集资
伊泰 煤炭 集资 母公司 资产
医药 建议 认购价
地产 集资 负债 比率
市场 新股 一览
媒指 供股 股东
天源 矿业 预计 盈利
冲刺 承销商 基金
证监 发售 违规 新股 次新股 全线 调整
市场 新股 一览
时间表 市帐 定价
媒称 基础 投资者
市场 新股 一览
优源 国际 恒安
优源 木浆 比例 成本
优源 双面 拷贝
供股 资产 出售 计划
传英 金管局 友邦
小盘 新股 试水 弱市 优源 国际 集资
基金 缺席 条款
折价 集资 细节
能源 国际 配售
主权 基金 路演
集团 换股 私有化 骏威 集资
金风 科技 中小板 公司
整体 时间表 油轮 业务
借壳上市 溢价 私有化 骏威
换股 面纱 骏威 市场
两地 变数 风险
路演 客户 市净率 焦点
力争 亮相 时间 定价 悬念
主权 财富 基金 盛宴
金风 科技 机构 投资者
大计 复活 成事
合作 银行 知情 人士
奢侈品 巨头 冲击
金风 科技 路演 预计 盈利
市场 新股 一览
启动 中银 县域 金融 竞争
金风 科技 毛利率
科技 合计 集资
骏威 股率 代价
骏威 比例 整体
券商 金风 内地 风力 设备 龙头股
国泰君安 子公司 时间表
基础 投资者 路演
主权 财富 基金 基础 投资者
主权 基金 领衔 投资者
招股书 改革 成本
市净率 承销商 集体
双重 金风 科技 首度 流产
金风 科技 港股 公司 业务 影响
金风 科技 新能源 概念 视觉
国际 配售 足额
心理 发行价 投资者
券商 建议 国际 水务龙头 企业
新股 打响 公司 集资
国泰君安 国际 启动 路演 集资
国泰君安 内地 券商
智能 交通 集约
联塑 收报 招股价 持平
能源 大唐 新能源
市场 新股 集资
知情 人士 发行价
定价 底牌 区间
国泰君安 国际 配售
国泰君安 国际 投资 价值
百货 估值 建议
盈利 能力 风险 平价
国泰君安 国际 估值
国泰君安 子公司 内地 券商
天地 废铜 业务 业务 亏转
新股 国泰君安 国际
权证 正股 登场 券商 融资
证实 融资 计划
市场 人士 预测 定价
高风险 高回报 建议
香港股市 企业 集资
区间 中值 定价 国际 配售 散户
融资 内地 企业
智能 交通 估值
国际 配售 足额
招股价 行长 股价
券商 融资 额度 足额
动力 暗盘 招股价
券商 单花 国泰君安
国泰君安 中签率 定价
战略 投资者 一览表
中资 券商 先行者
智能 交通 招股价 定价
发行价 市值 全球
国泰君安 国际 券商
效应 穆迪 财务 实力 评级
智能 交通 中签率
智能 交通 定价
智能 交通 暗盘 招股价
发展 暗盘 招股价
卖空 证券 名单
行长 股价 预测
银股 投资 建议
紫金 矿业 铜矿 湿法
友邦保险 策略 股东 筹资
友邦 筹划 计划
国元 证券 子公司
国元 启动 计划 内地 券商 列队
股票 热内 海外基金
投资 智能 交通
新股 事故 勒令
内地 铝材 生产商
旅游 青旅控股 战略 升级
扫货 机构 抄底 人民币 资产
企业 机电 借壳上市
全数 行使 配售
执董 推介会 化工
全数 行使 配售
新股 市场 预期
内地 券商 密集 分公司 图谋
皇上 皇持 物业
配售 市场 影响
国际 证券 股权
证券 国际 策略 投资者
友邦 启动 中资 机构 竞购
铝业 龙头 铝业
人寿 中资 机构
友邦 主权 基金
水泥 逆市 报捷
铝业 龙头 家族 公司 添丁
资财 友邦 竞购
国寿 角力 友邦 股权
中资 财团 竞购 友邦保险 股权
海丰 国际 集资
基金 投资 份额
证券 收报 招股价
新股 热门 新股
市场 新股 总额
骏威 汽车 整体
整体 短板 丰田 本田
集团 整体 收报
海丰 国际 筹资
借壳 骏威 主打 轿车市场
集团 借壳 骏威
交易 服务费 历史 最低水平
新股 集资额 美英 投行
旗下 友邦保险 文件
友邦保险 基石 投资者
国元 化工 估值 建议
伊泰 集团 力度
战略 投资 友邦 倒计时
龙工 主席 车桥 股份
市场 新股 一览
龙工 主席 博士
航运 海丰 国际 集资
博士 路演 基金
车桥 招股价 建议
新股 产品 责任保险 投保
市场 新股 公司
内地 儿童 消费品 潜力 博士
友邦 任命 首席 财务
规范 新股 配售
港股 新股 博士
证券 博士 市场前景 建议
客户 品牌 经营者
市场 新股 一览
传融 基础 投资者
新股 登场 微创
市场 新股 一览
国元 航运业 周期性 海丰 国际
微创 医疗 定价
淡水 短期内 股份 形式
微创 医疗 午盘 收报
微创 医疗 收市报 招股价
微创 医疗 内地 业务 稳定增长
博士 中签率 微创 新股
新股 混战 集资
药业 暗盘 招股价
新股 成绩 博士
焦煤 煤炭 均价 溢利
金风 科技 发行价
金风 科技 降价
汽车 装饰 定价
华电 水电 风电 太阳能 资产
淡水 矿商 舞枪
生源 暗盘 招股价
证券 投机性 酒店
金风 科技 步伐
中铁 物资 中盘 计划 启动
市盈率 公司 工业
绿色 能源 集资
调整 业务 项目
生源 广告 违规
生源 收报 市价
绿色 国际 配售 足额
券商 估值 升幅
证券 现货 投机性
金风 科技 基础 投资者
现货 估值 一览
国元 建议 电力 电子
国元 建议 现货
友邦 编号 招股价
友邦 营运 溢利
海丰 暗盘 价收 招股价
电力 智能 配电 系统
友邦保险 董事会 名单
海丰 收市报 招股价
市场 新股 一览
公司 友邦 新股
金风 科技 暗盘 收报
金风 科技 定价
建议 内地 企业 人民币 计价
友邦保险 国际 配售
友邦保险 国际 配售
焦煤 暗盘 招股价
暗盘 收市价 招股价
金风 科技 招股价
传铁江 现货 招股价
金风 科技 港股 风电 企业
内地 业务 比重
友邦保险 国际 配售 新股
新股 药业 基础 投资者
市场 新股 一览
焦煤 暗盘 招股价
基石 投资者 医药
新股 券商 分析 策略
新股 电力 电子
医药 旗下 基金
环球 乳业 融资
金手指 染指 医药
证券 友邦保险 潜力 评级
金风 科技 全额 行使 配售
金风 科技 配售
国际 预计 融资
友邦 内地 居民 友邦
融资 借贷 融创 困局
建议 医药 市场
环球 乳业 药业 集资
环球 乳业 旗下 收益 毛利率
市场 新股 一览
友邦保险 机构 投资者
新股 熔盛 集资
现货 集资额 主板
现货 预计 集资 净额
国际 国际 配售
港股 预计 盈利
市场 新股 一览
新股 市场 火热 集资 总额 势胜
友邦 中资 身影 国寿
友邦 地区 市占率 一览
友邦 足额 定价
富泰 证券 环球 乳业 估值 水准
市传 国际 配售
群益 证券 友邦保险 品牌优势 潜质
港股 预计 盈利
婴儿 配方 奶粉 龙头 建议
券商 预期 冻资
国际 定价 主板
友邦保险 国际 配售
国际 医药 空间
友邦 集资 字头
煤矿 计划 集资
友邦 定价 筹资
友邦保险 高端 定价
友邦保险 冻资 定价
友邦 资金 发售
国元 定价 建议
时富 金融 投机性
集团 国际 配售 足额
传内房 股长 地产
友邦保险 集资 头把交椅 中资 身影
友邦保险 冲线 集资
实力 新股 地产 投资者 股价
环球 乳业 中间价 定价
友邦保险 暗盘 涨约 散户
友邦 全球 配售 股份
鸿宝 资源 煤矿 投产
鸿宝 资源 煤矿 投产 先河
友邦保险 机构 卖点 心存
股神 新股 理士 国际 熔盛 重工
中信 资源 中信
友邦保险 暗盘 招股价
友邦保险 集资 发售
新股 冻资王 医药
新股 友邦 分析 市况
环球 乳业 收市报
友邦 合作 伙伴关系
市场 新股 一览
新股 国际 中签率
传金 医药 集资
市场 友邦 指标 利空 讯号
熔盛 重工 基础 股东
熔盛 重工 集资 友邦
熔盛 重工 基础 投资者
熔盛 重工 路演
市场 新股 一览
商行 计划 计划
理士 国际 科技
群益 证券 科技
券商 理士 估值 溢价
熔盛 重工 造船 热情
证券 行业 竞争 建议 投机性
建议 理士 酸蓄电池
富泰 证券 建议 理士 国际
内地 造船厂 熔盛 重工
熔盛 重工 国际 配售
新股 轮流 登场 中信
新股 冻资 理士 国际
全球 资金 新股 排队
分析员 熔盛 重工 估值
燃气 暗盘 收报 招股价
好孩子 童车 耐用品 业务
创业板 内地 财务 公司
市场 新股 一览
永丰 证券 锰价 前景 建议 中信
热潮 集资额 预计
国元 建议 中信
黄金 投资者 金价
好孩子 竞争 优势 建议
建议 投机性 好孩子
金活 医药 启动 发售
新股 卖点 国际
燃气 世纪 建业
牧业 蒙牛 销售额 基础 投资者
理士 国际 发行价
理士 国际 暗盘 招股价
理士 国际 定价
石油 研究 淡水
永丰 证券 建议 金活 医药
牧业 蒙牛 合作
港股 新股 招股价
黄金 估值 一览
中金 国际 发售
中金 国际 计划
中金 国际 集资
黄金 金价 建议 投机性
大明 市盈率 基础 投资者
牧业 估值 一览
熔盛 重工 发行价
快讯 熔盛 重工 暗盘
熔盛 重工 暗盘 招股价
市场 新股 一览
永丰 证券 建议 投资 大明 国际
熔盛 重工 高层 股价 信心
熔盛 重工 收报
新股 潜水 分析师 新股
筹资 集团 子公司
熔盛 重工 管理层
新股 推介会 汽车
二手房 销售 印花税 税率
好孩子 暗盘 招股价
永丰 证券 建议 投资者
好孩子 国际 行使 股权
新股 好孩子 国际
国际 市场 熔盛 重工
金活 医药 暗盘 招股价
金活 医药 定价
证券 牧业 博率
炮火 新股 公司
牧业 暗盘 招股价
金活 医药 暗盘 宏桥
市场 新股 一览
汽车 系统 内地 汽车空调 制造商
淡水 启动 程序
国际 配售 足额
金道 投资 新股
新股 路演 集资
汽车 系统 估值 一览
能源 计划 集资
华能 新能源 路演 集资
市传 商行 集资
牧业 乳业 新股
商行 启动 路演 商行 概念 挑战
商行 消费 贷款 业务
黄金 暗盘 招股价
大唐 华能 新能源 公司
永丰 证券 汽车 系统 价格 不具 吸引力
商行 路演 承销商 定价 高限
商行 股东 低价 股权
券商 新材 原料 供应 成本
大明 国际 暗盘 中金 国际 暗盘
中金 国际 主板
大唐 新能源 基础 投资者
商行 争议 模式
大唐 新能源 国际 配售
大唐 新能源 基础 投资者
市场 新股 登场
汽车 系统 全球 发售日期
集团 启动 路演
股东 乱象 商行
分析师 淡水 股价 波动 先行
华能 新能源 资源 股本
华能 新能源 银入
华能 新能源 预期
建议 华能 新能源
铁矿石 巨头 淡水
新能源 巨头 正面交锋
电力 密集 新能源
大唐 新能源 盈利
淡水 计划 国际
暗盘 收市报 招股价
证券 华能 新能源 领先 评级
世界 矿业 公司 淡水 港股
分析 淡水 经济
券商 大唐 新能源 定价
字头 新能源 公司
大唐 新能源 估值 营运 数据
恒指 淡水 普通股
淡水 内地 物流 中心
淡水 股价 基础
百富 环球 内地 销量
暗盘 收市报 招股价
群益 证券 建议 投资者 小额 商行
金道 投资 汽车 博率 建议
内地 汽车 经销商
能源 暗盘 收市报 招股价
大唐 新能源 招股价
淡水 内地 国际 铁矿石 价格 预计
能源 收报 市价
科技 暗盘 收市报 招股价
华能 新能源 计划
华能 新能源 计划
华能 新能源 全球 发售 计划
永丰 目标价 建议
熔盛 重工 盘整 发行价
动物 保健品 毛利率
动物 保健品 内地 禽畜 粉剂 制造商
群益 证券 建议 投机性 科技
内地 码头 码头 贡献 溢利
合生元 暗盘 收市报 市价
大唐 新能源 暗盘 收市报 市价
遭港 投资者 大唐 新能源
大唐 新能源 股权 融资
商行 梯队 序幕
新股 班车 百富
集团 整体 胎动 旗下 公司
动物 保健品 形式
新股 集资 总额 突破
股份 整体 方式
模式 国新 公司 亮相 整体 平台
动物 保健品 目标价
市场 新股 一览
暗盘 收市报 市价
暗盘 收市报 市价
预计 融资额 全球
市场 新股 一览
登场 全球 工程机械 融资
董事长 机械 发展 亮点
铁物 冲刺 整体
熔盛 重工 银行 大额 信贷
内地 拉链 生产商 开易 影响
东移 谋划 内地
市传 新华 人寿
新华 人寿 港股
市场 新股 一览
调整 股本 结构 时间
铁路 物资 总公司 整体
食品 暗盘 招股价
食品 暗盘 收报 招股价
新华 航空 清障
华融 资产 旗下 公司
宏桥 铝业 计划 集资
时尚 销售点 市场
开易 拖鞋 国际
重工 内地 企业 筹资
医药 融资额 国药
内地 拖鞋 国际 配售 足额
时富 实惠 重点 发展 内地 市场
永丰 证券 中慧 国际 定价 建议
市场 新股 一览
市场 新股 一览
中慧 国际 突回
永丰 证券 时尚 定价 建议
金利 品牌 业务
身家 纺织 脉络
时尚 定价 中位数
宏桥 铝业 路演 发售
市场 新股 一览
新世纪 造船 启动
铁路 会师 铁物 力争
宏峰 配售 投资者
重磅 新股 宏桥 铝业 冻资期
宏桥 市盈率 溢利
宏桥 内地 产品 产品 均价
暗盘 收报 招股价 持平
争相 中资 新股 霸主
宏桥 集团 触礁 新股
新创建 铁矿 业务 消息
华电 集团 新能源 业务
集团 旗下 宏信 计划
高铁 免费 杂志 出版商 传媒 创业板
煤气 企业 筹资
矿业 兔年 新股 基础 投资者
集团 投资 资本 市场
主力 发展 内地 市场
资本 市场 板块 借壳上市
银行 融资 计划
新创建 新矿 资源
子公司 排队 市场 焦点
传媒 收报 售价
故事 定价 预测 人民币
造船 企业 新世纪 造船
人民币 新股 印花税
复星 医药 分析
源库 资源 中铁 集资
飞利浦 计划 业务
新股 市场 新股 集资
预测 年度 溢利 人民币
新股 排队 登场 国际
赛维 多晶硅 券商 估价 分歧
市场 新股 一览
伊泰 煤炭 医药
矿业 足额 宏信
传京能 集团 能源 业务
宏桥 集团 新股 地位 集资 规模
宏桥 定价 折价
券商 人民币 股票 新股 热点
市场 新股 一览
内地 融资 公司 宏信
冲击 内地 医药 上药 圈地 运动
刹车 金融服务 公司
电盈 电信 企业 信托 形式
消息 汇贤 房托 人民币
医药 港股 产业链
中广 股权 借壳
券商 集资 规模
中广 铀业 集团 借壳上市
市场 新股 一览
分析 行业 循环
市场 新股 一览
珠宝 业务 集资额
新股 活跃 企业 集资
汇贤 房托 发售 基础 投资者
汇贤 房托 市场 券商 银行
群益 证券 建议
人民币 散户 券商 启动
人民币 造池 意欲
人民币 新股 形式
连锁 饮食 集团 集资
市场 苗头 餐饮 医药 板块
人民币 计价 股票 预计
内资 资金 人民币
品牌 高端 消费品 电商
人民币 计价 新股 汇贤 房托
汇贤 房托 年度 预期 分派 收益率
汇贤 房托 集资
医药 国际 配售
人民币 计价 证券 散户
首单 人民币 筹资
离岸 人民币 计价 股票 融资
人民币 盛宴 热情
分析 问鼎 新股
汇贤 产业 信托 人币
汇贤 房托 预期
消息 指汇 国际 配售
问鼎 冻资 双料冠军
国际 配售 定价
部署 曝光 股东 地位
通行证 上药 跨国 企签
首单 人民币 国际 配售 分析
市场 新股 一览
内地 监管 机构
汇贤 房托 国际 配售 足额
首单 人民币 国际 配售 足额 金额
人民币 股票 发售 足额
淘金 资本 市场 整体
港股 上药 复地
人民币 散户 热情
四料 冠军 汇贤 房托
汇贤 房托料 定价 筹资
医药 股价 招股价
人民币 首单 新股 市场
国泰 航空公司 燃油 附加费
新华 人寿 两地
人民币 证券 汇贤
能源 贸易 巨头 计划
上药 业绩 阶段
海通 证券 集资
海通 证券 筹资
内地 券商 争相 港股 业务 空间
人民币 新股 暗盘
汇贤 股价 市场
恒生指数 银股 业绩
人民币 优势 投资者 收益
汇贤 产业 信托 招股价
人民币 计价 证券 汇贤 信托
首单 人民币 血统
人民币 新股 定价
人民币 计价 证券 汇贤 信托
集资 集资 规模 招股价
市场 公司 排队
新股 抢滩 集资
港股 电力 股逆市
医药 国际 配售
医疗 主题 医药 融资
医药 全球 发售
上药 发售 高管 年终奖
紫金 矿业 新股 专户
证券 投资性 医药
金道 投资 建议 医药
人民币 计价 股票
公司 集资 市况 波动
奢侈品 港股 估值
时富 金融 建议 投资者 医药集团
分析 挑战 新股
奢侈品 中资 投行 市场份额
集团 海通 证券
上药 国际 配售 内外资 券商
集资 商品 高位 争议
海通 证券 股东
题材 承销商 重合 国药 上药 资演 大战
新股 有势 地板
医药 发行价 交易
上药 定价 医药 公司
地板 国际 配售
双币 形式 市值
新股 混战 集资
源库 资源 集资
数据线 发展 空间
铜矿 港作 资源
资金 影响 海通 证券
广发 银行 合计 集资
正业 国际 传将
银行 工银 国际 独家
银行 股票 方法
海通 证券 计划 股东大会
源库 资源 集资
医药 虚报 原料药 产地
上药 遭遇 华润 旗下 公司
医药 上药 进程
集团 整体 启动 融资
合作伙伴 反目 上药 总代理
分销 领域 竞争 上药
广发 银行 承销团 融资
海通 证券 保荐人
源库 资源 招股书
收市报 配售 价高
医药 港股 股价
上药 华润 子公司 和谈
股权 合作 关系
药品 行业 军团 对阵 上药
上药 国药 内容
冠王 逆市 市场 内地 概念
奢侈品 吸金 二手货 商店
奢侈品 排队 钱包 感兴趣
广发 时间 站队
港币 人民币 双币
股东 市场 弱势 医药 潜水
品牌 业界 内地 代工
掘金 全球 品牌 排队 估值
掌门人 身家 小时 小时
金风 科技 华能 新能源 股份
全球 商品 交易商
华能 新能源 筹资 金风 科技
奢侈品 公司 抢滩 香港股市
新华 人寿 冲刺 融资
正业 国际 言论
汉华 专业 服务 创业板
上药 医药 巨头 排位
地板 收报 招股价
地板 暗盘 价升
新能源 公司 总额
医药 股东 护盘 发行价
新能源 企业 华能 基础 投资者
工序 外包 质量 风险 因素
公司 启动 集资 总额近
华能 新能源 降价 基础 投资者
电力 新能源 会师 融资 盘活 救命草
华能 新能源 二度 国家电网
理文 集团 手袋 业务
华能 新能源 空间
发行价 华能 新能源 二度
华能 新能源 锚定 投资者 涉资
企业 情况 一览
顶尖 投行 海通 证券
正业 国际 暗盘 收报 招股价
正业 国际 暗盘 现报 招股价
中信 地产 风波 整体
幻音 数码 营业部 营业额
正业 国际 收报 招股价
源库 足额 压力
港股 市盈率 估值
华能 新能源 时机 定价 区间
国际 配售 推介会
消息 国际 配售
翔宇 股东 投行
情况 预期 分析 市况
华能 新能源 发行价
华能 新能源 暗盘 招股价
电讯 商业 信托
集团 现价 招股价
奢侈品 淘金 市场 融资 品牌
广发 投资者 两难
中信 合资 调整 业界
华能 新能源 风电 大跃进 宣告
恒生 银行 新股 优惠
常念 投资 价值
品牌 集资 计划
新华 人寿 阵痛 计划
监管 融资 银行 圈钱
招股价 中位 定价
证券 目标价 评级
龙头 煤业 预计
新矿 资源 现场 助阵
金风 科技 子公司
名牌 发行价 区间
光纤 行业 优势
风险 教育 成长性
中铁 快运 快车 矿泉水
港股 降温 新股
国际 公司 公司 机会
国元 建议 服饰
国元 矿泉水 建议
新矿 资源 前景
铜业 形式 主板
传光 路演 新股
富泰 证券 服饰 建议
金利 股价 定价
遭遇 冷板凳 股息
冷遇 产业 投资者
集团 热战 阶段
天然气 发电 气源
理文 手袋 收报
路演 市盈率 心理 底线
服饰 市况 波动
中资 投行 港股 中信 海通 融资
卖点 平台 贷款
路演 估值 触底
港股 集资 国际 企业 市场
汇星 印刷 预计
矿业 特钢 客户
国际 创业板 配售
天福 难题 茶叶 产业
新股 集资 全球 集资额
新股 混战 集资 零售
喜尚 市场 环境
新矿 资源 收报 招股价
新矿 资源 收市报
新矿 资源 教育 主板
咸料 新股 集资
新股 排队 集资
顺风 国际 配售
依利 形式 主板
大润发 集资 卖场
喜尚 收报 售价
大润发 交叉 变局
发展 定价 中签率
发展 招股价 定价
威力 印刷 招股价
威力 印刷 收报 招股价
铁矿石 生产商 谋划
顺风 收报 潜水
顺风 发展 小幅
资本 市场 时间
金地 地产 借壳 融资
新股 死壳 中华 药业
国际 收报 配售 价高
大润发 暗盘 交易 损失
核查 科环 融资 计划 曝光
盈利 收报 招股价
新华 人寿 市况
市况 新股 形式
汇星 印刷 发行价
新股 市场 暗盘 交易
物色 基础 投资者 力争
估值 保荐人 共识 降价
汇星 印刷 收报 潜水
形式 大丰 集团 集资
新股 零售 收报
零售 收市 招股价
暗盘 收报 发行价
信达 资产 整体
海通 证券 双币 打响
报导 开元 酒店
飞机 主板 融资 金额
港股 绿舟 时间表
新华 人寿 批文
佳期 市场 波动
重工 合计 融资
券商 估值 内地
股份 出售 机构
男装 动感 集团
盈利 价格 股权
酒店 资产 名单
科技 创业板 主板
动感 集团 腊笔
汇丰 集团 融资 银团 贷款
传奇 借壳上市 华谊 兄弟 股权
传奇 影业 借壳
前景 餐饮企业 集体
景区 资产 争议
行业 景气 考验
动感 集团 预测 市盈率
消息 重工 路演
大华 银行 基础 投资者
金地 集团 旗下 商业地产
公司 集资 散户
内地 企业 市值
动感 集资 厂房 自营
恒指 跌幅 人寿
电讯 盈科 商业 信托
天福 投资 基础 投资者
天福 基金 新股 集资
集团 人民币 房托 基金
集资 销售 网络 生产 设备
内地 制造商 违规 贷款
奢侈品 港股 市场
内地 企业 港股 市值
人民币 新股 新华 人寿 步伐
国际 集资 集资 零售 网点
网络 交易 服务商 筹资
足额 基础 投资
天福 定价 集资 规模
零售 新股 港股 市场 考验 存活率
路演 基础 投资者
集资 财务 压力
天福 定价 估值 水平
证券 国际 产业资本 建议
专业 旅运 全球 发售 新股
基石 投资者 大牌 机构 市场
高端 中餐 连锁
机构 足额 金额
机构 足额 金额
能源 资本 市场
重工 基础 投资者
消息 重工 发售
集资 建设 平台
内地 企业 集体 时间
集资额 颓势 港股
港股 重工 计划
国际 抗熊 暗盘 市升
发售 散户 投资者
天福 定价 中签率
基础 投资者 中信 预计 溢价
内衣 制造商 国际
动感 集团 定价 发售
专业 旅运 暗盘 收报 招股价
动感 集团 招股价
融资 棉袄 走向世界
专业 旅运午收 招股价
华富 国际 供股
新股 集资 新股 全破底
股价 股价 市场
尾市 力保 招股价
矿业 海润 影视 信义 集资 规模
集团 董事长 集团
新华 人寿 计划
新华 人寿 力争 微调 规模
新华 人寿 读秒
进程 业绩 违规 主因
豆腐渣工程 股份 双重
新华 人寿 读秒
海通 证券 盲目 圈钱 股东
港股 市场 气氛 新股
港股 市场 分析
海通 证券 集资
新华 人寿 招股书 计划 融资
重工 公司 评论 时间表
合力 助推 企业
海通 证券 集资 双币
天福 公告 全球 发售 价期
时代 手袋 计划
内地 餐饮 汉斯
集资 长虹 塑料
港股 市况 企业 力争
新华 人寿 集资额
汉斯 计划 新华 人寿 集资额
新华 人寿 投行 欧债
班车 证监 换帅 新华 人寿
文波 重工 时间表
心脏 医疗器械 供货商
新股 合计 筹资
矿业 步伐 矿业 后尘
矿业 矿业 步伐
启动 资产 预期 落空
电器 包装材料 商金
新股 市场 酒店
电讯 盈科 业务 路演
积压 新股 信义 光能 集资额
新股 倾巢 集资 信义 光能 集资
海通 证券 时间 市场
电讯 盈科 发行价
车辆 科技 市场
车辆 科技 资金 压力
科技 收报 招股价
科技 收报 招股价
海通 证券 冲刺
港股 新股 市场 一览 散户 利益
世界 储量 煤田 企业
港股 冷风 海通 证券 计划
负面 监管 新华 人寿
新股 力争 券商
启动 路演 市值
新华 人寿 倒计时 读秒 轻舟
新华 人寿 融资
市况 波动 地基
电影 制作 公司
布料 国际 融资
橙天 娱乐 内地 影业 版块 借壳上市
投行 游说 估值
寿险 银行 人寿 发债
国际 客户 突破 效应
复地 集团 业绩
钢铁 矿业 复星 净利
华润 燃气 华润
股权 百盛 整体 独资 倒计时
国美 人民币 全购 民融
电讯 盈科 投资 宽频 电视
电盈 旗下 股权
投资 国际 净利
中信 润迅 网络
国资 重组 润滑剂 现金 来源
单价 降价 大赛
半导体 高管 地震
营运 总部 购楼
汇源 副总裁 出售 股权 股东 机会
物业 收益 撑门面 中报 净利
国际 客户 订单 影响
水务 公司 股份
时富 投资 盈转 亏蚀 派息
噩梦 银行 名表 行宜 进利 清盘
中信 国金 私有化 影响
金蝶 公司 影响
首席 财务 股价
盈转 亏蚀 派息
东方网 盈转 亏蚀 派息
盈转 亏蚀 派息
考核 理文 误会
农产品 交易 分派
国美 发动 降价
技术 核准 储备
邮轮 出售 邮轮
国泰 港机 董事 职务
粮油 贵金属 资源
旗下 国际 金融公司
联通 出售 业务
发展 银团 贷款
生化 侵权案 胜诉
报告 研报力 中铁 中铁
中银 恒生 存贷 利率
华能 母公司 人民币 票据
纸业 盈利 股价
中材 股份 赛马 实业
中材 股份 旗下 股份 股权
金融 公司 股份
金融 海啸 对合 业务 影响
华能 电厂 项目
债务 国际 清盘
电盈 股价 资料
华电 矿业 煤炭 协议
家园 错误 交易 股价
主席 同名 内地 业界 误会
中信 国金 私有化
出售 存货 工人
理文 出售 木浆 业务
现金 银行 几率
中信 泰富 投资 股价
外汇 投资 中信 泰富
杠杆 外汇 工具
奇峰 旗下 木材 电子市场 进展
国际 亏损 派息
软件 行政 总裁
电讯 盈科 私有化 价作
投资 外汇 合约
中信 泰富 九龙 建业 期权
季度 亏损 集运 成仙
汇汉 割肉 汇丰
股价 传动 股权 泥潭
华翔 微电 衍生品 投资
航运 小灵 散货船 订约
电脑 外壳 业务
恒生 指港 银行 空间
计划 前线 员工
国际 铁矿 权益
人民币 经营 餐厅
资产 环球 投资
神华 煤炭 价格 空间
实业 公司 股份
打响 集团 股东
细价 股票 计划
摩根 大通 富力 地产
董事长 私人 投资 集团 公司
资产 环球 投资 金矿业
订单 生产 基地
生意人 重提 电讯 盈科 私有化
首长 国际 矿商
项目 投资总额 人民币
旗下 建材 纸面 石膏板 投产
富通 基金 兖州煤业
资产 环球 投资 金矿业
联通 私有化 电盈 股价
中油 国际 公司 股份
中铝 减产 闲置 氧化铝
国际 战略 投资者
创业 股权结构 大局
国泰 航空 燃油 合约
富力 地产 债券 融资
电气 盈利 预测 人民币
金界 博彩税 税率
金界 旅业 客源
国际 地产 业务
国泰 客运量 货运量
国泰 飞机 成本
环彩 亏蚀 派息
锦恒 汽车 订单
英皇 娱乐 亏损 派息
日照 钢铁 股东 开源
因子 电派 股息
智库 媒体 亏损 派息
华丰 发盈警 业绩
商银 股价 逆市
业者 港股 方向 低位
矿业 信心 足额 配售 投产
水业 董事 总经理
货仓 发盈警 亏损
经纬 纺织 纺织设备 器材
三星 总部 国美 供货
国美 电器 净利
国美 效应 股价
消息人士 银行 核查 国美 贷款 情况
回家 国美 办公
冠军 科技 经济 购买力
力劲 科技 发盈警 溢利
港铁 合营 洽商 营运
银行 催款 静观 事态 进展
净利 国际 按例 派息
公司 发盈警 盈利
股息 公司 主席
汇控 买家 总部 贷款
国美 核心 决策
总裁 国美 胞妹 委员会
时评 风暴 国美
银行 波动 资金 金融股 窝轮
实业 数码 公司 股份
国美 副总 董事会
国美 定罪 可能性
国美 危机 保车 策略
电讯 盈科 裁员 计划
百威 国际 亏损 派息
资源 市况 波动 投资
传媒 中报 净利润
糖王 统一 货款 打水漂
蒙牛 巨头 投资者 泡影
财富 路线图 调查
高位 蒙牛 乳业
估值 家族 英皇 钟表 珠宝
华润 燃气 股权 奖励 计划
营造 董事 总经理
基业 亏损 派息
私有化 电盈 警告 股息
对象 胜算 几率
综合 购物 百货 开业
金源 米业 盈转 亏蚀
电视广播 委任 董事 总经理
纸业 股价 负债 压力
公司 通讯 股数
委任 董事长 董事
文化 亏损 派息
电盈 私有化 作价 股东 反对票
鸿兴 订单 资本
联通 购母 资产
国美 电器 外资 股东
国际 环球 制药
物流 交通 工程 股权
押宝 饮料 统一 健力宝
港股 看门狗 中信 泰富 投票权
实德 盈转 亏蚀 派息
软件 内地 软件商
恒基 发展 出售 内地 项目
投资 供水 补贴 人民币
九龙 建业 内地 业务
蒙牛 股价 过山车
家园 中报 盈利 借壳 丰华 股份
渣打 皇家 银行 主席
绿城 地产 基金
电讯 盈科 股东 私有化 方案
新世界 楼市 整体 楼盘
电盈 私有化 股东
遭厄 警告 投资
仪征 化纤 预期 业绩 亏损
计算机 冠捷 科技
中信 泰富 期权
大唐 战略 合作 协议
恒生 银行 旗下 恒生 网络
盈利 有线 宽频
市值 股权 裕兴 科技
天誉 置业 财技 失灵 清盘
电讯 盈科 私有化
新华 订单 人民币
股价 对折 重组 预期
化工 联邦 银行
纸业 龙头 预警 盈利
电子 借款 飞利浦 手机
北泰 合约 诉讼 影响
彩虹 电子 合资 公司
摩通 华电 国际
销售 服务 经营
国美 电器 主席
基金 撤资 订金 股价
老板 天宝 港股 公司
公路 华置 公司 股份
运营商 年关 业绩
医药 出售 联华 股权
原价 客户 迷债 涉资
美发 盈警 亏损
精电 行政 总裁
铁路 货运 能源 业务
先施 年度 亏损
景泰 富料 净利润
天誉 置业 现金流 贷款
新世界 中心 东翼
股东会 法律 程序 法律 意见
国美 股东大会 重组 现场 责难
国美 谋划 新股 现金 压力
电讯 盈科 私有化 买票 买票
华人 国际 公司 股份
教育 亏损 人民币
维达 国际 预计 年报 业绩
电讯 盈科 股东 私有化 建议
信置 金融 公司 股份
电讯 盈科 投票 文件 私有化 计划
中信 资源 锰矿 计划
民安 发盈警 亏损
银行 共识 法律
名人效应 资源 股价 狂飙
国美 研究 新股
传汇 私人 银行业务
集团 清盘 压后
奇峰 国际 委任 主席
财险 评估 大楼 情况
香港股市 股票 总览
中油 全盘 石油 天然气 业务
北泰 创业 企业
国泰 载客量 货运
电盈 私有化 时间
电讯 盈科 私有化 方案
奶粉 事件 户外媒体 广告 订单
创业 股东 贷款 抵押
电讯 盈科 私有化
百龄 国际 业务
电气 债权 诉讼 进展 概况
净利 国宝 管理层
集资 压力 高息
投资 委任 公司 主席 董事
嘉禹 国际 董事 委员会
国际 发盈警 摩根 大通
委任 公司 董事
工商 预期 年度 业绩 亏损
集团 木材 业务 股价
仪征 化纤 仪化
国际 公司 股份
出售 公司 股权 人士
新能源 发展 合约 发展 计划
鳄鱼恤 溢价 私有化
鳄鱼恤 电盈 私有化 股价
产业 信托 基金 单位
贸易通 物流 系统
文化 传讯 公司 股份
渣打 信心 资本
国际 首席 执行官
纸业 净利 前女 首富 身价
百达 资产 华电 国际
锦艺 公众 股票
创展 公告 措辞
管业 董事局 换班 主席
合一 投资 亏损 派息
蒙牛 乳业 董事
集团 预期 年度 综合 业绩
信德 机构 投资
华润 微电子 私有化
溢价 私有化 华润 微电子
品质 国际 出售 实业 股东 整体利益
华富 企业 融资 公司
集团 预期 年度 业绩 亏损
腾讯 公司 股份
网络 航空 航线
摩根 大通 蒙牛 乳业
新万泰 集团 资产 股权
新万泰 旗下 矿帐 面值
毅力 工业 建议 重组 股本 股票
遗嘱 预审 证据
测试 基金 意向
光星 电子 行政 总裁
宏利 金融 优先股 集资 竞购
新创建 行政 总裁
巨头 私有化 建议
元料 贡献 比重 裁员 压力
恒生 银行 盈利
光汇 石油 业绩
首创 置业 人民币
业绩 恒生 盈利
中信 泰富 执董
资本 抵押 损失
集团 中信 嘉华 银行 现存 协议
金融 中彩 有限公司
中材 公司 工程 承包合同
大生 地产 发盈警
基金 首度 晨鸣
汇控 小数 权益
潜规则 外资项目 事发 困局
内地 证券公司 机会
熊市 圈钱 汇丰
汇丰 正股 产品 供股 调整
汇丰 市场 重点 信心 危机
港铁 地产 收益
银泰 首席 执行官
普天 电缆 双流 航空港
盈转 亏蚀 派息
董事长 行政 降薪
玻璃 发盈警 重组
传裕元 筹组 再融资
时富 投资 磋商 出售 资产
时富 投资 磋商 出售 资产
有线 收视率 播映权
有线 宽频 盈转 亏蚀 派息
有线 裁员 压力
中银 力拓港 银团 业务
华置 压力 内地 土储
大福 证券 派息
同店 销售 单位
彩星 玩具 亏损 派息
数码 焦点 公司 股份
毛利率 逆市 分店
汇控 高层 外资
水务 集团 事安 集团 策略
华人 置业 净亏损 大红包
恒富 预期 集团 年度 亏损
有线 文传 公司 股份
海啸 大福 证券 盈利
百利 预期 年度 亏损
生命 盈转 亏蚀 派息
中信 净利 现金
宇文 公司 股份
物业 重估 收益 溢利
国元 证券 饮料 行业
裁处 品质 国际 交易
新世界 发展 派息
燃料 资本 销气
腾讯 前景 财务
电信 资产 投资 机会
中银 优惠 利率
数码 公司 股份
内地 投资 溢利
中华 汽车 盈转 亏蚀
汇控 世纪 供股 计划 业界 股价 波动
港人 心存 汇丰 情结 股价 名嘴
汇丰 股东 过户 供股
汇控 散户 血肉 金融 海啸
枫料 核心 业务 盈利
基金 首长 国际
钧豪 集团 预期 业绩
雨润 经营 负债 比率
中银 预期 派息
京客隆 投资 机构
集团 指控 资源 彻查
恩怨 升平 煤矿 股权 真假 幻象
中信 泰富 外汇 亏损
半导 亏损 人民币
纸业 发盈警 业绩
置信 公司 股份
化工 联邦 银行
基金 晨鸣 纸业
轮胎 预计 亏损
调整 业务 产品
预期 年度 亏损
复地 股价 港币
生物 基因 集团
俊山五菱 汽车 董事
创料 资本 纺织 业务
盈转 亏蚀 派息
汇宝 委任 主席
净利 行业 景气
私有化 鳄鱼恤 价格
电盈 私有化 法院 宣判
汇丰 裁员 股价
外债 压力 销售
借贷 比率 人民币
绿城 资金 市场 传言
出售 葡诚 水泥
华宝 国际 股东 股价
燃气 出售 旗下 公司
世房 合约 销售额
中信 泰富 遭商 罪科 搜查
华晨 人民币 派息
息率 债加 点子
富通 分派 电盈 股份
中信 泰富 商业 调查
报业 发盈警 收益
中信 泰富 主席 股票
中银 股东 中银 集团
华电 盈转 亏蚀 人民币 派息
奇盛 盈转 亏蚀 派息
资产 油田 服务
皮革 国际 房产商
冠君 产业 股东
国泰 航空 主席 常务董事
出售 富通 股份 价值
电盈延 年度 业绩
债务 危机 内地 大房
高管 薪酬 薪酬
中信 资源 业绩
印刷 发盈警 定期 汇率 亏损 影响
油籽 加工 毛利率
盈转 亏蚀 派息
国泰 载客量 货运量
项目 权益 人民币
华润 电力 售电量
国家 重组 态度
思捷 投资 机构
星狮 人民币 融资
汇源 年报 净利
胜狮 资本 合约
裕元 集团 董事
汇控 渣打 资产
电讯 盈科 私有化 案件 法官
蒙牛 盈转 亏蚀 派息
信星 集团 申报
百灵达 国际 公司 营业 清盘
首长 科技 董事
外运 董事 生效
集箱 吞吐量 单位
盈转 亏蚀 人民币
电器 盈利 较前年
摩根 大通 消费 电信
星狮 地产 发盈警 资产 帐面 亏损 影响
内地 楼价 目标
土地储备 发展 销量
中信 泰富 电厂 股权
地产 太子 西业权
家居 集团 总经理
红发 集团 董事
邮轮 董事 委任 董事
航运 中心 资本
方兴料 内地 商厦 租金 跌势 酒店
华富 发盈警 年度
实业 公司 股份
电盈 私有化 股息
机电 齿轮 传动 股权
雨润 瘦肉精 影响 产品 金额
银河 娱乐 业绩
国美 电器 财报
内地 主攻 发电 风电 潜力
中银 经营 溢利 季升
燃油 套期 亏损
国美 人民币 派息
海信 筹划 资产重组 事项
负债率 高点 绿城 年报
金融 公司 股份
华电 国际 人民币
创维 电视机 销量
四通 发盈警 亏损
水泥 股东 配售
董事会 主席 情定 私有化
国美 电器 基金 出售 股份
味丹 国际 营运 总监
华润 创业 联邦 银行
台泥 国际 母公司 资产 股价
国美 高层 出售 股权 传言
民生 物流 人民币
国际 公司 股份
中信 泰富 中铁
恒生 银行 内地
父子 资源 重组 助力
皇朝 主席 现金
借壳 首富 饮食
中信 泰富 现金 出售 股票
国际 供股 集资 能源 汽车
华润 电力 染蓝 裕元 汇控 比重
环球 委任 董事
债券 危机 绿城 再融资
统一 企业 经营 企业
裕元 经营 收益 净额
庭电盈 私有化 股东 利益
传动 投资 机构
中信 听闻 中信 泰富 股份
时富 金融 合资 内地 办事处
国泰 客运 货运
资产 汇宝 集团 煤炭
问博 亏损 派息
电盈 私有化 盈拓 终院
动向 行政 总裁 主席
传动 评级 股东
信义 玻璃 玻璃 供应 合约
电子 曲线 私有化
国泰 客运 货运 港机 权益
电盈大 股东 声誉
电盈 理据 监管
能源 内地 石油气 补给站
写字楼 出租率 租金
锦胜 厂料 投产
鳄鱼恤 股东 私有化 投票
股东 分歧 资本
景泰 投资 机构
汇丰 人民币 债券
工程 制作 部门
固网 月租费 漫游费
旗下 盈转 亏蚀
汇丰 存款 利率
公用 发展 股份 董事
信义 订单 行业
内地 漫游费 固网 月租费
国泰 燃油 附加费
传媒 发盈警 盈利
港府 国泰 航空 燃油 附加费 计划
企业 建议 彩娱 集团
汇控 股东 照例 董事会
地产 项目 木业
股坛 狙击手 华人 置业
基金 汇源 果汁
媒体 国美 出售 股权
焦点 公司 股份
联通 试用 贡献
吞吐量 港口 压力
国美 电器 营收 净利
国美 电器 融资 方案
差钱 发债 集资
中信 泰富 铁矿 影响 投产
四通 投资 私有化 四通
电气 股价 过山车
宏利 金融 集资
摩通 中资 海运 全线 煤炭 铁建类
主席 委任 首席 执行官
内地 商机 基站 业务 潜力
夫妇 影响 国美 权力 结构
任命 行政 总裁 公告 全文
内地 资产 码头 项目
华创 董事 总经理
汇控 冲击 亏损
能源 基石 投资者
电力 母公司 水电 资产
电力 亏转 水电 煤炭
经营 收益 净额
水业 集团 董事
中策 集团 配售 市值
力宝料 租金 百货店 计划
核准 公司 地址
视频 手机 博彩
电力 新能源 首席 运营官 行政 总裁
合动 能源 旗下 煤矿 复产
媒体 电讯 分销 业务
春花 公司 执董
汇丰 启动 投资 传统 银行 服务
汇源 果汁 公司
动力 投资 机构
联通 研制 手机
力劲 科技 发盈警
发力 大陆 地产 项目 密集 启动
汇丰 信用卡 业务
股筹 加码 霸王
旭光 中位 定价
有限公司 市值 世界
销售 旅客 影响
多媒体 信置 公司 股份
华润 燃气 配售
电信 股东 首关
领汇 资本 裁员
东风 集团 股权 股价
来料 木材 项目 投产 回本
建议 股本 重组 亏损
交易 产品 咨询 市场
先施 亏损 派息
多媒体 公司 股份
娱乐 抵销 票据
神州数码 财年 净利
地产 内地 发债 内房
国美 电器 新闻 发布会
策略 业务 合作
多媒体 公司 股份
国美 融资 方案 计划
环球 委任 董事
国美 股份 董事
投资 市场 国美 股份
考量 出售 股份
雨润 猪价 流感 影响
多媒体 公司 股份
国美 投资 合作 协议
国家 体育 代表 服装
新世纪 集团 年度 业绩
维达 湿纸巾 市场 市占率
国美 名誉 风险
宏利 金融 集资
管理 资产 总值
汇丰 浮息 人民币
经营 层面 施加影响
中盈 委任 董事
盈转 亏蚀 派息
零售 人民币 债券
京信 股东 员工 股份
银行 买家 华资 银行
游戏规则 国美 管理 团队 反省
焦点 公司 股份
京信 资本 市场
永义 国际 太子 单位
国际 盈转 亏蚀 派息
纺织 投资 机构
中银 中银 人寿
蒙牛 股东 董事 人选
京信 订单 增幅
合动 能源 煤矿
合景 综合 项目 销售
国金 证券 蒙牛
浙商 证券 蒙牛 产业链
煤气 煤层气 项目 投产
燃气 影响 股价 消息
华润 微电子 发盈警 亏损
投资 盈转 亏蚀 派息
创维 经营 影响
华润 电力 大丰 机组
集团 委任 公司 董事
汇控 股东 财困 巨债
酒店 盈转 亏蚀 派息
集团 盈转 亏蚀 派息
海信 龙发 盈喜 净利
置地 人民币 地皮
生物 新药 国家 资助
众安 委任 常务 副总裁
经营 收益 净额
绿城 合营 项目
旭光 价格 股权 行使
汇丰 委任 财务总监
港铁 委任 执董
腾讯 股票 期权 员工 计划
光国 垃圾 发电 运营
中信 泰富 股权
焦点 公司 股份
华电 国际 发电量
金隅 订价 优质 股票
鳄鱼恤 店铺 重点 内地 市场
食品 发盈警 净利
铁签西 港岛 财务 项目 协议
金隅 股份 路演
奇峰 化纤 亏转
盈进 盈转 亏蚀 派息
世房 售楼 目标
三油 季度 集资
发展 运动 中心
公司 华置 公司 股份
联通 电话 用户
蒙牛 乳业 股权 计划
盈转 亏蚀 派息
金融 亏损 派息
银座 董事 主席
能源 投资 生物科技 专利
信置 公司 股份
年度 零售 业务 溢利
创维 电视机 销售额
力劲 盈转 亏蚀 派息
汇控 业绩 供股 账面 损失
汇控 部门 基金
资源 盈转 亏蚀 派息
标普 银行 负面 信贷
国美 股权 交易
汇控 盈利 预计
水务 营业额 水价 空间
保利 委任 董事 总经理
地产 董事 主席
联通 销售 协议 谈判
股东 煤矿 投资 合作
委任 行政 总裁
信号 高息 票据 冲刺
民生 物流 派息
公司 盈利 警告 预警
创科 实业 筹资
数码 盈警 年度
英发 亏损 派息
合资 风电场 项目
化学 煤炭 业务
华润 电力 投资 新能源 太阳能 核电
恒隆 地产 物业 销售收入
恒隆 集团 盈利
资源 委任 公司 主席 董事
成本 赌场 业绩 预期
国美 再融资 计划 资本 董事 委任
水务 工程 合约
汇控 主席 港派 成绩表
英皇 钟表 发盈警 溢利
恒生 坏帐 息差 压力
汇控 世纪 成绩表 亮相
消息人士 渣打 价格
渣打 经营 溢利 商银
渣打 业绩 集资 优势
建业 投资 机构
纸业 发盈警 业绩
汇控 投资 目标
国泰 业绩 市场 预期 燃油 盈利
国泰 架飞机 调整 客量 结构
建业 地产 股债 基金
时隔 渣打 再融资
窝轮 视点 调整 压力
飞机 工程 净利
遥控 供股 国美 电器
公司债 通关 富力 地产 圈地
国泰 航空 盈利 亏损
核心 盈利 预期
恒生 银行 计划
赌王 出院 传言 股价
客户 存货 迹象
通讯 分销 业务
投资 出售 财务 资产 亏损
国泰 航空 商务 座位 经济 客位
国美 公告 监管 机构 司法机关
恒生 委任 执董
矿业 执董 成衣 业务
夫妇 资产 国美 公司 业务
盈转 亏蚀 派息
汇源 发盈警 经营 亏损
公用 出售 地业 股本 权益
泰达 物流 派息
视频 时时 用户 突破 业务 发展
有线 宽频 派息
港铁 领都 恒隆 竞争
研祥 智能 派息
物色 大中华 科技 资源 项目
物美 负债 比率
建设 重工 借壳 发展
电讯 资产重组 事件簿
物美 商业 投资 时机
业绩 轿车 销售 主力
发展 建设 重工 权益
预计 投资 物业 收益 净利
国美 电器 旺角 分店
天业 节水 人民币
首长 板纸 生产线
资源 业务 融资
皇家 银行 预计 股价
电气 盈转 亏蚀 人民币 派息
科技 国际 资源
国泰 中信 泰富 公司 股权
大唐 发电 人民币 债券
普天 电缆 亏损 派息
汇丰 人民币 零售
中信 泰富 出售 国泰 航空 股权
中信 泰富 国泰 国泰 计划
盈利 溢利 影响
缘伙 网络 广告业务
群星 销售 毛利率 持平
佳讯 借壳 对象
富力 毛利率 销售 目标
彩虹 电子 盈转 亏蚀 人民币 派息
旭光 资源 芒硝 业务 股权
电盈 电讯 服务 流动
龙发 制药 主席
公告 漏税 税务
银座 住宅 项目 地皮
发展 盈利 业绩
富力 地产 协议 销售额 目标
晨讯料 机会 毛利率
集团 出售 股份
电盈 公司 能力 派息
兖州煤业 营收 净利
国美 电器 中报 秘密
国际 供股 溢价 球队
力宝 华润 董事
华润 电力 净利润
姊妹 公司 煤炭 业务
股东 基础 分销
东风 集团 摩通 评级 目标价
存货 营运 利润率
中铝 前景 意见
互太 纺织 行政 总裁
华润 电力 发展 资本 合作
国际 投资 机构
基金 晨鸣 纸业
首创 置业 募资
中信 泰富 净利润
中信 泰富 特钢 溢利
中信 泰富 特钢
中信 泰富 出售 隧道 国泰 航空 股权
优化 资产 结构 融资 计划
国美 尝试 挑战 行业 潜规则
经营 利率 集装箱 吞吐量
首创 置业 发债
报业 公众 新股
中信 泰富 股东
中信 泰富 资产
澳华 黄金 业务
资产 损失 频遭
长盈 集团 油田
电信 净利 黑莓 强心剂
台泥 国际 主席
晨鸣 人民币 派息
净利 运动 品牌
土地 发展 购物中心
蒙牛 乳业 董事会 改组 董事会 主席
华润 置地 销售 目标
内房 销售 业绩 目标
国美 电器 变相
奇峰 贷款 人民币
联华 评级 目标价
地产 协议 销售 目标
首长 国际 投资 机构
实业 母公司 出售 医药 资产
发展 发盈警 业绩
京信 融资 总额
华电 国际 母公司 设备
优先 消息 筹资额
贸易通 核证 业务
首长 国际 资产 管理
中信 泰富 董事 总经理 股票
煤炭 资产 计划
国际 航运业 时间
华润 置地 巨资 拿地 业绩 动力
恒安 国际 盈利 预期
电讯 盈科 股东 终院
京信 净利 建设
右手 华人 置业 出售 资产
华润 创业 盈利
星岛 盈转 亏蚀
国际 零售 龙头 地产 势力
外电 汇丰 资产
大唐 发电 母公司 资产
力争 全年收入 双位数
维达 国际 盈利
维达 木桨 存货 售价 跌势
胜狮 货柜 财路 货柜 住宅
国美 电器 大手
投资 衍生品 法律手段 维权
恒丰 珠宝 高院 清盘
汇丰 任命 行政 总裁
国际 业绩 预期 开店 目标
理文 纸价 毛利率
电子 信息产业 集团
首长 科技 派息
高院 资产 黄方 律师 出庭
华人 置业 家族 成员
大唐 黄金 储量 资源
航运 行政 总裁
视频 盈转 亏蚀 派息
内房 金融 合作
销售 面绩 目标
集团 行政 总裁 华辞
银行 内地 收购者
矿业 古道 权益 作价
雨润 食品 营收
航空 运营 盈利
国际 业绩 时刻
百利 产业 酒店 商厦
稻香 增店 目标
绿城 伙平 投资
创维 彩电 销售 目标
汇丰 贷款 资金
毛利率 出口 比例
中华 煤气 华置 公司 股份
香港股市 股票 总览
合动 能源 盈转 亏蚀 派息
财年 销售 目标
地料 楼市 动力
董事会 会议 中报
时代 零售 派息
汇源 果汁 净利
物业 销售 目标
中材 签合同 比重
原油 贸易 业务
华润 置地 销售
汇源 果汁 派息
世房料 内地 楼价 投地
世房 销售 目标 毛利率
电力 亏转 人民币 派息
华大 地产 派息
多金 资源 公司
汇源 并购案 盈利
集团 股东 股份
新能源 亏蚀 派息
集团 亏损 派息
华熙 生物 派息
汇丰 武士 债券
摩根士丹利 高层 罚款
城电发 盈喜 年度
旭光 人民币 派息
港灯 投资 机构
煤炭 转运站 营运
移动用户 总数 突破 客户 大幕
国泰 航空 储钱备 出售 机工程 股权
三丸 控制权 变动
保利 协鑫 业绩
集资 用途 计划
联网 盈转 亏蚀 派息
炉灶 企业 有限公司
中信 泰富 公司 神话
国际 有助 价值
变相 降价 新车
汇控 行政 总裁 主席
龙工 核心 盈利
证实 海螺 股权
出售 总部 暗潮
信置 公司 股份
汇丰 渣打 战略 东移
汇控 投行 业务
汇金 大行 计划
泰盛 实业 亏转 派息
干散货 码头 奠基
工业 盈转 亏蚀 派息
联通 电讯 股份
金源 新能源 汽车
战略 投资 中国万网
华彩 彩票 电话 销售
燃气 投资 机构
协议 销售 人民币
中油 委任 行政 总裁
法国电影 公司 合作项目
开源 行政 总裁
新创建 状元 码头 公司
红发 太阳能 业务
红发 太阳能 资产 变相 借壳上市
金源 内地 企业
国泰 经济 客位 业务 理想 收益率
富力 地产 人民币 债券
汇丰 经理 指数
汇创 配售 集资
出售 总部 大楼
渣打 资产 触礁 价格
水业 废料 能源 业务
水务 业绩 转盈
员工 股权 行使
佳讯 黄金 业务
侨雄 能源 股票 股价
国泰 航空 行政 总裁 航空业
母公司 燃气 资产
大地 财务总监 地产
百货 同店 销售 利率
传媒 亏损 派息
矿业 配售 债券
科技 巨资 体育 博彩 公司 股权
环球 市场 续攻 核心 市场
新世界 重估 项目
环彩 股东 股东 售股
森源 供一 供股
汇丰 增派 股息
汇丰 服务 服务 收费
汇控 私人 银行 资产
精电 融资 压力 能源管理 业务
优化 产品组合 电视 导光板 业务
金源 米业 转盈
骏科 网络 内地 黄金 业务
电讯 溢价 股权
国际 资源 主席
发展 蚬壳 电器
啤酒 盈喜 盈利
世房 销售 目标
体育 工厂 品牌 世界
裕元 经营 收益 净额
佳料 订单 毛利率
矿业 盈转 亏蚀 派息
母公司 消费品 业务
汇丰 施政报告 措施 经济 前景
手机 补贴 人民币
钧石 能源 资产
绿城 土地储备 狂飙 销售额
财讯 传媒 公告 法定代表
马车 助推 佳绩
恒生 行业龙头 指数 成分股
科技 诉讼 磋商 集资
首创 置业 先债
华创 华润 锦华
信星 集团 申报
国际 亏转 派息
绿色 业务 营业额 比重
福记 清盘 武士
集团 预计 利润
制革 委任 新任 董事长
勾地 有助 土地 供应
油价 盈利 能力
律师 状告 月租费
纸业 计划 融资
金隅 股份 高调 产业
仪征 化纤 亏转 人民币
信义 玻璃 行政 总裁
航运 干货 态度
地落 禾沙 地价 旧楼
果汁 合约 摩根士丹利 诉讼
印刷 亏损 派息
大唐 亏损 派息
电动 大巴 领域
天地 数码 出售 资产 盈利
光汇 石油 项目
总体 恒大 地产
维达 执董 诉讼 事件
联通 力争 用户
旗下 灯胆 分销商
信义 玻璃 主席
图文 恒大 董事局 主席
图文 举杯 恒大 地产
快讯 恒大 地产
快讯 恒大 地产 开盘价 内房
快讯 恒大 地产
地产 投资者 口味
联通 公司 电讯 股份
地产 全球 基金
利郎 预测 年度 收益
快讯 凤凰卫视 公告 交易
理文 负债 比率
理文 制纸 售价
软件 配售 基金
首长 国际 股东
财经 杂志 财讯 传媒
南华 置地 亏损
医疗 盈转 亏蚀 派息
恒大 效应 港股 机遇
联邦 制药 产品
腾讯 净利 股价
铁通 电信 重组 收官
视频 手机 购彩 用户 突破
中信 泰富 投资 亏损 总额
国际 大福 证券 作价
保利 协鑫 发电量
汇丰 总部 大楼 基金
海通 证券 竞购 大福 证券
小包装 市场 储粮 竞购
保利 协鑫发 盈警 商誉 业绩
半导体 亏损 人民币
国美 电器 销售收入
国美 电器 总裁 门店 数量
汇控 人民币 债券
胜狮 货柜 配售
业务 上板 时代
启动 国际 筹备工作
先施 亏转 派息
资金 物美 逻辑
创维 电视 销量 销售额
国美 净利 门店
百龄 纸制 业务
领汇 单位 租金
电子书 手机 电视
神州数码 股东 配售
官司 中信 泰富 总经理
资本 策略 主席
集团 发盈警 亏损
机电 投资 机构
地产 身家 地产 首富
中策 橡胶 新闻联播 广告
书面 责任 调查
快讯 大福 证券 海通
大福 证券 海通
海通 大福 证券 股权
海通 大福 证券 股权
海通 大福 证券 内地 券商
海通 大福 券商
海通 大福 证券
领汇 旗下 单位
中油 柴油机 策略 合作
恒生 银行 书面 意见
大福 海通 证券 估值
森源 焦炉煤气 发电 业务
国际 工程 委托
药业 高新技术 优惠 税率
华能 国际 电价 大唐 电价
海通 大福 证券 方案
教父 物美 商业
实业 公司 股份
汇业 证券 民生 融资
数码 物业 发展 业务
国际 资本 市场
竞价 估值 果业
营业额 双位数 目标 派息
汽车 轿车 股权
渣打 预期 影响
基金 竞购 底线
集团 亏转 派息
太元 集团 亏损 派息
现场 芯片 项目 实情
汇丰 业务 信心
积华 生物 派息
数码 实业 股份
启动 硅铁 战略 商业化 难题 考验
联通 电信 整治 重点
石油 子公司 筹资
能源 物流 股东
任命 董事 行政 总裁
公司 发盈警 业绩
半导体 亏损 调查 生产线
上缴利润 资本金 传言
海通 大福 证券
合作 传言 淀粉 再融资
澳华 黄金 方案 股东
紫金 金矿 股权
证监 核准 母公司
国泰 控股权 计划 台资 银行
创维 销量 目标 毛利率
富力 预期 市场
战略 合作 协议
创业 委任 主席 董事
资金 压力 重金 信托 融资
长盈 油田 油井 投产
招金 崇礼县 金矿 业务
销售 加码 网购 渠道
富力 地产 实力
黑莓 先行 神州数码 运营商
新能源 合资 风电
乳业 蒙牛 股价
原奶 价格 蒙牛 影响
旅游 股本 重组 供股 债券
电信 运营商 信息化 建设
冠华 国际 银团 贷款
国泰 客量 货运
建业 实业 派息
试水 市场 开店
中民 代理 销售 福利彩票 游戏
凯联 国际 渡假村 项目 净收入
利料 营业额 毛利率
液态 业务 淀粉
汇丰 资产 估价
合约 销售 目标
联通 内地 销售
石油 储量 预计 油田 开发权
定罪 焦点 辩论 公私 界定
华信 地产 财务 派息
华信 地产 财务 派息
金矿业 蚕庄 金矿 黄金
港股 市场 世界 经济 港股 行情
生物医学 盈转 亏蚀 派息
保利 协鑫 合作 投资 太阳能 业务
数码 发展 公司
汇控 发力 港股
渣打 汇丰 投资者 投资 牵线
物色 对象 投资
国际 投资 进展
中信 业务 物色 机会
保利 协鑫 合资 项目
动力 资本 核心 重工 板块
英皇 证券 亏损
运动 品牌童装 市场
进口 原油 全国
首富 调查 部属
协鑫 启动 多晶硅 生产 新工艺
客户 资金 系统 漏洞
幻音 新股 涨幅
调查 四兄弟 身价
前湾 港币 集装箱 码头 公司
地产 亏转 派息
履行职责 国际 内阁
效应 内地 首富
汇控 保险经纪 业务
酒店 合资 州际 集团
能源 石油 技术 公司
信置 威发 国际 公司
成商 集团 公告
海通 证券 大福 证券 股权 交易
业系 股票 公司
土地 新政 大限 突击 地王 身价
银行 银行 股份
总价 地王 民防
海信 母公司 资产
紫金 矿业 原材料 巨头
保利 协鑫 股份
董事长 股价 信心
汇丰 战略 分化
业内人士 建议 实干
环境 资源 分公司
石油 天然气 业务 调峰 应急 规划
全球 商品交易 紫金 矿业
体育 少帅 经销商
富力 地王 项目 股权
均分 蛋糕 风险 考验 运营 能力
监管 协议 续约
金志 股权 参央 标准
内幕 交易 同案 嫌犯
电子商务 专业 团队
风电 项目 商业化 发电
民生 电视剧 融资 模式
复星 国际 股价
董事会 矿业 公司 议案
少林 旅游 公司 计划 融资
娱乐 资讯 亏转 派息
覆盖全国 地市 网络
合景 合营 信托 资金
金融 事业 部落
汇丰 内地 村镇 银行
窝轮 视点 技术性 认购证
通讯 手机 双位数
石油 油砂 项目 股份
石油 天然气 巨头 对华 供气 协议
覆盖全国 地市 网络
创展 现身 影响
高管 概念 预期
大行 高管 行长
发展 百利 设备
风波 寺院 僧道 管庙
安泰 人寿 股权
养老险 市场 寿险
紫金 矿业 责令
金融 高管 新一轮
地铁 新线 模式
电讯 免费 电视 牌照
抄底 谋划 路线图
政府 电站 效应
现身 创展 商业
集团 低价 策略 风波
腾讯 带队 腾讯 总部 谈判
海通 证券 大福 证券 计划
大手笔 华能 国际 电力 市场
投资 城际 交通 高点
石油 液化 天然气
天大 管材 旗下 钢级 油井
恒盛 地产 南通 两地
数码 申报 股份
检测 气源 合格 原因
石油 股东 义务
石油 国际 市场 液化 天然气
支线 漏油 石油
发展 申报 股份
总部 投资 公司
恒大 合约 销售 目标
恒大 年销售额 销售 均价
地王 地块 政府 协商
散户 稀土 股价
萤石 稀土 原料 股价 散户 稀土
诚信 华润 置地 闲置地
民生 物流 主板
中信 泰富 股东 索赔案
订单 专家 价格 因素
石油 进口 大单
石油 天然气 大单
数据 招标 厂家
资本 融资 方案
恒大 地王 协商
外汇 合约 诉讼 果汁
年老 代表 出庭 股东 索赔案
回马枪 星美 传媒 星美 国际
事件 专案组 液化气
石油气 车辆 频死火 调查 疑因 行车 里数
公告 副董事长 职务
火门 事件 源流
石油 市值 全球
内地 楼市 楼价
全球 市值 银行
互联网 战略 智能
紫金 矿业 人生
高力 集团 申报 股份
国家 专项 资金
石油 炼厂 委产 原油 加工 基地
中铝 出售 股份
竞购 中铝 股份
电讯 高位 横盘 整理
银行 押宝 红利
曝光 计划 元素
飞虎 计划 代工 电子商务
公司 保利 太阳能
通讯 首席 执行官 总裁
木匠 夫妇 财富
铝业 氧化铝 调价 涨幅
石油 炼油 生产
木薯 木薯 价格
行将 年报 融资 计划 融资
大唐 发电 年发电量
英皇 娱乐 证监 股权 高度集中
辉影 国际 代价 业务
通讯 换帅 通讯 总裁
业务 动力 指数
金科 数码 殡仪 业务 业务 比重
通讯 手机配件 销量
中信 泰富 联姻 基金 公司
置业 焦点 公司
资产 企业 首单
高楼 开业 地产 布局 全国
石油 能源 借力
港股 直通车 文件
木匠 民办教师 梳子
金科 墓园 骨灰
霸王 股东 股套
国际 置业 公司
诺基亚 全球 配件 供应商
国美 电器 融资 大陆 交易
股份 地产 股东
恒大 地产 发债 融资
股权 变数 国际
煤炭 产运 超计划 神华 涨价
神华 涨价 重点 电煤 谈判 大局
苹果汁 价格 果汁 企业
融资 集团 内地 零售业
华油 股权 石油 燃气 业务
少林 台前幕后 差钱
恒大 地产 销售
数码 威发 国际
首创股份 资本 国际
协鑫 风光 电站
定向 华能 国际
数码 焦点 股份
财险 加码 银行 次级债
华能 国际 股权 再融资 项目 风电
汽车 汽车 基地
大众 金融 派息
汽车 市场 步伐
汇控 银行 股权
电讯 盈科 港府 免费 电视 牌照
银泰 百货 置地 地铁 商业 项目
启动 网络 建设 部署
石油 商业 储备库
多金 博彩 业务 溢利 协议 公司
重磅 置地 土地 瓶颈
神州数码 掘金 内地 市民
裕元 集团 年度
电视 价格 彩电 巨头 价格战
集团 重金 茅台
汇丰 金融 高层
汽车 赞誉 公司 股东
私人 银行 业务 单元
高端 路线 咸鱼
神州数码 圈地 市民
计划 银行 融资
计划 国际 主题公园 梯队
焦点 威发 国际 股份
水务 地产 艺术 项目 意向书
国际 母公司 铀矿 权益
中铁 副总 损益
市场 债权 融资
频遭 行权 期权
中铁 外汇 亏损
买单 动力电池 嘉盛 资本 神话
配售 资本 充足率
市场 配售 资本
烂尾 项目 预计
绿城 项目 股权
酒店 淡化 星级 排序
启动 项目 销售
资本 管理 目标 配售
恒隆 地产 发展 项目
落子 综合性 地块 发力 商业地产
银行 投保 拓险
电子 冠捷 科技
恒生 银行 异地 落户
港资 银行 珠三角 布点 内地 市场
传汇 大内 火车 业务
保利 协鑫 硅片 项目 投产
巨头 业绩 投资收益
富达 基金 威胜门
保利 协鑫 总裁 生活 高科技
公司 开业 运营 项目
汇丰 大行 红线
高力 集团 公司
汇丰 经理人 指数
中渝 置地 主席
创维 触网 主业 盈利
组团 竞购 福记 食品
福记壳 资源 创始人 竞购
资本 预计 项目 投产
资费 电信 黑莓
农产品 交易 集资
国际 亏损 派息
信星 高力 集团 公司
恒大 主席 股份
恒隆 地产 加码 投资 内地
携程 旅游 业务 股权
核心 系统 客户 交易 小时
盛宴 大赢家 水面
电信 运营商 业绩 拐点
业务 重点 竞争
地产 战略 冲刺
科技 委任 首席 执行官
高息 融资 恒大
全资 硬质合金 企业
经销商 消化 库存
国际 励晶 公司
盈利 财季 净利
电力 科技 委任 主席
嘉盛 测试 电池
焦点 高力 集团 公司
旅游 亏损 派息
金隅 股份 信托投资 基金
亏损 制作 公司 清盘
华润 置地 恒指 成分股
经营 收益 净额
富达 国际 金矿业
首创 置业 销售 负债 比率
首创 置业 楼价
电力 煤炭 单被
集团 信星 股份
机床 精华 股权
电器 业务 资产
裕元 集团 收益
指国 浩属 投资
业绩 市场 预期 净利
创维 数码 电视 销售量
宏霸 数码 高层
地产 波动 住房 利率
中广 合作意向 投资
万达 资讯 亏损
中信 母公司 资产 中信 泰富 电信业务
大唐 发电 集团
石油 套管 订单
文化 传播 内地 报章 业务
消息 指汇 私人 银行 环球 主管
医药 预期 盈利
医药 业绩 转盈
环境 资源 生产 中心
资源 投资 设施
信贷 受限制 外资
国泰 客量 货运
资源 煤矿 法律 意见
能源 集团 股份
电讯 年度 业绩
工银 大行 产品 按揭
国际 股份 集资
国际 金矿 项目
汇控 业务 溢利
内地 业务 息差 网点
重组 内地 项目 权益
化工 厂房 物业
汇丰 按揭 金管局 开腔 泡沫 风险
物美 商业 投资 机构
联通 竞购 电信
复地 身影 做局 发力 商业地产
地产 住宅 单位
中银 证券 股权
华润 创业 合肥 物业
竞购 始末 野心
警方 电盈种 票案 银行 券商
融资 方式 地位
旗下 电影 娱乐 借壳上市 商业 帝国
华润 合肥 物业 业态
合肥 用地 华润
动力 资产 管理 公司
寰亚 矿业 集资
员工 力度 预期
化肥 溢利 派息
政府 金融业 建议 成本
资本金 魔咒 再融资
绿色 资源 成本 内地
领衔 规模 基金
骏威 汽车 发布公告
重点 投资 内地 风电 项目
复星 集团 人民币 基金
券商 汇控 业绩
国美 电器 销售 体育用品
大行 供股 计划
快讯 建筑 国际 恒指 成分股
电盈 私有化 残局
统一 企业 分阶段 内地
投资者 出售 股权
冠华 国际 出售 制衣厂
券商 报告 战略 投资者
华润 地产 基金
国泰 货运 合资 方案 国货
大行 汇控 业绩 意见分歧
地产 销售额 销售
市传 委托 银行
树敌 调查 传媒业
被誉 复星 投资
集团 人民币 授信额度
中策 融资 协议 股权
华人 置业 投资 物业 公平
富力 地产 协议 销售额
恒生 业绩 券商 预期
恒生 银行 盈利 市场 预期
基金 物美 商业
汇控 业务 亏损
汇控 业绩 预期 业务
蒙牛 乳业 首席 财务
蒙牛 首席 财务
蒙牛 人事 调整
恒生 银行 兴趣
恒生 内地 贷款 内地 计划
恒生 内地 业务 盈利 比重
新世界 伙会 柯士甸站 地盘 项目
渣打 客户 跨境 人民币 债券 交易 服务
港股 重组 玻璃 身陷 负债 危机
科工 配售 集资
恒生 银行 部门
经销 联邦 银行
曙光 新能源 客车 航母
小企业 信贷 冲关
政协委员 建议 汽车业 投资
合创 电动车 品牌
渣打 核心 资本
首创 置业 金额
兴业 发盈警 业绩
白衣 骑士 子公司 主体
营运 业务 亏损
金融 发盈警 年度 亏损
恒丰 金业 投资者 条款 磋商
董事长 贷款 目标
旅游 旅游 业务 股权
汇丰 整体 国际
渣打 计划 集资
出售 资讯 收益
置地 核心 盈利
食品 借壳 发展 重组 交易
建筑 国际 合约
分析 大行 再融资
华润 燃气 恒生 综合 指数 成份股
华润 置地 商业地产
无缝 绿色 亏损
人民币 产品 系统
绿城 存货 压顶 投行 评级
实业 内地 住宅 项目
行长 方式 融资
国美 胜算 命运 案件 开庭
复地 合约 销售额
石油 集团 煤层气
中金 国际 板主 承销商
国际 资源 盈德 气体 恒生 综合 指数
集团 申报 股份
银行 计划 联通 降价
快讯 华润 置地 午盘
中铁 中铁 工程局
中铁 母公司 中铁
快讯 金隅 项目
华能 集团 研究 风电 业务
电器 内地 农村 市占率
电讯 盈科 电视 内容 业务
电讯 盈科 私有化 评论 搜查
盈大 地产 派息
裕元 经营 收益 净额
彩电 手机 销售 目标
中信 泰富 钢铁厂 股权
中信 泰富 钢铁 权益
化学 联邦 银行
金融 行业 基本面
华富 新闻 母公司
合动 能源 集资
国泰 前景 油价 利率
数码 申报 股份
基金 物美 商业
染指 帝通 国际 试水 资本 市场
农科 发盈警 盈利
启动 平台 战略
商品 批发网 上线
布局 电子商务 产业链
职员 美女 厨房 监制
集团 影响 运作 公署 调查
中信 泰富 钢厂
中信 泰富 石钢 股权
航运 市场 风险
现金 资本 充足率
净利 中信 泰富
华语 商营 电视台
图文 高层 调查 高层
图文 高层 调查 高层
图文 总经理 现场
大唐 发电 大唐 财务
大福 证券委 董事 主席
廉政公署 证实 无线 职员
机电 股份 公司
港媒 节目 事件
股权 交易 部委
精熙 国际 派息
长盈 旗下 油田 浅层 油井 投产
廉政公署 将军 电视 调查
财爷 事权 征兆
高管 电视 行业
电影 亏转 派息
巨头 撑场 身家 投向
京客隆 股东 大会决议
大酒店 入住率 入住率
大酒店 资本 发展
化工 综合 溢利
快讯 地产 业务
有线 宽频 世界杯 客量
战略 合作 前景
渣打 首席 总裁 渣打 计划 国际
渣打 集团 身份 国际
内地 投资者 客源
建业 旗下 公司 罚款
盈科 象征性 罚金 暴利
神华 净利润 派息
空头 公司 艺人
损公肥私 节目 清理门户
福记 食品 美心 集团
电讯 私有化 两地
调查 盈大 事件
市场 新能源 汽车
汇丰 人民币 融资 利率 标准
洛钼 集团 股权
环康 集团 财季
露面 高层 艺人 调查
神华 现货 煤价 高位 波动
船舶 磋商 股票
跨国 品牌 技术 市场
资本 汽车 生产
小组 公司 秘书 角色
腾讯 尾市 业绩
总经理 大发 饭局
神华 经济总量 目标
中银 优惠 利率
资本 神华 战略
佳邦 环球 多媒体
合动 能源 股价 热议
复地 集团 净利
汇丰 高层 内地 障碍
机电 工作 程序 车辆
行业 前景 偏向 公司
工商 亏转 派息
资本 新盘 老房
情绪稳定 电话 朋友
网游 增长率 投资者
当红 卧底 贪污案
楼市 高位 业务
内地 时间表 目标
联姻 现实 难题
侨雄 能源 煤炭 业务 公司
保利 协鑫 业绩
保险业 资产 总额
建设 内地 楼市
实力 建业 亏转 派息
发布会 近况 案件
产业 基金 单位
投资 机构 声学
旅游 列车 协议
物美 投资 机构
记者会 口罩 剃刀
保利 协鑫 营收 全球 发电
净利 增幅 手机
行同 再融资 悬念
宏通 集团 集资
快讯 铝业 公司 合资 公司
用户 盈利 增幅 个位数
黑色 出租车 生产商 差钱
天汇 豪宅 交易
记者会 内幕 曝光 猛人 秘密 策划
表态 地产 股权
净利润 市场 预期
年报 业绩 预计
行长 汇控 态度
华润 水泥 毛利率
创展料 内地 楼市
恒地 机构 投资
启动 电动汽车 个人消费 市场
润电 电价 地点 风电场
资源 盈转 亏蚀
地产 协议 销售 现金
中信 泰富 出售 石钢 钢铁
中信 泰富 石钢 调整 战略
石油 壳牌 能源 公司
石油 壳牌 资产
地方 融资 风险
中银 客户 贷款 保险业务 亏转
中银 息差 压力
同店 销售 内地 自营
摩通 海螺 水泥
新能源 红利 认股权证
泰达 物流 派息
石油 壳牌 借箭
联邦 制药 派息
地产 销售 目标 股权
中央 薪令 薪酬
科工 母公司 资产
国际 合法 地产
国际 地产 加速度
住宅 按揭 抵押 证券 中银 净利
华能 电力 人民币 派息
富力 销售 目标 楼市 发展
富力 地产 派息
电器 分销商 渠道 对垒
设计 集资 方案
海天 国际 派息
物美 商业 盈利
联通 盈利 主力
首创 置业 布局 商业地产
首创 置业 布局 商业地产
国际 地产 计划
估值 缺口 国际 地产 业务
华润 微电子 业绩 面值 影响
华能 电力 融资券
迹象 运营商 业务 突破
富力 地产 盈利 集资 计划
富力 地产 地价
证实 启动 融资 融资
电视广播 委任 董事
融资 先行 资本 压力
首创 置业 战略 转型
电力 新能源 权益 装机容量
九龙 单价 地王
模式 再融资 靴子 落地
券商 预计 盈利
华润 置地 净利
复星 国际 研究 旗下 项目
天能 动力 奇瑞 合作 电动车
融资 市场 融资
富力 地产 公司 重大事件
汇控 股本 纪勤料 目标
账户 尾号 石油
手机 平台 边缘化
南车 地铁 大单
集团 油气 资产
化学 人民币 派息
发债 炼油 业务 亏损 边缘
公司债 母公司 油田
炼油 盈利 市场化 发展
中铝 氧化铝 销售价格 成本
净利 母公司 资产
华电 国际 净利
华电 国际 年发电量 目标
华电 国际 售电量 燃料 成本
华电 国际 再融资
胜利 汽车业 高端
复地 转型 国铁 狮门
金矿业 人民币 派息
招金 黄金 售价 毛利率
业绩 股债 公平 变动 影响
盈德 气体 派息
汽料 基地 建设
雨润 销售量 毛利率
中芯 成芯 半导体
中铝力 铁矿 项目 变数
净利 母公司 资产
汽车 发布会 疑团
集团 声明 品牌
实业 物业 销售 盈利
民安 出售 调查
贷款 供股 计划 进展
山钢 曲线 铁矿
跨境 贸易 人民币
债权人 汇控 世界 债务 重组 计划
港市 预测 新股 运营 能力 考验
紫金 矿业 人民币 派息
食用油 加工 经营 利润 利润
龙源 电力 派息
大行 方案 靴子 落地 汇金 公司 难题
产量 油价 盈利
油价 波动 净利润
运动鞋 市场 占有率
彻查 贿赂案 石油 姑息
石油 巨头 业绩 预期 压力
福记 海螺 水泥
被控 资料 主席 误会
啤酒 亏转 派息
分流 银行 融资 压力
石油 政府 收益 起征点
品牌 酒店 州际 集团
国美 卖场 精细化 经营 转型
富力 物流 产业 工业 地产
保荐人 兆丰 资格
国际 差异 误会
海信 重组 核聚变 效应
百田 石油 研究 主板 可行性
银行 高管 薪酬 大行 后手
中央 检查组 石油 调查结果 突破
复星 国际 医院
坏账 计提 重组
企业 环境 违规
中材 股份 建设 风电 叶片 基地
石油 原油 储备库
汇源 浓缩汁 业务
地产商 内地 地产 先声夺人
董事长 航空 风险
大行 外币 债券
产业园 预计 销售收入
石油 工程 服务项目
石油 集团 旗下 企业 投资
总部 资源 业务
策略 投资 公司 权益
再融资 人士 市场 传言
筹宅 经济 时代 发力 网络 银行
高端 物业 发力 业绩
销售 计划 检验 试验田
华润 电力 投资
国美 电器 门店
国美 电器 营业
华达 亏损 派息
富力 协议 销售
波段 投资收益 人寿 净利
地产 销售 售价
融资 计划 新债
机场 管理 资产
转型 国美 电器 净利
资本 资产负债 比率
首长 国际 资产 管理
业务 投资 挑战 人寿
人寿 淘金 金融 地产
中材 股份 净利 增幅
科工 亏转 派息
副行长 汇金 总经理
国际 旅游 东风 机场
集团 执董 执董 主席
建设 委任 集团
国寿 战略 合作 协议
发展 盈转 亏蚀 派息
能源 主力 炼厂 开工率 历史
汇丰 计划 营业网点
国际 案中案 经理
新房 销售 目标 合作
银泰 新天地 酒店
时代 年报 国美 落子
启动 全球 现金管理 服务
国际 案件 会计师 调查
百龄 九禾 生物 资本
股东 议程 元素
发展 委任 主席
汽车 年度 净利 人民币
恒大 地产 销售 毛利率
汇丰 全球 经济 新品 港股
大行 汇金 红包
动向 首席 财务
嘉华 国际 亏转
天业 节水 派息
网络 融资 贷款 余额
会计准则 国寿 双重
汇金 总经理 副行长
押宝 土地 资金
诱导 客户 产品 中银 职员 检控
金融 电子商务 小贷 公司
银行 家族 后人 渣打
地产 酒店 营业额
建料 获母 地产 业务
创维 数码 股东
航空 主业 亏损
国药 医工 医药 收官
国际 合营 网络系统
目标 运力 市场
三丸 杰料 业绩 亏损
创展 高端 地产 布局
时富 投资 亏转 派息
矽感 科技 配售 股份
套利 大行 铺垫
神华 煤炭 销售 售电量
股评 国际 供股 跌幅
长远目标 负债 比率
霸王 经营 溢利 毛利率
水业料 年度 业绩 亏损
中材 水泥 季度 亏损
环球 球会 诉讼
华晨 毛利率 轻型客车 销售
华讯 高层 盈警
国际 股东会 股本 重组 供股 议案
通天 酒业 生产线
营收 项目 贡献 销售
紫金 矿业 金矿
保利 购母 企内房
创维 电视 销量 销售额
大唐 发电 火电 机组 利用率
向内地 员工 成本
客户 平均利润 空间
重拳 调控 内资
立案 调查 紫金 矿业
铂阳 太阳能 业绩
货运 市场 整体
建筑 建筑业 签合同
借壳 难题 东风 集团
寿险 主业 产险 盈利
富通 投资 计提
技术 新能源 项目 落户
净利 海通 股权
新政 落地 按揭 贷款
消息 官方 市场 传言
绿城 楼盘 目标 均价 成本
叫板 苹果 技术 底气
年报 曝光 线路图 国寿 金融股
股权 新一轮 资产
公开审理 法院 审理 具体安排
电气 手头 订单 核电
再融资 方案 股东大会
大唐 发电 发布公告 创业板
年收入 业绩 命系
彩娱 备忘录 内地 彩票 互联网 业务
汇控 任命 企业 金融 主管
绿城 预售 净利
调控 政策 优先 票据
主席 年薪 股东大会
建筑 二度 发行价 保卫战
传汇 渣打 竞购 银行 控股权
品牌 考验 海信 重组
富达 国际 金矿业 申报
布局 银行 股份
电讯 盈科 高息 旧债
利润 行业 复产
公开审理 国美 封口令
建筑 经营 溢利
景泰 盈利 地产商
经营 溢利 亏转
利润 油料 收益
年报 数据 内房 关键词
国际 影音 通讯 业务
汇控 竞购 银行
夫妇 雨润 食品
体育用品 投资 路径
钢铁 毛利率 售价
医疗 产业链 办法
冲击波 传统 企业 数字化 危机
玻璃 出售 兴业 补充协议
油田 中标 石油 口气 工作量
地产 天安 股权
地产 调控 政策 影响 销售 目标
中银 住宅 按揭 抵押 证券 账面
国际 煤机 机会
金源 米业 本年度 业绩
多媒体 内地 销量 竞争
英皇 娱乐 龙彩 娱乐
国泰 货运 客运
国际 货运 业务 合资 公司 股东
胞妹 国美 体育用品 市场
电气 分派 股息
大力发展 市场 业务
仁济 医疗 盈转 亏蚀 派息
有色金属 矿产 业务
中材 人民币 工程 承包合同
中银 优化 实体
息差 基点 基点
投资 委任 投资 经理
医疗 信息 集资
汇创 委任 执董
委任 行政 总裁
渣打 股本 目标
环球 数码 财季
电讯 重组 物识 投资者
赛迪 股份 有限公司 媒体报道 公告
科技 居民 企业 股东 企业 所得税
新能源 盈转 亏蚀 派息
银行 流量 提供者 股价 波动
大福 海通 经纪 队伍
景泰 预售 预售
股东 金饰 协议
万向 母公司 污水处理
科技 季度 盈喜 盈利
特步料 订货会 定单 理想
单价 中信 泰富 走后门
低价 中信 泰富 交易
赛迪 咨询 行业 潜规则
中信 资源 业务
油气 公司 收官
保利 地产商 恒大 降价
内地 竞相 发债 融资 利息
投资 晨鸣 纸业
利郎 同店 销售
外滩 地王 难题
恒大 地产 合约 销售额
恒大 地产 打响 开发商 降价
恒大 全国 楼盘 新一轮
环球 集团 执董 行政 总裁
复地 合约 销售额
指欧债 危机 业务 影响
销售 销售 面积
泥料 毛利率 派息 比率
股市 波动 措施 错盘
实业 物业 办公 场所
恒地林高演 市场 因素 投资者 保本
恒大 全线 调价 假摔
金隅 股份 旗下 水泥 资产重组
游戏 业务 影响 腾讯 股价 因素
布局 淀粉 行业龙头
电影 内地 主战场
电信 运营商 电子书 市场 成绩单
赛迪 总裁 赛迪 事情
首钢 高层 变动
建筑 项目 合约
中材 投资 机构
中渝 置地 销售额
建设 发展 酒店 项目
国泰 财务 业绩
物美 商业 规模
理文 纸浆 业务 亏损
盈大 地产 楼价
裕元 经营 收益 净额
国际 重组 方案 可行性
全球化 战略 落户
华润 电力 合营 华润 联盛 权益
南华 置地 亏损
汽车 汽车 销售
销售 预期 行业 销售
国美 销售收入 双位
复星 财阀 旗下 证券 谋划
恒大 活动 营销 策略
恒大 地产 优惠
掌门人 勾画 中信
摩根 大通 联华
汇丰 业绩 理想 公司 前景
淘宝 雅虎 跨国 网购 平台
赛迪 咨询 媒体
变数 再融资 方案
出售 别墅 金额
中信 泰富 补付
中银 女职员 迷债 欺诈
降雨 供应 实质 进展
华润 电力 华润 联盛 股权
华润 电力 华润 联盛
私有化 国际 方案
国美 董事会 委任 资本 董事
股权 股东 国美 危机
合动 能源 股东会
联通 降价 用户 手机 保贴
腾讯 互联网 业务
腾讯 盈利 人民币
领汇 联邦 银行
骏威 销情 理想
价格战 运营商 角力 上网卡
电气 恒生 指数 成份股
能源 油气田 项目 权益
中信 泰富 成本
神华 煤炭 销售 售电量
合动 能源 变相 利益 三国演义
创展 调控 机会
恒地 代息 定价
恒大 降价 无人 楼市
金矿业 黄金 资源整合 框架 协议
药厂 直销店 规模 营业额
视频 动漫 手机游戏
紫金 矿业 计划
银行 再融资 难题
报纸 公司 新闻
未果 国美 任命 资本 董事
中信 泰富 土地 困境
中信 泰富 特钢 业务 计划
中信 泰富 半岛 项目 计划
中信 泰富 补付
仁济 医疗 执董 行政 总裁
乘数 效应 石油 加码
集团 主攻 内销 市场
恒生 人币 存款 双位数
集团 银行 贷款 协议
汇富 金融 溢利
发债 合动 能源
中信 泰富 铁矿 投产
电子商务 脱线 倍数
首创 置业 公司债 评级
中盈国金 资源 富达
创维 数码 资产 管理 公司
国际 药业 出售 目标 公司
国泰 航空 航班
恒大 地产 销售 突破
恒大 总裁 降价
淘宝网 开店 计划 销售
百盛 危机 影响
医药 计划 内地 地产 市场
石油 壳牌 天然气
机械 物业 办公室
彩虹 电子 委任 副总裁
快讯 一审 国美
快讯 国美 涨幅
恒大 继续执行 优惠
新华 母公司 合营企业
股权 家族 信托
立志 国际 太阳能 业务
贸易通 信息 合作 协议
集团 旗下 资产 方案
宣判 定性 量刑 关键
建筑 石油 项目
风电 能源 合营 风电场 项目
科工 股东 协商 资产重组 事宜
环球 内地 业务
铝业 人民币 工业用地
开店 对阵 耐克
指电盈会 研究 国际
盈德料 氧气 装机容量
神州数码 管理层 股权
地块 中铁 地王
集团 年度 基金
骏威 董事长 理性
股东 贷款 加码 人民币
石油 壳牌 权益
石油 计划 业务
石油 炼厂 投产
置业 地王 闲置 调查
华电 人民币 发电
恒生 物业 总部
神州数码 主席 股东
集团 色欲 稀土
仰融 集团 押宝 新能源 二度 造车
中信 泰富 资金 压力
立案 内幕 交易
石油 业务 重磅 加码 中油 勘探
银行 再融资 方案 密集 时间
酒业 谋划 原料 基地
华电 国际 发电
恒大 售楼 销售
泰盛 国际 股份 单位
大中华 业务 理想
小轮 粉岭 地皮
中骏 置业 地皮
主席 伟民 股东 供股
年度 业绩 亏转
电讯 宽频 订户
国泰 中信 泰富 空运 货站
招金 金矿 股权
指数 指数 协议
集团 配售 新股 配售 协议
环球 总值 合约
长盈 油田 油井 投产
鞍钢 母公司 重组
招标 规模 总和
国美 合作 协议
国美 战略 合作 大单
大唐 发电 掘金 煤制气 核电
新浪 战略 合作伙伴
港铁 货运 运量
帝通 主力 发展 电影 业务 黄金 发展 机会
战略 合作 产品 销售 渠道
港股 内地 信心
笔克 合营 公司 分包 协议
内地 销量 市占率
中信 世纪 交易
倒数 全球 市值
利邦 投资 机构
帝通 国际 股价
国泰 航空 委会
永义 实业 股东
资本 策略 地产 营运 总监
融资 银行 价值 投资 机遇
融资 友邦 攻防战
国盛 投资 基金 委任 秘书 财务总监
国艺 委任 国林 主席
新世界 贷款 融资
紫金 矿业 连环 筹资 购矿
谈判 降价 友邦
资本 策略 执董 营运 总监
传媒 委任 财务总监
高层 变动 总经理
保华 建业 委任 主席
利邦 理想 销售 双位数
富力 地产 售楼
富力 销售收入 销售 面积
升级 奇虎 法庭
奇虎 战争 升级
铝业 氧化铝 价格
首创 置业 内地 发展商 项目
人寿 金隅 股份
出售 星力 交易
启动 招标 招标
传恒地 计划 银团 贷款
内地 调控 政策
补贴 政策 电动车 目标
积金 收费 中银 序幕
恒盛 地产 保本
集团 重组 收官 资本
重组 中房 巨兽 联姻
石油 亏损 产业
能源 物流 委任 董事
启动 预计 融资
融资 市场 预期
兖州煤业 摩根 大通
前湾 散杂货 码头 国际 布局
帝通 国际 行使 认股权
汇丰 供股 计划 股份
员工 薪资 条件
重钢 钢材 产量
报纸 公司 新闻
合一 国际 公司
大料 销售 均价
旅游 地产 项目 动工
趋势 合作 框架 协议
金属 资源 交易
出售 港机 股权 国泰 资金
国泰 航空 出售 机工程 股份
地产 石油 项目
客户 谈判 成本
私有化 骏威 比例
恒大 售楼 策略 销售额
证券 经纪 市场 社会 服务
汇丰 中资 合作伙伴 合资 证券公司
汇控 总部 市场
果汁 发展 行业 水平
裕元 经营 收益 净额
穷人 银行 小贷 问世
华润 电力 发电量
金蝶 企业应用 高端 市场
调控 影响 局部
资本 资产 净值
财经 杂志 律师
汇丰 集团 总裁 静候 国际 规则
科地 农业 业绩 影响
蒙牛 毛利率 变化
能源 盈利 矽未
外滩 地皮 股权
抱团 医药 分销 三国鼎立
中铁 子公司 人民币
布局 恒大 销售
置业 亏转 派息
渣打 石油 抄底
腾讯 分析 网游 市场
金隅 集团 整体
老板 卷烟纸 股权
电信 信号灯 系统 设备 公司
趋势 盈利 业务 毛利率
华润 电力 煤矿
吸金 地产界 位女
中策 洽商 押后 期限
昊天 能源 集团
国际 委任 行政 总裁
燃气 中裕 燃气 股份
众安 坑区 地皮
出售 兴业 证券 股权
旭光 药用 芒硝 销量 目标
旭光 资本 业务 影响
预计 年度 业绩 亏损
登场 定位 分歧
大唐 亏损 派息
汇报 影响 旗下 楼盘 销情
恒基 地产 天价 豪宅 降价
恒基 地产 影响
新世纪 集团 物业
投资 股东 市场 股权
永义 国际 主席 商罪 调查
永义 主席 法律
合营 内地 婴儿 乳品 市场
草根 网站 互联网 大佬 打响
科技 配售 新股
造船 大单 金额
中油 燃气 煤矿 勘探 业务 金额
保利 协鑫 项目
渣打 世界级 金融 产品
求伯君 亲点 接班人 归队 业绩
矿业 人民币 工业
神威 药业 药业
绿城 后遗症 资金 缺口
晶片 业务 盈利 贡献
置业 投资 配售 期限
中盈国金 资源 富达
中铁 定向 股东会
联通 试水 手机 业务
欧元 动漫 星美 国际 产业链
建筑 银团 贷款
意向 绿城 变相 降价
橙天 内地 影院
母公司 大唐 发电 股本
伙法 内地 汽车 融资 业务
人民币 产品 需注意 流通量
理文 制纸 效率 发展
水务 行政 总裁
燃气 期权 行使 股份
酒店 基金 抄底 小试牛刀
天大 石油 管材
天大 石油 基金
股权 架构 财务状况 资料
恒大 地产 项目
报纸 公司 新闻
骏科 网络 钼矿
盈转 亏蚀 派息
内地 项目 股权
地产股 比数 私有化
文化 媒体 业务 中影 大单
文化 电影 媒体 产业链
集团 出售 国际 大厦 权益
地产 酒店 资产 管家
东风汽车 总裁 职务
中信 资源 油田 试产 产量
地产 私有化 股东
国美 发展 战略
地方 政府 项目
酒店 出租率 房价
汇控 资本 证券 息率
科士 威料 年度 溢利
地产 销售 弹性 定价 策略
复星 股权 掘金 跨境 投资
旗下 食品 公司
[truncated: 556,760 more chars]
