# Supplementary material for: Fairness modeling for topics with different scales in short texts
Source: PeerJ Comput Sci. 2025 Jul 23;11:e2936. doi: 10.7717/peerj-cs.2936 (PMC12453639; doi:10.7717/peerj-cs.2936)
Supplement: Supplemental Information 1 [file peerj-cs-11-2936-s001.zip › MixTM-G/output/dwid_pt]

0 1 2 3 4 5
6 7 8
9 10 11
9 12 13 14 15
16 17 18
19 20 21
22 23 24 25 26 15
27 28 29 30 31 32
33 34 35 36 37
38 39 40
41 42 43
44 45 46
47 48 49 50
51 52 53
54 55 56
57 58 35
59 60 61
62 63 64
65 66 67 68 4 69
70 71 72
73 74 75
76 77 78
79 80 81 68
4 82 83
84 85 86 87
88 89 90 91 92 93
94 95 11
96 97 98
66 99 100
101 102 103
4 104 105
106 107 108 107
109 110 111
88 91 112 113
114 115 116 117
118 119 120 121 122 123 124
89 125 126
127 128 129 130
131 132 133
134 135 136 105 137 138
89 139 140 141 142 112
143 144 24
145 146 147 148 149
150 151 152 153
154 155 156
157 158 159
160 161 162 163
164 165 166
167 168 169
170 171 172
67 173 174 175
176 177 178 12 178 111 179
180 181 182
1 8 183 184 185
186 187 15
188 189 190
57 191 192
193 194 195
196 197 107
198 32 199
138 200 201 202 203 192
204 169 67 69
7 205 206
207 208 209
210 211 208 212
213 31 214
215 139 140 216 217
218 219 73
220 221 222
223 224 225
226 227 228 229 230
231 232 233
234 235 214 178 236
237 238 239 240 241
242 243 244
139 245 12
246 247 248 249
88 250 251 252
253 254 254
255 256 257
258 259 260
261 262 263
3 264 265 266
267 268 269 270
206 68 271 272
273 274 275 181 276
277 57 278 32 111
279 280 144
67 233 221
281 282 283
284 89 285 15
286 287 288
289 290 291
12 57 292 13
293 294 295 296 297 298 299 300 301 302 192
303 304 305
118 192 306
107 307 108
247 248 308 246
309 310 311
312 313 250
314 248 315
316 317 234
318 319 303
320 321 45 322
88 323 177
324 325 326
327 328 329 15
330 62 197 35 331
88 91 332 12
333 1 195 192 307 334
43 335 336
337 338 339
340 341 342 343 12 212
344 345 346
347 335 348 349
350 351 352 192
353 354 153 246
355 356 357
358 359 360
134 148 361 362
363 332 203
364 365 366
88 367 248 91
301 368 11
369 370 35
4 213 83
73 371 372
373 374 159 375 376 377
378 379 380
381 81 68
31 261 382 104 15
383 87 384
385 4 83
386 387 388
389 390 15 391
208 321 13
392 393 251
169 66 65
394 73 395 112
396 197 397
398 81 399 400 401 68
39 265 402
274 403 404 405 112
65 406 4 83 407
408 409 207
353 16 410
411 57 412
413 414 415 2
416 417 271
418 419 420 421
422 423 387
424 425 66 189 426
427 428 429
430 31 431 432
433 434 435 436 437
398 438 439
440 441 442 443
201 132 444
340 445 446
447 448 12
183 449 450
451 135 370 452 453
454 455 409 456 457
458 459 233
460 461 462 463 464
465 4 83 407
180 466 467 331 468 469
470 471 472 473 47
171 474 475
242 476 477 478 331
94 81 479
480 481 147
482 483 214 484
485 206 486
487 331 488
489 44 490 491
492 159 493 15
169 66 494 65
442 495 165 205 496 192 138
497 498 212
499 500 95 501
502 65 4
503 504 251 309
505 506 507 508 509
510 379 380 511
512 513 514 515 516
517 45 518 118
519 520 521 522 270 523
524 525 247
55 526 527 528 529 530 73 440 56
43 531 532
533 534 73
424 169 163 535
536 537 538
309 274 247 73
323 539 4 540 83
73 541 542 543
544 545 546 547
548 549 550 551 552 192
553 554 555
88 556 557 242 12
558 240 559 265 560
91 561 562 248
73 563 250 93
564 271 32
565 208 566
567 568 569 570
238 571 181 240 572
324 480 481
573 324 574
575 147 576
504 251 309
577 578 15
9 10 579
580 581 582 259 583
201 73 584 192
585 331 586
587 8 407
293 302 300 301 51
12 432 28
588 589 590
591 592 593
481 373 594 595
596 597 76 598
599 600 601
169 65 66 45 206
602 603 604 16
242 605 606
88 607 562
608 545 609
610 611 612
613 614 615 112 616
617 163 67 424
1 104 192
618 619 620
621 132 73 133 178 622
623 43 159
624 625 91
321 626 627
89 12 67 276 91 248
628 629 630
631 632 547
633 620 634
635 332 636 12
637 638 29 214 178 31 639
88 640 15
133 535 641
169 353 195 642
643 402 579 51 265
118 644 645
646 458 33
647 648 649
650 89 651
652 598 285 653
654 28 104
169 655 656 458 322
657 658 659
660 247 13
365 503 250 212 661
662 214 213
197 206 107 334
88 624 663 625 276 91
247 598 469
88 449 367 112
664 665 666
109 192 667
668 73 329 15
669 570 98
670 9 671 672 67 271
66 673 65 33 674
675 484 676
73 677 678
679 399 216 680
139 681 14
682 353 113 683
293 302 684
169 685 686 687 104
688 689 690 91 691
481 480 147
340 692 693 694
695 577 165 140 696 250
503 697 409 207 698 208 699
700 95 94
701 15 334
461 192 425
118 427 702
703 704 705 706 469
707 708 709
710 711 261 712
28 104 713
714 715 716 715 717
718 719 33
505 367 248
65 67 68 4 69
466 147 275 720 721 192 331
193 722 723
724 725 726
727 728 729 13
65 66 628
574 730 731 732
733 657 734 47 735
438 736 737
543 738 691
253 739 740
91 202 562
741 620 324
742 743 197 244
741 361 744
292 745 746 28 15
747 400 748
749 661 750
169 751 234
543 752 753 10
611 754 543
364 755 691 756
757 758 759 760 696 673
761 140 248
762 353 1 763
398 764 765
766 767 768
265 707 579 769
445 770 106 107 334
771 32 192 308
772 91 45
773 91 774 775
671 405 51 69
118 365 776 777
778 248 99
129 779 780
781 356 782
433 132 261
618 783 784
785 786 787
788 76 789
536 537 538
12 790 723 682
0 791 292 682
73 165 792
771 793 91
794 329 15
795 796 797
219 798 799
28 776 91 109 112
624 73 112 177
4 83 407
800 801 802
803 804 739
805 806 105 807
808 809 111
810 418 811
812 813 814 108 598 815 107 816 349
65 66 67 4 69 83
39 817 818
51 167 423 387
819 820 195 821
347 502 197
822 81 272
12 354 823
824 825 826
827 579 112 828
9 829 335
88 91 830
703 700 11
11 831 832 95 499
833 265 834
28 835 57 12
132 214 836
134 696 135 837 192 702 838
839 840 488 840
841 842 843 844
274 845 261
141 12 147 89 651
657 846 543
847 197 107 848
66 69 4
618 784 849
850 851 265
852 853 854 855 856 857 858
618 859 784
860 861 787 862 863
864 865 530
866 68 867
488 868 468 869 468
870 871 872
873 874 875
876 718 877 878 879
88 823 29
880 31 62 234 31 214
365 881 882
312 883 86 884 885
169 886 887 66 888 65
416 271 88
889 543 890
891 49 16
353 892 248 31 111
893 259 894 895 896 897 898
899 62 442 847 814
860 643 402 900 265
901 902 903 904 905 361
906 192 907
908 692 909
910 911 912
913 643 914
543 370 694
88 915 916
917 205 61 15
274 918 306
169 919 168
119 790 920 112 921
922 923 924
441 925 926
12 275 189
353 111 31
10 927 632
928 800 929
177 930 630
931 932 933
934 935 936
937 206 68 938
939 729 267 940 941 16 15
9 942 399
710 178 165
943 261 533 944 498 945 946
9 488 947
948 949 950
951 205 952
88 953 91
954 89 955 782
330 956 630
364 957 958
959 31 435 960 138
446 456 213
961 962 963 964
903 965 966
65 66 4 69 967
4 68 69
968 529 598 969 306
330 970 335 158
971 292 12 972 1
973 427 435
974 975 274 73 331
976 977 978
88 109 91 12 248 979
980 204 981 28 83
107 108 982 983
984 985 197
986 987 598
91 988 93
989 990 501 991
557 930 306
992 993 437
994 995 341 996 706
700 95 949 997
998 353 292
999 117 57
1000 664 1001
1002 1003 784
1004 976 271 686 1005
1006 1007 1008
46 1009 547
1010 1011 303
261 1012 1013
898 1014 1015
1016 152 1017
505 91 691 1018
1019 1020 1021 1022 577
998 704 478 138 1023
1024 739 926
1025 564 1026
134 1027 1028 1029 1030
167 1031 1032
225 1033 1034 165
4 83 1035
1036 1037 1038
400 321 393
433 1039 1040 547
750 1041 706
1042 624 841 459 1043 251
560 1044 738 1045 47
561 91 1046 1047 1048
433 922 31 1049
88 1050 504 214 1051
1052 1053 1054
88 309 31 214 691
169 66 65
1055 247 242
1056 1057 1058 117
88 504 208
671 643 402 707
1059 529 1060
364 1061 935
522 297 298 1062 1063
66 169 65
1064 706 83
796 1065 65 4 83
331 1066 545
321 409 1067
804 261 1068 1069
1070 1071 1072
88 89 1073 139 15
1074 65 66 164
409 321 1075
170 169 678 1076
1077 1078 1079 1080
671 12 399 1081 104
1082 183 892
1083 1084 194
643 265 553 1085
710 88 1086 91 248 1087 251
214 246 32 562
213 407 65
198 393 311 370
561 214 28
1088 12 4 83
1089 109 91
31 932 1090 1091
86 1092 112 885
7 429 8 112
12 1093 61 1094 28 1095 57
1096 949 95 11
1097 13 184
547 12 1098 682 1099
974 1100 1101 563
1102 265 1103 1104
367 67 91
295 296 1105 1106 190 1063
169 94 1107 796
1108 989 1109
274 1110 250
1111 259 657
1112 1113 251
169 1114 9 485
922 73 159
1115 1116 1117
1118 371 488
420 265 1104
1 105 1119
1120 1121 442
427 1064 111 609
1122 1123 164 144 265
498 1 57 13
94 729 81
169 28 766
488 1124 1125
188 561 624
88 73 1126
1127 433 657 1128 1129
968 864 15
1130 274 247 91 1131
265 1132 1133 51
1134 192 1135 192
1136 1137 1138 743 206 848 1139
171 475 367
1140 340 12 1141
1142 273 1143
1144 1145 1146 1147
184 701 15
1148 932 1149
88 1150 1151 562 1152
119 1153 1154
1 1155 67
276 276 663 1156
365 1157 364
748 1158 399
810 418 140 1159
804 1160 1161
88 1162 73
1163 1164 1165
29 629 1166 1167 1168 1113 251 547
1169 440 1170 1171 1172 851
502 214 1173 1174
1175 386 1176 364
265 777 103
32 248 403
43 1177 250 1115
4 427 782
1178 1179 1180 138
89 12 1181 557
330 1 1182
427 4 491
247 627 723 98 1183
791 332 635 962
1184 144 1104
88 624 1185 91 222 177
169 1186 28 213
1187 512 1146
1188 347 598
62 4 83
1106 664 1001
129 147 481 61
329 1189 15
88 1190 905 140 91 1191 1192
1176 1193 1194 777
1195 1196 1197
118 935 1198 1199 27
1200 560 587
169 1201 67
1202 968 1203 15
1204 1205 67
4 1206 83
1207 340 454 1208 1209
1128 344 1210
1211 1212 1213
197 445 108 107
1214 723 1215 1189 1216
81 1217 67 1218
31 12 1219 1220 1011 15
134 181 543 212 1221 572 1222
1223 1176 1224
581 259 282 1015
917 312 12 1225
1226 520 915 189 15
205 1227 177
347 107 197
1228 57 405
917 95 997
1229 431 121 1230 1231
88 910 911 1232
10 1233 427
169 1234 1235
1236 533 997 399
723 1215 1237 1238
393 147 210 321
1239 31 1240 1241 1242
94 147 95
1243 234 214
1244 948 950 1245
1246 91 438 251
1247 95 700
1122 1248 1249
274 1006 275 28
1250 1251 1252 1253 1254
1255 257 52 206
213 1256 1257
502 51 1258
31 15 1259
1260 1261 121 1236 4 83 892
1262 1263 81
1 646 1264 33
599 1265 1266
119 270 157
1267 1268 1269 1270 192
119 1271 247 547
198 1272 251
1273 9 1274 1275
449 1276 1277
1278 1279 1280
710 225 111
466 1139 1281 627 182 1014 468
1282 274 176 206
948 501 950
229 1283 1037 1284
105 11 892
1244 948 950
1285 178 1286
570 112 469
175 117 169
1287 67 782
624 29 1288 1289
91 611 1290
9 66 316 51
452 135 780
67 4 83
936 1291 1292 1293 1294 1295 1296
19 43 1297 16
1298 1299 1300 112
1301 1302 859
974 274 1303
1304 1305 1253
99 67 387 579
323 62 431 270
88 1306 1307 212
881 1308 1309 192
309 13 1310 251
1311 1312 45 94 1313 105 399 1119
4 594 83
707 95 11
1314 167 175
438 370 782 1315 1225
261 1316 184 1317 924 16 132
1318 1319 1320 723 1250
562 639 91
193 1321 73
1302 1322 1323
1324 1325 1326 118 282 1327
1328 132 236
433 438 184
1109 1329 707
171 475 1330
117 308 61 488
274 533 340 73 91 1331
577 1332 1333
1334 1335 598 1336 1337
1338 182 261 1060 182 192
12 1339 76 1340 334
1341 547 723 1342
1096 320 1343 321
353 248 1344 246
1345 657 581 664 547
166 1346 1347
1348 1349 1350
1351 706 1352
1353 44 1354 429 316 312
26 1355 15 1356
351 1357 98
780 1358 1359
1073 1360 600 1361
1362 206 1363 1364 1365 1366
488 1367 1368 405
548 15 1369
192 1370 1371 704 1372 1373 1374 15
1375 12 12
169 235 535
1376 1377 1022
381 1378 251
1325 1379 1380 1381 1382
274 1383 1384 214 1385
1386 324 784
1387 1388 1389
1278 1279 1280
364 3 238
800 401 399
371 73 274
700 1390 1391
1392 118 1393
1394 297 629 1395 547
353 329 556
932 1327 73
1142 435 1395
433 1396 166 1397
1398 1399 1400 111
804 940 1401 73
562 932 138
419 1402 1403
1404 333 1405 70 72
1406 519 1407
651 1408 1409 182
1410 206 1411
547 1412 119
814 1413 1414
1096 624 91 1047
804 510 1415 192 1409 1331
274 403 251
1416 364 1417
1418 1141 214 639
505 1419 1420 345
398 1421 1422 702
88 91 1423
189 1424 73 1425
94 95 67 407 579 11
432 1426 57 1427
1428 351 16
1429 1113 250 247
242 605 1307 197 397 848
1430 1431 1432
1433 1434 1435
1436 31 234 444 235
1437 1438 1439
73 1189 15
1078 182 1440
67 685 687
741 1441 1442 1443 620
1243 957 1007 140
353 189 1444 250 1445 251 1446
1447 441 164 265
169 1448 739 773 1005 168
794 1449 391
101 102 1450
88 31 1243 782 28 639 111
88 1 91
134 242 442 1451 572
1452 1086 1453 91
95 700 579
365 1454 321 212
134 827 12 28 1455
533 1456 1344
643 95 501
1457 197 15
316 516 312
502 1204 364
1458 259 205 1215
132 1459 1460
1236 304 192
213 104 28
62 1408 1032 1461
88 739 859 1067 1462
435 31 372
1463 1464 1465
1466 250 251
94 1467 81 1468
1155 31 91
1176 1469 1470
1471 111 794 119
73 15 1472
488 235 1473 1474 1475
270 1476 1477
73 1150 1478
1479 29 841 1480
88 1481 91
73 630 1482
65 66 405
1483 1065 1484
1485 1426 1254 1486 1487
1488 81 45 39 1489
242 1490 1491
1492 1176 1493
793 791 1494 1495 15
715 1496 361
132 1497 354
1498 1499 1500
1246 1501 1502
169 766 491
169 206 68 405
274 983 107 73
1503 1504 1505
1506 1507 213
1508 975 168
504 1271 1096 111
1509 1510 1511
1512 693 1513 1514 702 1515
88 488 1516 247
480 903 1517
7 427 301 407
1354 702 1518
169 1519 1072
400 1520 1521
192 1522 1523 1409
932 1405 197
1524 672 28
1142 331 466 1525
89 1526 469
347 483 598
169 66 316
943 925 1527 1528
1 111 1529
169 1 766
1406 1530 1531
424 173 906
1255 1171 1532
1533 1534 945
134 1535 1536 138 1537
940 212 222
1538 1108 1539 1540
1541 713 4 8 83
1452 1072 1542 1543 56
940 1544 73 1545
433 219 454
929 1546 1547
1548 192 1121
67 69 963
1128 1549 1550 282 1551
1318 1552 89 547
1553 1554 1344
4 800 68 83
138 1555 1556 1557 1558
1559 1215 114 723 1560
1561 169 1482 1218
1562 1563 107
452 543 671
1404 119 876 121 261 35 270 15
771 1564 1275
796 69 406
192 1522 1565
176 1566 1006 334
1567 1568 1569
1570 1571 1572 119
905 141 1573 1574
742 89 1575 848 1253
1576 533 442
1215 406 399 1577
28 505 57
1176 1578 777 1579 1580
860 103 1581
1204 205 1582
483 57 1583 15
970 250 64
438 1584 1585
88 597 259
238 1586 1587 399 1588
189 983 285
94 949 95 11
1589 112 31
44 1590 1591 1592 1354
1593 1594 394
1595 1596 111
169 1597 529 399
1016 987 334
1598 4 1 1599
1508 596 197 1334 881
803 1600 1601
206 265 164
293 1602 690 301 579 300 1529
1603 572 723 1026 111
269 21 19
691 629 31
275 1604 1605 99 1606 1121
871 1607 293 300
505 201 138
213 104 28
312 1608 1553
1000 89 753
435 982 251 31
1609 197 1563 502 334
510 1610 15
800 1611 4
1612 983 905 1613
169 1614 83
1615 1616 146 581 1009 133 547
118 95 700
31 250 357
201 1617 1499 335 410
242 1618 181 88 418 636 27 1513 181
1438 407 862 437
169 65 66 1619
1620 512 1621
1622 575 576 966
121 1623 1624
1625 275 140
65 1626 1364 68 1627
282 1628 1629 846
293 302 300 1032
1630 227 65 4
1631 1160 1632
599 935 45 420
169 1633 1081 1634
442 1635 1636
15 1637 1638 112
1639 739 1640
1641 1642 267 278
1643 197 1337
81 1644 271
1645 957 1550 1045
88 91 1646
676 932 983 1265
1350 62 1647 1021 26 838
1648 1649 1650 213
1120 932 604 138 192
134 784 1651
88 1311 91 27
12 28 192 209
1652 1653 1654 1655
1656 1657 684
192 12 1658
89 88 1659 195 419 701 111
345 213 1660
1661 1507 213 1662
1663 4 83
671 402 67
354 12 1664
358 1665 1666 510 1667
118 45 116 112
1668 973 222
1669 579 680
91 354 140
340 881 1337
94 95 1670 11
39 402 900
1362 365 238 689 157 129
309 973 1671 248 563 1672
169 146 73 543
88 367 214 109 91 343 91 112
1619 171 475 66
1673 733 1674
562 248 639
1675 1676 1280 1443
1425 57 907
1588 1677 1678
274 73 334 1047 484 1679
796 1598 4 83 1680
1681 690 1682
1190 100 1683
1684 657 1685 1345 657
1686 1687 34 35
1688 568 1689
1398 234 214
234 1456 1215 1039
183 1690 1582
492 132 15
1691 1692 1693
533 604 1694
274 246 247 905
28 29 1695
79 31 1696
1488 271 1697
1698 1513 181 702
68 1699 1700
353 1701 1702 477 222 468 1703
401 1704 265
1452 1705 1706 998 331
1707 1708 1608 139 192
1709 1710 353 682
1 1711 578
707 988 1712 121
31 504 957 1713 251 75
1714 111 138
28 1603 8 12
730 1715 736
1716 548 1523 1409 1717 1718 15
1719 57 1720 1721
29 1243 1509 1722 27 639
31 1259 791 31 214
1723 445 1724
1725 1726 91 630
1727 989 11
1728 112 1729 15 119
1730 4 83
741 1731 361 1732 1733
341 458 1734 1679
118 1408 1507
505 1735 1612 1736
1142 1737 1738
303 1370 1739 589
1721 181 275 604
94 1740 81
194 442 1741 476 1636
442 1698 476 1636
9 1392 1694
1742 1743 312
312 599 76
903 620 1744 1322
4 169 83
132 1073 924
671 1745 1746
1539 1540 1108
1676 1675 2 222
1747 1142 1748
1749 1509 803 1750
65 66 67 68 1751 69
1752 1753 544 1356
134 1754 1755 341 1756
1757 1758 1759
442 1760 1761 912
387 386 1202
903 73 1762 1763
94 81 319
639 625 91
192 940 1764
222 248 639 246
89 121 190
1601 68 399 216
67 399 216 69
433 1609 743 222 1765 347 1766
358 61 316
1234 704 707 1619
987 1767 986 1768
1769 178 205
732 532 1770 159
88 915 1771 1772
171 475 801 68
1773 1774 847
1719 1775 1776
247 88 89 562 214 109 91 91 306
398 871 702
4 62 69 1146
1777 91 1554 139 562
219 1778 51 1001
998 510 275
91 248 1478 1779
31 219 178 12 328 1658
1780 1781 169
364 478 1782
12 533 1783
189 1784 1785
1786 1787 1788
1789 1790 1791 1792
692 135 1698 1793 1142 1794
198 88 66
169 65 1699 66 206
1795 451 354
1796 1797 1022 794
1798 1799 87 1800
1801 1092 109 91 639
1243 1722 639
28 1603 1073 1802 12
1182 969 1571
1803 533 364 1804 1805
1298 16 1806 1807 723 1341
1112 1808 250
1809 261 216 306
1578 31 1810
1418 1726 630
502 100 257 963 1296 1218
1811 361 1142 1733
1812 1009 935
600 1620 28
1468 738 271
88 274 625 979 731 1113
1813 1814 1815
1636 1816 340 1636 1817
1818 1819 1421
1512 409 207 214 1820
413 1821 1160
1822 1823 1824
488 1474 241
73 15 1825
1826 987 1827 1828 15
1345 73 572 1829 150 1830
134 1831 1832 1833 1142
140 935 129
1834 875 857 783 1835
1836 306 15
860 817 976 818
903 1160 2
1837 932 73
88 1092 73 306
1838 1839 511 15
442 445 108 107 848
1840 1841 1842 1431
1843 1028 335 1844
73 1551 543
577 1845 26
1846 1648 1847
657 1848 61 1849 15 909
132 1850 1851
95 949 501
433 1370 1662
533 274 1671 107 1779 1852
216 253 1853
637 638 29 62
1769 723 1215 559
67 4 83 1854
364 1855 140
43 1856 261
320 1857 1858 535
1418 242 67 12 248
88 12 332 246
169 45 964
95 1859 11
1860 1861 2 1862 1863
1864 1865 664 222 1149
189 1866 1867
1868 265 167
88 1267 56 274 604 73 12
1122 422 423 387
438 1225 1560
567 1869 1870
35 848 1871
1872 1873 1874
55 1875 56
1553 442 274 847
13 1876 1877
1878 1879 67
195 1880 1881 15 159
1060 1882 1883 1106
427 250 706 4 1884 1221 83
1644 1885 399 1886
307 1887 15
4 426 83
88 1888 89 1889 1890
707 1891 1892 1204 265 167
1893 1879 206
1 1468 488
1588 65 45 356 1894
62 4 706 1895
198 43 56
1563 598 946
81 729 1004
39 67 11
504 973 247 1429 251
1896 729 45
435 1155 88
1176 1897 1898
94 271 1899
1900 1901 159
1902 247 109
961 399 938
7 1903 1904 932 1905 4 83
593 1906 1907
418 575 1908 903 481 1909 1910 966
1911 248 510
1912 1602 1913 297 298 301 299 302 1063 1529
1509 1685 1914
253 1915 100 147 1253
88 1033 1916 138
45 1917 67 1918
118 1760 423 709
88 225 615 112
65 200 73
184 837 432
1022 15 1197
73 1919 159 1920 329 16
1843 1101 67 563
565 876 511
51 1921 407
169 65 66 206
533 1553 1922 1923
88 624 121 73 668 214
169 65 66 67
169 1924 1467
95 949 1351 11
1925 207 1926
1927 1928 1929
26 1233 521
312 313 1930 1315
94 81 1931 1899
242 248 1272 449
400 206 1932
1933 1934 227
1448 66 1935
464 461 1936 15
433 438 1937 370 702 1938
433 1190 367 248 91 1939
1392 1940 301
28 192 1941 1847
1942 265 1943
4 83 407
1758 1944 1164
1859 95 501
1506 12 1146 791
1945 1171 1946
899 1947 598 1189 15
329 1316 12
442 197 1948
1949 1950 1951 1571
1147 1702 1365 1952
700 499 95
88 214 1155
1953 184 1236 1954 1955 138
88 91 1290
1347 1956 488 1957
1958 1959 1960 1961
650 28 1962
1963 146 1964
373 12 274
1965 333 483 192
1966 301 4 83
169 31 1 1967
1968 1969 12
177 449 1970
631 1971 407
192 12 1972 1367
707 45 700
109 91 248
91 248 1478 639
136 1509 269 138
67 535 175
1973 1974 42
354 12 105 1975
599 600 1976
1418 242 624 1047 771
556 1 33 138
31 139 32
1977 345 1978
1979 793 242 12
1980 1754 674
107 994 598
690 1981 860
1982 803 1983
12 1093 1094 28 1984
1087 91 1985
1986 1142 138
88 1987 188 625 91
1988 65 66
1989 696 1990 1991
234 395 1276 112 1378
505 935 214
307 1550 222
329 791 129
293 297 298 299 300 301 51
31 1992 405
292 364 1757 1255 1993 1682
1994 38 1350
274 275 177
242 12 1266
118 316 1408
57 331 1995
1967 136 1996 15
134 706 1997 147
1950 940 1803 73 1029
560 1873 1998 950
973 95 11 1859
1999 2000 276 192 630 1010 1743
599 752 543
247 214 28
1 201 57
1341 121 2001
2002 2003 250
1460 1000 1167
2004 2005 250 331 83
970 2006 2007
456 2008 2009
776 950 2010
38 39 2011
706 860 83
32 248 1378 251 2012
2013 208 212 2014
1415 197 106 107
2015 251 2014 1851
287 2016 306
88 31 2017 1189
2018 1364 2019 2020 2021
67 169 1234
987 635 2022 1756 15
88 151 246 782
2023 2024 282
1242 354 251 12
1316 225 2025
629 2026 1266
313 139 2027 67
88 2028 2029 214
109 91 12 248 1517
164 363 104
65 66 4 51
19 2030 563 250
341 2031 181 543
2032 1142 807 2033 610 138 469
1673 2034 2035 2036 2037
1000 1784 1785 182
2038 2039 123 135
1948 1334 1117
2040 2041 715 2042 2043
1186 2044 2045
414 598 2046 2047 56
2048 2049 234 28
358 329 2050
1288 309 251
118 2051 881
1421 2052 117
4 2053 1598 83
1 1891 233
134 341 2054
2055 73 0 353
2056 2003 250 504
293 194 295 297 298 299 301 300
704 192 1106
2057 2058 67 51 167
1229 807 2059
65 678 68
10 73 2060 222 2061
418 62 31 214 31
2062 2063 1682
99 517 91
771 624 91 1043 2064
771 481 45 406
147 1250 2065
627 73 627 2066 2067 73
486 1520 963
987 2068 24 192 166
429 940 261
2069 848 37
55 1643 197 2070
1509 2071 696 963 1221
4 2072 15
31 214 2073
169 66 65
313 600 1518
2074 274 91 2075
1186 4 83 407
596 2076 251
169 78 68
2077 316 2078
367 321 2079
579 2080 265 2081
2082 2083 1919 2084 572
2085 361 148
153 208 212 2086
9 1353 1354 1393
169 1187 65 66 1204
214 2087 88
84 76 43 2030 73
317 353 2088 1253
133 2089 2090 1792
2091 16 15
95 501 579
710 119 57 73
1016 2092 521
108 2093 107
279 2094 165
2095 925 692 2096 2097 183 2098
358 1936 1535 1106 15
710 1073 2099
438 183 1819
647 2100 387
1950 763 73 1316
2101 31 1553 2102
1803 12 2103 730 12 1029 242 12
442 2104 2105
31 214 176
2106 14 2107
2108 849 147
1169 68 1660
1 99 725 1891 173 726 28
723 92 13
881 838 15
1267 957 2109 73 1316 1016 214 1008
2110 3 587 407
707 95 67
118 1408 2111 1281 28 166
687 67 685
817 167 818
710 1723 2112
2113 177 794
2114 99 2115 67
1894 45 589
88 1516 247
332 159 1425 213
433 1843 1177 1425 1446
327 1496 1069 2116
67 1892 1204 265 167
691 3 364
45 464 916
119 1571 1572 2117 15 2010
994 37 1608
201 292 791
218 31 2118 1073 927 2119 15
184 723 15
1468 206 272
2120 2121 1253
2122 488 132
332 333 663 2123 331
242 2124 2125 2126
213 171 475 680
398 365 1371
222 2127 1557
194 2128 2129
7 1391 427
365 1272 321
1955 2130 57 165 1717 1772 147
2131 234 1378
1936 1610 28
316 429 804
242 275 2132
1872 2133 111 306
180 2134 1355 15
400 73 517
2135 67 1678
512 313 2136
1553 2137 2138
2016 265 2139
62 275 803
2140 265 94
442 2141 2142
88 353 309 225 73
95 997 1351
2143 914 213 2144
2029 1046 1047 935
2145 94 2146
664 2147 133 1253
2148 2149 696 577
206 2150 2151
2152 2153 1485 2154 2155
940 2156 386
1804 750 2157
722 432 138 2158
1448 2083 2159 2160 2161
2162 214 2163 208 24
353 2164 133 2165 115
57 114 1582 2166
253 1676 226
2167 1146 4 83
11 94 949 95
353 1408 668 25 1695 2168
739 0 234
297 298 2169 579 1536
543 273 1792
89 2170 2171 248 246
2172 169 2173
727 2174 2175
55 530 334
4 66 104
2176 848 1103 950
29 630 1168
99 2177 271 2178
974 12 2179 292 491
261 2180 673 112
2028 248 2181
2182 45 173
1843 4 83
2183 257 1863
270 2184 165 15
2185 1398 140
329 208 12
228 1253 1863
2186 1886 364
1902 700 997 948
2187 1608 133 2188
1950 446 192
2116 152 76
293 302 300 301 51
1157 13 112 464
2189 2190 233
1719 2191 2192
1356 2193 1934 2194 2195 547
449 28 2196
2197 443 483
361 2116 2198
2199 1807 16
195 261 804 370 306
2200 604 2201 138 469
881 2202 1792
647 2203 291
171 475 2204
983 107 2205
2206 1998 2207
267 461 202 1560
73 2028 140
73 1906 62
628 935 276 248 2208 2209
119 250 61 2210
65 317 647
1529 2211 103
309 504 139 2212 746 28 251
948 700 368 950
2213 903 968 2214
364 2215 2216
242 605 1723
76 2217 2218
484 441 1384 2219 1276
1525 1229 57
2220 242 572 353
358 1120 240 2125 166
409 2221 2221
86 784 2222
2223 438 2224
225 111 75
788 1404 165 2225
66 690 65 104
15 1179 995 770
134 1936 86
643 39 265 402
1092 1006 547
297 298 293 690 299 522 301 300 1063
1428 192 2226
2189 438 690 2227
365 2228 2229 950
365 2230 503 321 504 212
2172 1826 1928
1990 1022 2180
373 91 248 109 91
274 73 147
2231 2232 504 1955
1789 1147 1792
2233 71 2234
503 2235 2236 212 579 2237
2238 707 1671 1408 214
176 12 723 29
2239 1982 955 2240
834 1204 787
290 1215 2241 1570 87
2242 932 435 2243
2244 936 1586 1359
2245 88 878
1 335 1189
491 4 83
864 2246 705
118 316 2247
2248 2249 2250 860
556 2251 28 15
4 1598 219
358 2252 1405 1063
2253 66 235
1009 222 2254 130
2255 76 1408
9 417 67
2185 1288 691 251
2256 265 1104 803
312 313 28
4 15 83
426 2257 424
2258 647 2259 67
2260 1985 807
2261 2262 248
1906 1221 2263
771 2264 2265 178 2266
1316 819 2267
4 426 83
2268 1278 1279
1171 147 2269
2270 354 73 12 1916 192 159 192
2271 600 78
706 1682 690
347 1609 2093 107
446 1033 15
1554 316 2272 104
35 1382 2273
2274 777 81
109 89 192
691 2275 321
306 15 1119
2276 2277 207 364
275 274 2278 136 138
433 2279 2280
1225 579 438
2281 1598 2282 313
1684 1812 580
121 285 1827 2283
2284 197 598 1117
1479 2285 419 611 2286 2287 2288
2289 2290 2291 2292 2293
86 1741 1465 1964 370 1142
706 4 1918
2294 225 138
139 432 1537 1414 2295
1375 335 1695 251
2296 935 2297 212
2298 2299 2300
12 1425 1445 192
76 987 357
191 73 250
475 2301 1619
89 2172 403 1073 248 774
502 1875 441
2153 2302 89
140 503 2303 504 2304 1608 2162 409 2305
535 499 95 1247 949 700 1351 1351
391 178 12
1688 2024 2306
1402 1551 524
197 2047 578 2307
1950 1165 200 192 2308
2309 33 1577
118 538 222
2310 2111 301 35 1778
924 16 308 15
2311 65 370
1318 169 174
1523 1409 744 2312
2313 91 112
118 2314 427 313 4 83
2315 707 2316
398 174 183
1000 1522 2317 192
466 807 394 1142
201 1 98
88 188 774
88 1391 1898
169 45 67
2318 333 15
196 502 73
364 1758 321
974 484 2319 222
2320 773 91
1250 2321 2322
647 2323 2324 2325
2326 2327 244
88 624 89 1340
671 707 1351
207 1671 2328
313 2027 514 2329
2330 618 2331 2332
2333 99 2334 67 265
73 712 946
189 2335 797 2312
2336 2214 357
2337 670 1689
57 2022 1792 684
730 430 557
889 962 344 2338 183
91 12 248
73 214 73 627
88 214 112 2339
398 219 702
2144 540 716
2340 2016 2341 68
1485 1636 1080
2342 480 1590
2343 1290 91
27 112 2344 177 2345
316 2027 514 2346
364 691 2347
2348 62 905
4 44 83
461 73 335
2349 1871 2312
739 804 842 2124
2350 2351 2352
4 1391 1680 83
2353 321 626
2354 28 15
2355 62 2356 139 2357
2358 416 691
2359 1933 2265 1254
1398 932 2360
599 601 566 117
876 2361 35 511 15
1936 504 184 192
2362 242 605 1612
791 374 139 1473 74
33 1351 129
91 562 67 233 2363
2364 671 627 723
668 136 27 31
275 1280 842 1989
495 2365 2366
2367 845 285 1575
2368 2369 178 2370
65 66 1895 2371
1947 2372 25 329 15
974 84 744
207 214 2373
198 207 1288
663 370 192
934 935 2374
1243 234 214 2292
639 207 1020 2375
92 1266 28
347 814 334
138 1022 2376
76 2377 664 1552
1571 1566 488 987 12
247 563 140
31 214 246
43 112 2378
707 2379 860
1488 1512 492 91 456
253 2380 2381
134 118 361 2085
417 1353 183
896 259 894
88 1378 309
1158 68 1080
974 484 274
2382 1204 2383 2384
2211 548 1522 1717 192 1409
2292 31 892
1073 1898 28
427 1585 83 4 406
562 88 214 246 32
427 1064 706
924 31 178
2385 340 2122 488
118 169 65 66
118 206 1366
2386 399 791 2387
1338 57 166
1406 270 1409
2388 2389 642
2390 600 112
2391 138 562 2392 723
118 312 2393
1393 925 316 2097 2394
169 45 68
88 2395 628 436 91 2396 93
1448 2397 501
89 139 91
2398 121 2399 1164
165 1806 1341 270 2400 15
27 61 2401
2402 94 11 2144
12 184 2022 1189 15
2403 2054 2404
91 248 2405 309
433 1468 2406
670 1267 706
2407 66 2408
2245 1435 1113
1523 1409 2212 192
205 233 111
2409 577 16
707 2410 265
490 4 83
2411 73 192 2400
0 292 565
261 31 159
2412 1243 561
62 184 31 435 251 1164
88 2303 247 140 2413
2414 71 1142
2415 690 399
88 624 773 418 91 774 2416
1113 251 140
242 1957 37 529
670 88 621 181 73 1191
396 2417 2418 197
67 95 11
2077 2419 2420
68 2421 1541
339 2422 2423
361 2085 1733
242 37 2424 2425
192 924 2426 16
332 532 159
2427 261 271
358 2428 2429 35
917 1645 476 2430 2431 469
2354 2432 1472 15
118 271 407
2125 261 1933
1919 983 139 2433 814
118 782 2434
340 2435 693 2436 1785 2437 15 684
668 1936 73 2438 15
316 429 267
1160 2439 739 2440 1462
2441 2442 1384 2443
433 976 66 99
2444 2221 461
433 983 483 1994 334
2445 1427 1001
2446 1604 2447 2448
974 484 274 533 214
399 1936 416 192 331
623 1770 159
1673 114 2449 235
983 690 107 334
2450 702 2430
822 68 69
11 610 702
2451 2452 324 803 2453
284 577 2454 15
4 83 1630
461 202 2003 250 61
1322 2116 1496 361
1509 328 15
398 2455 587 702
2456 2457 1507
381 271 28 2458
2459 488 2460
1458 745 15
2461 1359 2462
810 577 214 524 91 222
2463 2464 1982
2465 274 86 2466 29 88
2467 357 111 2468
2469 4 83
1688 449 1570 2470 1253 2471
180 2472 814 1414 349
169 1 235
970 1177 335 1115 15
432 1967 274 663 250 209 823
31 176 435 2209
1070 2473 2474
829 81 68
1915 2475 2476
95 700 2477
88 2478 140
974 91 2479 2480
107 133 596
1160 945 222
673 2096 2481 1300 2461
31 435 2017 1189 251
43 28 12
727 680 1032
169 66 65
134 222 192
2482 2483 247 248 1086 250 246
1151 1073 562 945
438 370 610
212 2484 705
2485 2486 15 878
189 468 2487
118 1004 2488 271 1474
201 974 292 274 261 91 2480
234 73 15
2489 916 76
234 235 178 28 31 214
29 353 469
2490 400 89 2110 139 2491 2492
505 2493 478
433 484 335
585 488 2494
1668 189 2495 15
206 257 864 244
502 2496 1253
26 2497 646
248 2498 774
118 1408 2499
727 728 275
66 65 100 2500 912
2501 1326 435
445 108 334
83 66 4
1186 1541 83 713
691 212 2502
629 738 271 2488
2503 2504 2472 598 2505
556 488 1846 184
354 92 56 15
1234 65 66 51
2506 175 45
2135 112 2208
2507 15 159
2508 2509 4 83 2510
2511 2287 2512
198 2513 251
2055 2514 111
2515 870 2516
983 445 2517 108 107
1 427 169
184 189 1173 2518 2519
873 253 2381
316 136 2520 2521 192
138 1142 2522 2523
664 442 2524 2525
353 205 1120
1146 14 2526
1509 73 543
95 276 501
2527 572 1142 138
88 624 91 248 2528
739 480 2529
766 914 169
91 2530 2531
445 108 630
31 2087 1336 2532
2135 167 950
739 2533 480
132 957 2534
393 400 321
333 1155 138
596 2535 1146 2076
707 95 700 579
2536 2537 857 2538
275 611 1367 192
2308 478 386
73 1368 1981
580 2539 2306 1253
65 407 706
2274 171 475
1826 577 195
169 1798 1368
2540 12 2541
1267 393 1880
1204 206 2542 2543 2468
2544 307 877
31 214 444 91 271
2545 35 2546
1837 2547 2548 2549
2223 2550 538
2551 1356 1096 2432 61
1843 158 814 2505 1336
4 68 83
1244 2552 11 2553
247 248 246
1189 987 1334
1338 222 2554
1567 2555 1568 1569
2172 2556 214 459
340 2287 2557
115 1473 133
2558 2559 664
2560 1142 1703
88 2561 309 140 27 2026
1073 1522 1 1409
181 181 543 386 2263
2179 66 4
2562 2003 250 2563
214 140 935 357
83 4 491
730 730 1331 1117 2564 2565
118 2566 804
2567 2199 510
2568 2569 2570 1172 2571 265
505 1034 15 2572
4 175 67
1826 219 2573 139 1453
1936 129 1529
445 2574 1117 2575
26 7 8
242 275 271 610 270
353 480 739
944 2576 716
1142 980 2577
35 189 2487
637 1712 1509 2578 192
398 118 429
13 2579 1356 504
91 761 67
370 271 251
868 468 2580
796 169 271 981 960
1073 247 115 2581 212
664 521 2582
505 2583 409 2221
710 1712 353 604 2022
710 28 12
4 427 104
508 2584 400 399 1351
65 7 2585 2586
347 1609 261 206 2587
2588 1378 2589 76 357
2590 73 1572 744 2125 15
2561 533 438 179
1737 248 2591
1844 55 56
702 1602 702
65 66 67 4
2592 1000 15 1792
2199 379 334
2593 1608 159
544 205 345
242 394 331 2594
1092 29 927
2595 1165 2596 2205
1549 1167 2597 331
251 2237 2598
533 176 214
189 44 2599 469
169 234 133
182 2600 57 61 192 2601
274 246 247 248 2602 372
502 274 1265 357
2562 2603 1919 1947 1253
169 633 1509 2604
2298 1065 83
205 2605 2606
1648 2607 932
293 302 1536 297 298 299 300 51 1529
1468 206 729
475 31 1509 248 2375 192
51 265 402
1437 488 2608 1439
403 2609 410
2027 1236 4 83
2610 2611 2612 1187
169 1758 935 2613
1077 147 2614
91 73 274
1225 438 69
807 1142 331
88 248 91 1146
94 2134 73 2615 2616
505 2617 562 2618
309 274 214 1189 112
2189 189 209 2312 1409 878
118 95 700
146 73 2619
91 313 28
480 739 397 130
365 364 207 2208
1898 405 2339 111
169 1234 475 2620
466 242 2621 138
932 2622 2623
2624 367 214
1791 184 1415 2545 2625 1792
1392 9 118
2626 968 789 1117
134 140 611 2627 341 212 2628 56
2629 502 347 2630 192
358 2631 43 76
2632 332 419 316 2633
2310 307 28 192 331
192 488 2634
25 111 2635
67 1798 87
2636 1147 1106 2637
2638 2639 2640
2641 2642 2643
71 995 2644
169 2645 2646 2647
433 807 1142
94 81 777
2648 2649 502
1186 4 83
343 192 275
2650 2651 1121 2652
670 1553 2653 271
2654 1364 370
353 225 111 2655
7 2656 427
2188 132 109
700 776 78
2135 517 488 2208
31 214 112
2657 184 73 31
88 2658 91 248 12
433 611 556 1803
629 2581 181
806 2656 1142
391 354 435 1236 1189 222 15
2659 2088 1425
670 169 66 65
723 547 2660
2661 2662 905
88 234 247 309
1244 948 700 950
2663 768 2664
2665 575 966
169 66 45
62 206 521 416 1899 271 61 2666 192 1662
159 15 1661
307 1527 140 630
1873 1164 241
1528 611 251
31 28 29 2667 1063
989 105 233
323 2668 1155 1695 2263
651 935 2669
169 729 100 370 68
771 99 248 2396
1834 875 857 2670
1165 409 2671
274 668 2672 176 73 630 823
426 169 1218 424
741 1065 2673 2 2674 2675 2536 2537
43 1679 358
2676 8 1073
88 1130 12 2132 404 2677
207 935 208
814 1103 2678 331
1798 2679 538
91 1148 1121 2680
807 2681 1778
1717 306 2682
892 45 1584 206 239
582 544 2683
118 429 316
1630 481 427 2684 2673 1293 301 1058 1901
1245 502 529 526 2685
364 45 271
293 1912 300 301 147
284 1967 73
88 354 12 176 2132
1950 358 1375 2686
286 420 51
2687 2688 957 1654 2689 2690 1075
353 723 73 2691
169 31 205 13
91 31 2177
91 248 2692 774
354 12 2693 251
1367 273 442 275 1350 1636 2694 331
1426 888 2695
45 1021 2696
2034 488 2697
39 265 402
864 2698 222 2699 2700
668 1841 62 225 2701 111 2702
1126 302 2703
671 2704 860 174
1508 533 442 596 446 881
2705 2706 2707
706 4 860 83
1836 2708 504 115
4 66 2709 83
433 1458 57 2710 2188
2711 2712 2713
438 1225 702
219 93 2479
1 121 2714
169 65 66 177
481 739 361 1733
2715 2716 12
668 184 533 982 1734
1695 353 683
267 1073 1026 2717 2718 691 209
251 410 25
1460 730 261
715 331 2719
68 1330 1626
121 147 1106
198 250 251 1517
2396 250 1113 251
218 1936 2132 15 28
29 2720 112 2721 113
171 475 68
616 1318 306
820 658 1628 184 301 219 2722
814 107 1517
429 2723 2724 702
807 595 466
15 329 794
706 4 83
745 2725 15
118 1353 1354
214 444 2726
358 189 2727 1936
1758 974 2728 2729
169 1623 690
26 2730 2731 2732
2645 2172 206
495 219 1472
1176 1584 1794
95 700 499 579
88 56 2733 2734 2735
2116 903 716
1142 1667 1001
793 261 24 91
505 248 2736
1506 577 2737
475 2620 2738
29 250 1472
307 91 2691 2739
2740 1688 105
2741 2 2742
169 66 65
273 752 543
2743 2744 2745
4 68 66
29 1092 251
2523 2746 1142 2747 2748
1444 242 73 248 246
2749 276 138 1372
893 897 895 259 898
940 2750 1 192
1873 776 559
505 51 680
2751 1177 1115
445 108 1594
505 2738 1142
2752 1425 1788
2753 2754 192 2755
9 95 501
2756 2757 706
1826 2758 2759
253 2760 2761
57 205 61
2762 2763 2764 468
2765 1243 2644 639
2766 309 488
2767 214 836 409 1923
723 2768 1571
707 1073 1898
317 275 1993
2204 2640 26 15
810 234 932 316
9 521 432 1414
2769 2770 109
297 298 299
429 438 744
2016 2771 1359 2772
481 442 1636 2642 2643
1076 2773 271 62
2208 539 8
293 302 1536 297 298 579 300 51 1529 2378
181 130 238 642 331 2643
2774 2775 43 16 2226
4 587 83 407
671 51 167
2776 600 469
961 1171 1351
9 738 139 2777
2450 1846 1509 2778 2779 1253 521
400 81 68
2780 2781 99 747
438 1390 399
2782 1826 214 91 1779
293 297 298 299 522 579 301 300 1063
2783 261 2784 627 159
2785 618 2786
169 2787 257
212 251 503
88 607 367 248 403 2788 2789
1253 256 2790 909
561 2791 276 248 2792 246
12 159 192
807 2255 2337 1525 866 2793 521
2783 651 1790 968 261 73 1177 1608 912
68 94 81
1765 347 316 743 864 106 2093 334
1073 1916 2794 349
1146 2795 190 379
2796 214 73 91 563 75
242 998 242 135 1759
2797 1946 2798
1468 1204 2799
65 66 67
65 407 2708
247 1713 2800 2737
2801 115 2802
169 66 65 206
67 1366 2803
779 780 2804
1356 1962 1598 702
1437 488 2805 1439
1016 395 111
134 341 354 212
1716 1318 2022 510 334
2806 639 2132
842 292 219 2255 73 2807
2808 2809 271
293 302 300
533 521 270
575 2810 739
171 99 2811
1176 2812 1877
88 61 395
959 192 932
95 501 1859
2813 2814 117
13 1157 2815
1868 121 76 782 2816
2817 973 2199
88 246 2818 247 248
723 61 2819 1063
293 297 298 299 690 301 51 300
309 88 91 1265 1290 93
62 700 178
1318 716 2820 2144
91 974 274
2821 1390 2822 2823
212 251 75
642 354 12
259 2824 2825
624 492 12 247 242 261 91
1187 275 335
1189 335 2826
101 102 1450
432 61 1073 2827 409 2828 421
481 480 1344
1310 629 1710
1378 31 435 502 691
2829 98 2830
140 968 2831 2832
418 31 481 435 1509 136
670 2664 1468 685
2833 2834 183
169 66 458
312 112 28 1361
1429 88 247 73
2835 169 1306
974 201 138
2836 12 193
91 73 274
7 1186 4 83
354 166 2837
398 118 2526
723 2838 116 2839
1690 1068 331 2838
2840 224 1145 1774
2783 845 261 2841
196 2842 2643
2843 2844 1872
88 309 91 206
2127 2845 197
88 2846 2847
1338 297 298 301 250 1536
959 2099 1067
2366 658 2608 2848
234 248 236 2849
134 492 1006 184 2850 828
2851 2852 2853 750
293 1598 300
771 178 1654
365 321 356 610 1121
881 1337 596
1094 225 353
293 1529 297 298 300 51 1536
309 234 27
1158 81 206
1 461 73
2854 107 1724
316 2855 514
433 438 312
2856 2857 860
433 43 816
25 15 2313
358 247 363 547
242 1868 2858
1322 618 620
2355 62 189 983 2859
2589 31 214 31 246 251 75
599 2860 600
88 2135 1148 517 248 2208
81 1917 1080
573 324 2861 620
1492 373 475
2862 2230 2863
588 222 138
727 2864 2865
1554 2866 940
2867 992 651 1982
198 250 251
1562 629 2644 195
2868 2869 2870
12 370 878
418 905 332 138
2871 2872 2873 2214 2874
1426 1001 969
91 247 274
1406 702 665
2875 2876 107
2877 2878 2879
94 1899 967
324 849 2880
219 157 73 1177 1253 15
807 178 13 26 174
134 2881 2882 1695 353 192
2883 332 2884 635
2885 1421 1584 117 702
2673 932 633 702 2886
62 184 18 12 828
2116 702 2085
432 25 13
224 15 1119
134 940 192
9 438 51
9 438 206 407
870 2887 1532
561 1243 2401
2309 1577 15
1522 510 682 442 2378 1149
118 45 1851
2137 1008 1553 1642 233
1470 915 1894
347 55 2888 197
484 274 91
1919 250 1025
31 248 75 246 2889
739 2890 2891 480
1989 696 55 15
2892 1176 65
2187 1155 171 475
45 1713 192
723 213 192 2893
73 2894 557
2895 1474 1171
1452 331 2896
94 1004 81
519 1790 331 2897
88 367 225 343 2313 112
353 1997 111
31 478 2898
624 493 775
2207 2304 178 448
1155 2899 251
2900 2 803 1160
2901 1427 2279
88 624 1512 988 774 1374
73 2902 15
65 66 234 4
2903 1143 572 1636 483
169 65 66 206
1316 2904 73 43 15
1322 2905 944
704 2000 15 1369
2906 2907 138
139 197 67 653
321 2908 2909
771 393 91
418 915 1035
112 31 214 2339
212 153 1518 2910
707 1588 234 579
1306 739 132
481 112 2339 31
309 804 67 702
2911 133 88
134 604 2912 133 111
562 248 246
31 214 234
88 1162 353 15
1193 206 244
134 242 13
2913 824 2537
618 2453 784 1322
309 1608 235 782 2012
31 935 136 192 159 92
169 66 690 2914
2915 1522 297 1662 1106
169 690 2916
804 682 2917 306
67 685 687 167
88 247 91 248 133 1290
118 2234 1136
2918 2899 2919
67 334 15
2920 87 2921 42
66 2922 265
700 95 94
2179 370 185 4 83
1479 2245 1808 140
599 118 312
192 1522 1112
533 247 1528 1694
1535 510 1106 334
2923 292 1563 349 1407
1950 2924 335
4 702 438
16 2925 2926 1509
1079 2927 42 547 15
171 475 976 2928
2929 434 1737 2628
62 2930 2931
2932 965 227
2933 250 168
987 353 2934 2935 2936
55 2125 987 1827
2937 2938 2939
707 95 690 78 1474 11
2940 1609 1121
438 184 61 112
184 271 2941
2942 61 166
562 13 1073 91
88 12 329 246
147 44 1395
1240 367 248 2911
1186 4 83
7 234 112 1253
2943 192 1409
242 577 478 308
433 2944 2094 105
353 1006 225 2881 2945 112
1958 213 169
461 932 192
2946 1 1891
1229 272 2947
274 30 73 43 329 15
440 206 2948
1651 1453 784
293 1912 707 300 301
671 51 104
347 2949 2472 106 334
2836 1077 969 190
690 2950 579
234 871 138
73 600 2951
533 973 1242 251
242 88 276 271 270
2560 1551 205
343 152 2952
4 385 83
1603 1912 12 690 1941
2953 440 2954 1761 238
668 202 478
1109 2955 239
88 1516 247 2026 1164
20 742 349
273 629 212
88 354 274 12 91 563 2956 2604 691
407 1637 197
2135 433 2208
88 89 545 2957
2958 2959 361
2281 429 2960
95 399 11 579 69
480 2810 739
205 165 1347
118 2961 301 4
475 247 16
983 814 2309 107
250 595 2580
66 2962 4 83
1418 2963 248
68 2964 4
481 12 183 2965
253 229 1860
2966 2449 1254
2967 822 68
1338 1585 2111 28
2111 1598 2968 1984
95 579 1859
2969 794 690 2003 250 1022 1197
2970 1 343 234
2971 1425 723 12
974 841 2972 2973 630 1277 201 138
2179 1598 4 83
413 2974 2975 723 684 56 166
12 297 28
364 1502 2976
2977 2978 1351
261 427 192
710 169 205 2979
497 395 406 2010
935 73 2221 192
1523 1409 1792
2980 2981 114 2982
903 2121 803 2983
2749 2842 159
169 1357 1955
495 57 557 2984
2985 1571 1702
1492 1171 2986
253 2987 1253
1950 804 739 192 246
31 803 222
502 267 364 147 2988
917 31 922 716 935 2989 595
2027 2990 1253
1092 2991 112 2992
293 560 297 298 301 300 1536
1488 4 83
2993 2994 112 177
628 169 1588 589
700 1096 949
242 2447 568
1345 2995 1073
2996 932 1400
2997 271 1310 2087
668 321 2686
242 1204 1898
400 81 399
2819 2998 61 488
201 292 276
1315 724 725 726
307 12 329 28
2999 121 2239
3000 3001 3002
2493 3003 73 1425 15
88 915 335
692 3004 2449 104
974 214 1113
227 3005 3006 579
1610 192 2077
2424 957 242
88 3007 73 192
1418 91 248
2679 78 538
1540 729 81
474 2477 3008
309 753 1288 104
2355 62 427 3009
1267 312 3010 3011 3012 12 3013
424 2543 68 426
13 61 630 3014
3015 332 2357
15 335 334
1843 55 502 3016
321 690 13
3017 3018 175
129 1553 3019 274
57 3020 557
169 8 28
2873 3021 3022
723 1437 3023
3024 3025 3026
3027 73 201 138
246 214 395 112
3028 57 1060 35 1143 1001
3029 1169 780 3030 3031
1391 66 65
88 91 2789
88 242 91 208
194 295 579 1529 2378
104 165 33
1034 57 1
248 2426 1395
88 214 133
1509 2840 702 69
353 3032 3033
261 370 3034
399 439 560 1146
1188 3035 316 1760 3036 56
913 28 104
3037 2665 3038
2953 111 28
140 1113 691
132 3039 2400
66 3040 216
599 3041 316
723 3042 334
3043 182 595 1106 166
2199 1965 13
1186 4 83 407
353 940 572 2641 1606 1253
3044 2636 2817 1409
3045 111 3046 3047 3048 3049
599 600 312
1636 138 3050 3051 1636 468
88 3052 91 3053 308
3054 1843 31
246 306 247 248
329 16 2226
9 1392 2027 1984
1186 206 4 83
3055 3056 111
1476 1243 358
3057 1193 2086
9 438 2224
26 2054 165
795 3058 1034
3059 495 920
881 1563 598 1337
3060 12 2737 28 3061
771 3062 2303 220 920 91
62 73 3063
976 169 206 68
481 3064 740
543 3065 577
502 2185 565 3066
1845 439 3067 3068
65 206 66
2998 333 592 192
445 1563 1844
463 3069 1894 1374 690
2022 1717 511
580 3070 846
548 550 2148 15
400 2837 782 1695 28
1385 2122 159
169 12 99 341
1204 3071 2643
45 251 29
733 16 139 2926
3072 3073 3074
488 3075 1792
1639 1161 73 3076 3077 1177 1608 263
184 439 301
781 1 91 67 1957
208 321 103
2526 7 8 2027
2193 917 2116 804
3078 132 3079 3080
533 1594 196 2873 2277 442
624 89 225 3081
2034 3082 149
400 309 43 73
1202 139 1 1525 111 838
418 2715 1208 1113
1509 68 491
2285 3083 12
108 3084 1724
71 302 583 3085
180 2837 3086
2886 3087 650
742 3088 3089 285
3090 2485 878
169 418 629 1429 1310 1266
2924 1316 662
1176 1704 265
577 481 405
202 3091 15
88 435 31
3092 86 265
29 1243 1509 27 639
1267 3093 247 248 246
1824 1149 192 3094
1 409 207
234 214 3095 236
3096 1846 3097 139 329
2252 3098 214 446
31 3099 292
1345 657 2306
2281 2125 49
84 214 2480
577 488 73 3100
3101 364 2087
1 1391 15
365 212 3102 2581
746 61 723 15
1479 37 2627 642 3103 1480
568 3104 940 12
3105 15 407
3106 1319 2464
1004 3107 81 68
1594 847 405
691 271 111
12 62 1375 2425 3108
433 3109 483
418 2267 136 3110 138
3111 3112 104
62 497 26
169 100 13
95 11 1859
169 65 66 206
481 934 333 12 2447 159 261
2270 3113 696 140 3114 489
3115 577 316 370 1145
390 31 2693
3116 2283 306
95 949 368
169 66 65
73 274 91 2087
551 373 445 107
1612 983 197 814 397 3117
668 2371 62 841 1378
189 1334 2006
1171 1946 2798 1945
3118 3119 3120
1946 2368 1171
1067 250 1407
1843 2156 3121
3122 3123 233
478 1553 3124
208 3125 3126
671 222 51
3127 2663 265
171 475 474
3128 3129 3130
1391 828 3131
2298 3132 83
3133 532 488
561 214 1479 140
62 3134 1589 579
248 892 176 274
321 393 1276
4 65 427 66 83
2561 533 1288 29 438
1035 214 934
2642 2033 488
3135 57 664
471 3136 932 1142
3113 132 625 91
3137 109 511 15
91 508 68
707 3138 1170 3139
171 475 1918
91 250 56
88 1 329
3071 92 3140
3141 1894 1553
624 625 91 92
178 3142 192 3143
88 242 247 1242 251
2678 814 108
214 3144 630
771 321 3145
358 31 118 1399 1408 1 32
1628 3146 361 3147
3148 66 1917 206
9 3149 3150 3151 892
2037 3119 2034
189 562 248 639 246
43 1106 159
577 3152 3153
7 4 9
3154 364 1906 2216
1391 1 1315 702
1522 1790 15
118 1353 183
222 57 1952
3155 3156 1799
3157 1571 87 3158 15
238 3159 2156 1253
340 1378 354 12
917 312 316 2855 2329 1353 1354
3160 1936 3161
599 600 3041 112
171 475 1204
88 577 1267 91
2842 399 169
1122 265 671 167 3162 104 860
488 1092 3163 1307 115
214 3104 15
658 322 121
3164 12 690 3165 432 28
723 166 1354
118 45 8 407
597 1368 1189 478 92 15
1026 12 543
358 1610 3044
88 1267 2789
1176 1878 878
1191 222 3166
3167 3168 3169
1244 948 950
1148 2847 932
1370 181 1373
3170 2081 860
88 3171 91
556 274 998 275 105 329
214 638 88
1844 55 56
3172 325 3173
892 780 313 407
2179 66 4 83
1507 3174 3175
112 2087 395
31 3176 1756
987 690 1756 2800 397
134 341 181
987 658 157 62
328 43 57 722
723 2118 1073
214 2087 274
1348 3177 1110 3178 3179 1358
3180 2345 2344 1199
88 309 274 651 73 180 182
1158 1942 680
2298 491 83
3181 3182 15
400 2508 1164
332 1083 682 2836 1331
934 845 1161 3183 3184
3185 480 481
341 166 12
433 663 1073
88 1150 225
433 987 1768
1490 192 56
316 3186 3187
3188 1370 335 2626
1547 3189 205
1122 3190 866
91 1290 630 1221
3191 3192 456
176 761 1671 148 1046 2209
1065 65 4 83
26 15 1792
94 1204 936 91 248 3193
3194 3195 1754 57 1270
3196 3197 3198
3199 3200 2211 197 1822 1828
134 118 259 543
559 3201 3202
160 2203 769 2604
248 91 112
3203 16 159 15
3086 192 3204 682 1146 192
31 435 1142 691
3205 3206 1522 3207 192
118 438 1408 529
1752 114 544 139
456 282 1254
242 1204 1253 331 2643
3208 4 83
3209 57 1509 61
3210 766 175
94 81 68
55 788 1687
169 171 475 81 1204
3211 66 65 265
62 51 213
463 3212 151 140
3213 2851 3214
95 11 147
302 2279 3043 3215
140 2630 572 3216 1174
3217 3218 1795 111
4 83 1064
595 3219 881 3043 1382 1337
1509 15 3105
26 307 2438
1636 476 442
201 791 2837 2292 31 639 3220
4 1065 83
433 343 480
198 3221 916
372 2087 1243 1509 27
1142 577 3222
65 1464 66
1687 1000 192
3223 3224 8
968 197 15
3225 563 251
2022 1523 270 15
213 680 271
948 700 1608 949 950
94 95 700 776 78 3226
1843 335 1593 3227 31 214
992 1789 378 427
435 598 3167
180 3228 2022 3229
1758 161 936 173 1359
313 3230 3231
43 135 3232
484 563 974
1134 370 192
3233 207 367
1418 3234 140
1242 106 848
3235 57 742
347 1951 864 244 222
1942 1943 860
222 1977 57 88
486 3236 168
1569 3237 1568
212 803 729
1 192 136 488
1879 66 1218
29 1243 1509 27
1355 1843 70 370 3238 2400
89 1073 139
1243 504 3239 627
427 87 1276
488 91 3240 246 3241
1273 599 316
417 3242 3243
987 2454 1767 767 285
3244 309 3245
664 973 35 15 1792
10 86 329
2553 429 2329 955 13 3246
1344 875 3247
218 3248 3238 3249
329 433 111
398 9 438 1293
293 103 296 300 302
327 856 3250
180 3251 270 3252 3253
3254 983 1408
3255 1 3256 1891 3257 213 3258
91 2658 88
2189 206 4
28 3259 12
3260 1460 1113 682 3261
505 917 671 28
88 1 270 15
1757 1171 560
30 1311 15
533 2088 3262
31 247 248 1730 246 651
3263 804 361
3264 2306 206
196 1571 15
3265 774 371
800 81 1917
3266 2125 1695 3267
1536 297 298 51 1529
3268 82 15
613 1637 615 2188 15
159 73 15
275 26 2643
88 274 761 1242 115 1126
560 51 3269
134 242 533 442 3270 1513 1636
643 161 162
134 1505 716
1 83 407
543 3271 3094
1 136 3020
1267 118 3272 3273
3197 1879 51 680
925 3274 1146
2162 2305 1075
165 1598 1551
3275 28 192
73 316 974
1077 12 178 12 723 12
3276 3277 1321 968 3278
32 248 2847 1509 3131
89 488 403 191 91 563
242 73 195
1204 1589 111
901 1496 331
844 62 1030
253 3279 250
332 12 924 2542
112 1073 3280
2279 192 702
663 1189 92 15
3281 282 73
3282 3283 600
1661 1588 47 104 892
1019 791 1020 192
118 275 399
502 1609 3284 3000
2515 206 3285 3286
892 248 27
169 66 65
643 95 276 501
242 442 1636
664 222 3287
620 1253 324
62 73 888 1426 12
560 3288 702
201 367 312 3289 370
12 275 860
1406 3290 3291 192 511 15
312 3034 28
1507 2144 716
67 83 407
274 73 982 2480
1509 91 1290 32 251 1063
118 925 587
986 3292 920
31 932 112 2339
2629 983 1383
2867 61 723 192 1006 547
508 1894 1682
3293 936 3237
169 3294 3295
242 533 2320 1608 62 2417
628 2208 31 214
132 2056 504
3296 3297 206
119 1271 547
3298 91 222
917 671 51 28
1074 3299 3300 68 399 501
444 2499 829
95 276 700 3301
353 275 3302 273
3303 28 92
88 89 309
2051 3304 1408
250 2003 926
2298 2758 491
533 220 214 3305 774
2953 94 1899 271
88 214 12 1185
3306 1176 3307
469 15 112
597 210 208 212
261 969 1331
2364 1229 431 3308
12 635 642 1067 192 147
982 1029 132
1553 1554 168
132 2935 578
3309 197 1900
1547 271 3189
989 700 105 990
3310 76 192 1407
250 301 510 1792
741 1065 875 3311
76 630 192 334 1407
807 1000 1778
3312 2629 675
31 214 28
29 1509 251
3313 758 370 31 214
95 690 700
274 246 151 73 3314 3315
824 3316 3317 875
445 107 3318
3319 208 2245 3052
400 439 216
94 81 801
467 107 848
598 690 212
671 2761 1 213 265 104 3320
65 66 67 4
91 508 3321
55 197 62 2093
1506 878 1225 791
35 1060 1147 147
1316 3322 1167
206 271 67
65 3323 690
1879 3324 579
169 627 766
2977 1879 99 80
3325 3326 2142
242 242 91 270
4 69 407
579 192 3303
575 3327 3328 73 2759 331
1142 178 3329 2549
197 107 595
91 774 88
505 2527 67 1215 723
109 214 112
730 2800 3086
88 3330 91 247 261 562 563 3331
3332 857 875
3333 3334 213
1786 780 3262
3335 1608 42
121 613 615
2940 3336 3337
115 3338 1565
234 4 407
1202 2523 1142
273 3339 370
307 3340 33 15
265 1691 661
624 3341 247 91 92 251 1008
633 2185 3342
3343 3344 1826 1508
3345 1164 111
3346 1146 4 83
29 1472 15
533 354 577 1481
725 4 28 83
3347 2798 3348 1364
1055 273 2447 2847 3070 3349 1253
214 3350 88
1915 3351 227
652 577 189 107
2696 878 15
2977 3352 738 800
1328 140 261 73 563
3353 12 1316 389 557 16
3354 67 246
514 2711 39 3355
1 234 1253
94 559 3356
929 73 3357 3358
1553 3359 2104
104 1243 27 3360 1378
597 478 3361
889 3362 147 1253
247 248 630 1779
413 1313 2982 1796 3363
647 3364 3365 1681
198 2972 370 251 93
1317 3366 2271
88 1240 915 1767 3367 285
88 2245 1311 247 248 91 248 1098
3368 486 206
299 1670 297 3044
171 475 1918
76 1192 357
3369 67 248
1186 4 83
741 903 784
88 89 214 545
89 32 178
1846 1514 182
292 12 307 445 108 598 107 1395
91 562 177
774 409 207
118 400 1375 301
3164 28 15
139 1189 16
4 83 1391
433 3228 15
3370 364 3371
1029 1358 3372
672 3373 579
974 292 596 267 563 2847 2156 2197 3121
2836 1460 3374 3121
3375 2734 1033
192 2016 1712 15
1277 841 334
307 3376 3377
242 1868 1266
3378 159 73 803 15
706 4 83
3379 618 3380 3381 965
31 214 112 28 2339
964 206 3382
433 556 1509 1073 308
192 271 274
118 1588 3383 914 1171 469
55 1609 197 2093
1675 1301 3317 253
109 91 562 248 3384 3074
169 579 1081 213
873 3385 2987 230
2953 2904 3386
16 2485 287
1035 3387 579 265
393 403 774
1105 166 1397
739 357 480 2439
95 3388 700
3327 335 3389
3390 329 357
3391 91 639
610 3392 604
73 261 483 261
242 3393 183
948 1351 700 949 950
31 57 12
147 568 3394
707 1588 234
321 627 250
1906 39 707
533 31 3395 435
1950 3396 195 15
1140 159 112
624 91 67
94 1899 1468 2928
118 270 117 691
1128 524 47
1618 1513 181 543 212
152 3397 407
3398 189 3399 2727
1338 2077 432 1060 15
3400 3401 241
481 3402 758 3403
3404 3405 3402 3406
73 1919 164 3407 496
2278 13 723
134 341 3408 611
2688 2776 234 91 3409
309 250 251 3410 3411
505 506 1918
484 240 91 1671 214 2319 563
433 3412 1397 3413
577 3136 61 2793
1421 3362 409
651 1967 1612 1613 133 3414 43 329
12 633 2022 250
101 102 167
198 187 3098 316 73
3415 398 265 3416
3347 568 1171
110 905 639 493 3417
197 2093 864
727 1229 2229 3418
3419 1246 3420 140
99 486 3421
16 177 794 547
497 47 1525
2061 1572 15
819 419 1316
1498 3422 611 593
3423 688 3424
1520 227 3425 47 345 963 213
577 82 121 16
68 51 2799
3426 3152 3427
1318 119 1571 61 969 723 159
585 475 1596 562
3428 321 3429
2562 2978 577 1626 1177 3430
107 212 197
1539 1108 3431
3432 197 261
88 12 1310
1860 3433 230
597 611 627 192 838
95 949 501
358 1177 1115
438 2027 2097
265 2081 3434
340 274 73 3435 1331
924 435 1146
4 83 185
1565 135 181 166
51 1529 579
1902 924 133 16
1225 1336 3436
253 3045 2307
1789 373 192
118 271 916
2135 66 488
664 3437 47
1890 671 3438
795 12 732
1719 3439 205 165 33
1695 28 313 353
2679 62 538
73 3098 25
88 1902 184 192 28 15
1936 2111 28
118 870 777
2585 67 3004
427 104 83
3440 333 28 104 3140
43 108 1060
435 32 31
134 341 118
88 624 3441 3442 2492 32 93
1936 28 2310 973
3098 132 222
3443 121 73 1106 192 2637
3444 3445 1192
91 1290 3446
1199 2939 3447
1375 1571 51
65 206 66
4 65 66 83
358 3448 1460 3449 1995
134 118 3450
3451 3104 15
698 261 667
316 1353 601 183
3452 265 1351
3453 1310 2407
62 3454 875 2537
3455 1 981 265
99 7 8 69
560 427 7 14
4 292 83
3456 1375 881 716 3457
3458 109 91
140 91 478
2641 353 1029 32
1843 182 595
3459 31 2356
2116 804 3460 715 2042 3461
2873 2878 73 3411
88 274 188
242 3462 1408
147 299 297 298
43 2904 532
509 3463 860
45 2975 3464 3465
169 65 66
4 1598 83 1391
1826 59 969 1449 42
62 1092 616
358 1063 1936
317 197 2003 881
1703 331 3466
3467 1073 686 1877
1418 3468 771 367
777 399 1171
225 581 133 3469
2279 579 51 1529
89 132 3470 877
216 88 43
662 1001 35 15
67 7 1057
782 372 28
3471 2978 3472 2654
134 1936 1135
2493 3473 478
91 73 739 563
3019 138 183 838
710 1514 62 26
9 169 83 407
3474 409 150
67 68 69
642 1509 405
142 91 1268
1240 570 178
88 621 1528 2847 73
87 147 334
3475 265 3179
1539 94 3090 81 729
441 2022 633 213 334
616 690 306
2678 197 598
274 1962 91 3241 251
2383 3476 159 15
2417 3477 3478
242 3479 91
3480 1253 905
347 1717 814 3481
57 61 2666
88 89 1429 73
88 1148 242 248 625 91 308
1539 214 91
91 563 1135
702 183 3482
1448 238 81 928 3189 399
968 194 261 593
118 3483 3484
1790 121 293 35 2637
1695 192 353
2159 219 439
169 800 68
6 7 370
88 3485 3486 3487 93
430 43 106
347 1767 106
238 43 73 42
234 91 31 214
192 24 797 2312
3313 4 83
3488 111 30
1770 1117 263
1226 1822 197 107
427 664 698 878 1792
2580 3161 3489
2627 864 530
88 474 444 91 250 3241
492 89 733 91 3490
31 1425 3159
12 2896 1712
330 108 1383
276 3245 1584
136 134 343 3491 1167
2245 3492 504
3112 184 2737
866 250 1598 706 4 83
3493 685 69
278 627 321
3494 194 1426 12
206 31 214 3495
951 3496 121 2745
207 1398 3497 3498
88 274 29 28 111
91 1073 139 562 142
1723 103 89 3499 157 195 112 2025
929 803 2987
556 1846 1957
3500 358 261
1859 95 11
319 3501 547
86 3502 111
2529 247 248
259 897 282 898
986 598 1334
3503 3504 488
501 949 95
3505 242 3506
560 567 738
1244 700 11 3507
31 732 1481 838
2548 1571 3508 723
62 3509 214 1474 3510 791 1142
331 2644 3511
3225 334 1407
2135 214 2208
503 979 212
1809 89 651
1691 449 111
317 273 321
365 503 212
764 206 4
66 169 65
3512 3513 521 76
2162 214 2163 208
3443 293 2077 297 298 299 301 300 1063
121 611 275 721
2137 132 442
1 407 65
3514 754 1246 115
2129 706 3515
1378 112 2339
134 333 105 138
710 1162 3516
968 3517 3318 64
248 774 246
796 427 174
206 1683 1366
293 103 707 297 298 299 300 3518
134 335 915
3184 1462 1590
3519 3520 3521 3522
3523 3524 723
169 65 66
1077 1425 723
707 95 700 579
3525 3526 1089
742 62 2205 598 72
1740 81 94
184 2204 955 3527
1006 86 3528
3529 1215 1356
165 15 792
3086 1937 192
3468 331 484
688 3530 271 250 251
3531 3532 1496
961 3533 1660
353 222 3534
850 3535 579
3536 1894 3537
1912 3538 838 75
429 316 139 1225
364 3539 706
364 1642 1518
169 4 83
1976 370 1518
599 1293 702
3540 250 706
86 361 804
9 66 4
2877 15 206
1846 165 3541 2779
580 481 3542
432 1577 3390
1803 2842 121 335 2716
3543 1383 73 3544 2437 15
1058 4 83
2503 3545 192
331 1698 957 1142 1014
544 1615 3546
1588 234 3547
1648 45 1351 92
589 992 239
88 112 2313
940 73 682
1267 2715 3548
3549 83 4
95 997 1351
115 76 3550 987
3551 247 920
3552 1610 192 511
112 111 604 2223
111 177 3553
247 766 3554
1187 206 2928
974 3555 3556
2281 434 67 3557 15
3104 1725 3558
800 3559 3560
1378 251 2012
321 250 691 2275 251
671 213 51
536 3561 307
1354 2942 166 192 138
73 1316 1982
169 2157 140 235 214 960
948 95 11
276 138 331 2643
1524 1509 3562 28
3563 3560 1171
2904 1811 825
139 195 3564 222 113
2864 1014 364
1645 174 909 184
3565 82 15
3566 2130 2277
427 702 438
1243 27 372 28 3567
88 31 1509 214 638
4 3568 83
3569 222 42
2268 3357 575 929 331
892 3570 234 11
670 1 66
562 248 133 246
235 2407 407
1965 3571 192
192 1522 3572 192 1995
435 31 309
1932 169 66 65
169 4 83
2511 729 81
12 1426 752
353 1662 1246 2634
365 147 706
436 91 222
627 2968 166
714 715 3573 19 86 715 2277 3574 3575
671 1 51
31 159 627
293 1338 3390 1427 2545 2486
134 1120 138
81 402 486
501 643 949 1390
1723 742 1413
0 2189 26
492 89 184 248 1092 28
65 4 83
407 1357 34
171 475 680
2317 192 1522
3576 957 178 174
264 429 3577 112
7 3578 427
796 35 373 2404
118 586 600
417 610 2553
3579 3580 535
95 1350 501 579
169 234 4
88 1073 1752 16 547
184 1408 112 3282
486 272 206 777 3384
31 214 62 234
403 274 1063
169 3581 65 66
481 1317 259 3004
2200 286 589
1186 4 83
607 2189 3409
2186 3182 1944
250 1919 251
365 207 3007
426 213 68 424
512 599 628
88 1150 343 1008
2227 67 3582 28
3583 926 1733
2187 533 3584 3585
3586 3587 3588 2160 1955
2130 2391 234 3589
505 3590 3591 3592
3593 2665 1360
3594 225 3595 89
1177 1115 222
1902 783 57 222
3596 3597 577
3598 2838 2997 547
607 1378 247
248 639 2799 1431
3599 2492 321
1083 3600 3021
73 1357 3601 543
2433 139 15
1155 31 214
1646 248 1087 1192
213 47 345 407
598 1405 881 3602 2284 598
162 161 163 3603
718 139 3604 67 33
2667 35 3605
2901 2022 682 1425 15 1060 3606
1426 3607 1426 12
3608 261 35
3609 935 562 248 246
3610 2447 1367 1368
1843 600 2282
140 503 2303 504 2304 1608 2162 409 212 2305
430 273 3086
3211 2140 860
1426 2111 3611
480 739 222
3612 3357 3437 73
3613 932 1509 535 1955
3614 12 2656 922 3476
242 664 682 2033 182 3615
38 707 579
445 1563 488
488 3616 121 3617
682 111 1271
147 1529 3618
1654 2264 2265 178 2266
1234 1524 3619 309
625 248 774 246
429 3620 1976
492 184 3621 3004 3622
1151 3623 306
796 429 3624 3625 147
960 94 801 169 235
242 353 3626 182
643 265 402
842 2124 3627 3628
955 1146 174
3629 819 12
1402 1253 3630
486 1578 206
533 2641 3631
3632 483 664
112 1378 31 2339
66 706 4 83
1618 181 1513 181
169 66 65
235 1087 129
169 1 2978 1344
330 1843 2678 1575 1182
2783 1843 682 261 2800
81 936 2461
932 31 1
95 690 700
247 248 306 246
935 261 370
393 905 321
3293 81 94
624 309 91 1073 562
3050 1513 181 1014 1253
3633 2639 3634
3268 3635 72
3636 691 3637 3638
4 3639 83
88 1073 139 247 1883
7 2950 587
3640 937 2586
1799 4 83
504 1073 1215
104 3641 860
1843 4 83
261 43 730 1029 1872 1312
178 15 12
624 1185 139
1947 436 91 2396
1426 3259 3642 1778 3643
31 242 2667 192
2483 761 91 248
198 1508 484 1843 1078 214
88 3644 140 56
309 504 438 31 214
3317 824 1863
784 2064 903 1651
2196 1202 3645
309 2401 3646
1291 504 34 35
776 169 10
1142 3647 1073 734
214 1571 3648
1354 1602 1293 51
28 2144 3649
2333 2334 725
324 610 740
1566 432 1142
3649 4 83
3310 2075 2398
3650 211 140
353 3287 3651 225 86 2634 3652 1189 111 3653
1425 2493 3654
3655 1123 195 265
31 892 651 2401 183
1243 247 3656
3630 987 2283
1267 1435 214
313 3657 28
182 3658 684 3659
28 12 370
398 9 3660 3661
3357 441 929
2298 3662 866 491
364 3663 3664
2508 57 2510
935 1338 1408
3390 1610 329
1765 3486 2116
331 926 3665
1493 3197 1176
780 220 750
70 968 2126 397
2781 2135 3666
1508 983 881
350 31 234 214 111
3667 307 109 192
698 3668 790
499 95 949
3669 3670 878
292 184 562 28
620 2959 1161
932 1798 3671
716 51 2144
536 458 538
112 3672 28
192 147 56 684
1089 1843 4 83
1370 1141 517 3232
3673 935 431 1695
398 433 44 438 105
169 67 2179
112 2047 177 3674
1673 3675 3676 213 331
671 690 3677
433 1803 1183
321 393 1005
625 493 1148 91
920 112 1126
7 3151 1905
508 1894 373
3678 395 1394
62 903 480
2240 3679 3680
427 3681 491
3682 3683 67
2953 66 1218 169
3684 65 227
3475 265 1104
771 94 276 3685 535
169 65 66 206
1899 81 94 690
88 140 91 372
169 1514 1368 15
266 91 251
242 550 442 3686 992 340 334 2696
47 3687 3688 547
169 2851 1391
112 1710 177 557
94 801 800
3689 824 620
1208 1903 706
234 331 1320
449 114 112 2339
807 35 1792
95 11 1859
981 501 66 65 169
903 2121 3690 227
2134 132 662 2075
3217 3691 67 3692
71 24 3693
2667 662 261 1336
94 81 3694
2221 1873 2978 2381
3695 2093 107 848
265 402 3603
932 31 3145
3696 316 234 1298
647 65 66 3697
1234 3698 184 192 8 406
3057 412 458
3699 51 167
956 3700 323
196 2842 1553
3701 114 2525 547
7 65 68
431 3702 2355
1593 261 15
1418 3703 3704 251
1506 3705 316 7 878 782 3004
250 3706 905
66 301 4
3707 438 700 3450
1799 1798 439 87 702
1594 533 3708
638 29 1509
242 73 218 1148 250
3709 218 275 276
3137 432 35 797
2200 3710 3711 3712
1338 2486 34 488
873 253 3332 3544 3713
707 51 509
3714 2417 496
3715 543 309 3363
2229 117 83
28 1060 104
1687 3716 190 3717 15 1063
1474 2542 251
438 1353 183
475 3718 167
3719 2628 3720
418 340 3721 2444 2088 334
2864 3722 589
312 870 3723
1646 88 306 367
1345 580 488 282
169 66 3724
28 29 553 86
177 3725 57 61
868 3413 35
484 1553 274
474 171 475 169
1529 297 298 302 1536
3726 1675 2760 2214 3317 1038 230
796 974 1065 1146 4 83
1803 200 3727 86
4 83 407
892 333 1204 1351 1218
1832 139 13 3091
418 2185 2432 3066
670 435 31
192 746 28
976 3070 3728 244
948 11 950
1233 1607 684
169 62 3729 2888 3730 838
169 65 66
1727 1846 700
3731 2357 2328
2368 807 178
109 1086 248 639
169 67 7
2953 2424 3732
3733 572 3734
533 197 2093 3735
968 58 1571
355 356 847
1958 3736 512
664 358 316 3737
793 403 248 774
96 97 1356 3738
353 562 723 16 1025
1064 3067 3739
1588 3740 364 1682
91 1073 562 222
73 261 3741
238 364 3728 271
15 200 1523
169 65 66 3742
1190 1018 492 214 67 91 248
3743 104 535
169 867 3744
624 89 1340
331 3745 957 3746 130 238 1636 1014 468
169 935 1201
88 2303 113 563 32 246
65 66 3747
332 12 3748 1364 1266
4 458 66
57 234 1509 662
3749 76 1754 12 2361
753 1288 309
3750 483 15
1452 3751 194
134 2116 62 903 2085
533 442 664 3752 665 3753 1792
1875 3754 3755
936 1391 3756
611 568 642 3757 92 1183
306 109 2963 248
309 250 3704 251
1956 969 723
3758 427 117
89 924 3759 16
478 2654 3539
3760 3604 83 1171
3761 723 533 723
169 99 3762 67
864 598 244
9 95 67 501 579
67 409 2221
980 65 66
3596 2302 15
2281 3248 577
242 192 2641
656 1035 265 3763
317 1272 212
3764 544 492
3765 109 91 27 1073
2917 248 3766 774
1221 265 167
758 3565 111
12 746 42 28 104 15
438 7 69
88 556 91
1077 12 3767 3768
1250 2769 3769
358 3770 1912 814 1591 2309 349
118 2149 1075
3771 12 3298 393 915 248 3396
88 89 1092 1185 91 222
2189 4 83
253 903 2381 3772
1354 215 514 1353 515
222 912 1770
512 215 2406 3773 516 312
505 1167 562 16
1936 1965 3774 2361 334
927 632 3501 547
1569 1171 1568 3237
9 1056 95
171 475 680
932 2339 2188
671 1193 167
1318 716 2144
3443 51 1063
4 2224 702
73 2298 3775
620 137 147
3776 866 370 706
1391 4 83
1620 1391 65 407
313 184 28
3777 3778 3779
1553 248 3780 246
800 323 65 66
88 274 1006 247 73 133 225
3569 140 3781
343 3782 3783 74
67 3784 167
562 3785 13
2867 920 1982
3786 29 629 469
259 3787 894
214 478 1075 562
3788 1675 2506
3789 225 3790
358 86 1339 148 3040 49
1479 533 3791 807
844 1189 104
65 66 4 104
119 292 1421
1146 702 1962
704 2650 408 251 1063
1758 3345 61
2959 113 1356
331 197 1562 1103
321 3792 1113
727 3793 235
147 3247 2537 3794
364 3795 3796
3797 3798 3799
2323 647 3800
158 419 159 1425 33
3664 271 99
43 132 969 1029 2156 56 736
3801 3802 2076
780 323 3803 3804 2739
565 511 1792
9 184 1073 1876 1877
274 1204 26 432 803
3803 1874 2086
89 1073 139
88 403 562 91
354 12 184 1281 192
580 1684 282 260
618 784 1322
9 66 234
2993 633 1547
118 3805 1507
1452 3806 1444 333 629 529 592 353
66 680 405 213
2221 365 118
3807 2666 2064
710 1204 205
98 399 498
922 1509 664 1142 794
3649 1318 716 2144
1902 373 12 15
91 458 1121 32 248
214 112 309 2313
1077 3808 159
88 201 247
31 3809 246
238 480 1161 859
3235 197 285
3810 449 547
2875 1989 3390 3811 15
2864 2388 502
293 297 298 299 300 2169 1529
3812 643 3193
111 604 488
332 3813 73 3814 1906
30 111 3815
57 3816 1069
1142 3340 33
353 225 1444
189 432 1427
3345 364 559
600 2282 828
2186 1937 275 3817
488 732 794
367 1435 367 248 1307 1113
3818 3819 67 3820
3821 364 1625 1993
2082 3822 1628 456
11 139 3823
3824 488 1288 1106 3825
2864 3826 1804 195 3827 1014
2781 610 3730
1215 3687 3688 547
723 178 12
1354 181 3828
1498 2284 1078
1236 3475 265
3829 440 1032 2948 1799
391 643 178 12 76 370
3830 1469 3831
2586 3832 1014 1484
1155 892 112
670 88 957
2482 2286 3833 1408 242 12
1162 692 3834 642 2425 3411 12
3044 73 683
31 435 28 32
198 132 207
73 2304 274 1609 91 3835
330 968 59 1907 445 3048
89 651 3836 1067 15
533 442 1161 1850 3837
2298 866 83 4 491
321 393 782
219 439 3838
3691 800 829
247 248 246 774
94 81 729
165 3839 3840
1524 309 247 91 248 28
3841 42 15
970 1427 1073
246 251 89
118 700 1408 514 1146
134 1604 750 331
624 3062 2838 248
1830 73 222 804
929 3842 323 1370 3843 3247 903 61
2417 261 3844
169 66 1891 65
12 28 15
3845 763 159 3846 15
242 12 248
45 2523 1396 2525
364 273 321
140 3847 263
89 141 112 1472 28
3848 702 3849
213 233 2208
21 3850 3119 3851
312 533 407
974 99 13 407
3386 361 331 1733
164 1671 2909 91
147 3852 2636 3702 3853
316 664 665 334
2364 2065 547
628 265 1155
135 3854 192
316 1523 182 15
3748 1691 1266
944 2665 849
2678 814 107 349
31 73 3855
3856 192 946
88 31 309 435
1151 133 1039
1671 354 12
1480 1479 37 3140
309 438 1293 1426 702
243 791 192
940 2156 296
3857 2804 169 235 3237
65 66 647
293 295 296 297 298 299 300 301 302
2856 3699 860
3198 206 68 3858
88 3859 242 91 27 3860
3861 932 1571
3862 575 739 2277 3863
134 354 341
1142 1 2794 2055
169 3864 955 1146
3865 192 1063
91 43 198
112 113 3104
942 955 1146 1794
702 297 298
169 1 234 766
1973 3866 3867
247 248 91 3868 639 246
194 471 3869 723
3870 938 3217
3871 4 104 407
2279 3872 1063
466 2374 331
780 267 3873 723 195 533 3874
31 1242 251
88 94 274 275 517 595
2930 3875 3876
2656 1699 66 83
88 309 274 403
707 102 101 579 265
1176 192 1267
1846 1264 165 3431
3877 31 435 1087
3878 838 274
242 1947 62 276 91 27 270
1468 643 81 3045 271
1884 553 83
747 169 3879
445 814 107 334
2901 15 42
31 3880 214
202 3881 193
73 250 3882
18 1404 119
1713 214 3883
1305 3884 3885 3886 3391
3887 1253 1036
2339 73 112
1468 76 3493
2229 2681 370 287
184 3888 247
1 265 407
3400 3348 1082
394 301 15
2654 343 1532
3889 2214 784 1253
1065 3890 3891 3892
3893 1176 3539
165 374 62
2915 3894 1936 3895 15
668 3896 73
2172 31 271
940 3114 1608
4 213 83
316 2247 916
2704 1350 579 265
195 2374 3897
31 435 395 112
302 1529 2378
796 739 83
2473 3898 335
242 998 1204 242 1795
81 94 3899 1004
2354 488 782 28
134 242 3900
668 205 1547
1418 248 935
3901 423 387 579
3199 1723 3902 598
1189 844 335
611 181 488
95 643 11
312 3903 1483 438
88 225 2881 2302 1695
485 441 51
1982 133 57
512 3904 1273
330 1103 916
234 67 28
1298 657 3905 222 174 3906
2937 935 282
3907 3908 3909
95 949 501
309 118 599 1246
3910 291 3036
169 4 83
438 3911 2394
1174 3912 935
3913 3914 2304
789 740 3915
628 561 1647 248 539 222
251 316 516
3357 1281 2964 111
2274 67 777
1723 2317 807 376 166 684
112 367 3916
3917 3918 986
10 579 112
451 3919 361 3920 3921 3147
3922 2087 3
2003 250 783
66 316 2208
169 3923 250
31 112 2339
206 3924 3925 486
597 3086 1316 184 730
197 2676 248
3926 533 247 3927
353 373 2568
95 501 579
875 824 857 3317 1863
565 3928 3929
81 171 475
1378 251 504
198 31 435 2323
3930 1482 1828
597 1571 3931 547 1395
445 108 106
333 374 723 192
3932 3933 3934 2098
81 94 1004
3004 1829 47 2306
1146 4 1984
250 1434 251
3935 1266 633
94 95 11
88 332 12
357 31 3855
312 1799 2553
3936 31 3619
1643 529 2784 1334 335
88 332 12
207 1007 691
2560 3937 456
400 274 247 1408 2226 309
445 108 3938
242 248 140 91 67
3939 707 265
169 3940 68
94 1936 12 629 3941
664 1662 194 3942
385 4 83
1242 3943 1306
169 1234 1 104
1956 3051 3944 1657
317 2320 1229 2149
3945 247 248 214 2328 246
118 1 316 1375 183 3946
910 3947 73
88 371 57 136 73 33 138
1565 45 3948
1474 3383 1938
134 3949 3376 138
88 208 308 1063
438 316 1146
1972 642 1695 246
1302 982 3172 331
423 387 1122
302 297 298 51 1536
3782 1204 3950
3951 2077 3952 2361 684
276 205 133
512 273 312 2143 215 316 560
107 121 2356 1852
329 2022 1311
312 313 557
183 83 4 8 406
358 3399 2361
3428 3953 3954 291 2246
330 1822 767
1444 15 557
947 1421 3661
1155 138 1555
3955 1176 2109 291
604 242 308 89
31 214 234
227 1675 1284 3956
135 270 166
870 3957 157
579 192 1566
723 316 192 9
512 7 427 147
3958 238 1803
134 1016 45 3959 589
169 66 65
88 274 3619 225
1354 250 1183
3960 579 265
365 503 212
6 702 2526
739 3961 83
88 624 492 274 2882 1073 248 1047
1758 994 135 2942
1146 3962 313
3392 568 192 3963
3964 960 3965
293 2312 2378
3954 365 3966 291
16 15 3967
409 2303 321
276 109 91 32 248
1278 3968 3385
776 95 700
1085 553 401 1123
1120 998 3969 111
169 65 206 68
1225 105 3970
1245 529 502
2803 3341 3971 615 112 113
2901 3318 1480 222 1336
715 714 715
1994 3972 3973
197 445 108 107
274 1243 176 639
433 398 183
276 3974 2292
2469 1901 957 2144
1691 164 265
3975 3939 1389
91 775 1613
676 3976 3147 1733
132 159 73
3977 1603 876 807 35 1778
2576 106 3978 1724
1534 664 78 3979
532 261 623
29 1243 1509 73
1769 620 324
214 1838 2132
639 91 1190
1689 3980 3097 488
1507 927 632
67 537 399 15
73 807 3981
3271 691 3982 1378
968 3983 335
3984 1215 723
242 2125 335 1189 1995
31 2172 27 357 691
791 1064 261 630
302 684 379
3443 147 1063
1999 2000 451 343 192 138
1618 181 273
870 3985 3986 1532 1493
95 3987 700
535 3988 2283
358 1936 1785
214 3313 758 147
317 3989 13
302 2404 1905 3990
2889 31 214 246 75
317 370 782
3991 45 438 275 184 104
134 341 2416
3916 3660 73 111
3992 3993 2799
1 3994 3979
347 3770 2504
3995 169 1186 3940
1448 66 3996
427 2277 405 981
3997 1697 3040 776
3998 3999 1197
246 1408 559 113
4000 332 12 166
598 1575 15
88 1462 739
2719 2189 1336 15
195 568 924 16
61 4001 2894
248 4002 176
329 15 1355
3468 140 214 1113 251
723 4003 4004
1126 16 2827
932 562 16
1406 4005 723 192 15
354 12 1 176 823
442 1148 331
1769 2392 2716 111 138
1826 4006 968 2841
169 766 407
4007 16 4008 410
1204 1956 61
3514 112 3749 2608 109 112 547 111 15 3049
365 273 4009 478
4 65 406
1250 1252 1818
357 28 104 3817
95 1608 831 501
1404 12 57 2535 630 2605
4010 940 4011
88 4012 246 247 2302 113
1554 4013 1370 246
1 271 4014
630 354 12
580 121 4015
353 1936 29 247 1695 28
4016 4017 292 739 4018 83
398 118 917
433 1037 4019
88 793 309 214 1192
1 6 1146
4020 205 165
627 136 118
1364 1854 483 1171
433 974 484
646 329 28
1006 361 104
169 67 167
1267 935 132 604 248
134 88 4021 684
2926 65 2925 222 16
402 51 213 265 167
317 671 679
2535 652 107
3979 1523 2312
486 67 399
3260 1148 4022
706 1800 4 83
119 292 119
271 100 691
28 782 29
293 2485 189 1000 2727 1995
533 4023 4024 73 43 331
358 4025 4026 192 1063
43 73 969
197 1784 4027
15 588 329 138
4028 94 81
2679 268 538 329
467 4029 2764 4030 468
1215 4031 4032 1465
1306 2227 579 251
2388 273 706
924 16 132 909
4033 423 387
716 1408 327 3862 222
560 610 702
35 1253 1792
647 1256 4034 45 4035
99 66 2291
99 4036 2263
819 159 395 112 177
353 1606 192
29 1242 4037 4038
624 225 91
118 1375 197 814
2355 11 233
88 31 1553
1267 2749 192
4039 4040 1884
3916 935 4041 136
624 140 615 4042
94 1 67 399 270
4043 486 206 508
4044 84 87
917 2298 1093
2298 83 458
636 181 4045 276 353 331
1967 419 82 15 2022
57 4046 4047 4048
3388 81 4049 4050
1 68 104
3924 3925 169
998 979 3349
504 1215 723 547
340 4051 881 4052
4 1236 3313 83
4053 356 702
1973 3867 4054
88 316 248 4055
4056 47 1006
1000 3912 261 4057 2575
1588 2170 1204
178 1001 33
2442 87 1276
1843 4058 370
730 823 29 736
776 78 11
134 4059 11
471 3433 250 4060
3109 510 43 439 4061
657 73 543 1551
57 4062 690
4063 4064 4065
73 43 274 91 610
1267 4066 1109
4067 1121 4068 4069
533 442 111
1468 1601 81 68 1896 1918
4070 3460 2560 3331 1982
91 2680 492
88 192 1553 274 271
169 747 51
39 81 1256
2469 1901 4071 301 702
242 1804 1266 1014
505 192 139 192 4072 83
4073 497 3527 2707
43 132 864 736
31 28 29 435
4074 855 1605
329 88 242 12 12
347 2202 2003 250 653
201 556 89 26
844 1460 4075 969
442 847 15
118 4076 83 406
4 83 169
242 1144 567 2022 610
293 2817 4077 1536 690 297 298 15 270 300 56 190
79 81 2851
1570 4078 119
4079 4080 2306
242 247 1355 1185 3479 276 1375 12
4081 1215 4082 723 547
727 4083 286
108 107 373
1272 208 212 1518
364 2651 4084
1230 177 121 395
73 2800 4085
238 932 335
386 386 387
3660 568 4086 1213
804 739 2698
4087 2240 1026 212 543 4088
4089 4090 860
4091 715 1006
1 169 704
2605 1918 169
2104 4092 934
505 3975 25 15
4093 67 1142
176 2666 82 15
3699 4094 1749
293 1912 302 297 298 300 301 1607 1536
599 601 209
134 73 4095 1708
976 1 9
242 2778 62 1173 9
94 729 213 680
169 67 2203
577 1 1391 4096 4097
2296 4098 2297
3598 177 112
2798 1946 1171
213 47 3559 3560
4099 4100 69
88 435 31
565 2349 4101 35 511
3770 1355 26 1142 2640
1603 1233 807 522
1278 1279 739
670 169 1
169 65 206
628 66 206 4
1912 139 214 335 1189 3216
723 98 177
312 1391 1679
1522 297 3043 510 595 4102
134 543 611 341
488 2378 192
309 1243 629 1722 27 639
4103 975 1843
7 454 704 1912 439
647 4104 206
4105 630 484
169 1918 678
43 531 159
1139 132 152 73 192
3491 192 111
35 4106 4107
1946 66 4108 241
95 501 1859
138 481 405 105
2223 2679 538 329
386 387 706
4 8 83
4109 2207 4110 1364
2666 3641 4111
1485 702 234 438
438 316 1225 3970
475 65 4112 706
91 367 248
1843 274 43 633 250 15
4113 3852 4114 3979 881 72
1186 206 87
423 387 422 535
31 214 1458
671 167 423 387
560 215 4115
274 132 4116 1047
321 393 251
739 2003 248 250 246
2817 3044 511
313 629 28
2688 316 3620
781 4117 1642
3106 121 256 49
134 341 611
433 4118 702
4119 4120 4121
2930 4122 234
176 140 3757 179
814 4123 107
107 108 484
488 1549 2316
628 234 8
2189 438 2227
88 624 2598 2245 335 4124
2878 64 2356
2864 66 1588 2415 65
4125 1006 4126 4127 1006 547 15
1392 427 726
88 323 2686 248 18
1109 3300 4128
4129 4130 168 192
436 248 4131
88 12 214 2132
427 301 1941
1426 4132 3789
3098 983 2517 2051
647 4064 2325
242 2320 4133
481 1312 1253
1630 1422 1621
1593 2915 297
3467 343 2513 4134
466 73 331 15
432 184 837
1280 2952 1343 192 2268
274 275 399 691
169 66 206 2246
1723 742 4135 261
727 1739 4136
449 1357 114 1142
4137 1643 633
1384 1113 251
4138 353 133 16 334
1353 1354 599 568
651 247 4139 104 547
332 595 111
118 45 1799 8
373 206 197 107
309 1398 31 214
793 3062 567 1979 924 15
1803 184 86 1453
4140 2917 3766 112 3558
3587 4141 76
1310 1378 309
4142 2003 4143 73 4144 250
1710 214 31 214
822 4145 800
202 4146 15
1479 1305 3183
26 91 1290 691
31 4147 4148
1488 4149 100
4150 66 424
2103 903 4151
29 1 27 251
4152 4153 2638
4154 706 273 265 4155
1150 492 91 93
932 3887 150 229
219 4156 4157
4158 3469 547
647 206 3942
1793 4159 4160 442 4161 194 1142
4 427 2
88 562 248 794 93
597 563 1173
119 184 122 1976 1818 123
484 335 443
3045 1388 1389
88 31 214 28
1509 16 15
543 752 313
250 273 2275 251
88 1204 91 4042
917 600 4162 2282
4163 1322 1811 3316 1161 4164 2604
510 57 1340
1628 4165 1598
4166 3541 47
4167 3368 3249
242 577 983 4168
276 165 212 792
2004 1142 1831
481 3066 1075
1798 139 87
992 2816 121 955
763 1567 4169 1568
391 354 12 1608
3044 1522 1409
4170 97 4171
1188 1879 486
2686 4 83
358 15 159
44 183 1354
1664 3021 1879 3198
4172 4117 425
2281 4173 67
2417 983 3754
599 1976 1275
96 3738 97 141
1479 4174 15
31 211 4075
4 461 83
9 610 1146 4175
1818 301 4176 112 281 3946
31 935 1259
1678 67 2892
4177 664 665 1792
1713 2737 42
4178 178 4179 138
4180 624 92 4181
723 3785 1077
88 12 274 2132 142
29 43 1243 1509 192
987 1615 70 2361
1188 864 1766
66 458 213 104
242 1005 4182
1803 1566 4183
567 1142 4184
1468 964 928
222 580 2919
1189 529 335 1334
134 3331 782 2449
171 234 2167 4185
796 261 73
1267 1604 4186 1312
1136 2234 716 197 814
544 4187 893 1571 723 1752
353 225 3110 132
4188 147 492
910 4189 364
1147 577 837
31 316 192 159 2812 225 15
4190 516 312
1189 31 2017 251
0 1467 1173 4191 24
793 1135 838
2953 4192 1218
533 1507 213
4193 1589 407
961 486 963
2247 4194 916
30 4195 43
4196 4197 67 334
1965 3874 2494 578
646 165 33
887 2574 4198
932 285 15
1306 1288 488
4199 2038 3331
1306 191 739
1473 73 251 334
1189 4200 15
433 1770 732 488 788 644
599 1234 671 3274 3246
2231 83 407
1155 4201 91 508 250
88 151 216 3315
2069 274 2026 557
96 3738 97 1142 4202
201 147 3068 1395
2704 579 51
94 95 501 1859
115 4203 31 214
213 68 405
4 83 407
4204 1996 107 197
88 31 2318 4205
1104 265 104
4206 120 909 184
329 536 538
12 1310 192
4207 727 2187
1491 7 1065
1398 840 840
577 1056 2136
1957 73 627
4208 2356 364
2959 212 73
438 184 2287
399 400 4209
3848 309 1898 2063 28 4210
292 276 1918
2798 4211 1363
38 707 407
88 274 1118 1043 148
265 167 1892 1204
2 3769 345
169 65 66 458
1523 1409 2817 797 2312 1792
618 784 4212
505 49 1065
88 1950 91
484 60 676
1136 598 1723
325 4213 4214
3148 171 475 66
370 4 83
973 35 511
212 32 147 4215
440 864 15 3203 334
222 589 1739
1695 353 1426 12
316 3984 334
89 3971 274 1073 91 1290 177
55 1335 3318 1334 1504 1117
4216 31 358
488 567 4217 2578 4218 1129
629 2052 3081
716 78 2144
1982 2748 4219
181 341 568 4220 1253
433 595 1142
369 521 61 4221 847 1409
2917 222 15
88 2899 557
165 2432 61 15
4103 62 1444 1408
2227 4 83
618 784 4222
317 3685 370
238 1364 4223
3275 941 192 111
4224 244 478
512 316 4225
597 192 184 1941 112
4226 481 1846 26 2542
4227 358 192
351 814 107
193 4228 4229
481 3204 2542
533 4023 192
1265 563 234
433 852 192
1253 4230 147 598 986
373 4231 370 26 35
1588 62 364
879 2189 610 491
39 51 265
615 4232 192
409 2221 89 458 139 91
1740 94 1004
66 68 4233
4234 725 4235
4236 850 860
135 1712 630
484 1553 274
88 739 926 4237
118 1375 702
1936 4238 28
3505 2309 138 4239
1996 1425 2156
73 4240 2374 1854
747 1204 4241
994 238 957 1415 4213
198 458 208
253 4242 4243
427 3705 438
3197 707 213 680
88 247 251 13
1682 364 1014
88 89 1073 139 2026 1310 2263
702 4244 3970
98 893 4245
562 4246 91
4 1343 83
4247 700 3397
4248 2719 107 331 4249
31 8 2208
213 680 3197
4250 777 2011
7 704 407
121 4251 192 1063
4252 4253 4254 2987
195 192 1267
192 159 4255
2234 4256 2939
4248 983 106 334
1065 1620 2167
242 502 192
67 949 95 700
4257 1005 2135 248
32 45 212 192 308
2673 2309 33
1292 386 860
596 4258 881 195
433 3169 929 440
647 3355 129
62 28 104 1426 12
109 61 2968 1106 166
429 118 610
431 192 2575 4259
1737 4260 504
4261 331 570 4262 570
4138 1791 1936
723 1215 1818
9 533 1522
248 836 639
742 4263 848
4264 4265 547
424 163 579 39
134 805 2196
1697 4 83
169 1234 234 3909
94 95 11
159 662 15
1529 297 298 301 1536
88 2972 91 248 2818 4266
510 4267 25
1985 596 189 197 3390
577 814 349
1512 89 248 774
4268 45 786 4
3452 1351 1358
189 868 598 107
1419 4239 547
89 31 214 246
2017 321 3397
807 147 4269
475 171 680
618 784 804
4270 905 73
793 73 343 1172 1425 2957 15 1075
4 1598 407
486 4271 2645
427 630 1819 955 183
4272 782 147
67 706 579
505 1058 4273 397
4274 1571 969
4275 73 1218
2494 1370 1281
900 643 402 51 4276 265 167
503 321 690 139
810 4277 67
1189 1188 197
134 88 844 1335 1334
4278 2798 1581
398 1113 27 140 1007 147
2061 28 782 29
4 67 4279
302 702 1529
2410 4280 4281
247 248 1086 139 1509 248 3074 28 246
242 340 1139
1142 130 957
88 91 1710 214
95 535 4282
4283 974 274 982 2247
948 501 950
2339 1265 112 274
169 235 4284
3208 2130 1844
504 1109 4285 4286
66 205 723 4287
475 475 860
3066 1553 4288
892 1 2126 28 478
88 2686 26 691
970 335 985 334
330 3694 4289 4111
1318 521 1039
205 105 363 1608 1547 674 1395 75
2268 253 4290
147 174 1225
119 270 4291 157
83 892 782 4 491
475 1243 234
239 501 2397 4292 700
4293 88 418 1880 1240 1267 91 2789
333 1525 1799 329 270 15
3736 4294 4295
475 2778 13
4296 4297 4298
2963 91 248 774
800 45 2910 67 68
579 91 140 2227
31 1288 251
4299 530 4300 4301
28 246 88
2137 1553 1460
91 395 112
169 67 167
4 83 706
4302 4303 4304 740
261 1936 3249 12
484 789 1383
171 475 424 426
1460 132 4305 73
534 1906 4306
316 690 600
596 502 386 214
703 1425 104 15
214 758 31 2736
79 505 4307
225 32 353
1065 4308 227 3358 4309
4310 451 335
2577 994 2357
3208 2130 961
9 917 44 2951
4311 2205 1222
4312 4313 860
1754 1583 4314
370 860 4315
427 706 407
1061 750 1053
942 3715 9 147
73 2686 4316
4248 2575 1253
1522 1112 67
169 4317 184 291 4011 4318 4319
62 682 2800
398 417 429
4320 4321 3839
169 560 3935 4322 214 9
817 3164 818
671 1636 3746
2418 4323 1408 3544 8 547
2899 177 140
169 1661 67
739 618 3380
992 1074 600 651 214 3027
429 932 427
371 274 1043
2328 521 61
35 1790 1409 521
1318 716 2144
2978 66 690 216
13 651 4324
95 276 11
4325 15 159
4326 2686 1509
88 91 4327 774
3951 192 333 2634
31 481 4328 1509 136 556 192
88 177 73
108 2093 107
600 1976 174
2835 4329 265
900 643 402 4276
111 133 340 3557 331
182 4064 2596
1539 239 4330
213 4331 2723
4332 1364 4333 4334
1426 3046 4335 2092 2722
845 723 12 2304
1879 272 68 2140 69
651 1967 1608 73 329 15
4336 559 80
88 62 4337
234 50 405 1146
312 1 4338 76 829 535
340 881 334
167 39 402
4339 65 66 3940
317 12 135 12 1759 478
88 136 438 837 140
219 61 4340
403 1113 331
1553 202 478 683 75
274 73 2319
88 935 2432
9 4341 1522 24 797
560 4342 2240
169 66 68 65
4343 620 1761
3691 189 105 4344 3502 308
3173 480 794
1544 73 306
95 501 1906
2403 1525 2349 192
1204 486 292 39
12 940 612 1608 379 331
680 4345 213
4346 1176 1493
95 579 1859
484 274 91 443
433 1868 570 76
331 4258 814
690 446 1995
1146 4 1984 83
787 829 4347 4334
4348 73 1807 4349
109 91 1168
358 662 664 665
3 3937 104
505 941 16
242 466 4350 1253
976 2323 4351
1803 192 3781
2737 2357 87 2640
4097 690 1390
31 395 112
106 107 4352 483 445
3400 1305 870 3723 1171
4353 1790 4354 1427 28 1063
391 13 1426 12
167 423 387
321 1697 208 4355
1901 438 587
76 1928 3514
3263 4356 1733
903 787 4357 4358
4359 4360 2644 1167
95 11 579
91 1290 177 1063
636 2838 28 112 1528 4361
1784 1397 3413
1101 2589 1425
1074 66 4362 8 1681
4363 4364 1075
633 1167 929
387 265 2081
275 2279 4365
444 276 91 248 26
239 1678 589
1 1648 916
1950 3947 159 192 3249
365 321 4237
2196 4366 2745
3694 1803 1502
501 700 892 1351
182 1591 3203
723 15 419
671 51 104
1618 181 2285 166
136 261 370
19 682 1495 547
29 27 31
276 276 433 2320
4 491 83
261 189 4367
1418 4368 639
4369 4370 206
2268 992 1280 1941
2374 1183 73
2686 557 563 1126 113
948 11 950
1273 630 1518
91 1474 222
932 2682 4371
184 3935 12
433 968 335
747 65 66 4
88 242 91
333 612 46 192
32 248 458 1509 91 1478
671 51 4372
112 4373 3639 2620
1077 419 261 4374
4180 533 4023 192
1143 1553 504
273 208 782 1518
4135 164 214 4375 1253
1467 786 399 13
86 2193 1496 4376
139 797 511
138 1556 684
741 1322 4377 744
435 184 28 15
134 1758 827 3499 192 183
165 251 4378 1229
560 893 4379 259 4380 282 4381
4382 3336 1204 91 1290
1204 501 3158 11
207 1007 3445 2492 4383 1272
4 4384 83
94 95 949 501
321 957 208 782 212
3596 2661 630
503 4385 365 208 251 1139
4386 164 1894 2812
1280 15 3839
2172 62 3510
169 206 68
253 4387 254 1915
4388 4389 878 192
1307 3145 274
4390 15 662
312 103 601
367 321 251
4 83 407
881 192 1337
1758 706 4391
55 1628 2125
1404 189 1790 4392 1080 4393
134 118 1360
418 62 547
4394 446 4395
373 568 192
2785 739 480 2439
585 948 499 700
4396 754 32
922 2819 2126 15
247 248 246 306
875 787 147
2940 2629 1609 1844
804 903 2277 362
451 3919 2958 3921 3920 361 3147
2838 658 4397 1146 192
1029 4398 1493
3698 973 1522 35 4399
433 4400 4401 3232
1770 736 15
353 225 111
3845 3728 2976
95 1390 949
552 1936 3228 1060 1995
4402 1104 265
433 1626 517 2016 489
88 438 28
892 11 2397
67 643 11
433 1937 12 432 28
66 4403 1290 589
201 329 556
2339 3143 1378 2188
88 31 31 214
714 715 715
562 4404 16 2156 2519
192 1522 4405 1522 2349 35 1792
213 370 139
4406 301 302 51 1529
502 4407 3693
503 611 91 543
881 446 598 3457
8 138 2817
4311 567 3824 182 3825
65 66 405
358 297 298 293 690 299 300 301 4408 406
3293 4409 3966 2873
4410 3263 361
4411 844 557
481 67 28 104
247 248 4412 3321 639 246
3644 1553 403 1118
429 87 15
4413 2170 2092
4414 592 15
238 1805 3289 3728
31 1726 82
4415 1253 2239
983 107 3940 206 107 1724
169 4411 250 1112 104 251
4416 624 1544 3766 306
1244 948 700 950
3475 265 1351
1239 324 76 533 982 784
1341 4417 4418
206 2448 1678
4419 2791 276 248
321 147 1113
118 438 4420 1375
791 1318 4421
1593 552 15
3115 2727 251 3741
2864 4422 364 1358
2521 627 723 111 4423
3596 2309 1577 329
66 81 938
4424 1754 2277 4425 967
2737 95 276 700
435 77 31
41 2859 42
391 181 2236
242 605 4426 45
134 118 12 611 4427
2836 1240 1608
3354 935 877 246
4428 2285 192
4429 4430 504
3770 2126 2309 349
4431 4432 4433
3086 159 328 4168 1395
501 1967 94 95
214 1155 8 2208
882 273 881
169 1617 66 1204 3839 206 3189
1541 713 4 8 83
3649 4 83
929 3765 195
198 89 247 248 132
4434 129 780 194 12
88 782 31 214 28
1006 4435 4436 547
528 197 864 244
458 671 167
55 54 1189 1844 56
2536 2537 4437
66 206 65
67 1509 1955 3613
458 213 265
575 62 2277 4438 1910 966
4439 91 2737
378 332 35
115 91 4440
1229 321 3393 691
2783 1479 261
1240 4441 1177 4442
1873 4443 4444
4445 940 141 91 214 1877
607 4446 367 112 4447
1410 4448 335 4449
95 51 11
1398 71 2492
1267 1312 164
47 1662 4450
4451 2362 4452
791 136 2022 1189 15
2328 1276 2591 3855
4453 1462 4454 3173
43 2589 1115 13 15
1 753 271 212
2050 111 119
147 293 8 300
1620 94 671 587
91 2401 75 201
214 1306 2811
316 4455 586
715 2116 4456 2085
533 1467 4457 1636 2205
3263 4458 2104 3753 4459
192 432 579
242 4460 322
1959 234 1073 4461 2072 4462 1960
4 427 82
1 265 1679
88 274 140 4463 437
91 403 132 306 88
88 2245 563 177
4464 4465 1037 4466 4301
4467 4468 104
3752 165 3799
201 438 112
65 66 961
429 804 438 184 1509 659 1225 28
347 2923 4469
2425 445 108 24 192 331
198 2607 250 4470
1186 807 1694 15
4471 207 3114
2697 146 149 846
43 4472 4473
1448 727 169 700
1803 488 4474
189 106 4475
307 3888 955 112
4180 214 836
58 4476 4177 133 4477 4478 511
4479 1522 250 1717 192
141 192 166
4208 67 51
3935 535 702
2940 1609 1136
267 208 1564
2911 4480 321
94 312 2723
710 535 488
1073 698 4481 2312
432 61 1941
4482 1609 1383 484 881 1766
118 2162 3771 208 4483
3058 121 2239 1142
1 23 723
4484 331 397
1912 12 1396
2053 271 2811
419 15 1259
1307 73 390
4485 1142 2523
222 2421 4486
197 1868 1724
379 380 15
3877 206 1918
1588 140 1874
1128 313 28
88 140 67 628
2003 250 33
710 88 247 248 3204 136 276 248 138 246
4487 1093 1507
66 65 4488 497 1146 4 83
367 238 2588 247
302 299 2111 297
365 207 3966 3560 3710 212
3698 2817 1060 4489
844 1073 1898
488 301 15
94 4490 700
1056 312 659
88 3854 1155 4491 112
424 707 426
208 782 2581 1518
293 1912 300
88 787 483 271
134 611 341 135
4492 2186 12 3086 1571 1281 730
88 624 691
671 271 579
4 301 83
19 1937 200 739 2308
983 106 107
386 387 12
365 321 1113
427 7 8
1610 1936 2626
1514 57 663 213 2635
94 39 900 402 4276 265 167
73 803 214
88 4460 271 93
983 1563 4493
4494 15 45 4198
435 1509 136 432
134 192 183 306 166
973 454 335
1121 4068 4495
1553 845 261
3009 78 222
1231 560 2008
747 1648 213
169 800 2686 458
2093 983 107
88 2899 1730
2656 983 445 107
81 171 475
88 533 3539 1046
195 1514 222 192
286 171 475
1520 801 963
1955 2083 456 4164
67 4496 914
3322 138 547
924 1021 505
580 4497 4498 2644 49
88 2917 248 3766 177
365 503 212
88 91 1478 639
88 91 562 177
710 932 178
651 2589 3753
793 2179 1553 292
1488 668 321
207 321 774
504 847 1197
2769 4499 2587
4500 1342 16 177
2578 4501 92
992 4502 4503 4504
242 109 192 327 1792
2653 420 381
2677 31 214
2819 61 2494 723 15
4505 4506 351
12 1708 4507 159
2148 1936 823
1841 562 505 1008 4508 4509
169 4 766 83
88 3492 91 259 133
293 1912 300 301 579 147
1115 1173 488
4510 4511 212 312
484 292 274 267 214
2641 274 998 275 136 521 133
4512 3376 1023
271 31 4513 104
2909 372 403 2849
1586 4514 4334 1532 1176
4515 4516 1316 1725 15
4517 1215 3729
438 4518 1743
323 1243 478
358 71 598 4519
621 224 159
88 371 1435 274 73 32
169 1 147
73 45 916 4520
4521 4522 4523
147 480 3250 183
1006 361 1733
134 242 353 630 957 276 682 568 242 353
333 3217 1227 4524
726 11 4525
4329 239 1493
192 343 3105
365 4526 935 1246 206 4108
3345 3254 250 4527 882 1532
1649 4528 47
94 340 1507
234 68 4
391 178 2604 192
796 427 7
265 2723 213
398 438 1743
2515 2864 2654
917 3652 1178 709
1912 62 297 298 2169 3226
4520 4529 4003 4530 168
4531 502 4532 630 4533
398 4534 219 439
4 370 83 83
807 35 1792
28 1457 61 12
57 375 61
1250 2769 2524
4535 630 1240
577 925 3620 2097
321 1272 212
484 596 4536
4537 704 4538 589 1145
259 4539 2840 950
65 66 271 4
3453 12 935 28 406
1798 87 334
1012 3476 1482
4240 73 132 250
2864 3347 1171
549 108 192 56 4540 684
1479 2504 814 1414
188 629 412
316 1335 335
73 31 274
62 28 3743
766 4320 271
1415 1785 3044 192 684
140 563 1725
670 4386 164 1894
4541 1142 4542
690 4543 1437
88 135 112 177
3450 700 949 1146 501
435 31 1967
691 208 321
364 4544 2798
118 169 206 68
2447 723 192
3951 552 454 1428 1177 723 192 1143
804 4545 2859
73 3204 15
68 206 1633
4546 1588 1997
142 974 140 1113
169 4547 4548
2189 165 1001
2051 4549 596
386 1176 1877
134 1618 181 1956 1142 1014 138
700 118 95 1859
2630 1243 140
144 1334 4550 4551 15
332 791 239 296 432
31 159 192
1468 94 1899
88 638 1509 214 2003 250
2371 121 841 565 251
329 192 577 166 12
118 889 47
1338 34 2486
1418 1267 2396
169 4552 4553 247 4554 4555
913 28 175 117
176 1507 213
242 1794 3950
354 432 192 2837
3630 742 4556 598 2832 1518
2172 4065 1176
1954 3663 1955
354 176 1177 12 329
214 628 2208
43 4306 15
4557 316 45 1340 349 334
4558 4 83
4559 370 535
664 329 4291 3938
512 312 516
1843 970 335
3698 511 15
4560 1479 87 805
4410 1354 4561
1142 4402 4562
1843 974 118 2503 335
31 405 2339 2188
1065 427 65 83
108 107 334
367 248 112
293 1912 300
67 4563 654
1426 3182 147
624 309 109 91 248 4564
4 169 83
332 12 151 3212 100 1265
4565 321 393
936 3826 2887 1532
480 200 739
293 299 300 4566 4194 298
1784 746 2666
409 207 91
439 219 3482
391 707 178 12 76
316 2027 4156
192 353 3105 934 333 2634 791 1269 12 3105
1593 293 1536 297 298 300 51 1529
1741 807 2927 1135 1914
1803 4567 4568
76 71 4569
4570 239 407
433 1177 483
4236 4571 4572
866 190 1063
561 1118 214 133
6 696 1674 1714
4573 169 235
43 572 1571
1553 4574 4575
1890 4576 4577 1009
88 353 1695 112 177
67 39 654
4578 4579 497 4580
73 28 29 214 31
710 165 205 4132 104
358 4354 360 3397
4581 4582 331 251
83 4 8 406
242 12 391 746 2716 192 1183 166
488 12 521 4583
630 4584 224 334
3547 4585 1204
91 2130 3577
1646 91 88
206 271 13
1120 275 3873 329 3349
118 438 1585 51
169 65 66 67 206
134 702 190
193 89 12 316 195 1472
1123 676 4586 265 1733
791 1648 165 2022 4587 213 15
88 621 73 3771 177
804 1509 4 407
4271 81 1073 399
4 4588 83
504 3935 67
4 587 83
983 764 108 107 331
1460 251 4589 2686 261 4590
4591 2167 83
504 521 1270 192
3667 2403 488 2361
119 61 2939 3527
88 309 15
1234 104 169
1426 4592 1143 3259
433 4593 1654
118 1318 3823 139 4594
2239 521 664
1151 132 1073 562 945 4002
1341 1806 4595
81 94 1740
723 2432 15
715 148 4596 3919 361 3920 3147
118 535 1507 213
95 700 1859
169 502 2046 950
505 680 271
2673 2760 301 4597
38 39 4598
88 309 140
673 1283 4599 768
95 94 11
949 700 407 420 702
66 2543 216 213 680
1936 1236 28
2715 1790 207
628 1353 4600 407
271 104 458
118 271 706
3346 4 83 407
169 766 83
512 2227 533 982 251 4601
65 66 1146 4 51
433 4602 4023 4603 113
347 4113 881 334
10 12 1047 329
4604 1598 83
88 935 4605 93
4479 1717 1409
1 112 2339
974 2319 563
247 248 2792 639 246
4606 192 1522 4607 1063
2720 73 147 201 138
639 207 67
169 461 65 66
1479 488 77 335 433 370 335 1480
94 67 271
1351 65 240
4608 1338 3624 4609
929 4610 4611
88 109 91 4612
44 1605 147
4578 4613 4614 4615 4078
4616 533 4617
73 1495 3026
57 184 837 27 112
2189 2227 4
2667 1 31
1 427 67 4
4618 1311 91 577
95 643 11
65 66 2027
247 248 1444 248 246
393 4619 321
1019 663 1020
445 73 108 2093 107 468
373 192 511
714 715 715 3573
62 485 62
1157 353 1682
4620 92 635 28
65 66 271
134 2596 2523 4621 28
1688 119 121
1345 657 1963 524
88 274 1710
445 522 108
1406 15 250 770 92 334 1407
505 333 2578 4622 4623
4624 108 87 334
668 4625 30
1891 1892 1204
2901 483 1308 652
201 31 395
432 192 838
438 217 702
4626 273 2447
2636 1553 442 847 196 1149
4627 3267 1340
814 986 1669
585 4628 1204 796 192
950 11 948
1105 1396 4629
1947 403 563
238 61 4630
13 184 112 3679 909
3486 926 2604
330 159 15
1791 1614 234 35 2974 1792
66 4 83
2481 169 4631
424 3040 426
31 435 2017 3303 1189
429 427 2247
250 4632 247 4306 1571 1425 1906 662
1016 633 397
1674 434 276 15
2443 1039 941
3749 4633 112
4544 3347 1171
1398 2523 2417
4634 723 547
2456 1507 2737 174
4635 4636 4637
261 597 3327
670 91 88
533 353 4638 2896 2304 32 4639
169 65 66
562 16 475 2281
192 3942 334 1721
1189 844 4640
486 553 1085
68 174 69
4641 4642 57 363
4 2283 83
532 446 623
189 4643 276 4644 924 107 15
927 1846 691
3940 4645 486
2932 2608 109
3494 1501 521
621 504 91 4646 702 3547
577 2015 4647 462 583
246 1290 247 248
758 225 214
4648 2356 178 192 1957
351 15 723 1341 1674 547
198 250 251
657 895 1400
330 690 1334
2367 1948 285
2829 238 1571 4649 4650 1142
4445 409 207
1267 604 557 111
199 1608 1854
9 12 316 157 379
903 4651 324 739 620 244
503 625 91 251
169 716 2144
169 747 981 766
3598 372 4652 4653 395
2915 297 1312 4102 3043 3481 1523 595 684
174 1712 2796
12 1426 1571 1577 28
65 66 4
96 97 723 111 4654
108 107 848 1253
66 67 4 69
353 225 556 4655
484 529 1383
670 957 73 132
89 488 2354 212 92
55 1460 4656
2933 3997 4129 4657
118 4658 61
293 577 1178
2161 657 2095 1698 4659
486 100 4660
242 4661 331 2643
89 4662 178 794
983 108 107
4663 1362 420
274 91 691
3443 1602 2077 297 298 299 301 1063
1272 208 212
340 446 1336
4664 1215 570 547
1338 745 2428 293 1603
1339 390 1113 251
274 159 15
1578 2257 31
73 361 1733
31 214 4255
73 222 2267
2021 2019 167
248 1646 88 1613 91
771 4665 2264 2265 178 2266
2645 65 66 405
88 109 91 136 138
544 2038 4666
1570 183 395 8
265 4667 2548
1593 37 1456
433 248 4657
293 300 147 251
784 1651 1322
26 579 192
333 379 82 15
533 1204 4668 104
1381 1711 597
690 364 1906
3709 2822 1266 562 91 3935 4246
2303 208 1075
577 334 107
483 1384 3159 4669 1844 334
965 875 4670
242 994 1293 2033
2005 2556 4398
657 4671 4672 4673
141 113 4674
2783 242 2125 261 2841 1253
329 15 33
234 4675 535 51
0 132 1177 2550 222
4071 105 949 1390 11
4676 953 4677 248 4678 216
3270 1513 4045 2643
88 739 480
176 73 271
618 2786 1043
171 475 680
357 207 76
329 3596 15 4679
2447 4680 2470 1341 2635
670 81 45
2473 1846 3411 335 83
742 70 1557 1078
2843 4681 16
365 1272 208
107 1724 63
857 2537 228
700 948 4682 950
94 81 1004
843 2945 111
88 354 12
7 4 83
2704 265 1104
4683 365 503
4684 481 4685
88 3492 91 4686
4 83 407
353 2447 2207 642 559
45 67 173 175 1941
73 335 731
2339 234 112
1148 2135 1619 589 248
1421 932 1142 4687
293 1912 707 690 300 301 579 147
2723 4688 3004
274 1148 140 4582 4689 2135
1712 2792 478
4317 1 51
116 3618 927
101 102 38
1243 31 274 782 28 639
1535 3470 1384 511
169 66 68
88 27 690 133
433 4690 1281 222 4691
1184 144 167
293 107 983 2093
140 2221 2012
1113 22 4692 3804 340 192
908 4693 2840
169 66 234 83
4694 3012 1067 192 92
706 4 83
4695 307 2800 73
4696 4697 1703
2320 4698 935 1162 140 291
4699 4700 4701
4186 4702 766 167
95 501 579 1859
575 915 4703 864 966 88
1803 2227 2617
1958 94 1057 1585 2526
3789 165 4704
739 480 481
94 643 690 700 1859
12 135 12 1141
1826 2074 730
120 132 4705
213 3997 680 4706
1188 2940 864 598
707 67 501
1593 675 983 206 244 3735
2843 461 4707 4708 15
276 433 276 248 88 242
234 1126 702
4709 250 39
118 1598 4 407
4107 807 2640
2492 251 4710
274 3369 1243
65 66 490 4 83
139 261 533 982 1316 251
532 250 4306
994 673 91
4711 3116 4712 1828 4713
1055 4714 1246 1007
2432 61 723 15
1859 95 11
91 140 213
33 51 69 407
73 932 957
4715 4716 250 842
1843 3090 4717
4195 651 1006 148 2092
73 2510 838
134 4718 1508 792 165 307 15
134 341 716
1571 641 723 4719
475 498 16
445 330 108
1822 4685 674
706 4720 478 1553
3354 246 1613
65 66 2415
4721 358 15
2022 61 1571
716 2 4722
484 4723 35
445 108 4724
4725 1735 1636 2519 709
4726 2144 716
4727 704 1698 1274 250 702
556 73 563
4728 2523 1142
297 298 690
638 1509 27
3194 125 1791 261 222 2312
505 3473 1311
2783 1826 261 1177 4729
207 782 2303 212 4383 1395
329 353 1120
43 1668 2578 1177 15
88 624 308 4730 181 543
1006 547 723 4731 4732 547
398 44 4733 438 219 2328
575 324 291 3842
293 297 298 4734
599 600 4735 1275
915 793 4736 111
1846 1509 349
4737 4738 197
723 73 4739 819
184 659 234
276 91 248 1087 112 222
1056 112 1312
184 556 203
94 800 81
2744 167 423 387
4740 357 265
577 12 611 3964 452 192 159
4741 2995 1684 1073
330 1628 2738
2515 2978 4742
525 2805 4743 47 124
317 1912 287
39 2276 4744
1276 87 334
690 2768 28 192 635
4745 4746 4747 138
65 2130 2978
31 27 250
321 140 1265
341 3469 4748
1397 521 3413
62 4047 1 111 4749
458 3204 69
4750 140 246 32
9 4371 4751
66 938 4 1935
358 730 261 598 190
3826 1452 4752 1452
484 292 791 3938
1 99 51
312 663 907
109 91 27
353 1916 111
9 2027 184 139 2357
3475 265 3748
112 3321 133 12
118 668 2686 1408 4064
4753 1682 407
520 4291 521
4 3313 83
1993 99 1259
65 66 1955 1661 405
365 2303 208 4754 1075
26 4138 15
95 700 949 399
207 673 4755
575 2665 3173 2003 250
710 727 4756 4757 4758 1712 147
88 309 1989
88 66 436 91
169 4759 68
779 780 212
134 12 370
31 4760 139 27 1090
88 624 214 135 181 91 1290
3596 62 4761 1197
212 716 335
88 1 1168
2374 1281 1355
329 4762 248 4763
4 406 83
4764 4765 1550 301
600 2281 309
4766 2233 1214 3729 77 76 335
1891 4767 4768
599 512 628
512 917 1354
134 892 234 700
7 112 4769
81 1004 271
4770 1193 4740 478
2134 932 399
94 678 579
1073 2213 4771 1142
585 1204 2426
435 844 1177
169 28 67 1391
138 468 534
1064 297 298 4772 522 4772 4607
1064 73 543 1551
729 206 964
192 1522 633 4773 1409
358 324 739 620
169 65 66 729
796 3598 1952 112
1406 1428 4774 111 469
552 353 1789 2637 15 1792
706 4 83
4775 8 4776
354 2447 12
266 3218 121 2153 13 1006 251
2615 197 1844 106 107 1724
4777 1186 117 83
710 646 2094 26
91 133 1290 641
169 67 83
663 478 4562
1 2407 3993
321 1008 183
4778 581 4779 302
924 61 4780
4781 1273 920
547 12 12 121 4739 73 627 1425 723
433 4782 596 1335 2093 848
88 292 192 3049
302 2279 4783 4784
273 239 4329 706 4785
807 4177 1000 1784
4786 247 248 774 246
1243 140 235 2263
354 12 2926 478
1936 2686 776 1425
95 184 700 67
2257 3321 4787
643 212 313
1646 3052 88 274 4788
169 2227 766
65 66 4 104
91 871 4789
4790 4588 4791 370 706
365 2109 147
274 1398 140 4411
309 112 31 214 2339
4396 3915 3615
293 301 1912 300
4739 1340 12
198 403 2177 563 2012 111 75
598 4792 4793
3263 361 804
624 214 493 328
4794 429 427
600 316 2271
1418 88 3971
688 1474 4795 4796 1876
12 251 1465
844 4797 206 1993
1479 1553 596 2197 4798 1007 2630
171 475 51
1243 234 214
1798 429 3618 87
354 2310 3714
723 1571 4799
926 4800 91
533 440 847 3359 442 526 4801 484 1383
791 15 334
2901 552 189 1000 192
196 3274 2292
4802 807 630
710 418 353 2686 1695 26 4803
792 968 15 1001
2032 2749 4804 61 376
628 353 343 604 195 182
893 581 895 630 2306
4805 4806 73
4807 4757 1065
1142 61 4808
657 114 260 4781
2838 2485 121 247 339 945
2320 4809 248 691 498 247
169 2287 4065
402 535 4810
670 1310 1378
4811 804 3279
543 694 1513 181
161 4812 1254
4813 419 4814 15 909
55 676 3735
1522 1000 3397
88 75 12
94 95 11
1000 1338 1059
242 605 340 285 56
976 733 2263
922 1748 663 907
4815 146 2095 4816 568 331 2697
4817 932 4818 4819 138
1160 206 3691 147
242 905 635
2287 184 3283 62 955
206 13 4
747 400 690 3577 169
1236 95 11
28 29 31 214
134 354 3090 341
1186 2291 13 981
261 1909 3172
88 596 557
4820 2798 488
4821 365 1171
1 169 175
29 1092 1288
309 1113 251
436 91 1955 2789 251
752 184 212 86
3848 998 629 600
702 192 1522 4822 1962 1409
73 682 329 15
1425 2304 4823 630
782 28 111
463 365 212
35 2312 598
4618 4824 488
51 422 423 387
358 755 1337
4825 4826 16 42
246 4075 844
2234 3325 881 598
2783 3813 261
1189 31 214 2017
61 4827 4621 595 182 1142
65 427 66
2417 2234 197
1092 3182 184 2722
109 128 4828
144 138 1881 15
1919 12 354 251
242 605 484 676 1609 197
309 629 234 4829
4830 1803 1553 200 1135
3806 567 4831
4832 4833 1712
3390 261 35
88 12 91 2132
3287 57 331
723 329 547 4616
134 242 341
970 210 530 214 206 265
67 3057 207
1175 932 2820
309 1 562 2011 16 111
4834 4835 1253
55 197 206 1844
2087 629 2003 250
68 1158 206
88 403 1832 2245
4836 435 1006 146 4837
31 214 28
948 11 950
4838 207 248
935 61 4839
31 791 247 4840
2959 307 361
4841 272 4842
134 1171 481
891 49 57
31 274 214 271 630
4843 147 2880
3057 250 4844
307 27 132 564
247 3900 91 3331 782
2328 301 219
1406 270 664 2510 4583
652 4845 107
3102 944 1488
533 1838 4846 611
83 1146 706
43 42 1382 2575 15
207 691 251
31 309 565 1288 251
490 4 1374 83
903 1043 2604 784 4847
1488 1267 4848 4349
707 4849 4 3975
2197 2027 483 87 251
1760 796 864
3673 438 12 316 2027 2078 139 1315
561 2842 1609
317 994 86 1804
1678 4850 388
2656 1186 4 83
4851 2051 4262 4852 4853
1234 776 491
4854 2822 349
433 4855 1073 1080 4856
12 62 4857
1803 353 4858 32 791 242
417 399 399
4 83 4859
1509 247 2668
2320 15 435
3685 399 802
3488 12 524 1914
4860 119 139 4861 461
169 66 65
4862 2665 250 3172
88 292 405 112 15
2298 173 491
4863 4778 259 222 1253
89 3753 192
1452 88 915 611 341 15 3817
332 12 28 1142
4864 801 68 4865 39
293 295 296 297 298 299 300 301 302
169 234 2144 1955
4866 27 31
600 1120 111
2775 321 10
796 4757 174 2553
2769 4867 437
367 91 4868 1121
88 371 4869 4870 91 248 242 12
133 4871 639
624 2838 73 1192 1695
224 4872 4646
94 95 949 11
2875 847 2876 107
82 121 2239
47 4082 4873
215 140 4874
118 4875 1937 1 1315
435 169 31
580 488 456 4876
427 725 726
975 1757 192 166
340 807 3050 1698 723 3753 192 331
1404 814 1414 349
771 4877 178 1654 4878
207 565 1398 1075
600 275 927 3182 112 3048
353 2354 65
2656 999 2093
1773 3180 4879 4880 4881
2279 3413 360
169 4882 2611 1955 3849
119 1204 1199
39 402 1187
4883 4884 364
94 95 399 11 892
251 310 1509 247
4885 2386 1833 1937
805 3732 2535 33 35
1341 1806 57
4886 3332 2058
4887 3115 349 4888
2148 4057 192
1723 1382 15
144 3074 1148 4319
4518 83 4 83
814 118 72
4889 67 1884
91 403 271
4890 4017 1967
134 878 1259
788 2368 37 4891 2933 844
433 2236 4892
3453 4411 4267 194 15
4347 4893 118
2199 4894 379 380 878
3574 3575 3158
171 81 94 170 2799
66 189 66 2130
707 95 700
613 615 112 113
488 4004 1420 4668
1684 657 4895 2520 469
1 165 67 1146
1509 31 214 246
1408 1555 909
4896 928 68 938 1541
246 1553 51
95 949 1351
247 1058 1343
4897 3817 12
3174 4898 1724
139 663 61 192
4899 4900 726 11
722 12 435 105 1269 562 192 1267 192 587
577 983 107
1189 335 1334
1769 1298 657
9 4901 1717 547
1 133 169
533 276 2638 2132 61 222
1282 533 3855
1016 3369 3310 4902 1527 222 1378
2473 86 159 776 4903 222 15
391 433 178 12 148 178
364 4904 244
4905 197 195 4906
974 292 261 222
2930 4907 2788
4908 1849 16 1431
171 475 2630
169 1891 67 4909
691 2978 1682
771 132 73 4910 121 93
118 9 28
1425 159 57
562 4911 91 248
1189 107 983
46 1210 4912
1535 89 1544 16 4913
1618 181 916
234 3585 1588
119 633 29
1126 16 2827
777 2978 610 63
4914 4915 169 67 1351
2877 892 3641
4916 12 343 4917
353 354 89
688 4918 524 76 1818 4919
499 95 276 1247 700
4920 935 132 214
596 4549 881 1337
2227 579 167
206 485 407
94 372 13 251
250 2693 32
12 841 739 1425 1277
88 309 2493 1253
4921 4922 169
483 496 1308
88 89 4923 91 1046 498 1694 93
27 207 2221 28
758 4924 31 214
2475 4925 212
91 625 1509
970 274 1843
351 104 33
103 2203 67 104 15
3715 212 183
403 248 3941 639
2111 3611 1937
135 3918 1662
316 343 183
1803 3830 3419 4926
118 4927 273
136 399 4259
1085 4928 206
4929 139 61
28 111 782 1730
1452 331 242
170 171 3198
676 4930 2221 3241
11 95 399
139 458 69
739 250 480 2439
903 841 2103 1046 1277 823
1493 3202 1946
403 1046 4931 630
4932 4933 698 4934
4935 2059 138
3722 328 12 159
4936 4937 456
353 82 4 112
4938 782 321 1229
1790 1881 4939
67 16 4940
89 247 1086 248 246
1460 3930 982 2156
1267 4097 4941
146 1964 138
242 1757 222 1997
4942 2179 66 1799 13 587
481 856 2675
370 4542 206
2520 105 111
358 2046 2919
523 1536 4540
727 4756 4943
31 214 1267 488
1 3143 1378
903 2959 2987 502 222 361 1863
261 2361 2545
1318 62 547
332 4944 194
433 242 1142 2637
747 4945 4122 2161 1714 183
274 400 247 557 4946 556
2969 60 3216
198 2221 691 251
94 95 4071
3443 297 298 301 1536 1063
517 2756 1204
88 613 91 306
566 139 251 3855
1636 138 442 477
398 4947 866
2364 2774 12 557 329
3086 12 879 15
12 4605 16
1905 83 1146 4 406
171 475 68 535 4948
502 1480 63
265 4949 4950
4620 16 1807
1234 892 1 1891 4951
169 83 766
1790 4952 1407
4953 73 3676 819
1956 4954 504
702 95 949 501
1928 57 723 4955
1684 3765 3264 2306 1695
46 668 4956
1176 205 1757 61
792 1229 521
483 445 814 108 2535
1267 275 92 678
580 1318 659 1009 4957
309 1584 3245 147
3276 484 2277
484 276 2132
2223 2708 949
4958 353 4959
207 2292 91
1 814 139
4960 2978 212
1 69 946
198 207 194 4961
503 321 4962 147
198 73 2908 623
4778 4963 222
418 4964 3067 730 1504 1117
671 643 1988 265
480 1395 481
276 949 95 11
317 321 13
1142 4070 4046
949 11 2223
169 4 407
45 67 173 407
9 438 69
118 1375 1507
560 147 4965
398 51 250
31 214 768
88 332 12 2917 248 3766
4966 275 1073 3765 112
458 1798 87
242 1928 225 1927 1997 111
329 1098 547
2844 730 12 2642
2298 83 491
136 2520 4967 1067 192
707 95 579
347 358 197
716 197 1334 335
1298 95 501
4434 129 31
723 1872 1382
225 2396 563
189 1767 106
664 4579 4968
69 4 67 68
265 4969 1104 4970
4971 1803 178
4972 3203 16 15
274 73 1939
207 45 206
445 108 1276
504 1965 3275 192 42
146 4973 1253
2017 4974 4975 1709 4976 1171
4977 3694 4978 1253
929 2665 331 3357
427 1391 83 4
88 4979 214 3619
67 7 3657
647 1303 4980
328 940 4981 4982
1723 814 3413
88 4983 214 1046 4931
1518 212 464 209
998 184 4365
1831 4675 521
4984 1032 314
2289 1539 4985 234 271 4986 4987
329 461 3525 15
4988 444 91 26 639
982 251 804 4989 782 4990
134 4760 275 2157 568 750
88 354 12 140 31 1310
65 66 2005 83
3596 1089 4991
533 791 662 222 4584
4006 1826 502 3665
463 3455 212 208
4477 194 1662 1428 4992 4734 1789 4478
1646 45 403
445 4656 596
4993 4994 4995 4996
4997 1267 4998 138
9 747 169 747 766 83
4999 68 878 69 2526
5000 435 791 1409
1789 4773 1792
4869 222 357
81 171 475
197 1563 107 5001
710 28 104
4517 5002 419
992 2859 335
173 1351 1547 485
354 1307 250
169 747 766
2607 3900 76 192
3539 1176 2613
3356 2397 803 700
5003 45 353
398 1912 4588
391 193 1367 935 12
7 3562 248 112
2821 68 69
771 943 5004
88 274 1 2657 73 329
1055 754 5005
171 475 271
106 180 197
707 423 387
65 66 4 104
7 67 5006
2875 1059 2876 468
438 439 139
1175 12 1608 5007
5008 112 4037 209
2239 1402 47
668 1553 274 2686 5009
5010 88 1092 132 2507 739 563
585 5011 700 2144
171 475 3355
1758 3539 1176
436 91 1962
323 562 62 1509 16
118 312 488 600
5012 1135 5013
1539 2447 5014
3475 265 1351
405 39 1011
866 2357 2526
1074 169 183
2159 1614 3097 514
2715 12 1159
438 837 28
595 881 598 985 373 1337
88 837 827 274
1278 1279 859
2388 517 1606 5015
250 301 702
481 323 3064
353 12 225 1189 111
3563 5016 3110
332 5017 4981 2283
847 1278 739 88 1279
307 57 138
1029 3997 691
30 1647 1146 838
76 623 192
293 297 298 299 300 301 1536
5018 61 224
197 25 1827 15
5019 1204 128 192
134 275 353 135 629 246 2263
94 95 11
169 5020 1225
316 599 27 112 5021
629 1234 796
353 225 192
4236 5022 167
1 67 1891
205 1571 1403 2635
1507 3174 2457
88 1092 176 4232 306
1077 488 723
5023 486 5024 2397 206
88 214 2396
132 1022 15
51 169 1571
3387 265 2081
95 11 1859
5025 3283 2145
5026 207 140 627 2142
353 604 74
61 1898 2993
12 1261 3391
169 67 5027 69
3712 498 1081
1065 65 407
707 3691 370 5028 3138 579
293 1602 192 1522 300 5029
110 248 5030 246
796 118 69
2339 1310 112
367 248 3435
968 213 42
1354 313 2855 3460 515 5031
825 5032 741
857 3317 824
5033 169 766
109 15 547
1550 81 5034
5035 668 194 2686
3951 2077 1014 222 1146 51 1064 190
501 670 45
690 67 104
3475 5036 5037
275 1007 208
4757 672 45 766
112 31 214 2339
134 780 2978 4636 1364 370 2771 1358
2321 205 547
312 1746 5038
45 2945 15
747 1509 272
707 2248 2249
140 5039 702
67 354 1481
88 92 2102
31 7 435
84 4773 15
3197 579 1081 213 680
212 2609 183
427 932 316
521 723 2794 2292
4927 2800 488
61 2968 921
3086 43 5040 15
4878 2266 5041
132 57 562 924 578
510 184 139
1086 91 238 113
5042 225 138
3306 81 5043 5044 729
312 184 2161 28
169 66 9
1878 67 5045
206 68 3720
521 250 1409
5046 5042 1009
121 91 4910 774
65 2557 66
398 118 316 1375
3208 94 1
5047 73 1067
499 95 949 501
926 250 2003
1799 1798 87
207 1512 774
597 5048 328 5049
12 247 5050
670 88 624 91 905
2395 988 1192 1113
4208 1053 5051 5052
2783 644 261 2841
932 1080 15
5053 340 5054 189 5055
88 29 1566
94 1353 316
12 568 627 15
892 165 968 335 15
88 353 5056 395 1695 177
727 275 200
1917 53 39 1918
618 147 3380
1306 1307 2142
440 118 530 206
2287 438 692
2270 187 2836 2030
94 95 4011 700
1 271 1310
807 3967 1958
67 643 69
365 1272 1518
2031 66 65 5057
723 192 183 979
65 2415 407
1421 1509 15
502 2630 484
9 776 62
88 274 1242 1472 29 251
4199 1073 5058
5059 219 5060 930
2745 690 4366
4148 1177 1334 1828 1881 1115 1173
1266 12 306
273 3966 1008
1244 2287 250
312 2026 600 1310
5061 26 674 138
3211 2140 860
276 3369 2791
242 605 397
31 250 176 1547 1378
433 651 1408 941 16
1267 214 164 205 364
169 1 147
668 371 274 62 73 372 2604
358 1000 1281
5062 1545 1495 639
486 60 3940
2100 2003 250 387
253 5063 805 1062
91 1290 5064
5065 502 2185
95 501 579
130 331 5066
2840 798 61
94 4234 67 69
502 234 2185 250
5067 5068 4773
989 950 948
5069 1039 192 111
597 5070 5071 2413 15
1 2357 5072
4412 108 5073 192
3443 2280 1063
95 535 11
5074 2861 5075
88 418 247 563
2171 192 5076
4293 91 750
4 2 2530
313 112 702
4 168 2509 83
31 214 405 112
1267 1312 240 1509
29 435 1092
1260 2199 521 26 15
1345 146 1615 5077 1570 5078
580 465 282
171 475 1467 206
671 5079 238
1698 181 4975
4267 935 1375 2686
2383 807 2003 250
1306 1242 251
1790 560 2404
3227 1186 5080 335
78 579 616 306
118 438 92
5081 1588 234
4602 184 2697
1 844 4267
1353 67 5082 5083 5084 4735
275 399 28
2 3311 929
917 1396 166
1452 1460 194 419 3749 4623
742 881 3457
4415 1250 723
766 67 169
214 2978 399
651 1064 5085 437 547
2953 4 1218 83
309 313 31 214
247 560 1073
2417 2093 4099 4595
2515 2864 706
433 3115 2487
316 600 5086
73 331 5087
2636 791 3086 1967 12 136 247 2749 642 627 178 192 92
2978 1588 172
670 214 508 1894
4308 114 1197
5088 4778 446
3951 2017 200 559
2233 2883 15
4565 700 105
1464 1356 3464
88 1356 3464
94 95 234 949 11
312 481 73 31 214 31
147 5089 136 1733
267 292 91 639
88 214 557
3664 5090 508
2701 5091 247
31 214 2588
5092 2537 5093
88 332 12
343 1588 1204
210 700 5094
234 214 27 236
2804 2320 5095 5096 916 1518
118 65 66 4 69 83
62 2234 5097 598 2339
2450 1354 438 234 250
275 5098 1288
293 1912 690 300 301 579 147
557 313 301
253 502 5099
5100 4984 5101
784 331 5102
159 261 67 5103
88 214 91 1047 771 5104
31 12 566
317 353 462 4169 2055
5105 219 261 1146 306
703 45 1366
73 5106 974 60
118 62 5107 5108
1844 848 1575
65 66 67 706 4 83
261 35 165
5109 3197 508 777
508 1894 1553 2017
250 5110 1995
31 435 235 178
433 1593 5111 56 5112 15 1995
118 5113 1375
488 121 3023
1717 511 5114
73 31 2720
668 220 109 91 524 177
733 89 2917 248 3766 3490
2189 5115 275 331 1753 2643
4813 1375 35
974 1798 87
3786 1798 87
195 248 207
2179 4 83
3052 1073 91
321 417 13 691
1566 89 73
88 309 1808
286 88 5116
271 248 203
88 1464 1215 723 16 5117
948 349 949 1142 11 950
73 274 91
549 56 551 192 5112
533 89 247 5118 91
3180 5119 1199 112 2345 5120
12 730 12 488
201 192 2519 166
5121 112 147
169 747 1158 729
4240 3789 5122
5123 800 99 65 5124
968 1401 789
987 767 1767
9 801 802
88 400 309 29 438 782 1695 28
524 846 2697
4267 842 219 45 67
505 1763 67
5065 2744 1075
1937 1 438 2357
2130 214 5125 1694
481 5126 700 1695
981 393 66 65
86 178 212 192 1395
169 206 68
234 5127 184 2768 674
5128 1570 261 2998 192 4674
5129 65 66 69 68 4 51
1188 206 976
804 2116 86
652 1117 197 1828
5130 214 564
832 831 499 11 5131
169 1 67
2339 31 214 112
367 248 1339
151 782 39 246
1229 3335 3530 147
5132 139 598
88 89 247 5118 1172 1075
418 3263 1006 903 361
1318 716 2144
1398 234 214
2562 5133 982
1834 676 875 3317 857
91 436 5134
2681 925 2553
208 321 212
140 5135 251
968 5136 222
3383 51 1171
2659 1205 946
5137 1109 488 5138
804 1467 1186 4677 683
876 565 511
222 91 493 639
1602 302 297 298 299 300 301 1536
52 62 5139 147
212 306 469 2581
73 1919 220
4 2509 83
354 2520 147
800 66 2653 1935
3596 2022 1514 329
5140 932 51
5141 44 285
493 3243 1553
292 5142 329 5143
309 905 214
4891 533 194 1997
2817 702 3852 15 684 147 5144
2913 875 2537
5145 64 1117
5146 2579 3209
577 219 1315 147
1879 3666 5147 81
5148 57 165
400 227 68 5149
983 746 107 4249
332 31 73
5150 777 4 51
31 214 5151 829
727 1605 1186 4168
3177 1204 405
66 247 607 248
1316 57 73
198 5152 5153 246 214 32 3417
2016 589 5154
88 1215 57
208 1272 321
948 949 11 950
771 943 5004
261 297 730 1029 2817
276 128 1253
4253 1443 3119 2832 867 1253
1243 27 28
407 405 5155 192 2546
847 983 5156
976 2426 3074
2234 5157 5158
312 512 1310
165 345 283
701 306 15
95 700 949 579
95 501 11
577 146 206 1215 15
604 5159 133
118 1233 600 2247
169 1234 1623
5160 5161 171 67 39
458 4 1206 83
483 5162 147
118 5135 957 208 251
312 313 45 212 309
577 329 3732 5163 1001
88 247 557
4525 1229 11 5126
106 107 5164 468
663 1189 16
4364 2492 212
134 88 655
1087 739 5165
468 1532 302
4491 1073 139 27
274 903 2103 4307 2226 2604 1253
5166 207 1007 129 1518
171 475 1204
5167 4372 1493
690 2910 364
2008 51 407
636 5168 562 214 1073 91 2432
700 95 10
5169 1 2691 335
2034 582 524
1122 118 850
533 2642 331 5170
2077 2279 522 3305 192
62 364 271
324 784 1651
3467 2298 95 1474 28
4262 2939 4262 570 2748
702 533 1741
2450 973 438 3728 702
5171 932 67
5172 108 107 5173
2665 1161 4925
94 10 95 11
580 492 1784
966 1934 2700
5174 247 248 5030 639 246
242 243 1951 1571 261 73 2841 15
777 1759 1085
118 261 1046 1068
250 2132 610 478 331
212 292 739 4 83
1072 618 2141 619
1953 1236 234
214 3303 271
3715 600 409
2781 4052 1626
91 691 31
118 271 5175
827 192 635
169 10 322
3913 1826 682
1077 5176 3437 1063
214 274 3145
508 1894 3455
1 3442 435
932 1086 91 67 5177 639 1369
5178 438 215
31 892 1375 8 2263
434 265 1857
5179 1321 2859 5180 3427 2218
466 1902 3274 431
5181 61 1863
3400 5182 5183
238 2285 4774 2033 1532
0 747 169
2446 373 105
331 1662 5184
1555 2998 556
949 11 533
31 2185 370
1826 533 2092 60 335 4617
1623 225 28 3203 16 132
583 2316 659
222 536 538
3325 1609 1828
3066 67 167
297 298 103
169 353 225 51
146 282 260
5065 1026 2692 1075
1811 324 480
312 599 1733
73 1608 780
321 934 633
1189 29 251
201 73 29 1 98
5185 488 4332 5186
1758 304 867
169 66 65
73 12 354 823
5187 2418 5188
1321 598 5189
2388 1816 1176
43 2673 15
68 3559 3560
5190 1807 306
65 407 5191
488 2099 3182
5192 929 5039
1006 98 178
3560 3559 69
2199 1965 510 192
7 4 83
577 2673 234 1509 5193 3547
562 259 16
617 163 2611 424
5194 2381 1171
293 2310 300
365 278 212 5195
3769 1172 1818
670 1310 271 1468
2445 399 1001
1421 438 174
2803 1193 3697 706
1570 43 57 111
347 1643 197
3715 2159 2391
1 316 2059
591 332 73
983 261 108 107
1904 83 4 406
508 2584 1351
1536 297 298
3598 2159 1092
1335 1334 64 1117
1408 197 397 1103
1553 4567 2691
710 301 28 111
1302 324 1304 619 5196
5197 28 635 12
3126 5198 2339 3125
3296 5199 1425
1151 5200 15
893 581 2271 259
1392 370 14
276 663 248
488 31 214
169 66 174 65
1979 4780 183
88 12 354 91
3276 5145 1321 5201
134 341 1504 5202
5203 4417 87
1620 1057 614
104 1509 4282
3596 1790 1717 1136 1242 35 1791 15 192 1522
1311 5204 5205
189 35 511
5206 864 4723
3144 1070 630
2279 1717 1397 3397
353 957 159 2800 15
2298 184 5207 1906
65 147 4 83
5208 5209 5210
73 4842 332
62 43 261 73 623
1243 629 214
2940 484 1276 334
169 45 65
560 2159 5211 1605 5212
2906 419 15
5213 13 2238
1452 331 333 2638
31 435 214 4646
718 190 306 15
1338 746 15
5214 758 740
2657 246 214 563
1737 2132 2639 104
134 417 399 469
533 372 5215
1404 983 483 107
247 248 630 1726 1290 89 639 246
364 2715 595
5216 3275 192 577
475 171 39 1918
276 112 932 214
920 86 1381 306
172 5217 4533
367 312 2978 1712
88 317 1307
2632 419 57 794
206 67 2408
335 5218 1119
206 248 639
9 1392 215 370
2134 73 4259
5219 261 5220
115 31 214
4514 1053 5221
798 847 2027 442
4 234 83
5222 715 717 1253
704 370 1366 5223
727 1176 1877
1628 1976 3527
376 2277 405
1272 45 1253 251
548 435 148 4195
982 5224 1117
65 66 1351
545 5225 2306
690 364 5226
201 481 1 329
2804 104 860
1355 333 5227
214 3855 31 214
780 46 195 5228 192
4817 805 646 205
624 2028 247 248 214 91 1046 140 246 5229
3709 533 2819 2526
681 5230 723
1758 28 331
710 646 26
31 1398 28
62 672 206
4120 1979 2608 1982 1254
1418 607 248 1962
1793 1139 5231 5232 1636 1698 468
2055 353 111 2666
1874 1682 976
247 91 2208
165 205 1341
842 481 2550 730 1331
3787 4143 894 73
1567 2711 244
5233 5234 5235
621 5236 488 214
433 5237 340 3708
139 201 138
1630 630 2962
3086 5145 1115 4694 1117
484 5238 630
1994 864 530
5239 5240 3946
1809 2507 73 132
5241 99 166
103 313 2026 3530
251 309 13
2253 1009 1250 5242
3054 1770 263
106 983 1785
68 963 51 680
982 4590 1029
3448 31 212 12 781 782 209 3938
652 180 62 868 107 15
331 3172 1011
1587 5243 5244 2546
505 2957 945 4017
664 133 192 2148
242 1636 1208 533
1836 2917 5245 5246 1686
1353 439 4156
246 73 5247
2040 1018 91 803
4612 624 91
95 501 1859
5248 5249 4019
134 1860 3169 1319 229 3349
354 12 1312 2634 192
1272 214 836 4237
238 1894 164
293 1602 300
169 1 181
504 33 1142 674
274 275 73
169 4247 234 222 766
3877 1091 31
273 274 935 275 12 420 12
5088 5250 1254
1477 807 213
2265 2153 112 2266 147 2264
2028 248 630
1398 2214 2381
35 848 334
5251 5252 265
94 3441 1899 81
261 73 2849
160 2323 69
5253 1856 15
4729 3876 2859
2672 5254 184 927
5255 1190 91 668 92
5256 2 5257 5258
5259 359 5260 847 214 5261
664 4291 1912 2429
1831 111 5262
88 1710 214
88 935 2726 271 2616
657 73 2037
5023 1448 169 1 4922 5024 1954 250
273 364 1518
88 354 12 225
316 5263 1527
2562 73 1919 30 247 723
303 73 1757
2996 1846 12 213
533 1444 5264 604
1826 1509 478 331
5265 4115 3734
5266 3129 68 747
529 195 5267
442 847 3044 2701
2162 504 208 1113 2502
94 67 4282
62 4007 15
253 5268 5269
1341 4418 192 1252
1 1253 2526
2668 112 2339 1378
501 1236 95 535
1123 238 5270 3475 265 246
5271 629 112 1310
1119 247 12
1142 5272 5273
438 1585 702
433 1803 2877 62 2425
5015 611 388
1055 1375 118
922 12 3476 807 193
747 5274 1648
3440 3694 5275
771 4665 2264 178 1654
358 141 1717 192 177
1 3448 5276 1407
1267 12 164 195
560 73 2586
690 1572 15
275 4944 4562 1937
2641 533 2417 3270 5277 1014
949 95 11
169 66 206
1362 1171 387 386
600 581 893
5278 1000 493
201 2072 12
276 292 4053
2189 62 316
5279 5280 739
5281 1662 5282
1826 5283 1553 1628
222 5284 329
438 543 407
3542 704 1685
309 1243 957 27
31 2899 234
707 5285 167
5286 2 491
261 4452 335 969 1446
782 2963 1744 91 248
1000 1636 15 1995
389 2641 664 794
118 267 316
4 206 2250
1457 27 639
67 68 65 4
4386 1588 164 2017
481 5287 1939
664 2985 119
2093 652 107
169 1234 312 738 313 316 2404 600
118 657 1408 177 547
2783 2148 15
892 5288 1894
5289 2958 3147
2417 397 1638
5290 706 1781
1364 222 265
66 1598 4
3955 5291 174 860
3901 28 265 661
313 524 233
118 1408 370
371 56 214
2899 935 208
800 272 13
12 403 248 329 18
3205 5292 1610 5293 1995
12 57 2357 5294 28 104
387 370 386 3237
2 739 147
438 1391 5295
1216 5296 577
11 94 95
12 1608 4912
212 321 503
95 949 11
2412 1243 1726 630
948 700 776 989 950
427 5297 83 4 491
1893 670 31 276
1426 435 1146
992 738 184
73 152 5298
358 333 316 1407
671 213 5299
5300 1937 203 651 469
1550 5301 147
2159 33 4 407
906 132 5302
5097 184 837 112
813 814 1182
5303 376 405
95 949 501
1661 671 234
4802 15 112
2901 1785 360
2879 53 405 5304 5305
1282 250 251 1063
5306 3582 2931
2205 1784 1460 2600
216 508 691
2189 83 4 579
467 983 107
132 192 5307
303 5308 5309
1166 2608 335 1189 2234
358 15 5310
3770 189 814 2309 107 183
5311 271 916
109 91 397
106 107 983 1785
9 438 316
4 66 83
1805 273 1682
88 2149 8
43 336 5312
225 1029 353
88 7 2847
282 234 581 3182
2665 2214 5313
2003 250 230
5314 442 847 5315
31 214 2339 2188
1535 132 159 1189 15
1418 367 5316
2899 223 3435 3527
114 1009 47 259
4055 4716 5317 45
169 4 83
433 1881 1177 488
57 225 1997 2400
65 66 1201
1345 4741 2995 5318 3900
169 2812 690 1306
22 940 1608 3178
227 3694 68
97 5319 488
433 1433 881
87 5135 957 140 782 1798
213 632 927
438 370 702
361 5320 244 1733
261 664 698 331 1792
275 2694 1553
814 334 349
1122 265 51 3190
292 5321 2075 12
248 1242 246
94 95 78
134 88 1481 1177
61 3209 345
192 297 298 1409
365 2221 1171
73 682 1173 3101
4 66 83
3970 316 469
458 68 323
2306 5322 282
618 784 147
353 112 2055 2339 111
234 600 2282
499 700 1798
4142 1345 5323 281
214 925 562 248 563 5324 3310 246
727 320 67
1019 353 1020 4958
201 1803 1429
2017 5325 5326
118 484 15
57 662 213 15
12 5127 357 28
817 1749 818
501 499 95
5327 2234 4239 5328 1167 47
599 1940 600 370 1518
39 2688 2291
1354 1293 2526
45 1236 539 5205
4238 2663 4
206 68 2928
293 406 300
5329 595 2226
112 7 73
1053 321 364 1171
19 21 61
502 1609 2307
1147 1355 119 932 247 15 1995
16 5330 5331
169 207 3289 2891
119 5332 8 2665 547
994 168 995
45 67 4889 28 1962
5333 433 5334 924 3321 5335
484 2888 5336 5337
7 234 43
512 438 1143
2016 401 138
45 1644 3536 420 589
932 1281 104
88 31 214
134 86 138
625 604 242 91
169 5338 2811 5100 3198
5339 95 949 700
628 2543 4 427
1158 1886 1601
73 5340 138 823
900 4810 643 402 4276
115 31 214
505 4004 2572
5341 5127 28
3596 2211 1717 192 1522 3044 15 684
1148 1846 940 5342 1514 370 5221 2216
1142 742 442 2205 3397
1236 95 1891
2465 503 212
5343 68 2511
332 5344 1425
3073 5345 5346
1338 331 1409 2312 684
88 73 563
444 91 26
5347 5348 4519 547
1345 1963 5349
5350 45 316
129 1174 321
948 1884 950
5351 504 1472 29 251
3273 575 966
100 5352 1253
91 5353 306
134 903 2116 804
403 1073 563 1854
427 3020 209
751 1540 5354 271
169 2823 206 960
4738 5355 107
1610 2642 183
1618 181 135 3603
436 1267 5283
4424 89 3923
101 102 5356
12 1073 703
1620 316 147 2734
57 1509 716
2461 475 171
169 65 66
5357 2189 2961
307 1965 3340 15
4126 723 488
1686 1784 1000
544 896 5358
88 367 91 4686 112
4964 5359 467
773 242 248 91 1375
391 693 1636 595 1106
982 2237 194
31 214 246 75
347 1843 3277 1609 197 335
2449 5360 227
253 5361 3317 5362 5363 2983 4302
118 1936 4021
548 35 192 511 1792
367 234 112 738
676 62 484 331
5364 81 4909
5365 3316 926 1651
5341 1936 57 28
793 4121 97
2945 28 782 29
597 690 329 192
391 469 3749 1146 5366
111 998 86
5367 5368 2688 28
4603 2306 15
192 511 334
445 108 630
12 276 74
1351 535 11
108 522 2077
118 5369 4231 139 35
65 206 405 5370
65 2580 2643
214 3935 461
2077 3952 56
198 311 1220 250 1113 251
707 616 5371
727 3096 4756
95 700 1096 949
66 1058 4 104
5156 91 1923
134 1936 250 222 522 1425
88 214 2029 4789
134 3266 1425 192
192 3698 1073 1937
171 475 4630
1822 3137 1665
192 1523 1409
568 4098 5372
2227 184 1426 12
1092 580 503
2596 629 5373 67 28 182
2401 5374 27
3714 4 83
423 423 387 478
242 793 353
814 349 5375 72
5376 4892 2063
292 32 247 625 5377 91 5378
276 95 11
1022 159 2156 2519
429 599 316 1253
5379 1204 1906
276 94 95 11
1597 118 1578
1169 1348 5380
207 1020 251 2375 639
5381 530 62 58 1453
3455 780 957 5382
65 2130 240
95 5383 501 1859
333 5384 5385 309 629 222 651 386 838 3376 1509 5386
1265 1243 1509 639
868 983 2888 2093 331 468
715 717 902
398 3300 1363 5387 2571 3237
31 892 202 31 214
1673 292 114 5323 2816 5388
246 877 247 248
379 380 150
5389 4937 2161
5390 690 563 406
3691 432 35
250 3317 875
323 3265 1070
1962 1146 1225
347 1643 197 261 814 107 3249
2077 1106 2280 1146 1063
29 5391 3821 705
542 3136 2793
332 1713 2287 5392
10 265 1104 579
3044 635 15 86
88 140 2653
250 5393 15
599 312 2951
974 484 274 73 93
488 240 1509 2432
273 1073 492
730 3071 399 823
189 4114 2727 1785 192
28 104 2177
724 118 4150
31 3855 2292
358 31 3225 251
187 73 5394 261 73
5181 2 5395 1253
1826 43 15
242 1204 303 1179 2755
900 4810 643 402 579 4276
2397 3034 104
88 1191 1073 139
118 1186 4 83
91 639 1378
347 180 2504 1643 598 1575
274 2141 91 3753 91
5396 510 521 270 192
1421 147 2666 2975 723 111
1176 707 1073 265
562 67 91
5397 301 700
213 680 3197 3198
347 530 864 1276
1 1525 5398 410
2783 3623 164 261
3457 5399 881
461 207 4257
992 2226 73 627
225 178 12 133 723 111
88 668 5056 225 247 1613 1429 248 246
1142 547 1419
299 297 298 2737
1425 57 247
842 2447 998
1498 4859 316
1699 81 206 51
668 524 112 28 2339
118 94 271
169 1234 2169 1253 104
533 5400 335 731 5401
948 949 702 950
4761 3694 5402 147
659 316 1598
1996 73 945
5403 5168 265
91 367 2789 1880
398 365 1176 3300 699 5404 1518
556 1 1246 8 138
2105 504 1796 1928
5079 164 265
88 247 248 139 246
214 1277 841 823
115 31 214
274 87 2591
169 65 66
663 31 2731
1109 1205 5405
974 842 219 483 222 334
274 132 247 248 2141 5406 214 246 373
134 341 192 3881
5407 5408 1520 5409
214 1484 2588 88
61 1 1126 15
5410 844 5411
983 107 4845
5412 238 5301
399 2823 206
5413 206 777 1366 63
169 4 83
371 274 1880 3084
242 1997 88
2800 435 5414
1884 4 83
4 1598 12
119 121 5415 2997 5416 2707
4 83 490
4465 1982 543
88 274 1073 1276 177
490 4 83
2185 208 1113 5417
1717 35 1792
88 1290 91
481 28 407
86 361 804
2847 845 563
5418 1302 597 5196
333 2199 1078 881 467 5114 1337
1965 444 91 248 271 5419
198 250 251
293 5420 297 298 299 300 301 579
614 139 696 9 3755
5421 1695 543 281
30 4463 1266
2939 5422 5423 4045
88 309 957 247 1242 28 251
3313 5424 4 83
566 2717 727
707 5425 860
10 1912 12 707 579 1529
11 499 95
4094 265 2610
533 982 191
1367 2570 5028 3371
5426 5427 699
739 1462 597
1189 995 532
700 831 499 95 5131
312 629 4511
532 5428 4773
5429 800 5430
5431 246 247 248
88 91 723 2635
88 73 4809 563
192 308 32
466 181 331
1234 306 4361
118 2202 111 1375 3979 797 2312
599 5432 24
4626 10 729 312 691 705
5433 5370 405
5052 356 3641
5434 3247 875 3317
502 2185 803
1418 242 248 246
4656 881 446
707 11 95
297 15 335
1019 5435 165
66 65 51
5181 2900 2
5436 3300 4701 5437 5438 478 5439
668 29 1316 651 2945
2665 1161 4925
134 118 1523 1409 1522 2022 1523 4156 3044 2592 3397 5440
316 702 516
1460 274 73
88 274 73 133 395 15
112 4360 28
3045 4464 3111
4028 81 1700
1426 12 2544
119 3920 183
1353 1354 4856
433 134 1281 183
1123 707 2080 265
118 715 3172
112 2401 109
35 373 306 89
5441 189 4064 1995
983 445 107
2864 275 1014
5442 1838 165 1 33
485 1104 1170
38 5443 4286
88 1185 91
94 95 949
3596 1197 4472
949 700 1408
5247 73 682 246
3770 2425 26 1575
433 84 4657
5088 1006 446 259
1901 7 8
3648 2141 877
860 579 5444
1963 147 657
536 690 538
330 1189 1504 335
968 5445 15
1123 3198 345
1236 11 535
3195 4178 478 138
596 5446 5447 130
321 2492 1528
57 5448 1792
523 293 553
196 2847 316 563 107
5449 197 607 639
5450 2645 2130 206 777
672 5451 5452 3720 83
3955 134 750 4052
108 107 848
5453 379 1336 4562 5174
65 66 67 250 4 83
3180 1199 5454 112 2344 2345
723 5455 5456
512 4 51
118 438 722 776 78
618 784 1322
5264 136 1509 341 250 4072
486 163 206 5457
400 1245 164 968 335
307 5458 521
247 15 547
488 5459 147
733 353 192
3354 5460 140 246 2012
5461 4773 744
2389 386 387
2672 200 397 335
43 4116 1610 192 306
2536 2537 824
529 331 2307
1803 309 1425 5462
169 1186 706
3598 112 71
803 2546 3638
201 200 329 2308
169 5371 616 306
841 739 5463
243 31 435 442
365 207 251
387 386 1202
329 91 1695 88
1267 2447 1759
741 5464 929 576
1948 484 334
3187 409 112 560
716 3711 1366
4735 5465 1354
88 547 2660
119 1430 16 410
195 192 2374 451
234 31 214
1710 932 251
521 432 5466 61 4934
451 627 354
5467 1190 2615 502 1509 5468 15
10 722 73 246
88 353 184 2026
638 214 2003 250 405
1479 2915 297 3266
275 459 2556
88 4447 309
35 1792 2817
5469 265 292
1191 4516 91 248
371 274 2029 2371 375
525 5470 124 2993
5471 670 81
5472 1879 486
433 12 432 28
2187 31 214
480 3486 1590
577 1 1391
118 1246 316
293 594 522 702 1063
562 957 276 2749
1512 321 208 5473
88 5474 5475
88 1156 270
706 83 1391
88 3445 367 112
65 66 4 83
2167 4 83
4 301 83
5476 76 533
4025 3 914
5477 5478 15
111 2608 98
169 67 5479
5287 2798 1364
201 276 2778 1242
73 5480 543
2116 716 361 362
2974 718 5481 1792 1001 665
367 892 4889
536 5482 538
194 292 247 1572 192 406
710 88 89 62 1266 136 723 12 140 2263
365 210 690 1608 212
409 207 350
184 301 4 83
5483 56 5484
88 247 248 133 31 246
781 356 251
1272 259 251
968 1425 1803 92
5485 5486 3097
1244 948 700 950
88 2661 1 139 26 25 5385 1270 5487
844 432 1465
88 827 488 188 837 979
400 1601 399 610 4145
438 3757 219
31 214 1142 5488
5489 1028 73 5490
623 222 73
391 129 178 12
4247 700 2397 5491 1253
171 475 1204
5492 1723 909
896 5493 3067
340 5494 5495
169 66 65
5496 192 405 2447
771 242 248 309
133 353 641
5497 4773 2169 1871 35
1379 1531 47
3443 293 5498 1913 297 298 300 301 2817 51 1536 1063
114 5499 1662
1243 27 639
367 4016 2167
66 51 1699
3177 206 3179 5471 265
3549 5500 678 4307
242 2447 5066 4862
5501 8 121
730 31 1967
1064 83 706
1109 1944 370 1935
214 332 5502
596 4560 87 1413
81 796 4279
3083 3432 307 334
810 3845 399 1113 2086
88 89 91 27 4361
5503 3969 282 50
3707 700 1390 949 1146
727 2130 5100
91 109 89
796 312 504
176 435 3290 427 1965 192
2847 174 774
651 1967 247 141 192
577 1645 1982
28 192 1316
445 73 108 3938
5504 5505 1917 2823
1302 1322 88
91 140 1159 113
5506 5507 3813
31 214 28 12
373 35 192 4481
5508 1453 248 246
192 1522 1112 702
4447 350 504
2447 5509 4607
91 66 2956
420 1894 174
4677 3289 1267
5510 992 5511
949 95 11
484 274 261 91
3331 61 723 409
1186 4 83
1305 5512 4893 5513
359 1936 1789
1179 192 2148
4591 647 206 1598
333 478 696 483 635 794
91 247 1073 562
438 439 2553
445 107 1078
2189 1474 3562
5514 2312 723 111 15
671 643 402 579 51 39
235 1307 1474
4 66 83
83 706 4 407
2072 4 83
250 2003 31
3443 1602 297 298 301 579 1536 1063
321 5008 393 5515
707 860 5516
308 3160 4045
668 57 73
329 15 2827
1593 675 983 206 1844 107 331 3735
201 192 353 2519 2634
2283 67 104 5517
3126 5518 3125
247 248 1444 246
2702 1009 547 109
324 480 5519
4343 5520 1906 4060
489 68 3577
134 5521 3204 114 2694
508 1894 691
512 489 3639
658 1549 184 5522 1982 865 5523 5524
2245 292 504 214
474 67 3627
1 3161 1142
868 881 985 5525
3549 4 83
5526 3448 207 365 235 838
2391 586 1584 600 1976
488 4895 4175 177
4 2263 83
3105 1292 405 5527 136
309 504 1113 251
1453 5528 1117
1826 5529 5530
284 5397 193 1064 627 1067
433 3470 3659 5112
3598 1092 281
234 5531 75
5532 4073 5533 119 292
670 727 728 13
5534 2843 97
4645 68 5535 63
5536 1884 83
2882 2302 89 91
5537 458 3864
438 94 1584 4233
739 573 324
118 668 373 3274 2686
543 2814 767
1244 948 950
628 5538 892 178 32
11 499 95
411 183 449
118 484 1408 3544
343 353 2181 2634 1997 838
5539 2974 807
876 4435 333 15
857 4437 875
3623 5540 201 138
501 95 949
169 65 66
5541 5542 543
5543 5544 3313 364
88 214 73 78 5545
1546 628 13
3525 2529 1955
112 1402 177
5546 65 706
3044 1523 4077 192 1522
1789 5547 373 192 35 4481
3443 1338 1912 301 1529 1063
2542 4011 169
3086 1697 5548
171 475 801 68 51
1845 2686 5548 916
271 183 8 5549
1844 2940 982
1630 416 67 28 691
1189 1 4475 335
948 950 700
560 215 14
1843 206 864 1563 335
707 5550 860
198 403 250
297 192 1395 1253
99 133 1660
57 432 178
118 0 69
169 44 9 51 28
5551 1022 2309 138
488 1368 5552
1367 242 12
1723 968 5553 1414 1001
197 189 630
5554 739 1037
1 5555 406
88 214 1398 2087 4689
2917 657 73 659 543
628 65 66 4 1750
4343 197 2093
5556 5557 3596
1507 3805 61
1662 1798 87
1243 2845 639
265 5558 5559
5560 875 903
505 214 67 836 1189
438 429 614
192 1522 2817
5561 4095 192 5276
920 929 4662
62 1744 2 4357 758 5562
4 385 83
5563 663 248 639 246
329 91 1290
2320 393 3305 691 4168 209
31 214 5564
417 365 629
5565 1665 3183
704 2784 43 15
88 556 247
134 1509 136 33 147
365 157 212 129
3059 312 488 5566
2317 1614 2635
1936 12 307 3815 192
5567 1792 746
3211 5568 45 838
1723 1426 1001
1698 5569 250
94 95 949
73 301 4306
3745 869 468
3345 409 207 276
5570 133 251 5571
1 169 4210
1065 1305 1484
65 66 206 579
1894 5390 1187
747 3954 291 5572
446 222 15
2173 353 418 195
577 12 1898 354
265 5573 2140
57 1177 1115
5574 207 1929
1123 1895 265
2873 2381 5575
1235 1811 5576 147
65 2005 83 4777
5577 91 372
2137 557 100
169 1114 766
2817 3872 1396
1398 814 5578 1142
3208 474 169 405
1025 276 214 4946
4917 271 5579 222
66 206 486
940 222 73 1770
91 5580 739 639
66 184 4 83
974 1101 274
987 767 1827 1828 15
26 307 25
3698 511 35
544 282 3529 2306
814 178 1395
1553 844 379 1336 42
5581 671 535
310 45 247 2153 752 28 543
134 5582 1936 2817
3098 12 2627 4773
4588 957 1518 2553
62 4330 1899
3286 1509 68
5583 1316 819
118 776 388
2055 353 438 5584
192 1202 1956
353 74 331 2755
599 601 4455
5585 214 5586 214
1267 975 393 4849 4907 623 15
3234 639 91
1394 2239 8 4007
321 250 251
1068 324 1161 5587
710 118 1603 1912 12 1426
935 850 1104
367 247 91 2208 251
88 353 1608 91
732 74 12
9 313 343 3004
2116 804 1496
710 118 1912 12
134 341 1936
2658 371 274
169 2851 4011
465 427 1225
1348 1520 963
276 341 134 1001
1554 4122 67 706
88 2135 517 2208
5588 68 878
73 5589 5590
14 1912 2227
113 73 563 559 1695 177
309 1509 28
2135 99 5591
1171 877 969
842 2920 2126 87
5592 200 1143
332 5593 1119 192 166
139 1 5594 82
227 896 2122 3892
389 275 4691
31 234 1939
94 535 95 206 949 579 399
3696 192 353 630
2653 1141 68
5595 234 214 236
1846 1465 139 61 104 15
4 706 83
169 65 66
3691 3729 776 5596
321 267 5597 212
1236 95 45 5598
776 5599 5600
25 26 579
739 903 825
5153 5601 5602
400 1204 535
1725 233 469
88 2320 201 276 5603
504 5604 138 1995
562 91 1378 306
1509 235 458 112 2339
2111 1936 28
533 5153 935 251
1 920 809 111
5605 3386 5606 5607
5608 5497 111
276 1179 331 2643
347 1900 577 1994 598
398 438 2566
5283 219 62 4325
804 715 3528 244 1189 3921
651 275 4365
253 5609 2 3332
91 248 4516
445 108 2093 107
5570 1903 2962
801 800 4209
1468 729 1879 3478 5610
932 5611 5612
88 350 1658 723 192 5613
165 2432 61 15
2302 2236 1712 5614 195 1803
5615 28 12
936 1873 1005
4 1846 83
1142 3688 577
242 340 37 435 568 192 1518 1460
1 316 104
197 285 567
332 2514 1514 5616
189 983 107 468
1355 247 5617
94 707 1032 579
5618 1608 5619 420 5620
1244 950 11
4764 4528 4023 282 1253
71 1408 3384 4182
88 1989 247
1912 302 373 192 2968 15
2388 5621 5622
2103 5623 5624 1256 60
26 1022 15
31 1566 4527
3698 510 1789 483 4560 432 35 1792
1316 545 819
65 66 3732
31 1 5625 246
736 2569 1236 5626
1789 57 2022 1792
5627 4097 2283
981 393 206
917 1508 184 488
631 461 5628
95 700 67
5629 533 442 1208 3653
297 298 1912 147 1073 299 300
5630 435 427 5631
1553 242 113 276 642 1997 246
505 1089 504 45 67 4951
242 1588 2263 1222 1266
180 57 285 1575
88 309 247
841 467 2371
1804 442 476 222 1636 1014
4 206 68
5632 5633 1532
103 5634 259 112
1161 620 5635
1798 5636 1799 653
5637 54 682 334 5638
5503 1375 5639
206 401 964
5640 1364 5641
471 4 1955 138
5642 783 825
2503 261 845 2125
624 5202 773
741 3247 2537 3794 1037
1 94 1468
2565 335 43 41
1549 3691 1215 133
1491 5378 746 684
39 1248 860
246 247 248
5643 1509 439
94 475 1048 5644 535
2135 692 629
118 1509 335 5645 349
88 624 12 91 2132
132 139 562 16
5171 5646 860
1654 302 178 1075
62 480 3486
5647 206 5648
367 1939 1695 112 3909
1716 548 192
2493 5649 3473
5499 1214 1408 1350 1654 1531
488 234 405 1939 112 8 5650
1614 5651 2132
1569 1662 273 1568
3151 3355 1035 1148
556 12 1 184 1119
242 276 373 1880 331 1395
94 1085 553
3057 307 3617 1080 1898
3736 512 5652 702
2482 1553 562 248
1803 12 77 331
76 643 3817
1651 5653 5654 784
668 274 73 372 329
7 1096 15 192 1529
391 178 12
486 1520 963
192 3698 1073 1937
1509 633 2178
2199 1666 15
88 1177 1481
2417 983 107
205 15 12
275 92 274
696 250 8 5021
2859 2575 483
184 309 1584
5655 31 214
5656 663 2251
370 1504 5202 212
1554 4013 180 335
9 370 316
31 4411 1613
276 5657 5658
2969 29 177
810 118 2654
198 1096 1425
118 4960 1075
5659 803 228 230
201 1338 2310 4489
5653 5660 1354
623 3789 1113
2434 466 5661 146
242 1373 4168
45 4902 2691 1527 4052
134 341 1177
3468 484 5662 1113 358
5663 212 1606
435 176 1242 1145
270 15 1783
169 1 1930 766
701 2202 577 1395
118 700 1229
73 2247 1378 469
1413 87 1063
1485 66 4
560 1253 483 261 2349 511
353 309 629 247
3659 182 3658 684
354 3098 12 1481 261 982
214 5664 1087
193 92 1560
353 2493 184 432
2233 4595 5665
2027 4 83
600 5666 316
1364 5667 168
111 308 3637 935
970 250 4
5023 169 4922 104
2233 71 1342
1460 5156 3481
723 192 2837
974 109 91 563 1113
729 81 5668
1460 43 1372
1073 28 547
169 12 950
5669 89 3479
169 271 878
312 1016 3821 1255 2613
391 433 343 12 178 12
293 297 298 299 301 300 406
184 529 345
957 1142 468
5670 31 12 184 2396
1719 922 1509
657 5671 2161 1551 1014
2189 2356 13 407
5434 874 481 1462
438 5672 979
417 1391 1818
3074 51 167
780 1359 1358
73 782 3281
597 321 2911
3203 16 399
89 57 4047 5673
169 1201 67 167
45 4202 117
19 5674 4274 21
167 265 402 39
5675 4988 5676 5677
2581 492 212
5678 2836 31 12 1272 1367 88 1659 261
242 5679 327
134 4624 57 4178 138
4552 353 934 1292 5680 1373
940 206 706
12 43 261
992 2207 274
138 1142 133 5116
292 12 214
2031 66 1033
169 4168 2381 1351
95 700 535
5681 4464 57 803
5682 5653 2608 469
948 950 700
118 234 433
5683 1845 4662
1353 1393 2526
3208 4226 99 276 924 16
441 197 206 1563 331 946
181 1837 535
58 133 5684 5685
4253 5686 5687
670 31 4980
4 68 83
1990 164 165
1379 57 1375 1000 5688 2247 192 1792
4 491 83
109 112 2263
1593 2125 684
95 1390 276 949 501
478 847 620 3689 1811
948 990 950
1613 91 67 639
38 66 65 169
184 26 192 702 1409 521
3126 122 2339 3125
935 208 565
332 4093 529 3384 4562
1188 367 1933 1267 1292 3275 5689
533 189 3270 1513 722
2796 5690 709
520 4291 1790 5691
4142 282 2850 73 178 543 147 2306 5692
577 31 5531
573 620 324
438 4064 916
1272 370 129
88 225 1073 139
184 235 2028
73 1509 224
2774 62 1967 1424 1401 1572 25 1425
427 1890 5693 3942
3354 371 246
519 25 4291 962 2196 2731
15 5694 16
1688 1177 3918
1405 1382 190
935 5695 5696
165 5697 1407
499 95 147 11
169 94 81 271
433 5698 200 2492 112 2308
353 329 1120 192
340 71 881 446
466 1708 15 213 2542 138
2077 43 261
5699 2011 364
419 435 1146 1944 192
192 5700 3815 1514 4168
741 5701 1258 1322
3955 1344 750
1297 271 5175
1745 4675 750
1345 5702 657
105 950 11 1995
4150 66 65 3720
3040 104 15
5497 1536 297 298 293 300
624 607 2972
213 104 28
94 643 95 1236 11
159 2934 328
727 488 5703
1064 111 609
1467 974 683
94 62 95 949 11 579
88 177 28
198 753 2492 988
323 1243 214 397
628 248 209
1699 800 206 399
88 248 1582
88 1378 390
88 2977 4260 140
657 2034 2697
246 31 214
253 3478 2381
2135 367 99 488
5704 28 547
134 611 543
433 5705 1008 945
438 702 427
594 5706 5707
2627 1480 1253
201 3623 1306 5548
5708 324 5709
62 87 1343 3158
5710 5711 1990 1356 26
1935 1448 66
214 365 274
231 192 166 5688
810 1267 3972 195
321 1113 691
67 562 248 214
370 706 83
3276 139 842 2124 630
332 635 12
1267 4122 1025
353 242 5712 5713 3881
1749 5714 39
948 3158 950
1 313 233
5715 2425 442 192 4168
1 316 1315 2055 312
696 1008 13
9 5716 52
575 716 2439 91
624 2135 1695 589
316 45 516 5717
1582 1142 5718
2142 91 5719
3443 293 297 298 299 300 1536 1063
5720 57 133 370
542 121 5721
73 4804 5722
2462 4286 5723 3031 4849 5724
316 1354 5725
239 1757 589
3291 881 985 596
5726 4610 1301
1229 1092 5727 3765 1550 3274 547
15 89 1189 112 113
1837 1654 5728
171 475 254
3300 265 1176
1618 181 1513 181
1532 192 838
892 95 501 39
842 707 5729 1336
5730 480 3250 5092
733 132 370 73
1426 1965 379 35
492 5731 184
1176 184 1186
293 745 15 5732
167 4373 265
5733 1671 242 247 91 248
652 107 5734 197
65 1598 407
1 458 2071
171 475 1204
112 2117 1266
1861 4886 5735
1381 2418 1382 5030
183 1106 1465
118 2541 914 1375 301 3679
159 261 73 3510 192 334
5736 3827 147
4624 73 432 15
121 445 108 334
242 532 446 4198 15
562 248 639 246
293 5737 42
5738 1780 67 2500
253 2760 4835
707 76 51
2996 1457 2017 1806 1142 37
5739 1444 3753
169 1234 312 67 167
31 234 214 246
86 1205 159 15 4259
358 354 12
517 365 2424
829 248 444
31 1509 136
2374 8 95 700
95 501 579 1859
1134 2279 341
198 2221 691
1176 370 1894
1142 5455 4996
5740 2058 3032
552 488 15 1149
1566 5741 2843
2240 5742 4674
5743 925 563
4125 3331 1653 5744
5745 3071 1703
242 297 1593 2022 1415
1338 2817 1913 8
31 1241 2209
5478 233 5746
5747 5748 331
1053 1364 2654 1493
6 587 7
3160 189 2030 251
517 5749 2447
242 475 1367 331
340 5750 3397
4534 119 969 1143
169 66 4847
4903 935 1378
115 214 31
948 429 950
3070 364 3728
1973 887 4533
892 1155 222 31 4474
1436 691 27
5751 577 471
924 19 132
968 159 12
478 5752 847 973
1107 1749 725
925 2642 56
1188 347 598
845 1293 4692 261 563
12 807 1060 28 104 674
1202 1 2523 1142
152 201 138
573 716 324 2861 784 5753
309 599 543
838 265 104 175
198 365 207
192 295 296
1618 181 1354 1565 3050 2032
171 475 51
88 91 504
3110 562 247
1278 5754 2108
793 192 177
197 91 397 1121
65 66 67 838
1004 206 4501 5755
1394 1125 2449
3642 881 2312
1176 2651 706
271 94 45
561 636 274 3809
935 691 1435
486 5756 5757 5006
88 1126 177
2283 129 5758
76 1039 395
4265 61 2827
5759 436 91
371 234 248 236
68 691 272
353 195 5093
206 108 107 848
86 3976 361
1497 15 4849
5760 1588 1204
481 442 1741 370 129 1253
1187 1 192
3419 940 5761 15
10 435 43 31
351 178 1356 495
981 169 66 65
461 192 425
432 13 3268
5762 5763 3578
347 118 596 307 1408 598
73 5764 1077
219 799 213
2644 1348 1660 5765
1967 2022 563 2628
4694 276 702 5766 1253
1318 1113 5767 4991 331 251 1063
12 192 333
398 438 139 838
207 481 3066 32
313 215 1518
624 248 91 4403 2208 774
729 3755 2706
4 83 169
1142 4602 2579
652 107 358 598
253 2760 1253
484 4669 3544
505 2822 5768
91 2130 563 3577
3695 106 598
690 364 3539
169 147 8
3443 297 298 1062 1063
4923 5769 221
1898 3783 3796
3848 235 5348
169 322 45 67 1364
214 12 682 5770
248 5221 5342
2221 2657 207
2462 780 2447 2978 1358 5009
629 1509 89
1919 371 844 372
5771 275 45
4 491 83 1146
1184 265 5772
321 1272 45 208
1375 5773 182
651 140 214 271
5774 5455 4996
528 197 335 3473
3128 5775 725
1177 1334 879 4694 5619 42
10 275 233 177
577 89 12 13 1119 15 15
66 5776 1918
400 62 1359
365 782 1518
2472 711 119 270 985
73 1551 543
43 676 2221 1609 5777
293 297 24 129 192
3572 133 3646 15
5778 2103 173 15
1860 5779 633 1161
449 932 2830
635 293 302 1529 297 298 300 111 301 51 1536
624 563 222
88 271 73
88 4923 935 91 1425
730 12 3261 730 736
65 66 5099
1267 393 1789 5497 5780 35 1792
293 5781 5782 5783
5784 5785 1507 3174
88 1267 628
433 5786 816
234 214 236
480 1811 147
2253 1868 5170
3277 1717 598
4311 1522 3895 2125 3044 182 331 3825
974 1553 201 138
275 1513 181
91 140 2447 478
5787 936 250
4 83 65
3276 2186 483
788 3802 1321
88 4868 2789
783 825 5605 1253
1188 598 1334
2304 136 5788 202
4 1904 83
505 1148 924
1936 28 1142
134 341 12 15 2634
88 5789 668 136
4618 577 1172 248
28 29 2837
219 1531 234 2145 184 3622
273 275 112 1361
66 212 4
169 206 65
5048 147 292 12
5790 3097 469
65 66 4842 399
1384 445 108 107
2234 2861 633
309 625 1126
3158 838 3510
1234 629 1819
242 1355 651 773 625 276 91 3931 270 225
134 296 275 606
3155 5791 5792 4802 5793 746 61 4060 547
88 624 1554 91 639
276 261 3558 1008
1520 2887 963 69
474 169 171 475
914 5794 69
35 5514 1336
2447 192 5795
108 5355 2093 107
4 65 489
3003 2952 2908
293 300 301 579 51
442 722 1636
740 1278 2506
94 5796 399
1937 5797 924 28
5798 214 2012
67 4 69 83 407
88 1 1167 73 1168
3848 1585 51
5799 3540 4092
771 403 248 633 4403
5800 184 250 1310 306
1843 596 4549
324 619 803 784
91 3935 1352
5801 51 192 1529
723 5802 495 1215
193 2656 4579 148 307
261 623 1280
4006 1115 1173
1821 2665 2
670 271 251
94 81 13
438 117 469
2993 274 403 5803 395 112
184 2185 566 3336
557 57 15
2159 600 1976
4214 620 324
365 212 782 2563 1518
593 1173 12
55 530 1844 206 197
4005 35 1409
727 4538 1351 4271
980 427 4
418 668 2820 73
657 302 1360 2306
2450 4190 313 316 5804
169 66 65
118 2817 1408 28 1936
433 353 4656 596 1444 2394
2032 57 1380
700 948 950
312 1 1310
8 104 5630 28
88 844 73
1229 73 4202 30 42
948 11 950
499 95 11
1140 844 15
55 1643 848 334
1567 147 386
4422 1384 1052 2446 5805
1955 5806 68 405
3217 729 399
4 1 83
316 1818 2136
3845 271 45 94
138 200 2308
1698 5807 723 5808
2938 123 209
2566 3405 488
3044 3518 2378
250 2003 91 271 2087
1912 370 1146
261 433 1288 3086
503 251 212
32 91 248
1639 2047 788
5019 1112 5809 4692 192
5541 5810 331 2095
417 5811 429
1214 2239 547
175 173 433
1267 1965 91 2396
398 438 28 702
169 66 206
4 1374 83
4 65 407
607 242 561 276 270
309 599 184 1073 250 2144 5021
607 89 274 1073 139 73 1604 1425
159 15 1259
5812 213 680
5236 326 739
599 543 752
3187 600 301
292 998 132 5813 112
5814 5815 5816
62 642 803
1056 427 2227
5817 316 33
88 1268 31 691 469
484 4798 483 445
9 647 2879 69
184 2111 2768 28
12 2737 3112 28 104
246 306 247 248
192 3203 16 5818
1338 2817 973 1409
881 814 197
1311 505 15
5819 62 502
461 1 192
351 1025 178
1092 88 31
2667 332 1756
1215 67 5758
715 714 715 361 2958
169 1509 206
1 31 214
936 485 1604
4 28 83
2389 1662 1171
707 690 579 1536 406
623 1177 662
197 5820 4595
989 700 105
31 316 630 31 214 15
31 214 112 2339
624 607 5107 216
5821 2138 739 563
242 61 2542
5822 4916 1982
643 501 1967 67
222 177 547
2153 1006 29 2356 261
1267 2651 4151 73 5823 1880
1899 2953 81
512 947 1392 370
324 620 859 784 1067
5824 62 271 2630
562 927 16
316 5825 600
5826 2135 248
118 261 598
109 192 297 298 51 1536
5827 2871 929 2214 5828 2574
5829 1204 15
43 5830 3527
192 12 3071 478
1282 533 1398 3855
842 2417 1253
5831 5832 5833
111 2906 138 5648
723 1215 2271
3974 15 723 1142
206 4 112
1551 544 1253
88 1516 247 562 248 246
2417 2580 2827 709
4343 741 1322 62
31 214 247
3351 199 740 331
2579 5834 302
1630 4 112 83
1418 5835 251
176 1965 2227 12
91 309 88
3452 2506 420 265
5836 2871 1253
2380 5837 4438
108 630 107
332 4849 276 2132 12 248
864 257 206 244 5838
579 167 5839
1418 4322 3935
188 5509 1784
88 624 892 1626 436 91 112
353 192 92
88 418 274 62 91 275 884 222
1436 199 1007
1675 169 5840
1612 484 630
94 1 78 15
948 1390 949 950
115 5841 73
1 594 905
474 2787 257 67 5842
341 135 611
2483 250 246 247 248
5843 1686 1142
3390 2125 1000 15 1117
2298 83 4 491
9 3937 8 407
3738 88 1382
2339 3126 3125 5844
2636 333 2643
57 3358 2400 138
4005 61 138
31 435 26
1620 427 316 168 2553
2878 2644 682 736
242 605 998 4892 2386
552 297 2317 5845 192
2629 192 794
219 807 1603 1755 222 1778
4 1186 83
4 66 104 65
1843 701 932 4325
5846 83 4 491
1267 780 1008
1790 35 511 1792
31 73 2003 250
668 73 3137 372
12 987 496 28
1190 2686 251
107 983 3098 3544
1615 132 5847 15
599 316 722
791 2369 292
222 3413 1792
95 276 501
62 2 1910
3920 2958 361
9 1392 702
4573 5848 31
488 1803 533 12
784 331 1651
188 488 3900 105 595 166
668 62 2054 1026 341 5114
164 1704 265
94 81 2488
1496 361 3147
5849 3208 169
101 102 265
3134 4236 5850
5851 5852 139
356 355 332
1318 184 1507
747 3058 68 2382
1452 488 2854 1372 1373
525 5853 5557 2523 4807 5854 1142
57 2211 723 192 1253
1708 5513 2176
5855 226 2381
668 86 62 804 1068
3088 218 12
4 1585 67 83
512 1353 599 514 67 3034 2144
5856 3138 5857 1334 1577 329
242 261 446
488 496 5858
1140 132 1736 1331
12 1246 341 166
5859 2355 1204 5137 5860 5538 5627
212 690 208 2581
169 1204 5861 3747 4150
91 67 3671
91 2003 250 1471 251
1553 91 2911 478
3757 5862 1636 630
2917 15 547
5863 1860 1863
438 1225 69
73 5864 5865
242 488 1668 1115
5866 2169 370
1460 5867 12
1936 4057 15
4202 2671 1532 1493
321 2767 13
169 1218 183
91 2288 3938
297 5497 1428
91 2122 639
433 1373 181
88 5868 2899
2159 4720 13
3590 60 234 782 1648
248 4403 2208 2789
723 2656 5718
207 321 774
2354 488 1246 12
1721 1281 2132 5013 331
169 45 65 960
9 95 700
274 1444 73 498 247
3707 184 700
461 68 1918
188 370 1936
5689 5869 4238 5870 4756
169 206 66 235
134 635 111 2749
1406 270 2510
2140 265 1978
3427 502 3875
461 510 2842 5461
983 106 107
317 2794 5871 1204 533 3161 1142 3389
672 258 456
1618 643 1513 181 543 212
949 1351 948 950
4559 5872 1957 4495
1391 504 214 2208 31 404
333 136 1509 117
73 1029 5873 1880
3649 1006 427 2227
791 4770 1754 73 273 2011 2774
204 446 15
723 5348 5319 547
4258 192 446
504 76 789
547 682 437
1891 95 700
373 108 107
3319 1046 2363 458
2148 86 2844
107 108 13
1947 445 108
91 563 484
741 5874 784
1005 403 1292 248 2498
5875 916 2525
5876 5329 1135 192 5877
4693 320 28
690 2950 2169
364 2796 1771 844
932 1177 1115 1173
169 475 5878
2638 2132 109
1 4630 1525 3603 1142
292 334 372
5879 2296 5880 3126 2297
112 109 2313
2386 353 1833 604
2162 504 3494 3946 75
1353 1 706
791 128 803
354 2693 225
5881 673 323 12 248
992 5882 2072 965
28 5883 12
367 2135 286 209
4685 1504 5884
207 214 2657
652 107 742
62 28 92
316 1818 1058
876 1674 1792
484 2319 334
353 1458 222 15
28 313 790
2223 7 429
4240 5885 1049
340 1460 974 1331
3596 176 1957 329 5151
1649 803 213
936 690 3286 777
91 2846 5886
438 212 1509
118 1618 181
1426 1039 1571 12
2762 7 1901 112
1859 95 11
94 914 1634
475 3718 39 167
1000 8 15
5887 1892 1891 265
533 940 121
5888 604 471
192 1529 306
169 65 66 67 878
89 135 242 2846 1075
1843 970 206 335
1087 91 3492
1 2397 3334
5889 2114 407
741 4994 5605 5890
5891 814 3938
655 5892 91 112
340 273 133 5893 1143
4760 1265 308
4985 5502 5894 15
1769 62 1360 2271 47
3348 1082 2230
2 5895 633
458 5896 69
248 639 15
628 31 112
3753 442 4469
1618 181 181 1513 181 4181
242 4774 4992
2974 57 522
43 2112 51
373 147 2968
91 308 312
189 2022 3399 5897
5898 174 2306
5899 5900 100 5901
193 194 3749
1354 9 44
3443 293 194 297 298 299 295 301 300 406 1063
596 76 446 598
1892 1891 265
169 3549 91 672
118 192 5902 432 61 723 222 1984
2754 957 1608 782 235 2012
234 5116 222 5903
621 1151 225 132
88 367 248 91 1695
5556 2366 941
1122 51 3162
1732 291 804
265 3748 777
189 4907 432 3014 2487
84 5904 1756
192 275 2447 5905
208 212 2581
1894 1693 5549
2663 265 5906
533 5907 225 2634 5653
83 66 4 51
198 132 248 246
1311 3920 248 2132
5908 222 1766
2557 4725 1143
331 1135 4734
57 21 19
365 212 129 838
66 65 2978 1508
707 66 405 213
2797 373 604 105
499 95 949 997
1435 214 112 88
505 67 1796 5909
780 73 3804 1527
351 662 15
5910 3123 39
112 27 2992 177 543
723 698 1571
373 105 1355
88 274 625 4116 91 5911 957 111 979
321 1113 691
517 936 3955
710 3789 376 205 61
723 15 2432
88 613 91 112
5912 1375 3004
274 3663 2914 3240 3241
935 1243 3360
1798 87 1799
747 177 133 5913
1412 723 543 547
948 700 950
5134 691 557
7 271 117
5914 598 335
88 136 372 138
671 4094 860
1234 95 5598 700 28
6 587 782 488
370 2375 611
580 5915 4015
169 66 65
274 62 2003 524 91 1265 250 566 271
357 987 397
5916 5016 5917 2461 705
5918 2654 1364
1186 204 981
67 800 68
167 750 1694
432 35 1792
344 1963 49 47
119 316 1039 192
2 5919 945
242 446 532 3229
646 3313 1928
499 95 78 11
510 1425 511
31 2003 250 2208
5920 474 66 1955
4022 968 1573 5172
10 481 739 4811
1494 111 909
146 1684 524
581 259 1802 3004
247 73 1 247 46 2820
5921 1588 273 1682
1234 438 103
28 192 166
312 316 696 1818 1976 516
169 206 68 5922
973 192 1522 2022 2313 82 15
83 4 3638 1260
242 343 1008
445 108 107 334
4 594 83
4131 5431 2849 1269
5923 2549 5924
1243 31 28 29
5921 5916 2978 164 1626
88 89 214
274 12 329
4017 261 192
118 2034 2037 259
2116 1443 803 4164
276 3384 5818
710 28 12
26 2196 5801
43 56 15
2562 1110 850
652 107 189 2403
316 598 2093 357 334
13 35 1792
1919 2177 250 251
192 1522 43
4537 1215 432 1582 8 5925
169 65 66
3453 440 73 132
1408 545 1608 73
118 427 1507
250 702 702
184 1274 586 514 1317
932 68 4 51 83
974 690 881
2354 723 12
5926 624 323 5205 691
484 974 334
1963 1684 657
91 436 76 248 1164
1803 982 1502
599 600 5178 316
435 3066 2849
562 248 563
118 3 13
5927 5928 138
976 961 68
201 5929 138
271 1233 1310
4849 16 562
1 2091 2132 3505 5616
796 5930 2404 3990
1675 2381 5931
1 313 61
1354 1912 2687
724 118 427 1
1375 333 2092 1276 334
1128 1551 1253
1894 478 4386
5932 165 702
169 647 65
1018 91 562 639
4195 140 214 498 1528
4188 5933 4274 3529 3267 1551
276 700 5934
4923 91 639
2323 647 250 2003
88 371 73 15
391 533 308
488 12 1372 3091 2188
3598 5791 5935 2614
26 710 1514
4 5936 83
651 1225 92
1367 234 2254
4979 73 1906
881 2627 1337 2059 4321
371 2172 372 5873
2061 88 1046
1126 91 238 3442 214 563
427 1408 118
5937 949 95 11
3217 3691 521 622 2386
708 2250 5938 860
2978 250 3886
5239 1849 1662
4367 293 189 103
801 1691 2189
331 1402 3167 5939 469
330 682 987 397 334
925 247 2097 1194
9 1392 1818 2553
772 62 2277 967
1356 5940 2099
575 5519 361 5941
4738 1142 4263 1557 4232
692 2903 5586 208 1142
5912 121 449 5942 2376 547
458 4 83 407
493 247 248 89
118 5943 968
1618 181 690 1513 212
5283 12 1093 432 1094 28 2575
35 3357 1792
3536 508 3331 1894
3876 5944 2003 250 2218 1117
445 652 107 189 107 983
169 83 4 1679
1879 99 563 938
73 136 138
2877 1035 485
2085 361 702
1398 1770 1790
5945 5013 135 4052
5946 5287 1171
432 1148 1384 2111
4 2314 407
3050 1698 2942 166
112 547 177 157 5947
5948 10 167 4490
353 275 2634
358 625 91 493
1622 572 5949 576
5950 1142 3016
1859 95 11
88 109 91 248 270 1156
2644 2145 112
3062 31 192
1311 2784 4888 1001
1570 5882 1142
1936 1872 28
433 3050 139 1560
198 5166 208 212
2070 214 91
4762 1577 536
1123 903 441
5951 807 5952
521 5953 1571 15
1891 265 1892 1204
293 5954 4606 4367 522 2455 4607
341 5955 529 5956
456 3405 316 594 4450
234 214 405 112 2339
484 10 502 1408 5957 2277
197 2666 2313 1928 15
112 1691 265
1796 1577 1738
1541 234 4 83
91 774 836
2172 214 3606
248 2410 892
192 353 4958
5958 397 847
671 28 8
5959 409 207
488 91 2319 87 4669
643 67 1081
628 3118 68 4 1218
1903 7 1941 2526
28 67 104
2368 968 5960
321 403 73 372 823 29
480 3249 1161
5961 727 317 1267 5962 367
242 4966 4086
329 234 15
1243 690 566
458 406 33 104
536 329 222
4842 3217 68
169 1468 66 405
2509 4 406
560 3070 738 1064 316 5963 512
242 248 246
670 76 27 104
88 274 247
1064 878 4
5964 95 1146
433 58 2545
271 31 278
1186 5052 1176
657 1044 316 600 3004
533 627 645
5965 534 3097 3745 4258
446 5966 596
723 992 560
4620 5009 333 12
118 2161 600 456
169 976 3355
5967 2003 250
884 2686 111
5968 301 192 1529 2378 406
227 5969 5834
330 445 108
1246 1193 529
987 15 2696
2281 664 665 547
118 7 1408
250 349 197
800 7 1699 513
1169 526 5970 1480
504 329 4620 15
316 1528 5201
413 5449 664 709
1951 192 1460
413 2708 738 205
4798 484 2181
3136 1525 2010
974 274 165 91 334
134 341 31 354 12
1338 234 15
88 109 112
62 536 538
700 95 703
486 3560 51 3559
33 5861 2132
88 1307 563 3145
95 690 700
1304 5971 875
1123 811 265
5972 1525 4061 4877
309 438 247 251
501 276 95
88 200 5973 2400 138
242 2022 3624 192
3610 136 341 138
621 274 1425 1047 2375 12 248
2352 68 405 794
3624 1425 662
354 934 442 159 478
3348 2798 1082
533 140 248
597 307 2793
1337 881 596
118 1408 702
169 461 66 2542
193 312 5974
1843 482 974
1267 353 604 1428 3288 15
246 214 1921 308
62 521 5975 270
340 73 658
5976 4638 189 1383 1785
1318 3526 1403
1 1243 2412
723 1375 662
107 189 1724
427 594 4 83
2934 86 3376
4937 5977 5978 1334
2052 4411 5114 251
715 361 1733
2901 15 1610
611 627 370
407 406 33
810 771 599 313 1113 691
88 395 1999
1648 405 35 213
73 57 2223
932 236 1571
393 233 1280
682 1425 5979
91 563 2141
1142 1952 5980
3587 1006 139 1486
335 1553 844 2841
31 27 104
274 3813 91 93
95 222 501 579
1843 55 959 3340
192 1522 147 5029
332 354 1967 12 1947 1473 1242
587 5981 1171
2847 3971 5982
73 112 2188 1378
1608 600 47 3004
2584 2257 1588 5983
95 1096 997 501
73 187 15
4 427 68
198 105 235 140 782 28 2401 639
353 1267 4168
1176 1489 167
4466 1104 51
788 1550 547
837 105 2287
1936 488 2022
4360 121 2313
599 704 3715 2951 2144
1142 547 119
1353 438 3903
1987 140 1113
94 690 305
2678 71 13 331 15
1570 1199 395 112
138 397 4839 166
309 61 28
1196 133 5984
62 2 5836 2475 803
5985 316 2855 112
917 1354 955 2553
406 4 83
4994 5986 5987 5605
670 1344 31
329 400 2186 15
3815 192 511 15
29 1243 1509 2432
198 2847 31
5625 1032 4 83
458 3691 104 860
577 2607 2349 1149
1406 792 483
438 13 702
3021 1378 358
2339 132 7 112
293 297 299 300 192
5988 502 235 2185 1174
1292 1929 73
545 3362 5989 1408 4462
367 214 367
65 66 206 5309 1580
1749 1677 1211
88 5990 214 91
732 633 446
309 399 184 2027 139 1206 702 1518
4227 261 192 159 159
1618 181 212 181 543
88 89 12 12 333 12 248 1007 5991 91 195 5992
141 5993 4164 98
5994 5995 5996
88 492 3171 701 111
1838 192 2212
618 324 5418
169 766 175
26 2731 251
3596 5997 35
896 878 192 15
9 5663 2146 316
164 1316 57 3039 225
1452 9 5998
969 195 2854
4516 91 248
1875 3665 4773
1189 3273 844
944 3147 1733
2255 87 2075 334
691 3754 1474
484 773 251
2093 1142 197
312 2159 516
403 248 639
88 214 271 1695 93
932 278 43
780 3804 2691
2358 1943 3132
704 231 1941
434 3976 276 132
1142 5363 1014
113 246 1553
194 5999 132
31 214 234
1209 24 2136 1149
2093 206 983
4 6000 83
307 2022 496 4230
3864 6001 213
213 488 6002
4606 2077 5509 522
197 62 285
329 31 12
1335 6003 6004 1334
214 225 1155 112 62
1881 5428 15
1354 1846 3034
207 214 1911 1121
1562 70 6005
481 3316 857 783 2537
599 614 316
353 57 73 1135
247 248 1005 246 1776
483 219 842
343 6006 3237
367 248 91 2208
6007 3397 251
1765 934 2630 5914 5100 3748
804 618 784
2289 2554 2
98 16 458
134 466 296 6008 331
1594 1316 1060 3753
31 112 1435 234 405
1 67 535 766
29 1743 2840 1509
248 3653 246 32
1522 3572 511
4791 68 2229
197 6009 2433
1049 135 105
169 65 66
429 502 2456 51
6010 3384 5176
89 1509 111
1355 119 395 1327
4512 225 6011
852 529 433
418 86 905
81 690 1107
707 316 148
727 1104 2584
6012 68 535
670 169 2823 206 68
2511 509 4544
112 1859 368 700
88 1243 27
1987 140 246 247 248
2080 265 2081
1773 119 5571 6013 4393 723 178
1004 1176 81
1019 205 1020
242 333 270
2180 2003 250
134 433 2580 1014 1703
624 214 493 216 630
302 297 298 51 579 1536
2940 1609 1358
989 6014 95
118 471 3136 2470
83 1058 1391 4 406
1855 76 1757 6015
7 8 1901
579 192 5264
5829 2636 1425 510 35
5136 4667 1104
957 2580 1253
113 88 246
1986 2208 1647 539
671 643 1026 517 167
1365 3848 5548
478 673 202
43 483 1770
1155 31 214
1316 159 642 572 168 1825
796 227 4 6016 44
839 840 1703
88 4045 335
1243 214 4849 6017
370 4705 920
248 2882 639
1452 6018 1542 1543
6019 6020 1401 341
400 271 1886 68
599 316 3944
297 298 579 51
367 2186 3738
618 1758 1322
672 133 579 39
192 1205 2634 233
668 73 2368
668 1035 3104 83
4040 1554 1884
547 3737 1995
121 2239 4046 1327
727 1554 206
171 475 67
6021 5567 957 178 1695 1547
309 753 691 212
206 5572 1918
1426 70 3097
94 400 271
6022 2613 1176
4883 5445 464
331 5562 2719
207 66 6023
432 184 837 1937
6024 3591 1080
2257 1519 1682
12 1514 3411 112 1253
351 6025 633 33 1847
2172 88 371
340 353 192
2148 192 1137 467 192
1065 2167 1146
234 28 104
132 3003 1509 5445
6026 781 1514 6027
94 438 13
1605 6028 178
4310 3262 276 370
3765 5274 184 247 6029 927 6030 782 6031 6032 2635
4886 1073 6033 924 4849 16
1448 68 219
5685 356 698
192 316 219
276 12 354 823
429 417 4947
601 212 312
88 599 6034 312
548 1965 316
1398 247 1189 15
5434 875 6035 3317
1826 169 1723 3455
1019 1020 15
66 6036 248
1189 214 31 2017
274 3419 4846 214
565 32 481
91 248 1672
65 3 407
723 2521 369 472
671 181 543 579
690 51 1529
1176 656 1877
6037 16 234 247
600 301 312
4901 261 2608 35 2312
505 4403 248 2208 3703 4447
4729 2003 250 1115 1177
5560 5576 2
112 207 316 1509
192 1267 192
367 248 246
6038 329 15
0 4675 197
1188 3203 596
184 94 271
610 394 1135
88 31 435 82
747 1954 1955
486 4984 69
1645 480 2017
932 6009 1307
1662 1004 292
2378 920 1529
238 1770 4483 6039
95 700 501
1723 3078 6040
169 1245 1118 206 766
512 3020 33
5249 3317 6041
159 3391 12
1345 3806 1591 281
4534 6042 5625 233
2851 201 1 1891
2813 2707 5470
670 169 6043 2862
169 1597 136 2432 1733
38 6044 51
6045 57 702
4 427 83
6046 31 4337
365 3896 386 387
242 2022 4354 878 15
341 354 134
1418 247 248 271
651 235 214 112 2339
171 475 68
1148 91 13 830
565 2977 214
62 271 407
118 1077 12 419 3694 178
31 1243 28
2140 1204 1537
2380 3311 2
242 605 484 441 502
4757 671 2541 7
580 6047 4876
782 28 111
134 753 15 1536 298
488 4328 2416
238 240 222 2545 3258
6048 521 664
1796 133 1928
183 690 920
949 997 1351 579
707 95 11
1878 386 387
242 533 327
159 15 6049
88 91 332 12
4556 331 6050
3059 31 12 73 192
1845 3369 206 1113
949 997 1351
562 16 1509
2715 12 2156
1155 117 547 604
28 29 481
6051 2093 222
6052 1757 4108
276 112 88 214
91 403 5271
65 66 33 674 6053
673 197 2936
1803 176 372 12 248
771 275 274
566 4140 2302 112
1643 716 3036
1322 620 4212 147
892 94 3970
12 1465 105 2749 642 2432
6054 2207 6055
95 949 535 11
948 949 1351 11 950
2629 1687 502
2536 2537 934
73 889 543
1204 3325 2181
1405 598 1063
925 5382 12
1723 6056 6057
5167 6058 4444
1645 406 407
992 335 2626
341 312 1608
234 6059 115 661
3252 968 432 6060 1001
5900 807 1179 331
6061 73 75
88 109 91
819 720 2022 5968 5979 112 722
5051 727 81 1757
88 29 1509 91 6062
3948 2749 138
850 6063 28
3665 662 4773 2550 1116 6064
2003 250 1766
6065 6066 4317 167
739 481 480
3757 192 135
276 242 557 270
218 462 194 15
1499 12 3918 1142
121 483 192 306
4901 3181 35
505 89 935 247 91 6067
433 6068 1073 4856 1143
440 321 2017 1982
43 73 1756
169 6069 579 6070
31 1553 437
3468 607 91 2405
700 514 118 726
240 1396 3222 147
2203 6071 168
365 274 251 214 212
5541 466 331
2153 1215 6072
3276 483 222
488 87 1664
3062 4677 91 6067
2260 2447 6073
12 159 28 42
66 1 65 6074 2552
505 6075 1368
1202 2027 2602 1551
889 6076 600 456 583 3004
246 1 104
670 1539 271
579 535 1749
192 1522 5029 1409 2526
3293 81 171 475
207 1384 386
73 6077 1067
313 1509 3274
316 732 932 6078
139 1799 140 183
6079 889 524 250 112 1818
1539 94 81 45 3090
4 3784 83
94 95 11
6080 1912 1527
347 2678 197
633 4819 35
6081 2366 6082 4807 497 660
2923 6083 261 723 1871
238 1278 63
505 475 4892 562 109
3572 192 1792
989 43 11
37 2207 1253
169 3129 206
31 6084 214 8
2723 671 28
312 4915 2017 364
652 107 307 598
1121 248 1712 88
214 610 1517
1204 250 1759
3698 1409 209 15
119 1702 1060 2637
169 1553 13 407
119 6085 62
1364 1484 4785
2287 6086 1014
2077 1415 684
118 184 579 251
347 814 72
4720 239 1493
689 4795 1876
94 62 95
876 1610 1792
13 192 31 12
39 3908 1081
525 6087 76 2848
494 321 935
340 4656 4549 6088 881 197
2179 66 4
1089 91 2963 248 2132 3321
948 4480 700 2161 349 950
5809 159 2800
353 1916 635
6089 57 197 62 432 496
4 83 1016
2978 1682 2947
1698 181 3918 1177
433 6090 1254
4 1598 44 83
3682 73 250
6091 2095 469
585 12 1560 730
671 39 402 1187
198 624 132 562 248 246
512 1065 599
88 89 91 142 566 4828
2641 340 442 693 3397
5112 15 1936
2895 6087 2793
365 3966 212 1518
4428 135 629 333
2654 206 1493
504 3275 61 6092 192 20 6093
88 3848 915 1845 147 111
575 966 826
1488 899 1845 776 496
171 1176 475
169 633 234
2629 974 4669
73 2087 394
91 4327 1311
892 95 700
6094 1142 2817
169 66 206 65
2116 804 5570 250
992 416 271 2745
410 577 1334
6095 5257 6096
3596 1067 1001 15
968 739 620
580 583 192
169 171 475 68
6097 5646 3156 6098 5123 916
5256 100 4682
1749 4571 6099 434
1868 167 860
3058 5323 6100
1367 1368 168
94 486 81 272 1660
4349 2156 2519
188 225 181
2148 343 182
610 438 3755
1497 2425 432
112 4 407
4971 88 181 248
1522 1784 3044
276 329 791 292 201
88 6101 140 214 308 93
222 418 246
3549 948 1374 2552 11 950
1937 316 140 1113
455 1525 1142
169 1 4011
433 994 1165 2417 1142
293 297 298 300 301 579 1536
73 132 343 953
2940 1950 88 274 1047 1495 177
4699 73 372
29 1243 1509 28 29
1610 630 511
2723 6102 1297
270 16 15
935 2075 140 3188
6103 5889 407
242 261 446
2638 192 1267
88 624 1087 92
774 2396 4447
1190 91 248 222 28
3694 562 16 177
182 166 3397
3895 1846 105 363 1119
12 83 4 491
225 1509 89
172 1364 183
271 251 3704
169 1234 1092 747 616
134 312 1044 316 600 5021
1765 932 1509 15
1194 1396 3900
197 1029 1103
6055 270 6104
5135 212 251 6105
1826 4560 87
596 442 1014
118 273 6106 208 3090
66 65 169
67 167 2787 257
1790 35 1142 331
1937 275 316 432 112
3310 2156 140
88 488 1453
329 12 1465
214 91 372 1851
67 1115 1173
533 442 2137
134 2609 410 341
5176 4287 1753 1142
723 3951 567 56
481 2810 739 575
1004 1699 69
4138 797 2312 334
1967 373 1473 246
1954 6107 456 981
6108 4291 184 157 521
358 3770 197
113 556 274 246 91
4975 3755 6109 3067
4 83 206
118 647 3355
503 321 1560 251 6110 1560
4 214 206
935 553 356 208 13
169 206 174 69
652 107 189 261 2587
171 475 474
28 117 104 6111
5869 235 1598
2152 1250 547
5156 1060 35
436 4849 1391
673 6112 91 3592
488 3086 400 354 121 838 3510
1350 1170 777
1691 164 265
2656 66 4 83
597 129 199
35 432 3698
3743 67 776 78 3641
76 6113 1402 5089
1362 1193 6114
225 184 2026 132
91 624 2658 561
65 66 1146 83
739 4 339 83
6115 5754 807 1142 331
932 6116 1717 4114 32 195
169 647 5452 3198 1681
2116 804 716
118 44 1937 439 432
436 1107 860
469 1818 586 6117
118 95 1081
3951 692 1999
6118 2859 261 401
1540 81 3712
169 65 66 206
88 225 2132 12
580 955 247
461 4984 405
4124 247 225
723 629 73
4 3542 8 83
1508 881 335
169 4 83 4282
192 1522 3518 3044 3970
670 88 1378
354 12 1266
2645 1918 1661
307 2472 107 1414 349
276 5631 399
88 271 93
4125 6119 6120 222
88 1435 214 4686
353 2508 2510 51
6121 2580 6122
354 1 233
1408 140 73 133 112
784 6123 619
3355 2096 736
1353 1 28 2526
3826 6124 786
6125 73 15
88 214 112 2339
4787 335 15 970
2233 88 2800 192
3205 4325 6126 1117
796 9 439
6127 596 4600
1329 6128 690 458
73 57 3476 2527
1024 739 207 409 6129
250 2817 1291
703 117 12
4310 6130 184 6019 1560
31 214 627
844 841 91 176 372
261 12 1608 547 2304
2148 1426 2087 184 633 73 192
3334 171 475
6131 61 1507
2135 91 2208 778
6132 195 138
1113 331 274
4394 2656 3219
4483 530 73 912
293 297 298 299 301 28 300
2867 1982 1547 183
65 66 1391 4 83
6133 121 5925
5920 485 973 1955
982 251 1378
129 2304 209
99 13 4
442 2432 1369
3883 2673 1303 1759
169 4402 3420
169 147 4931
3115 2472 1414
1189 276 329 15
1381 15 306
1170 5558 2570
44 6134 4694
65 66 4
480 739 147
1749 423 387
6135 365 6136
710 12 205 432
76 15 1825
1535 121 195 15
95 1236 501
169 1 2299 5066
3206 1000 1149
234 235 178 31 214
46 2608 723 15
3390 968 2574 789
560 165 1 61 2328
67 69 6137
433 488 6138 1106 2431
94 6139 707 95 700 729
3752 192 111
599 512 1818
2226 1204 192
1298 446 282 2306
391 9 819 178 12 682 3397
1189 5445 15 2507
2673 1186 4
2867 998 1982 28 1014 1254
875 326 61
800 67 68
169 9 67 851 51
134 804 3460 361 362
3918 807 3050
771 943 5004
565 13 1517
350 5563 6140 222 57
3512 57 580 4674 341 6141 3589
2504 3390 6004 1414 985
88 234 73
1053 1886 976
2125 2580 6142
88 624 10 109 91 2881 1854 222
418 62 112 2339
105 1881 363 306 15
112 177 3289
29 1092 2696
6043 1156 488
167 423 387
89 403 140 1472 306
2901 3390 1415 1785
400 4923 91 2630
2281 1719 1073 1408 2022 213 16
6143 2830 1653
3691 3774 15
46 3537 2769 364
118 729 1584
5260 814 1827
44 4064 4588 1139
6144 1479 1202 2437 16
6145 6146 340
1406 4697 275 1204 690 4774 1428
456 524 2161 2697
4205 213 2812
6147 184 6148 2449
475 560 212
758 3313 214
1630 427 4
358 192 1522 745 2361 166
1608 2061 372
2667 32 924 1025
234 214 3619 630
5074 6149 3867
668 5764 6150 930 3647
440 484 6151
2032 1509 6152 3303 61 2840
582 4614 893 3524 1807 61 1752 2747 3679
6153 1841 6154
73 2604 138
391 9 12 15
1421 2635 3574
169 119 28
892 2737 11 4282
2199 234 334
1267 2953 331
302 2136 6155
936 1364 1171
306 82 89
3313 222 4 83
723 6156 194
6157 783 2537
6042 1269 83
197 35 848
365 321 1363
3358 6158 206
1987 140 27
427 1057 1058
45 364 469
1 247 7 8 587 8
418 274 557
6159 2229 370 6160
169 14 4921 2144
1267 1187 5602
435 427 192
242 3821 1490 6161 242 12
1875 4560 814 13
81 5752 1474
1378 66 234
800 250 691
577 4287 458 1001
433 3895 1415 405 138
1508 596 881 3457 334
67 6162 206 15
358 357 334
739 370 251
293 1912 300 301 579 6163 147
567 121 5924 1959
2447 1533 604
1267 2677 159
28 29 435 31
41 493 1770 5141 1906
88 611 181 214 343 1008 93
5421 139 436
1668 5145 3427
2093 340 1947 2417 73
723 28 627 104
6164 3364 1171
1792 511 1063
438 1057 2169
2910 1933 5967 1425 222
133 116 657
6165 316 4031 521 165
169 206 68
2343 68 6166
6167 579 167
11 94 95
556 1937 432 1598
88 214 1047 561
1773 192 6168
442 270 1253
235 1474 1509
935 529 1408 627 5956
214 3000 2899 140
4860 222 329
733 31 214 8 15
28 92 1721
238 303 214
198 690 271 1189 1378 3554
169 2829 4308
332 1608 3814
88 321 6169
88 638 89 1509 214
1398 214 27 271
1 458 3322 1356
1134 704 192
242 807 6170
1287 104 1507
5286 5536 1004
340 5619 6039 1331
1843 6171 6172 690 881 662
3343 6173 2978
135 1312 12
2027 15 405
94 95 501
4662 28 192
1522 297 298 1409
88 250 3411 691 251
104 1081 265 691
773 67 91 639 3671
3504 147 1075
91 92 93
391 1553 451 722 559 595
2339 598 5097 596
433 206 87 140
440 1383 484 3158
810 364 2135 370
2838 247 248 774 246
2116 2873 6174 2987
2562 6175 184 1453 212 2230 251
134 118 2523 276 212 6176 1253
4 587 83 407
1246 6177 1906
2523 6178 6179 1142
274 403 4135 1007
4817 205 710
1673 846 1075
521 664 3541 3597 15
169 2847 206 4892 945 6180 2004
2783 5411 261 335
6181 2234 3126
998 2386 1833
1566 5939 15
488 985 2006
194 1426 1702 6182 723 352 192 1426 12
6183 10 940
682 488 4828
3029 5074 1253
3445 393 91
1553 73 250 2677
968 6184 532
2135 6185 778 370
2901 189 2727 1785
1950 445 192
6186 3660 335
801 1611 51
1648 213 4 83
275 13 2386 270 331 2643
61 2819 61
510 121 6187
95 11 138
2854 814 4621
169 66 67 206 65
265 402 1073
88 577 935 773 91 248
353 4150 111
169 65 66 67 206
1408 6188 246
771 316 1507
35 6189 51 521
1254 316 1628
1251 73 6190
88 775 1046 335
6191 67 2290 6192
1674 146 47 2316
624 91 4923 92 88
982 251 31
7 1058 370
676 2214 5687
1765 62 87
4534 2383 6193
26 710 2661
1902 274 1845
624 132 4913 177 15 547
5171 6194 579 265 167 6195
43 2589 5454
88 326 221 403
6196 807 1792
741 3045 5291 3406
913 28 1426 12
727 5962 68 3577
332 57 6197
807 35 1778
1006 370 5909
580 3933 524 2153 3546 1254
88 775 3298 91 182 2642
31 67 6198 6088
2223 4345 234 1906 6199
707 302 51 1529
3070 552 3270 1513 2520
1479 819 940 6200 6201 2086
2091 435 6202
680 1648 6203
3402 739 5165
62 6204 5984
4591 67 407
134 118 438 398
2628 458 15
600 5021 560 112
3940 6205 213 407
6206 121 89 88
427 914 1733
88 5236 6207 212
561 1243 1509
1798 206 87
55 1138 1609 983 206 107
433 5013 5445 353 696 242 353 838 5705
169 3707 700
88 1242 371 177
7 313 28 8
12 132 192
1381 111 345 6208
842 1375 78
512 599 316 702
1539 6209 469
214 2498 2396
1618 181 1565 477 1142
6076 6210 6211 6212
88 393 2847
118 3610 1096
95 700 368
771 321 2492 498
1 57 2022
273 12 275 353
169 8 1378 1391
727 672 6213
88 5670 367 2245 12 436 209
723 67 1077
132 73 4
4019 4811 488
560 512 738 313 514 567
44 5465 2027 610
700 1146 5964
6214 2982 1081
358 718 15
6215 10 2227
6216 4067 4069
3180 1199 6217 5454 112 2344 2345
442 6218 1636 331
1364 244 1682
3291 4314 4712 488
2503 742 5156 197 24
6219 171 475 286 45
2535 3665 2205
466 331 6220
5704 165 33
1588 73 642 1008 147
192 633 12
31 670 271
987 359 1610 15
94 81 68
73 139 543
292 28 270 15
293 331 297 298 745 300
2148 1735 4734 192
4317 6221 51
2493 3003 3814 15
247 248 246
3852 133 307 1063
710 2135 488 2208
6222 2351 265
4844 3151 1004
12 1243 73 27 6223
65 83 1146
445 5054 2876 2875
115 2581 3529
533 819 534 682 334
446 598 1594
88 2172 410
423 387 167
2978 1682 1877
700 67 173 579 174
94 212 1618 181 543 579 1513 181
242 605 4248 1687 183 334
169 6224 1891 6225
330 1 1612 139 2433
9 948 499
6226 6227 596
213 47 5776
26 579 432 6228
2400 2906 105
28 1936 1571
5289 2958 744 3147 1253
974 91 251 1779
2386 6229 1898 13 138
4262 1142 973
43 28 4361
1189 844 5956
1006 6230 147 123
141 3979 5271
398 1354 2455
180 1803 242 2749 4967 182 192
340 2641 2643
3573 715 717 361 2958
538 537 329
2634 1096 1189 92 15
4556 1243 1722 639
9 6231 1792
1298 2161 259 600 456
690 3720 838
86 12 1098 547
66 6232 1935
3599 73 1967 1215 6233
81 94 1899
31 112 2339
520 521 184 192 4291
936 780 172 1364
621 43 132 6234 1083 16
303 1465 12 192 2755
1476 1937 746 192
329 15 357
700 2397 747
505 3086 2800 1497
88 668 205 202 192 15
2749 6235 138 488
1651 716 784
643 95 276 501
1188 271 686 167
4830 1803 364
1012 4545 3116 653 306 3229
968 1668 2861 5586
132 5533 6236
680 1648 1520 963
118 332 12
1039 4537 2993
629 11 316
987 397 15
57 1276 6237 547
438 343 3620
265 643 402
4591 206 66
1754 12 147 3732 159 1159
321 2303 691 147
630 332 12
329 73 1426 12
3017 4317 1858 6112
169 67 6238 104
6239 492 15
1045 1146 6240 4580
61 5375 4114 2153
65 66 1922 691
1902 31 1155 27 2401
6241 6242 3539
1064 1316 139
2417 543 1253
741 6243 1037 2381
6219 169 67
88 418 372 73
6037 4986 2263
1844 106 347
707 2918 2014
398 1246 610
1007 957 208 3377 782
729 2673 81
483 521 6244 1001
4602 1253 12
4150 1846 26
356 169 233
973 293 26 6245 251
73 4240 448
6083 3275 723 732
998 1931 6246 1121
12 1425 405 209
597 2022 307 328 159 15
6247 1142 345 98
727 6248 458 206 169
4 83 2169
3587 1195 120 641 723
1553 274 192
1902 353 276 433 91 248 3558
707 672 67
710 276 4860 1375 26
12 5821 972 73
3044 111 98 86
95 997 11
3677 680 213 3179
3698 876 28
1930 192 159
706 2694 83
222 138 1023
242 605 484 334
2227 5263 916 6249
364 6250 3634
88 371 214 313 234 91
727 3365 6251
5789 14 121 184 972 195
181 135 556 629
1092 16 61
6252 1201 83 407
730 261 5678 261
624 121 1046 498 1695
2311 67 1858
652 242 605
275 31 309 1288
214 807 165
671 402 51 4276 39
624 625 91 410
878 844 4267
71 1563 746
6253 917 313
4006 478 1668 6254
1901 118 704 1057
4 66 83
5452 2208 28 8
752 503 321
949 997 1351 501
1701 6255 744 15 946
1452 6256 1706 4692
6239 1073 16 547
88 275 121 1111 109 112
321 2153 370
5138 67 6257
2523 2192 1142 547
1912 1426 579 1238
1418 505 3384 140
1305 4975 6258 219
12 13 192
62 271 1585
962 664 1792
6259 6260 6261
2271 846 2697
306 91 774
6262 247 6263 945 547
134 88 138 200 176 504 75
543 1984 1146 233
2027 4 2777 4583
1603 3694 133
6264 31 214
297 298 1063
2933 842 915 1973 335 1974
321 5437 24 4583
169 6265 5138
261 197 3940 493
3345 2087 6266 1171
6267 148 61
1 316 45
4028 94 81
46 3537 2769
11 633 1146 726
293 1936 1912 297 298 299 301 300
12 478 15
31 96 247 97 3738
1169 527 2859 526 1117
6268 5875 595
761 1073 177
94 81 6269
4218 682 4259
253 903 254 1189 5562
242 1266 6270
475 2301 3719 3306
775 2774 563 4240 2519
1345 267 1963 4245 893
940 159 1253
134 6271 225
398 6272 682 1425 2328 5057
340 1 1867
638 214 405 82
132 1073 16 177
771 4665 2264 4121 5855 2265 178 2266
525 2848 5557 2523 4807 5854 1142
1950 2655 1637 28 2188 8
2091 4287 1846 57 1509 3584
466 181 4734 3051
1798 1 87
234 700 949 420
1204 1073 1898
58 57 35 6273 1560
274 275 316
347 1563 598
51 566 616 14 306
5271 121 190
12 431 77
88 480 739
1902 5264 91 343 1008
723 4934 6274 2745
600 586 4712
1208 1604 2361 112
2460 2939 2690 6275
969 2156 3121
2629 974 563
1577 1790 3611 15
134 395 3691 112
1994 860 6276
373 445 108 627 1785 107
89 91 214 562
6277 98 2980 2656
5100 3348 1082
118 65 66 1073 1898
1234 1458 3864 2188
292 334 372
1426 431 2207
5921 364 1877
1831 4954 4460 1142
88 1613 91 6110 177
949 95 11
28 29 31 214
147 3810 4883
10 1866 139 4860 329
1491 194 6278
6279 387 386
271 250 691
88 274 2507 5992 15
1418 88 12 2132
560 5964 11 514
364 3237 321
31 32 56 248 12 248
6280 306 15
668 5765 62
201 2304 332 354
6030 1649 4528
710 248 87
2800 195 261 1557
6281 4602 1215 47 4876 4654
239 11 1351
6282 91 251
6283 3006 2823
481 739 1280
88 89 2926 1092 1516 1073 247 557 27
800 81 5756 5006
293 1912 297 298 300 2169 1536
3443 1338 1602 707 579
367 312 780 6284 4820 6285 3237
4538 4318 1351
88 793 400 274 248
556 1457 716 1509 809 3143 916
19 1251 21 111
987 1827 3358 968 6286 15
792 165 276 35
1767 2205 72
2036 6287 112 2939
585 1267 249 3202
6288 306 12
31 435 838 251
727 4756 1065
91 247 89
1942 1943 750
66 234 4 83
7 438 765
948 700 949 950
1593 297 5944
2208 750 1266
31 214 234
6289 824 6290 6291
39 38 860
442 847 1079 6292
28 192 13
4164 2381 6293
112 6294 6206 121 1571
1064 1 139 192
1571 2374 236
169 427 301
815 2447 6295
560 83 2189
347 598 335
1608 4575 6296
6297 1584 729
6298 67 401
312 1274 516 1275
66 6299 234 6300 65
501 95 173
1 192 1937
801 51 680
2728 99 3198 13 407
6037 1215 395 112
6301 15 6302 6303 5795
88 274 403
1353 488 599 1976 4735
206 6304 265
666 307 794
403 247 562 248
932 1243 357
2 903 926
710 31 26 691
547 12 10 427 1111 420 192
331 438 702
1525 15 1134
111 915 2239 88
159 1260 12
9 6305 947 764
29 1509 251 136
343 432 6306
542 2035 3444 5077
957 271 691
12 535 28
140 2427 4068
31 214 309 935
6307 6308 194
88 32 248 6309 639
251 2583 212
153 104 246
577 577 664
4539 169 1918 4609
791 67 1694
1246 181 118
6310 3126 2339 3125
5478 405 39 104
6147 6311 6312 2470 2608
4 3729 860
2588 276 758 2401
580 1215 192
88 208 247 248 3766 246
1508 43 1425 192
159 968 73 183 15
1507 9 12
439 1854 1146
935 1502 364 1606
2298 62 83
132 1026 1391 6313 3817
6314 358 3098 316 197 2051
1318 3691 716 2144
340 468 1149
427 61 407
361 481 1733
2179 490 4 83
5008 419 794 119
353 2838 1882 192
94 700 896
138 1142 3918 138
1955 3732 405 2756
169 1598 4
4 3478 83
505 562 248 3703 246
703 438 275 807 112
1061 940 2304 1604
2562 5508 1148 248
2996 439 370
3113 1553 1509 2263
432 119 4415
3293 171 475 1081
10 1092 616
615 2016 306
2449 2239 488
66 3929 1935
6315 5348 3946
246 247 248
247 248 139 246
2339 31 112
274 275 136 174 192
391 630 6316
1096 15 42
6317 6318 6319 334
1044 1281 174 5470
6320 572 5953
2661 1318 139 8
2111 1146 28 1984
1401 3021 3536
32 6321 639
1189 844 335
1137 4549 1609 197 1563 1844
234 1009 2153 3582
207 1007 3445 208 4383 1272
10 95 700 535
2517 67 207
200 214 1981
6322 329 28 15
91 691 1113
88 112 31 214 2339
512 215 955 183
2937 1006 2240 1486 1752 1254
6323 3237 6324 2809
1000 35 916
118 2085 2116
1 944 1189
533 353 113 5758 242
51 508 1894
433 620 324 6325
84 563 974
88 225 625 91 308
134 4226 192 6326
918 164 690
9 370 3482 1393
4862 1142 138 6327
662 1571 662 4306
271 803 2887
796 1604 1451 271 993
38 1999 461 464 6328
169 6329 1749 167
1713 28 3061
503 212 6330 1075
1068 1135 2200
486 99 521
486 399 4490
353 274 275 1509 696 3605
796 4569 4488 4 83
2926 493 91 248 1672
2787 257 68
2080 860 4948
197 1033 6331
118 1360 115
6279 386 387
6332 6333 547
169 62 67
4 83 407
3448 189 107
413 2368 1339
109 91 625 91 3445 773
307 214 301 3544 484
1827 1078 881
119 6334 1142
959 192 959 488
1809 89 3470 924 16
596 2051 630
1176 13 750
73 6 259
274 1242 2819 6335 4730 251
1150 6336 1307 1047
28 29 31
88 624 577 2236 276 433 91 248
433 261 598 285 112 1129
169 6337 69
6338 212 138
6339 5374 16
664 2558 2968
88 12 91 988 113
4872 91 27 988
86 43 662 6340
31 62 31 214
261 1546 469
316 438 3004
10 316 2282 3946
543 4023 1615
417 565 691 13
169 3762 766
1509 335 731
88 624 109 91 6341 91 1517
31 6342 4075
1651 1170 1350 634 784
2875 577 5054 2876
115 2035 3046 407
4 427 65
91 27 271
118 1606 2526
532 844 2909 2908 1189 3145
4 83 6343
2589 246 1460 176
81 68 6344 4682
398 438 183
118 313 691
169 65 272 206 68
488 121 6345
3818 1077 723 658 12 464 15
1355 89 635 682 370 4944 1756
1604 1228 31
333 478 333 261 723
94 10 95
6346 71 1965 6347 4519 15
118 782 168 61 1982 15 469
118 66 206
169 66 65
169 502 168 1344
242 4926 1373
1799 2005 1906
625 91 6348 4564
31 435 1307
935 6349 206 3728 706 4052
242 605 178 285 1827 995
6350 151 271
1000 3698 2349
3275 133 1549 6351
2590 662 4862 1495
12 940 1242
198 3912 935 140 782 31 214 28 2401 639
595 332 1662
206 68 69
57 2601 1001
88 86 274 275 136 370 3370 138
212 251 6352
6353 707 777 610 265
1936 3310 1146 192 3642
433 1355 1571 26 15
165 1408 5673
3402 716 6354 105 583 15 547
292 480 739 481 6355
3185 212 4
557 6037 395
1066 4436 147
1379 301 1341
207 2221 140
1905 4 83
219 4011 2575
1398 4415 1142
6356 2 741
329 275 538 266
6357 3976 2255
1398 4562 6358
1426 6359 6360 192 2637 1253
2941 278 271
4017 159 261 982
791 429 659 5003
169 1391 2611
723 225 138 3464 3376
135 1626 517
620 1161 2698
2819 723 2240
1146 368 11
1648 1846 73 3944 104
1630 6361 150 69
2493 505 3473
6362 3325 6363
6364 247 1898 306
715 361 1496
248 836 212 222
1426 2800 2400 73 86
1479 57 213
73 4092 1029
312 3691 516
213 139 169
4887 6365 2485
643 402 579 51 265
1139 358 651
183 598 67 169
5683 1398 881 76
442 6366 533 1950
436 88 276 405 2339
599 409 3034 702 1518
5539 61 6092
727 1931 1857 6367 5703 4538 1678
682 184 1453
91 630 639
253 3317 6368
6369 865 4134
1821 6370 15
206 87 334
1425 6371 6372
2983 575 716
562 214 139 91
1216 3551 247
433 192 1522 3572 192 684
416 271 118
12 13 92 209
1826 335 3879 731 730 1425
733 73 1170 1350 2393
2562 1177 5528
246 214 2882
6373 5097 596
88 306 274
1142 6374 6375 407
5385 57 6376 6377
2734 4 587
213 671 2723
6378 76 195
2248 1482 709
671 402 67
99 140 335
214 1528 2245
2388 1803 6379
722 1119 183
783 824 857 3317 1863
599 6034 1372 488
935 6380 3000 140
3805 61 1507
91 1073 206 562 248 6381
88 220 1047 3241 93
804 194 1340
990 991 989
301 75 11
2514 6382 1311 1937 27 112
1443 1322 784
65 1879 66 6383
312 27 112
1479 3813 335 1907
234 178 31 214 3066
466 6384 242
658 1552 1402 456
1345 6385 4497 281 567
1513 181 45 916
2323 1598 4 83
1823 1903 488 3917 6386 1725
2221 91 3430 331
6387 435 247 1957 547
983 73 2727 107
723 192 2838
207 6388 321 295 393 6389 6390 691
491 6391 83
261 593 3422
134 1936 86 192
992 560 4474
1843 335 6392
329 3596 331 433
723 192 6393
624 2963 561 248 3241
55 1609 56
261 864 1639 1446
6204 10 1941
814 106 107
484 6394 207
1840 6395 6396
1784 2764 1785 5005 349
3443 1912 190
1006 2023 178 1829
30 1608 250 91 238
169 6397 2712
312 234 31 214
794 6398 2072
433 238 164 343 642 730 12 730
31 1026 1527 566
4 83 6399
4485 1142 6400
517 6401 2448
6402 486 51
1603 12 28 1426 12
579 95 700
5511 992 488 15 42 4259
533 4770 1149
2641 6403 98
5828 6404 6405
293 1912 1536 297 298 300 301 302 1129
1 2393 509
409 207 251
992 215 1146 4
12 76 682 357 138
806 4862 2309
1603 1610 26 192
104 7 4011 169
3455 1146 407
33 83 407
247 309 1073
706 4 83
3415 45 407
31 1229 251
567 370 878 3248 5795 15
317 353 6262 225 2816
189 107 468
1685 577 838
171 475 579 680
61 1509 138
66 5457 2340
88 73 177
113 246 88
3138 329 15
189 106 13
3275 1723 192 1398
1345 659 657 6406 2306
917 95 700
55 1844 206 848
293 189 6407
88 730 12 3833
6408 1496 361 3147
222 774 251
225 133 604
1418 134 214 91
4602 2523 1320 6409 1142
317 207 1007 3445 4383 1272
1243 639 2432 1997
1123 206 265
88 1391 91
109 89 88
6410 5375 2827 807 1039 723 3979 15 1792
214 6411 221
998 32 1898
663 27 271 31 6388
3738 2432 89
1155 175 105
4226 1 6412
4704 6413 435
61 45 2463 138
358 1790 35
1122 3475 161
1006 6414 1582
1798 139 87
989 700 991 301
968 1758 1742 343 6415
475 657 2893 1408 6416 112
207 1293 364
771 88 655
4367 2727 189
597 328 15
16 410 139
5560 875 5931
353 225 570
28 1426 12
824 2913 6417 633
5567 15 547
57 1425 6418 6092 331
6419 1370 393 140 214 401
2118 1073 5414
929 784 3357
4741 3726 2297 5158
418 321 2693
169 65 66
964 66 206
222 715 717 1069
292 923 61 5525
169 206 68
2011 207 364
1318 4373 535 2688
1484 509 4544 1171
4311 3895 57 182
207 178 235
9 44 5465 2027 610
181 1513 212
1898 265 3377
358 2231 119 547
1513 181 1883
31 504 195 1242 5992 566 251
343 2132 2639
6420 61 723 15
652 106 488
973 1177 1115 15
5824 6421 1089
3105 65 746 61 112 2188
6364 4613 4121 1254
5852 169 766
1244 1176 234 2570 6422 2044 3817
429 651 3946 407
192 119 6423 1643 592 148 3044 702
3951 192 331 6424
222 1512 1541 4547
905 73 27 112 2339
5394 73 15
1425 12 57
73 668 267
28 104 1952
393 611 138
7 370 438
1 801 405
76 6425 15
5062 935 234
259 301 581
26 118 691
62 4402 1609 5721
5102 871 407
870 5331 6426
426 4 66 485
62 4110 4384 1032 4007
91 562 639
169 235 271
1569 1568 3237
678 170 1918
88 628 112
651 5531 2280 1106
219 1351 700 949
707 2100 387
5452 6427 1058
6428 6429 807
246 2788 247 248
947 66 67 68 236
4416 306 15
6430 11 750
207 408 276 251
406 2415 407
817 1104 818
10 251 32
561 1243 504
81 1204 2799
169 6431 3225
2245 1808 274 935
2245 152 139 276 214
6432 4807 6433 1253
332 2884 2640
723 6434 481 547
771 10 4337 214
169 1234 998 1026 91 566
932 6435 6436 111
6437 1453 1828 3876 3831 1117
3151 2803 870 287
297 1720 192 723
1754 662 3789 382
3877 1837 4 69
1345 657 147 1963
141 569 6438
433 488 3086
2926 16 15
1050 183 316
353 111 2055 2525
671 4362 589
1367 331 2643
6439 805 595
6440 4843 5576
1120 3539 1204
242 6441 331
6442 5436 6443
6444 67 1117
31 435 1243 2432
88 214 1710
2077 1000 522 4607 684
707 2250 39
3443 293 2817 194 295 297 298 300 51 1536 1063
2034 657 45 282 6445 3004 6446
676 6447 3875 2685
943 508 1894
1963 147 657
633 5967 4376
2930 35 1117
1773 597 47
333 722 4620
2596 28 15
184 192 702 1409 521
3276 1479 2124 2859 630 1906
1318 1930 1225
267 292 31 214 112
1236 4115 3158
628 917 316
6448 165 3505 1142
118 429 316
66 67 83
171 475 1918
1933 4878 1073
6449 133 1356
600 587 1274
169 974 213 766
480 6450 739
2864 1014 1501 690
438 301 702
313 6382 312
95 1941 700
1691 164 690 112 265
5951 138 6451
31 435 2686 2401
6452 689 416 4984 691
169 3355 206
340 1562 1078 442
134 1712 367
433 987 335 1240
1965 246 247 248
651 192 1522 1523
5874 1038 227 2
647 928 206
2102 563 1378
65 66 11
600 1698 702 1254
4 104 83 407
31 271 2677
4827 1148 3270 3227
1813 6212 13
1035 704 5698 340 285 1142
777 936 6453
5442 57 26 15
88 1311 91 5205 639
2926 629 1026 32
95 949 1351 11
88 668 89 274 73 1047 93
819 89 823
630 354 12
497 114 792
2208 2003 250 8
353 159 192 42
1073 16 132
12 1149 1331
432 267 73 1497
804 4677 6454 214 361 3147
567 3384 3117
5130 31 214 6455
5333 1018 91 3166
488 6456 570 47
1716 1757 3572 2545 3413 192
671 416 271
598 178 995
248 3144 6457
2353 502 565
109 91 140 1517
88 3660 915 91 212
192 176 521 26 723 6458 334
293 1529 2727 3397
6459 1442 6460
195 2466 1472 1189 15
6461 118 2836 1077
88 607 1267
675 502 5587 3735
784 324 1651
9 51 28
2875 577 2876 107
857 3317 824
4234 725 4235
1507 927 632
730 73 274 2847 982 1047
353 3821 121 1008
1391 4511 312
4626 6462 1164
425 2715 1588
398 4588 2526
65 66 4 83
6463 6464 907 5190 2580 15 213 166
6465 643 67
273 1748 994 2017 136 1509
2641 1936 6466 15
3016 3036 3035 197
3260 1460 682 3261
323 301 15
623 1553 43
265 1891 1892 1204 167
1891 175 5370
107 206 1563 1609 197
6467 2398 1241
987 1425 2207
5181 2 1720
4138 12 663 682 1067 192 334
1234 1266 312
200 62 2930 84 1334
329 3732 1509
312 316 6468 600 516
312 600 1146
1158 68 829
1418 32 1710 248 27
273 194 275 924 192
4998 4117 3818
4618 892 91 8
6165 1073 51 35 1560
268 57 2022 432 1189 92 15
88 2208 2789
6469 45 251
65 66 1898 1528
438 439 301 2328 702
1566 1628 184 2722 15
6470 6471 1443 5687 1253
6472 104 165
1131 148 547
620 575 966
321 214 774
367 32 915 91 248 112 306
1236 6473 6162
301 2328 183
351 4480 276 5956
4468 3789 15
169 66 65
700 1608 6474
6475 1967 1582 57 3358 1514 1721
2930 2859 6476 6477
1253 2005 83
2320 2149 251
312 1 67
512 6478 301 1518
503 212 2092 251 75
292 120 1608
3428 212 3953
6479 917 213 265
290 5046 994 5758
333 838 104 166
458 1509 1026
1604 3476 195 192 1267 2755
893 545 581 6480
246 1290 247 248
169 66 800 65
94 95 949 501
810 91 1186
332 2132 1 506 2132
3691 4927 1502 212
2072 4 83
3126 3125 5518
94 303 729 81 6481
169 2144 716
6482 112 274
88 73 3099
5500 1350 3
6230 6483 1812 6484 73 6275
132 343 6485
969 222 1881 192 6486
95 1390 949
668 31 1553 658 932 5508 222 2292
433 1604 2393 6487 1781
169 9 67
994 182 468
6488 67 4658
1123 206 370
73 6489 543
9 4 1075
358 29 1243 1509 27
658 73 250 4191
88 1282 89 3459 4662
670 1378 630
115 31 214
451 138 3757 838
2780 51 967
1098 1662 2132 109 112 5758
1784 1409 373 565 1523 6490 876 15
4412 1383 108
1078 1079 182 547
1576 118 4242
12 2596 333 6491 105
1965 91 639
968 751 2126
604 14 113
663 992 73
367 214 787
192 2063 878
3623 6492 1401 2734 15
1608 251 2275
903 147 2742 6493
5746 1158 399
134 6494 177
994 693 3782 182
358 6495 1073 334
370 730 1547
6496 6497 5720
643 95 1425 11
715 714 715
407 707 3790
1155 31 214 1955
6498 1148 65 66 405
6499 618 247 739 620
94 702 4233
2206 3270 135 3070 1513 442
91 691 508
371 2245 1808 178 2849
814 847 2417 1717 331
1176 3812 6500
1603 3390 807 15
1126 75 88
273 690 370 393 463
169 1858 3577 589
6501 567 2874
908 1525 909
713 8 1541 83
486 938 5934
12 1189 723 192
596 71 6502 2644 2003
1758 32 1366
6503 129 76
1246 251 312
624 340 274 91 12 248
6504 1839 1080
134 341 1436
364 6505 914
3955 992 3826 589
276 139 6506 547
12 0 277 1177
2339 2899 112
6507 114 6508 1145
181 189 1636 1266
15 1189 12
274 2073 73
192 178 1957
95 1390 949 579
429 1225 702 3436
88 367 91 112
225 1509 29
207 2529 5062
1508 4549 596
200 6509 15
317 353 629 144 195 5896 4913
12 1426 28
6510 112 449
418 73 2022
3630 1562 331 6511
88 739 4237 6368
118 429 316 1375
1362 2388 6512
5932 407 165 33
4632 1083 43 816 4306
1982 3587 1167
505 3732 206 3189
132 496 5992 6513
1982 12 2452
94 81 1740
1110 51 265
68 206 169
1198 6514 6515 878 1214
3217 2386 183
6516 148 2332
3475 265 206
4798 538 2328
207 409 207
6403 6339 2222
51 1529 192
14 589 303
9 2146 1392
3479 399 2511
6517 259 250
2579 6518 1125 2239 2523 6519 4807 6520 1142 2848
556 4656 275 57 3137 61
3902 6521 1482 1221
876 1755 2455 511 15
4 1374 83 2509
5013 994 1354
9 2610 2203
169 2630 1509
6522 2771 1857
710 1398 1796
242 4608 2398 925 2022 593 6360 5144
535 95 1236 501
1562 2523 2417
492 6523 16 547
2206 2878 4530 627
6524 9 250
31 214 6525
6526 5855 6527 2381
1518 4156 702
1418 88 3711 6528 222
723 13 12
3059 893 488
1684 659 2463
276 3390 1334
1329 489 1712
1338 297 1146 1063
563 2141 3724
32 178 1162 2221
2234 2176 2832 6529 6530
6531 3486 6368
618 690 784
4 5006 83 3547
595 488 297 1913 1208 192 1395
1803 1120 722 968 111 794
169 486 257 206
761 1808 367 248
427 435 13 334
293 1338 651 594 702
6532 932 6533
31 354 12
1141 725 67
4302 1811 2861 5987
43 903 1509 4 83
968 998 65
932 1800 4 83 407
4777 1964 2608
95 949 11
932 1648 1847
205 1402 698 47 1551
2626 261 562 248 6534
5627 5273 3097 488
1912 1967 5801 627 723
234 2167 35 797
543 4465 1654
466 3447 183
182 6535 3658 15
481 1959 3362 2604
1732 715 1006
2641 2473 6536
418 321 393
981 1221 4011
1092 1118 29 371 1472
31 73 1378
88 625 91
6537 6526 3169 3478
2899 321 86
512 316 3620 2144 2136
67 1935 104
1553 2686 1408 73
992 3951 3895 1698 2942 61 138
2145 702 543
88 5445 225
2881 247 6538 570 630 3525 104
535 5479 1918
169 65 66
6539 2186 884 668 42
1765 197 108 5914
347 358 6540 864
810 747 3385 568 1075
6541 16 61 723
45 1681 6542
43 159 192
67 6543 2578 3021 265 104 860
1073 1802 521
5135 957 782 1113
2298 2005 6544 83
5165 6545 739
5249 1037 2381
842 6546 2255 6547
354 193 12
2323 1110 691
1495 132 15
3848 2187 6548 112
44 2159 2766 1393
141 49 1009
88 753 6549 75
347 2678 414 983
556 1 6550 2357 104
6551 2448 1280
2078 42 379
169 1 950
118 4544 212
1790 807 166
3940 197 206
2901 1338 4606 2279 1060 4607 15 1063
3018 1453 1071
176 746 28
242 5991 93
169 67 175
9 13 76
169 206 69
134 242 476 1997
917 7 3547 587
195 261 2770 261 723 1472
3649 791 429 659 2227
2566 219 438
598 189 107
2085 2116 651
378 1717 3413
2533 1284 690 212
91 1113 251
4790 3057 307
206 68 67
4545 316 3875 1117
321 274 251
88 367 248 628
2554 2673 6552 5765
1398 184 15
798 1967 432 370
478 4349 1807
844 842 2124 3427
55 2091 675 868 983 1844 107 3735
1019 791 1020 1269
3632 6244 521 5071
65 66 206
4923 91 88
4 668 83 1904
505 791 3473
481 480 739
5804 13 4
2339 28 112
218 4435 642 3557 6376
214 247 6179
1553 373 91 6553
6554 6555 271
3217 296 2386
599 601 1234 169
432 354 1355
2287 5399 596
813 389 1995
5264 2769 1374 3327
6556 2415 2804
5623 172 1171
6165 1404 15
579 76 271 13
1452 317 275 1588
701 2800 1425 4411 4411 15
6557 6558 1121 312
1570 121 794
928 822 81 400
488 2135 3006
1452 91 691
1803 183 5945 529 1014
398 560 6559
2549 1138 6560 860
575 1067 966
73 1164 192 1528
171 475 535
212 552 138
1032 1 28
747 212 881
875 5971 2277 5320
3052 248 242 12 2156 774
2704 6561 167
1305 6124 167
466 2149 611 331
88 247 248 109 246
480 481 374
668 6562 465 175
533 1412 442
3097 6563 1624
6564 6565 1006
1007 6566 2581
1509 136 556
6567 2997 271 566
246 214 2132 774
358 340 3895 446 192 1063
198 32 251
94 399 402 51 213 265 167
3400 5796 147 2169 370
2148 177 192
118 3172 1046
55 1609 197 1844
3450 95 501
118 271 28
274 31 214
533 982 250 251
6568 6569 88
57 61 222 15
210 157 212 129
4325 1177 1115
132 16 1615
76 192 6570
3301 95 276 949 501
6571 6572 1142 4490
6573 133 57
599 543 752
1979 1341 1806
88 332 12 214 1517
3691 6574 271
4 579 69
293 297 298 299 300
246 214 5030
6575 3988 163
134 242 4070
925 438 3755
445 108 107
481 6576 739 847
771 3354 242 270 246
44 738 316
514 1273 215 5086
4626 2864 1640 1359
35 2794 511
771 4665 178 1654
1398 1796 1990
488 6577 924
292 234 184 4
264 508 5033
94 738 271
804 5337 192 1528
88 3492 6578
4140 16 112 2957 113
94 95 1236 501
409 6330 1075
741 1278 1279 6418 1033
139 276 28 791
1643 6317 4137
503 1046 6050 1229
91 370 3074
27 31 561
3443 1338 297 298 301 1060 1536 1063
242 12 246 248
197 1827 986
651 690 1425 1756
4426 3580 674
6579 1841 1142 166
1912 6580 6581
1306 326 214 1378
3211 4893 4580
398 433 438
2020 509 4571
6437 1790 1117
364 321 3287
1826 169 1
670 6582 81 6297
5162 6105 212
88 91 308
6583 1268 6584 1570
206 3177 5550
1973 6585 3867 864 4054
3021 860 3475
70 847 107 373 468
330 242 1612
739 824 1462
2339 3126 3125 5198
512 312 2159 738
445 108 15
316 250 3814 1554 1315 112 2003
309 316 251
2479 2110 251 147
3003 73 370 15
1065 4 69 83
686 271 1081
88 495 2608 547 28 306
242 193 611
1522 3397 86
83 4 406
31 271 4941
4208 6015 2356
814 983 358 349
76 73 682
81 800 1218
1646 354 3052 12
3345 642 2132
1418 6586 4644 639
71 2644 1571 335 130
6587 118 51
225 73 4411 916 946
169 2355 233 579 177
2339 73 112
600 313 28
1189 3732 335
6588 490 83 4
6589 533 2003 1425 250
700 1425 5937 95
5800 4319 6590
1717 6591 1792
401 579 167
88 1484 4014
353 1141 968 31 214 32 15
118 7 9 370 587
271 1123 5309
1553 274 2137 73 1046 1695 2604
88 3331 3330 247
5802 4628 2494 6592 6593
4311 335 15
1393 250 3482
3623 481 86
3649 14 2526
364 1803 3728 2086
2320 242 91 248 12 12 248
3057 6168 6053
274 234 73 248 236
5627 1917 6594
488 3496 449 2136
3586 992 2143 6595 47
1243 1722 639
561 214 2899
6596 6597 76
9 1354 28
5052 238 3728
2361 192 166 5029
1065 2708 2497 3892
73 2980 247
1 139 4459 579
405 112 31 214 2339
4006 1950 1460 446
242 340 1553 1588 6598
2975 2239 302
184 13 995
6599 371 563
94 95 501 579
3365 798 1061 3754
6600 664 3229
5764 112 177 1266
3666 6543 2585
247 248 343 498 246
45 202 192
192 3203 16 946
6601 2234 197
398 219 3935
4 800 68 83
535 181 543
598 3340 6602
2469 1479 340 431
4223 265 777
2239 2828 6603 6564 723 1063
164 4403 2161
5256 272 6438
4 169 83
4382 932 529 91
512 1354 4225
727 5052 1253
65 4 83
702 6604 147 5909
88 91 1341
132 1647 539 15
103 5235 157 6605 76 123
6606 502 6607 6608 1033 6609
1189 844 335
213 632 927
1798 67 87
4362 3208 2130
968 2691 4657
1186 83 2553
29 1243 1509 27 370
207 251 6610
12 399 166
1608 6611 4411 782 246 209
6612 57 1514
391 466 1504
250 691 321 2275
365 212 2502
134 556 595 4966 478 184 192
5351 222 6613
3197 5917 3710
3049 1806 165
261 1575 6614
1266 354 12
427 6615 4 2766
6616 533 664 5553 1001
91 178 235
800 6617 68
358 197 261
276 6618 1022 6619
66 353 589
747 760 6620
169 317 68
5263 202 136
1843 445 3506 706
293 1912 301 300 147
5079 265 1104
94 271 203
134 2855 6621 113
6622 1273 524
317 461 4153
400 6623 6624
557 133 758
192 86 2642
505 533 6625 506 507 6626
456 2083 178
112 3455 1121 710
1189 844 335
1142 577 792
1426 6627 184 5085
118 2688 4373 535 1318
253 5560 3317
891 6628 929 2939 331
1072 1070 774
6589 1321 644
234 169 766
6629 740 6630
796 3644 484 312 87 4068
983 483 6302 107
2135 1408 399
169 206 6631
4081 166 6632
3347 239 3201 1358 478
88 62 2187 1148 629
1522 1784 1000
274 57 133
76 61 3920
118 604 242 916
4 3 3243
2644 598 6005
88 624 353 12 225 91 1997 4789
276 992 792
293 6633 577 15 731 1703
6634 267 3748
112 6635 6636 3562
1074 118 5036 15
6637 335 6638
707 95 276
4 67 69
6639 1353 6258
974 73 1919 274 2197 214
1958 6640 3067
1716 1408 776 814 349
88 309 915 2281 15
1460 132 1736 1029 2437
109 91 774
341 4526 1098 5877
4 83 407
503 409 207
2562 3912 968 6641
1073 4677 248
1816 2978 533 2426 13
6642 206 1844
2613 706 4016
730 12 12
514 600 4601
1937 184 927 15
12 3492 91 332
1609 197 530
5389 2432 492
1936 2310 28 1529
88 215 73
474 964 206
2704 6561 167
265 51 1351
1986 1039 1990
2417 1148 197 2283
317 722 661
433 1498 3125 6643
108 1609 983
6475 12 1572 15
6644 1605 1465
89 4543 578 1437 1582 15
273 181 212
95 5383 949 1859 702
312 599 927
662 214 1336
6645 6646 6647
4 247 533
4686 774 2396
169 1509 69
1523 1409 2317 363
108 107 2051
246 794 247 248
0 1553 2634 1712 1029
707 402 3603
313 147 5935
28 358 2310
1113 248 4403 2208 2396
733 579 192 1941
2172 613 630 112
974 484 201 138
791 614 438 659
341 611 212
6648 316 73 4767 543
2817 650 579 159
88 5655 1356
700 1391 949
6649 1318 723
134 418 273 274 275 5077 1253
316 2239 6650 15 61 723 334
88 480 739
16 1189 32
3568 486 878
214 147 5350 3361
1785 373 189 107 2093 107 848
94 45 94 399
176 1507 579
1088 2349 510 13 6651 1523 511 1331
309 1 562 16 111
81 643 3603
1016 502 1174
324 5828 6629 740
2253 353 164 132
4865 67 4864
810 461 91 1699 800 562 1918
234 248 236
4718 81 68
171 475 801 254
2780 1879 68 1892 1204
2042 1496 222 2043 1069
1567 6542 3035
88 6652 951 6653 3694 472 15
169 171 475
367 400 248
3070 6654 4261 6275 4262 570
796 2179 227 65 4121 4
780 1358 1359
26 73 307
198 303 73
192 1522 192
5097 5254 596
1 3055 2735 2072
2591 1671 87 331 1779
4606 2077 219 4607
118 429 331 1143 1001
1019 1020 61
332 333 235 341 27 4107 12 214
1547 2306 1073 4474
573 247 739 784
4549 197 3035
4475 1316 884 2022
1452 6655 592 627 6656
73 543 469
246 247 248
2283 2203 169
3889 2264 3690 6657
2 5332 6658 230
499 95 11
275 1553 274
94 81 6659
549 182 5494 1513 181
10 804 616
94 6660 6661
1 111 794
95 501 579
1128 427 1550
2469 2179 866 4 83
427 33 1598 69
107 983 1189
118 438 1375
4721 1967 261 2800 1146
331 6662 2306
89 12 29 504 630 1472
121 1789 1792
12 62 807 28
575 741 3173
5382 879 5805
2667 3334 4465
6499 618 739 620
671 167 401
5625 1918 407
88 6663 915 230
987 2403 373 881 3384 946
418 624 621 2245 118 444 248 3319
169 265 3208 1 99 5517
28 92 979
1509 3749 1391 564
321 1008 183
3345 73 4849 15
484 274 45
2504 4798 1334 51 3229
6664 6665 229
5509 2279 1784 4156
4368 91 1517
28 132 15
847 3923 442 4246
1508 3457 881
710 88 214 1087 248
3087 349 292 72
1822 1668 2826 197
364 3728 3455
505 1775 67 1796
12 682 2778 195 2320 248
335 433 2565
651 261 630 1409
1595 6666 16
358 335 58 3227 3635 334
2963 91 248
169 65 66
10 536 4762
316 99 4
9 316 429 932 215 416
121 846 4379
3365 491 2159
2022 165 6667 3799
2640 26 15
6668 81 174
686 67 167
1522 2317 2317
892 1251 454 15
6669 1956 1142
1973 1675 6670 5836 4054
184 807 15 5404
169 2678 485
956 484 1384
1593 242 651 2022
533 6671 247 4378
312 429 932 417 469
6672 324 620 1189
643 95 700
1189 2135 517 2424 4180
2867 1214 2966 545
57 2547 1276
99 206 271
95 1859 11
2203 860 5269
3259 174 28
980 647 2179 67
606 6673 1428
28 29 2401
842 3801 3318 968 2076
567 215 370
31 351 333 12 261
1757 353 15
2310 1719 15
4636 1598 4
400 73 261 216
902 992 361 1006 1733
3830 6201 6674
5393 547 2660
6675 1053 1171 1493
568 706 610
968 924 6676 15
81 1879 3434
73 6677 138
596 2234 932 4773
577 446 147
2743 2523 664 6520 5416 231 1142 921
502 529 6527 2613 244
170 171 1918
2591 847 507 6678
6679 1215 547
707 95 949 700 1859
3610 1757 2247
6183 1267 917
132 73 682 1553
652 107 1844
5056 438 1695 916
1553 6680 3577 2413 15
136 2638 1514
658 6681 4998 6394 6682
216 1450 1364
600 282 73
409 498 321
242 605 2233 2127
88 111 6683 915
1324 5728 941
689 91 691
3757 987 3469 6038
2388 1878 174
973 444 2726 214 251
474 570 3397
234 4 83
723 6684 6685
88 247 248 247 1429 2882 4646
2978 690 212
1105 1000 723 2637
2630 100 6460
134 466 827 195 1854 192
2111 913 28
1 195 340
1322 804 1509 1375 716 739 620 1032
817 1104 818
309 599 543 2581 212
1 438 69
940 1408 15
118 4502 1253
771 488 1070 4686
6686 5409 3104 1142
94 95 11
566 1310 271
94 949 95 700
2035 524 4886 6687 222 281
827 29 12 251
66 1520 963
65 66 1201 1619
2514 323 2628
1318 6688 138 1142 878
1421 4 83
1594 630 73 6689 1331
483 15 42
1958 0 139 67 598
197 106 848
219 331 1071
5128 29 132 4428 1006 3331 205 2945
247 248 2604 246
710 1803 595 2447
4386 164 750 1894
89 1073 139 91
353 604 1135
1127 1077 696 192
1243 27 135
169 6690 4011
3554 3619 6691
932 369 1582
1553 6692 1608 3321
792 1755 1142
88 2245 121 920
6693 995 285 1827
3778 1401 84 98 2919
1345 1714 281
2749 2432 138
2252 212 1682
508 399 1894
2077 1059 522 1060 4607
562 1073 91
1381 2405 4828
814 2003 250 1414 3938
1056 313 6694 6695 28
2784 1967 15
1030 563 15
6089 983 2093
730 819 823
4791 750 265 661
2673 2958 361 2959
31 271 2972
484 1383 6696
419 493 159
4782 598 985 331
1316 488 73
5048 6697 159 12
169 66 206
6698 2952 140 46 782 192 532
1318 6699 5503 6700 6701
922 1719 684
828 341 316 2052 599 2230
353 225 2022 26 1638
6702 1255 138 179 909
212 6703 864 1518
6704 6705 6706
4059 246 11
533 6707 932 340
4 169 234
960 67 1475
1048 1351 6708
1246 5114 1792
12 4620 2361
1198 2160 178 456
273 370 241
5995 5996 989
503 321 208 212
3289 1879 1475
88 915 1199 723 192
1571 214 15
84 87 334
2148 435 192 6117
0 5702 6709 4498 397
5181 857 2537
5945 192 1460
484 2319 3326
445 108 292 12
4820 706 370 5550 244 4208
31 214 27 395 112
62 643 169 458
521 664 61
9 429 3482
95 700 1859
65 4 83 407
481 6710 325
801 1005 5898 68 963 2620
2162 503 3044 6711 1493
800 66 271
118 2144 716
4709 272 579 680
1822 197 15 881 3457
1064 5453 5098
983 445 108 107
3895 1698 1662
35 797 2312
1384 214 2142 3131
8 206 104 1799
618 784 2939
488 292 3581 1029 12 6303
695 250 1553
1204 6712 329
418 668 2185
771 88 1444 89 1512 624
433 529 2378
624 533 214 2615 91 1923
1354 259 456 5021
88 91 691 410 517
353 1811 504 2 562 1867 16 5692
1120 1465 192 2055
3587 581 5454
2816 2579 1312 1080
917 2776 316
4531 6713 215 1591 112
192 1121 83
274 136 1726 73 138
67 1988 1025
3115 6714 1854 212 192
1651 1443 784
134 341 308
5074 471 6715 2759 2838
66 3189 800
745 159 15
6716 6717 6718
43 42 15
353 2978 1193 562 1682
486 3560 3559 777 69
133 1356 5648
1396 28 406 684
5249 253 6368
5445 132 15
274 331 73 147 6719
1251 4258 5503 259
6720 3388 68
3357 437 929 73 6263
147 6721 4877 622
670 400 309 313 73 691
353 292 562 2819 113
261 73 372
65 66 4 51
118 419 57 1408 213
1593 292 261 192 946
2221 2715 1712 878
446 1401 3249 4712 15
987 5438 15
714 715 715 3573
484 62 1650 983 4560 106 87 598 15
3017 6722 3237
6402 265 167
1243 27 372 28
1826 1060 165
456 6723 4965
6724 238 43 73 2195 148 1083
6725 3971 274 945 187
981 169 659
1803 353 596 4
6726 88 915 361
134 354 12 30
316 2855 4601
6727 3260 91
6728 458 6729
1435 195 248 4686 774
316 586 3041 409 4455
5653 4256 1654
274 29 4457 247 3396 1472 251
1391 66 4 83
65 206 68 3663
6730 6731 3303
949 95 700
73 627 73
105 6732 276 1094 4620
771 6733 91
1160 929 1254
4087 132 945
3070 364 3728
225 111 1073 1720
1479 71 335
371 234 214 372
968 1311 6734 6735 109 15
416 1468 271
293 297 298 299 300 147 406
12 438 4860 566 6736
3144 484 676 1398
6737 432 1577
730 3071 1460
5011 6738 399 213
28 92 451
2412 88 561 1243 28
651 1962 91
647 2820 274 2914
771 943 5004
917 184 1598 192
169 67 5840
771 88 1192 1113 1272
1798 139 87
782 2816 2101 2240 183
1547 321 76
1298 892 700 1146 6739
4 83 407
31 1719 132 57 6740
964 1158 45 399
276 95 700 579
992 1809 4017 6234 112 16
1996 132 1401
5790 1437 488
2313 218 847 306 3207 405 35 373
971 2604 1409
398 183 438
6741 1878 1171
6742 265 2081
4236 4571 535
174 4593 321 1075
1632 2 5828
6009 13 1378 6431 251
207 1096 563
433 112 704 7 370
580 1438 6743 488
26 2247 15
739 4 83
3354 28 246
1803 1141 6744
134 266 275 136 2634 133 192
723 993 1571
974 484 292 524 261 73
2633 147 332
2197 483 87
618 222 620 1319
207 12 493
292 1292 565 3928
1770 1316 187
118 1936 297 192
353 1010 2055 5445
214 932 504
729 6745 399
31 214 75
195 1316 3476 73 642 4240 2374
1748 1571 2643
6746 1915 1443
88 563 192
561 31 1474
88 1267 607 1435 562
702 398 4156
248 343 1008 401 24 2492
777 265 370 1211
465 219 115
399 927 632 213
6747 486 5057
234 706 4
329 1577 792
1791 184 5205 2545 702 2625
1902 136 202 15
309 1243 214 27
1834 2537 783 857 228
771 1512 251
1946 2798 1945
1989 247 1288
238 1513 181
932 140 6748
66 1358 1484
99 206 68
409 4593 6143 4486
208 212 2581
505 111 57
3030 6749 1331
5483 604 5484
194 4632 2917 6750 6751 3766
276 242 270
192 159 261 1950 478
88 371 274 214 250
1828 1479 1331
652 107 598 915 88
1691 65 5454 4108 61 6752
981 4 83
367 109 91 248 112 2339
1406 807 1480
192 276 349
391 193 178 12
134 6753 105 568 3757
365 273 321 212 251
700 67 173
169 6754 100
35 797 1792
365 1272 321
9 512 438
1789 57 6755 1792
2576 1391 407
273 321 1434
247 248 877 246
112 3032 214
3260 1460 3098
3659 3658 192
65 66 4 69
1149 133 15
31 309 629
358 2645 1355 2130
6028 76 1135 1654
480 739 478 847
2536 2537 466
118 5264 1596 3148
1234 668 1351
6756 172 3668
490 1058 4 83
293 1912 301 579 300
1452 1373 1253
6757 6650 4213
998 275 6758
6759 73 83
5651 247 1073
321 13 147
1645 189 522 2727 15
5181 3542 2 1253
6760 42 2919 15 6761
4675 15 136
176 267 334 823
347 1643 197
542 618 3694 1253 183
5005 3895 349 182
5008 910 3249
253 2380 2 3169
253 1744 324 740 147
16 177 945
992 691 1642
1341 259 112
6762 214 2880
847 140 356 1737 563
248 730 736
192 1604 202 4849 16
73 5586 316
4 406 83
169 206 399
1186 271 271
129 26 6763
214 250 1113
206 4 83
88 6599 3771 371 274 326 214
702 35 28
4 1598 44 83
88 214 2072 2911
1251 358 3049
65 66 2543 2130
1979 6119 6120 2608
1630 787 265 776 579
317 353 681 1120 4366
2861 740 6630
1618 1364 1772
398 481 1253
66 65 1270 678
329 2196 3938
323 4643 250
31 2026 31 214
293 297 298 300 182 1536 15
95 276 949 11
4 418 83
6764 117 1073 1598
2942 1793 181
543 133 4450 4673
488 612 2634 192 5276
458 197 112
398 427 438
1065 76 4037
51 402 167
530 967 950
6765 208 553
2842 214 3321
4728 6766 166
461 65 66
88 1198 456 915
427 1058 1547
270 133 16
3057 4770 3289
1911 562 91
95 949 1351
73 814 15
134 118 690 907 3349
112 1142 6767
134 88 333 496 225 1395
6768 6769 2827
935 922 31
253 2380 1675
1354 925 1467
1162 405 112 31
1357 1925 6770 6771 1883 3424
1426 1912 18 12
3577 5045 15
371 1671 214
1837 932 15
1426 2827 2800 2400 73 627
2407 413 4617
6772 783 824 6773
118 83 407
4 489 83 407
3247 4610 5605 929 331
4439 238 1894 691
12 28 104
5788 419 15
214 3766 2917
371 234 214 236
6774 6775 1608
1415 523 1522 363 1409 684
12 1708 151
7 1246 1906 407 69
2199 1338 6776
2367 285 334
1418 932 6777
6778 940 6779 3026
2204 432 15
6780 86 138 1023
780 704 370 1569 1568
534 502 335 3158 6781
0 43 313 5820
1161 1034 784
5048 425 6782 195 111
488 4177 1792
3764 1360 2271
251 309 504
242 2580 572
1 316 250 233
1142 1512 6783
88 234 247 919
700 95 499
670 356 2611
2536 2537 2538
1267 214 3114 778 251
936 1391 3756
700 1930 78 6784
134 1698 6785
4195 1006 184 6786 3331 547
3953 1171 6073
1936 707 51 2817
1139 5328 47 222 6787 547
6788 1243 2918 6789
488 215 15
784 324 1651
652 107 189 197
1204 3161 1142 138
743 1563 6790
1916 2605 138
4954 12 193 6791
234 316 28
6423 1 1142
480 6792 739
535 95 949 11 147
398 2404 3990 702
207 409 207
207 1609 3144
324 4168 2880
1189 1188 335
118 438 1408 2656
1072 974 6793
95 11 1859
3244 309 3245 1584
3365 981 129 491
4613 4875 2848
398 140 439 3158
718 35 1723
3390 293 6142
207 510 248
1353 139 807 83
6788 214 6789
561 88 2666 112
94 95 399 11
367 449 248 112
1936 1912 579 1073 28 15
1671 214 2789
112 469 2527 597
275 192 979
169 801 1918
169 1954 946
2985 8 6794 1283
88 6795 915 1012 5570 2051
8 2849 2218
169 405 3839
1065 1924 4 5157
710 2387 914 521
88 274 152 736 132
1656 331 1703
4071 6796 1966
492 3086 165
88 201 1092
628 436 91 112 117
10 3074 39
88 45 361 2675
870 5573 6797
702 2636 496
439 4156 702
6798 66 216
1016 12 2230
565 214 13 140
4 213 83
26 28 12
521 664 270 6799
488 1064 6800 329 138
73 5454 30
561 211 247
523 297 298 2637 1995
628 65 66 206 4
6801 4486 2656
433 6802 924
1186 4 83
1364 265 2229
1107 1364 2081
4578 3539 1007 174 365
1539 416 399
205 4307 200
169 1391 5852
261 2287 1089 992 2626
182 1547 363 2548 6803
2211 1522 2361 15
2496 857 875
780 3796 1253
1019 192 538
357 15 76
1798 1398 87 1276
2277 6804 1171
2116 2141 3486 361 442
4845 107 848
433 552 475 1933 182 6805
2221 610 1272
1092 545 6806 1253
146 524 76 149
533 6807 57
1836 2417 43 73 15
6808 73 630 3189
6809 842 1989 2302 6675 5548
43 1790 4116 1149
86 373 192
227 3867 6810
1723 238 3584 1807 6811
6812 2813 1658
1421 147 1186 4 83
88 393 248 4686 2498 1113
88 3052 91 2789
169 206 68
6813 4465 4435
6814 488 6815 6816
169 2179 1146 4 83
140 1957 478
429 1803 6817
505 62 15
610 3475 265 6818 206
3919 2958 3920 361 3147
343 112 225 353 88
6819 147 1985
354 12 957 159
2234 2233 6601
312 427 8
192 2447 998 135 595
2648 250 2361
1267 12 604 2073
291 28 270 104 1847
2374 236 1571
948 2456 700 997
333 3514 111 334
1444 12 248 1222
111 3358 31
222 1367 716 12
676 875 2900 2
700 95 535
169 691 213
1848 413 119
1 2087 313 8
1617 1204 3653
791 0 292
4 458 83
1593 1973 6664 6585 4054
4827 1868 340
118 62 1158 213
1433 4923 91 248 306
465 2038 2939
65 206 66 399
192 308 190
544 282 5318
3019 3270 957 374 4683 1142
88 6525 2733 27
2087 2677 5064 31 214
1588 275 208
1998 167 322 950
88 6813 214
1 427 343 405
31 372 630
5364 81 4909
822 2323 222
1704 1163 265 867
6820 73 25
1770 6821 6822
353 177 1695 111
313 1265 4705 803 28
91 248 562 492
194 419 2737
367 248 248 1613
796 992 577 3539
1065 992 1662
702 1073 1523 1409 192 1522 3044 28 192 1409
86 2116 804
442 1741 1982
562 16 2091
132 1073 2945
968 1535 132 1544 113 15
2172 214 2499
862 6823 407
533 111 6824
1 1600 233
915 197 6825
51 45 265
169 4999 206 68
3455 208 212 463
242 605 742
4016 206 100
57 184 192
88 309 1608 73
3793 5469 147
729 6826 399
600 316 134 657
148 362 2116
73 793 6827
1311 4414 15
6828 38 39
225 5077 138
2299 202 2997 13 104
1508 353 2644 881 2517 1405 6829
2770 968 789
373 377 842
94 700 3226 501
2234 6601 742
580 6830 465 4602 6352
4310 1968 335
598 35 848 349 334
189 2111 2727
1593 2915 2077 297 1129
1 407 878 15
505 197 5355
579 67 838
309 5151 251
192 3390 395 6831
3857 264 1816
91 112 177
1066 327 1547 909
94 1894 265 100 4660 399 420
671 1204 1470
4620 245 12
28 12 2357
2401 31 444 481
220 91 6832
1512 1608 754 271 212 251
547 178 2660
57 275 1525
6833 405 5438
66 364 1177 3996
936 1391 304
2055 135 353 178 12
561 1243 2003 250
502 4067 935 2671
1594 6834 192
274 630 91 15 823 29 1409
3086 1937 192
3365 271 491
499 95 501
3260 6835 261 12
5115 630 723 5386
95 700 949
4468 92 194
4360 1231 920 177
6836 449 3329
242 605 968 335
73 27 31 214
1004 1584 488
1267 624 12 1965 604 214 248 88
4280 1898 1073
492 184 4463 988 1090
3596 6837 1001 183
505 1398 1798 15
791 431 1215 579 192
435 234 31
826 676 2913 6838 739
6839 2156 132
915 354 12
3345 1803 73
37 6840 2942 261 3828
3293 3694 1879 6841 5472 69 280 67 51
792 1001 6842
241 212 321
55 743 530 2727 2047
273 615 212
91 4086 3971
31 214 6455
6843 207 250
1186 4 83
88 371 615 250 1307 4043
242 140 1174
1391 2157 436 91 1955 2789
5780 1529 635
4890 2032 6211
3839 2927 138
577 109 91 4564
88 89 1092 73 437
88 89 1073 139 91 639
6844 1502 364
1468 81 2823
1912 2169 579
265 661 1064
1843 563 974
429 1 6204
4 206 83
169 66 65
6845 169 2407 83
501 169 486
181 477 1565
347 2003 598 250 334
1982 76 2867
9 265 4969 4970 5404
67 104 28
505 1311 1189 104 15
6846 138 4110
651 2234 86 4892 2957 113
3189 238 1502
81 1899 3045
94 95 949 11
134 1712 367
1588 1588 1682
207 140 774 5446
7 1940 1056
533 6847 4554 2815
2223 6848 3387
169 6849 227 254 228
788 147 926 331
3204 1787 397
139 73 4951
88 29 306 82
600 6850 577
309 274 1243 639
4915 725 726 1315
2055 88 225 353 309
3007 3694 598
3649 184 4 1984 83
435 31 308 3606
664 1242 2443 192 177 1970 5049
265 265 661
3726 1073 1547
6851 195 533
3857 118 271
31 1146 214 27 112 2339
91 275 273
99 67 175
998 1396 192
480 739 6355
3468 367 5271 248 774 2396
32 248 1190 1509 105
274 234 6852 1243
526 6044 1828 912
3955 1509 1176
1630 67 4 83
1781 577 589 3959
332 157 159
889 192 177
793 6583 192
62 1021 316 270 334
6853 171 420 860
604 139 794
6854 6855 986
552 598 192
1246 200 1682 214 2888
4762 307 804
771 6856 5004 1253
407 1064 33
234 247 31 214 867
4848 246 877 247 248
1716 1523 1792
174 2789 1192
929 2 1076 253 5836
12 6857 3067 1425 1957 6858 246
330 932 3268 67 6859
6860 2694 1171
169 68 1344
1691 164 265
194 43 662 15
95 501 579
3223 1268 932 1714
91 403 88
347 334 87
1965 248 1022 6861
5611 3311 4874
2581 4511 212
1803 533 353 139 5321 6862 6142 552 138 331 1708 15
535 33 349
2783 261 630
1972 13 4555 75
499 95 700
94 95 949 501
333 12 88
27 208 89
1336 2092 192
1716 3457 881
28 332 12
169 533 803
51 4566 298
1884 100 1171
463 1243 387
312 316 600
432 370 1941
6 1279 257
3148 486 844
169 68 65
1936 132 924 1425
353 28 246 31
486 1201 271 2543
31 435 1288 251
88 12 307 2926 91
1 139 15
169 66 65
814 307 106 107
2798 3237 1171
6652 2432 61 723 15
5504 81 5505
998 5787 3539 1120
169 1879 67 6742 6863 51 5693
238 5875 5262
6864 43 684
1418 88 444 1883
1937 43 438 159
5627 433 6865 3783
108 598 106 334
66 234 4
88 118 2029 1375 214 794
747 1758 1193
73 6188 246
4198 159 3749 682 6866 15
463 364 6867
132 159 968 924 15
242 1 233
44 438 610 702
1600 4501 4
810 1987 438 614 1113
94 1509 271 1876
1950 2596 184 3302
28 2298 213
433 1989 12 159 432
1250 659 1252 1818 301
1000 2247 118
214 662 2298 596
1875 206 1276 1724
1234 212 601 2581
1831 4613 4631 138
2817 6868 301 579 406
112 2338 752 259 5021
4 83 407
88 827 274 306
953 1203 15
730 12 1266
0 1021 1482
1522 4997 1078
6869 783 6870 244 1323
3286 3634 1171
488 3590 1571
353 192 3227
192 461 682 878
607 274 3240 88
1803 4585 192 1253
1803 1636 1636 3001
2221 214 935 702 1143
313 953 73
45 5723 2654 3306
1773 73 12
1688 5569 77 2153 2848 4799
152 247 1216
340 12 1571 192
251 5135 563
791 354 292 435
6818 5586 2196 395
95 579 11
94 95 949 501 579 1859
3649 4 83
3244 1584 2198
329 611 607
353 1748 275 6871 1600
2250 5938 860
5508 6872 6873 2401
385 83 407
1175 3345 214
831 949 95 700
358 595 15
1964 57 261 6420 133 3095
265 3989 2610
1305 4 1591 4118 469
508 3455 1553
112 2188 15 335
5921 184 4 26
1096 192 1582
207 3854 1528
5540 445 108
2245 2251 246
189 261 3799 15
4644 539 16
6874 3287 2523 973
2881 6875 406 15
940 2413 15
418 562 1608
692 696 955
317 5921 6876
4435 6877 927 702 1962
353 2447 559
31 67 982
481 1647 3687 15 26 82 121 838
31 198 435 140 1474
6138 3757 2378 5877
3357 2980 1068 3363 4214
28 109 91 313 88
1354 600 696 456 112
147 6878 849 6879
2116 804 1496
1912 488 6880
2901 940 905 159 968
390 132 6881
1384 502 321
6882 4117 6883 1874 683
141 76 701
3955 1193 750
198 6611 5064 251
358 662 15
91 67 1950
1089 206 248 1672 4018 683
214 73 483 15
6884 192 723 6885
66 486 65 4 83
2247 164 265
274 57 73 557
433 1142 994 794
2645 2653 68
526 484 676
2512 6886 150
668 1426 12
1 409 207
6887 321 169 409 1434
1936 1060 28 2378
219 4975 51
1563 6888 598 1404
340 41 1753 6889 2641 183
214 31 214
274 176 248 691
6890 2018 265 2019 2021
261 2111 28
2417 2599 702
2929 6891 101
1609 206 6892 2093 72
2873 291 1225
91 1121 1843
4782 441 335 1218
927 78 632 1507
88 1155 248 2208
493 265 400
293 1912 302 297 298 300 301 1536
134 2974 378
1165 1357 2586 6223
4302 5361 1811
4505 3464 3585
974 274 87 4669 15
169 1977 51 213
65 66 67 1146 4 83
1318 1958 657
2080 1758 860
107 982 983
370 4156 6223
1879 271 271 2248
949 95 700
647 91 639
723 73 794 6893
639 2028 4093
265 4881 239
532 1073 73 2952 43
29 235 178 31 214
870 134 6894
670 169 206 68
2417 433 6895 2181
118 429 6896 316 212
3455 2978 1682
6897 691 918
192 307 6898
3113 354 12 91 1121
1570 132 930
1571 968 335
400 399 486
88 214 3370 326
184 139 15
5361 6899 6773
43 73 42
1267 1777 2157
119 16 4008 577 410
870 6900 2809
823 29 177
659 3241 1409
433 88 6901 324 1070
1298 1674 259 543 1341
727 169 99
1029 3172 715
807 1603 6204
8 316 169
4716 3875 206 662
1793 2719 43 6866 15
1398 3325 4602 49
431 328 3070 12
625 247 248 140 1545 246
359 633 183 3338 3397
943 481 3402 480
89 247 91
4422 6902 6222
88 247 248 246 663 3868 691
202 3577 2447
616 306 4851
88 5236 504 2847 309 251
276 15 1978
343 6903 2283
917 1 1554 3165
701 89 1770 968 2836 82 15
3 67 6436 407
1 1315 587
1370 2287 5381
3771 1113 251
7 561 214 112 638 31
714 715 715 3532 3573
197 987 4
1078 6904 595 15
6905 91 1528
91 214 248 559 112 32
1935 66 66
88 31 27 1162
1686 28 12
6906 5039 2874
814 1563 106 107 334
4883 359 1906
88 1713 3112 28
1122 850 6907 706
86 935 6908 28
302 1381 112 543
214 88 410
365 212 4960
7 316 301
265 3177 3179
483 4182 107 197
2873 6683 5753
4180 88 89 793 91 1063
88 5564 6909 274 1316 140 15
169 99 67
373 2203 73 192
265 643 402 51
512 1393 370 3482
73 4240 4620
3753 598 6910
499 831 95 700
12 297 307 15
398 936 777
276 1474 2012
88 261 89 4662
6911 4 83
671 39 402
944 2116 2003 250
57 1215 432 61 723
741 6912 871
1186 407 83
664 192 701
696 543 4450 2635
67 271 4660
356 133 83
197 91 1290
28 29 1398 3143 1378
2783 690 192 331
5281 0 2189
1302 6913 932 3169 6585 6914
810 4718 1374
62 4105 2003 250 782 1474 957
2543 68 1918
307 1230 5785
488 1177 532 1481
926 3402 324
197 261 206 483 147
132 251 557
68 1509 2613
12 732 6083 723
169 8 2543
396 6366 1929 397
6915 624 225
118 271 68
3586 86 1598 138 1023
297 316 15 1395
88 1460 1316 311 251
2447 12 5801 105 111
442 1513 476 1636 129
89 141 35 192
113 246 4411
3180 2345 112 1199
1274 516 312
57 165 3969 345
247 248 3807 246
3443 1602 297 298 301 1536 1063
1602 302 297 298 51 1536
1553 1240 1071
766 9 169
169 206 691
3501 409 207
333 797 2312 674
814 108 107
1 438 782
88 3252 293 1936
5900 6916 1253
43 6496 1460 159
1345 281 889 250
845 91 563
819 57 2800 6917
533 292 200 1965 205 178 12 2071 192 3874
1064 630 1695 823 29 4828
1520 67 5820
73 595 2499 242
438 219 4975
3753 133 1334
197 1760 222 1766
1684 281 5323 147
1408 136 138
936 6052 1532
169 206 68
35 797 1792
386 387 388
293 1536 297 298 579 300 301 51 1529
533 442 133 2089
3277 1723 742
1278 1279 804
1204 4220 168
2428 261 15
197 250 5944
4923 610 207
5016 6918 1359
340 2417 442
214 562 248 4447
2851 1073 1608 1186 2381 65 251
94 475 1540 171
512 312 599 516
1902 1453 91 248
38 2203 3132
599 601 503 118
342 5705 73 184 163 6893
426 4 83
332 2447 780 159 32
112 7 1694
184 600 6919
442 433 1636 242 353
265 402 3603
118 435 488
2095 141 598 406 920 178 306 1145
1535 1021 1189 192
706 4 10
458 68 51 83
668 1316 5394 73 563 15
207 250 3704
1233 427 6204
331 521 6920 192
94 95 700
741 6921 480 826
2428 511 57 1106 1281 370 2601 5114 190 1792
84 484 676 51
4465 529 3334 4168
519 3736 6922
2137 132 2847 563
26 307 1406 15 1409 521
4985 3818 4986 112
135 6923 5170
4 2 83
169 235 1228
910 445 3753
1561 6924 1160
1398 1428 1215
1272 212 1008
62 502 2185 1174
265 1704 6925
118 1318 716 2144
6926 983 676 206
327 690 2116
488 727 4756 6927
3519 4317 2290
1605 147 5083
1688 1142 3918
274 935 276
2335 192 2189
1967 30 61
691 6928 1870
801 1917 6929
844 1321 1116
1408 28 112 2263
57 2227 61 4519 334
364 2978 691
3981 630 306 82 15
1539 4016 633 6930
169 66 65
89 1092 91 1290
445 108 844
710 73 6751 42 26 15
6931 777 4136
1618 181 45 2581
332 12 1266
167 265 402
932 4669 307
6932 651 222 3063
628 2543 4 83
1267 673 1141 2122 920
134 2149 1513 181
31 214 6933
5053 1793 331 138
225 602 1841
276 95 700
118 1936 1657
599 5825 610 702
35 6934 878 15
6008 998 86
94 95 276 11
192 492 76 73 682
73 202 610 5974
3351 1160 633 739 6935
600 3482 1014
544 524 2346 456 6622
88 354 12 1982 111
183 2838 88
1160 2890 739 1462 4237
31 1936 2111 28
974 1553 261 67
733 562 723 16
2930 6674 3876 662
76 533 6936 148
214 4511 316
783 825 481
2783 261 1479 1668
1843 814 107 1575
671 8 6937
1803 200 1993
974 1146 4 83
850 1628 2075
1245 529 633 1117
492 91 774 251
118 66 68
3455 45 1894 691
31 214 112 2339 1297
1950 1173 12
225 57 1514 6197
3032 441 903 1660
134 543 611 341
6938 535 167
4846 404 334
1204 1588 343
222 198 6381
753 76 183
89 1243 1509 67 27
1467 6939 6940
1272 458 2526
992 31 935 1204 4240 1967
234 15 723 1253
139 2328 329
6439 6941 1719
2417 1512 6942
198 132 2806
2328 1438 547
247 248 373 4677 246
662 682 2494
297 192 1106
6943 3118 1142
391 389 308
892 1391 6823 949 700
974 1541 490 713
358 1509 5631 1884 16 4904
169 1 2542
3632 5115 1142
259 134 456
1816 5723 6944
1749 707 860
6945 219 3501 5755 946
917 1630 14
222 1028 2431
3059 2819 112
247 248 781 1 1957 1290 89 246
6946 66 3720
169 206 62
5155 6251 2081
378 511 1523
643 105 1391 501
1535 2148 192
1826 1065 6759 6947 140 214 47 345 213
418 386 478
1282 1292 3459 354
2978 1364 1358
206 357 4548
6948 6203 140 1113
88 73 91 331
274 1316 930 2117
983 4 83
364 164 1682
1244 4941 1029
1958 139 67 598 397
707 296 159 809
723 1215 6949
6950 212 3377
169 4150 66 206 65 4550 6951
118 1 271
28 913 1426 12
68 7 428
5054 2875 2876
1826 1723 4617
5201 2859 370
4505 1784 3642 190
1687 1754 1776
5666 250 4378
687 685 169
1006 6952 4245 893
134 1393 696 1010 702
4 83 1253
1115 1177 2841 1117
1 15 4662
353 225 111
5412 545 4593 1654
31 1307 390
5088 1064 2449
3287 2643 2542 3950
7 427 407
989 67 175
707 95 11 1859
136 61 941 138
807 6789 57
192 4992 1800
332 1340 994 6953
88 624 663 91 691 251 1063
1593 6954 6955 56 1014 684
4238 948 210 11 950
242 1135 192
2364 1603 1146 1063
1364 2978 2771
373 2356 12
340 6956 2304
1186 4 83
2494 723 15
1113 1937 140
2298 2005 83
1307 251 2499
192 331 5979
877 1028 682 132 15 6957
2227 4 579 83
118 892 51 175 11
6298 4063 1110 6958 2880
284 1311 2031 4213 1928 15
1141 67 6959
169 66 206
88 45 410 406
259 702 157
6960 159 6961
1052 4767 407
170 171 172
1995 948 950
1189 1103 197
2899 5062 1608 140 209
1014 3979 192 511
316 175 104
317 3134 1351 265 4236 5850
192 2148 521
577 195 98 89
134 1936 275 327 3274 192 10
488 1812 657
4 67 83
469 427 1818
3691 15 521 3597
6962 4716 6254
293 297 298 299 690 300
88 248 4266
169 3901 66 206 65
1073 6963 142
1266 723 12
2901 192 1785
1306 935 6964 250 4982 246
6965 168 6257
73 343 4716
3719 6966 67
309 274 57
169 66 3198 28
533 982 377
275 89 29
332 292 5616
67 169 117
31 892 782
291 2248 860
624 238 222 1008 4246 3558
2148 224 15
2843 353 225 604 3694
11 535 67
4028 94 441 271
577 983 445 108
88 274 73
367 248 1408
4071 1390 1391 949
1048 276 3685 11
2871 6967 741 1254
371 91 238 563
65 604 1555 331
6968 1956 684
169 1771 405
101 102 817 265 818
175 95 4599
169 4463 2072
4195 6969 2934 1106 166 547
2996 673 663
112 2339 2413
1749 6970 3177 265
189 107 334
312 659 316 3582
1267 3053 6971 2553
192 331 2643
4738 4263 2413
418 2719 642 730
2161 66 45 456
6019 275 45
353 132 225 16
358 461 405 1575
1755 1236 265 716
4737 6972 332
1117 6973 334
2355 250 2734 83
753 1288 309
88 1725 823 29
771 1267 321 251
3086 4803 15
59 73 682
6974 1749 167 3641
4892 3518 192 1936
65 66 4 83
242 331 2094 308 6975
347 307 598
1055 273 3007 62 275 214 4210
670 261 1384 100
676 274 386
445 108 847
842 682 6976 6977
4516 89 91
6978 265 233
418 905 1008 478
4549 881 197 3457
3694 2843 57 557
43 73 15
3698 1791 184 2625
88 274 3086 73 668 32 691 93
948 11 950
12 73 432 13
207 10 780 438 275 235
332 2186 2073 432
139 1 111 138
94 1899 81 228
68 486 878
5356 4886 6979
95 11 1859
169 3536 2584
118 11 892
2999 1525 610
371 4417 73 372 557
6980 3070 488
12 214 147
4016 6981 4984
1604 1359 2461
490 67 6982
1282 533 176
793 2838 274 132 91 563 1528 1071
844 1032 1189
4883 5445 2430 1374 1143 24
26 6399 233
88 274 326 372
4419 235 195 157
1765 55 864 197 206 1563
1553 274 1357 406
246 6381 247 248
28 1919 529 2493
68 206 45
353 312 274 1253
6983 4308 114 5071 177
118 1513 181
2179 1194 4
6984 6985 2644 6986 1117
353 12 250 104
797 1522 2211 1409
796 1065 4832 2608 301
1965 13 192
5601 1401 3915
4 4591 67 66
1146 4 1374
1 271 1891 5027
1843 55 1643
364 4707 343
9 121 267 192
607 6987 247 248 6438
2589 73 56
1186 1884 4 491
6988 5550 860
257 100 4068 6216 3756
4478 1409 1789 192 1001 1792
771 508 3664 3498
1803 271 364
1142 1803 331 466
169 862 9
2888 6989 620
44 438 610 702
55 293 3952 300 3397
2799 579 860
3212 151 2017 3184
1765 67 1364
4028 94 81 39
1479 193 2775 3173
398 4534 6990
2656 3895 147 1395 166
6991 3217 690 78 61 13 1111 112 177
65 66 4 69
81 94 68 1899
274 1671 248 251
706 386 1877
2709 2887 370 4
189 197 3390 2093 64
167 1891 402
12 2030 2156
1846 32 8
31 246 214 2078 930 1378
12 192 1603
727 992 2892 4317 6522
399 95 700 206 949
436 333 3105
636 1140 335
1912 2169 579
184 4037 406 209
983 106 107
1939 206 68 169
533 3755 6992
1150 89 6993 3448 3987 112
503 208 212
1418 248 830
888 1603 1912
3649 716 2144
1723 2284 1792
3574 3575 715 714
4 65 1146
675 6994 1138 3486 361 1880 3735 1733
353 2022 4150 331 2643
458 2978 233
1612 192 794
242 109 91 91 248 2692 639 246
197 2093 770 1117
4966 321 1
112 225 405
2127 201 138
169 800 68
247 248 133 1290 639 246 88
1267 367 248 372 769
88 827 91
358 43 159 15 4246 166
398 438 212
2135 2448 3897 2570
340 4258 203
1608 73 668 372 192
12 99 248 4403 1955 2156
169 1234 1310
317 451 1588 356
664 5764 547
1407 533 5886
1950 197 15
2235 1528 2237
88 234 2263
461 2022 481
4 68 69
429 6995 1225
698 4291 520 521
471 57 165 664
171 475 1330
2167 7 2381
6442 3721 6996
12 32 354
89 4262 570 13 469
1936 73 6997 2111 804
521 26 183 2640
1452 86 1571
2135 533 1176
1310 313 1233
1602 299 293 301 28 4566 300 298
118 3940 345
176 214 329 246 75
51 265 1892 1204
2900 4464 903 1863
4614 6281 3362
140 562 274 91
810 1554 88
169 400 1905 729
545 261 3396 138
3077 2085 267 361 716
2957 111 4045
3042 4454 4
819 12 1316 682
1092 29 178 12
1716 6998 1522 76 24
6009 335 731
5428 46 924
5625 6999 45
169 211 208
573 324 784
86 91 329 138 1023
5065 208 1518
1006 86 7000
1803 353 225
4 1186 213
340 3445 91
222 2199 334
1024 221 774
1620 1293 69
6772 826 4358
2116 804 3921 3147 7001
164 2063 405
62 835 407
88 371 214 214 3145
533 1398 3595
2227 878 4
6963 234 2141
7002 321 1008
1479 2626 1554 1372 2075 4391
234 248 236 139
7003 95 700 949
99 67 51
498 4662 109
292 132 935
316 459 2556 730
180 1175 326 1043 4
3662 151 309 1608 3212 462 7004 62
4263 197 767
4790 1353 866
562 67 214
3392 983 107
1 6204 2186
1402 1111 579 112
791 306 15
1142 1525 1944
295 296 1529
169 171 475 292 66
169 234 68
247 248 109 246
373 203 192
329 2247 15
9 892 2538
88 1435 234 3610 2188 111
265 169 407
925 2553 702 469
484 5662 502
2911 3308 321
169 51 766 3849
88 343 1671 214
723 6359 121 183
1096 7005 935
924 2156 2519
67 28 104
73 1843 331
15 192 1522
5896 316 521 1001
402 67 51 4276 39
1176 1905 364 4984
119 7006 192
544 1684 659 657 301
5286 514 271
1843 598 56 1766
410 399 7007
1134 353 225
214 329 12 248
365 870 888 1518
788 1338 6997 28 2310
1731 2 3184
5474 739 485
2354 28 1846
577 434 132 562 2602
165 4849 15
12 329 28 15
492 73 1073 927 111
647 5752 705
4616 807 329 1518
365 153 2221 7008 4383 2511 1518
201 974 791 292 3086 165 484
691 508 1894 2086
738 586 2404 3990
2104 973 73
9 171 475
238 343 1359
791 1553 627 2911
739 2072 491
273 354 212 12
5389 7009 105 3004
568 133 178 1008
624 561 91 2028
418 1355 62 184 178 1351 15
34 3089 1189 848
533 274 1243 1517
481 7010 1679
88 4869 91
2281 657 7011
543 752 273
4396 1936 358 1146 1063
1798 219 87
3857 750 1171 1351 1579
57 1384 807
662 4586 984 1766
13 2815 1157
394 157 15
1127 1346 250
974 484 187
367 343 235 214 248 246
95 535 501
739 339 5087
242 533 3398 1817
2224 627 438
974 292 5585 2169
188 543 753
7012 844 42 3389
4843 2 6899 230
189 983 107
3075 2626 427 435 878 192 15
65 66 1391 4 83
5274 600 331 5470
771 943 5004
7013 2523 1039 2065 1142 2793 547
1211 175 67
2930 6535 331 1071
329 111 2022
76 1963 147 7014
906 73 803
88 435 31
253 5560 5291
577 432 1206
723 3951 612 1565
398 3903 250
88 400 89 1516 1092 403 1073 247
292 1189 32 15
1603 807 15
3488 1803 1415 3815
2317 192 1522 1415 684
7015 339 2890 5863 1910
1536 297 298 1912 2169
88 242 12
7016 706 860
3504 7017 7018
2581 212 3166
1773 29 111 15
6461 1950 532 73
1267 367 673 214 206 2682 397
2197 484 743
3650 95 11
248 4403 2208
94 831 95 1390 949 5131
1 271 147
1676 1065 2
5079 140 3797
905 76 5614
343 91 248 639 838
1204 7019 345
671 1 213 51
364 691 321
265 3416 1104
2133 782 1009
324 1408 849 2880
739 2121 3753 2046 42
135 1243 905 91 27
5249 7020 1218
2751 2186 1639 1161 844
3321 668 12
31 189 868 214 2727
501 1247 399
7021 178 148
81 104 67
4456 803 1547 5222
771 4613 7022 178 3504
1530 1073 7023
1 65 66
2278 86 2517 138 1023
1919 323 2087 250
91 248 2375
4195 4730 1553
4846 561 4135 6908
1604 159 192 1267
250 3040 7024
3199 1000 3717 15
1950 7025 804 7026 1756
134 118 3460 361 1277 1733
65 66 33
242 89 118
505 723 2292 67 5227
716 361 1733
2227 3657 1315
12 235 248 246
3357 274 275 1509 3349
628 1818 4
387 2100 6683 7027 213 2799
4983 308 88
4100 67 69
4641 57 73 3322
3836 1425 3012
1252 1818 7028
95 700 535
367 774 403
1246 1509 32
433 9 932 1101
1572 15 12
7029 6685 1670
1936 33 15
3004 7030 28
265 6063 672 7031 104
1215 7032 2432
88 242 12 275
112 2530 6052 1799
2918 508 2584
2133 456 7033 1253
2247 165 33
473 395 97
1165 1967 702 111
438 1608 2078
169 7034 651 273 83
1253 353 6841
2148 3290 192 159 1253
62 73 7035 1906
1967 57 1721
1598 4 407
214 88 112
7036 28 2708 12
88 91 271
536 1577 33
1643 983 1844 1504
95 949 997 1351 11 950
292 139 78 1375
575 2495 5941
3443 2077 301 1063
2223 1379 6055
1479 1557 6861
365 1229 147 1528 208 691
169 1597 3455 206
461 4926 905 6251 32
1435 2135 367 248 2208 112
771 214 563 371
1686 5615 43 15
444 91 6934 26
492 91 5841 372
1189 702 15
1405 261 6939
65 83 112 147 406 407
562 225 91
7037 1757 28
509 167 2393
433 242 238 730 731 335 3397
7038 4175 3768
66 707 579
12 5976 105
1194 147 745
2306 3900 5318 331
1553 45 67 627
1172 5457 169
371 274 7039
6084 357 610 104 892
402 458 370 265
5824 3556 611
1418 134 624 66 750
4 44 2027
316 4 1941 2526
3854 39 7040 860
533 2225 335 3427 2574
3877 1352 706
371 234 214 2849
662 285 5665 334
526 222 1724
3526 331 15 2643
2482 242 12
2817 1426 579 51 1142
118 6474 702 11
134 341 5201
7041 2829 238
702 11 9
739 6411 1024
69 4 2787 257
707 1898 1073
88 1006 403 136 133
802 1351 1080
1 427 5900
340 113 604 329 2542
458 3444 4
267 208 7042
7043 12 333 166 1755 3667
7044 3895 4399
247 248 1444 6469 246
1000 1778 61
353 1509 557 1695
1184 144 1104
1123 81 7045 2978 690 7046 7047
5998 7048 147
88 7049 89 12
4 292 139
5166 1007 251
169 83 407
214 484 1671
312 91 7050
5243 2070 5129
9 1524 1293 4175 2553
189 1610 4459 2727 1636 192 1995
793 132 45 4837 6044
579 192 104 3944
1347 76 3095 7051
2207 4401 1636 3615
1491 2451 197 98
505 201 3623 474
91 484 274
1 1554 410
192 300 297 298 293 301 579 16 1536 406
521 664 5586 1006 334
169 1234 1 629
31 892 248 1155
3966 212 1008
2281 116 1408 3691 702
3369 214 638 73
1608 7052 1117
340 4258 881 2176 483 1337
88 31 6525 214
1378 354 12
2116 804 716
1999 274 1803 140 214 5722
134 2918 503 341 600
7053 68 803
624 607 5107
7 139 1315
5631 4 83
169 62 65 66
701 435 390 1395
247 192 12
446 60 739 2322
701 1242 6039 15
796 5819 6357 4
1250 2523 1818 1142 2697
7054 2523 7055 301 123 3527 1142 547
1662 723 3203
3066 0 292
112 3289 1073
4455 560 407
189 1177 1334
88 12 1465
1 271 706
2281 429 316
232 6394 7056
134 225 2701 138
499 95 501
358 3205 1522 3413
242 247 248 246
1204 6950 399
6647 6091 6645 4020 723
5392 1863 1253 7057
38 1906 1351
6298 1033 331
2148 442 192 1149
234 1509 16
94 81 3641
2843 57 3694 138
115 7058 251
860 265 7059
2181 1253 4052
616 5371 306 9
490 4 83
2637 73 2968
321 331 3131
433 3062 16
1244 1451 663 166
714 715 2116 715 804 3532 3573
307 7060 791 1757
347 814 770
88 2245 3492
1950 43 192 1415
2223 4123 250 2463 3338
234 206 4 83
207 3445 639
88 73 2073 26 691
297 298 299 51
2022 87 538 334
710 668 62 7061 1408
28 782 73
2624 2317 192
7062 2 2214 803
4 1509 1511
3924 265 610
4971 132 247 5205 16
2221 365 1272
4494 73 15
433 171 475
1418 207 639
391 178 12
3596 91 73 6426
596 445 62 112 3189
4602 5613 16
4815 6721 3694 572 1254
4360 7063 178
1689 6281 4262
7064 307 4808
4 66 65
3483 3109 2234 5518
1 723 192
643 700 67 2247
5520 7065 1714 4060
2100 387 213
3587 7066 120 7067 6420
2654 647 7068
118 2227 83 4
353 3726 1204 6753
774 207 3144
1 139 140 104
2245 3319 774
7069 7070 6940
1425 1881 15
1142 1654 471
1005 1532 4542
1843 197 7071
727 488 4756
6388 271 2275
433 1460 1177
208 212 5473
340 353 5809
5509 295 296 1784 147
26 1846 104
6607 7072 375
1966 700 989
1278 741 1279 1043
580 568 846
738 316 2404
274 43 4062 1028 1553 924
7073 3752 89 2273 1889 46 353 192 7074 2205 1610 547
332 1142 1270
57 6308 1165
6315 73 3063 543
691 4638 533
3903 439 702
292 435 524 276
109 89 691 212 88
5145 250 2003 3875
899 1981 1488
3207 35 6602 511
691 3435 271 176
597 57 191 1425 270 15
94 3549 95 949
4923 91 2789 88
577 2485 2022
1113 1240 251
1522 297 298 3481 1062
94 95 11
91 1528 953 274
364 1554 2715
764 4 83
4 1221 83
169 474 2456 276 68 4378
599 66 250 5690
7075 1881 15
2357 61 4072 104
330 562 639 91
12 730 12
643 265 402
134 1370 151 73 2550 3349 12
88 371 214 395 1063
2738 7076 1225
169 1 213
43 1177 1115 4694 222
1479 1823 7077 1479 864 1563 244 6790
3676 207 639
1566 431 1063
65 66 206 100 4
1215 7078 577
371 274 1243 7079
297 298 1912
67 579 265
7080 61 192
4 490 83
723 133 73
1935 7081 4810
4218 15 4259
335 43 15
1394 119 2656
580 7082 118
73 267 1
2629 484 78
723 144 5233
2374 333 12 3411 595
2738 3807 1142
55 6079 502
238 1316 73
3518 373 192 2378
4 8 2415
37 5231 2017 3349
1267 184 4122 15
445 108 106
3861 905 2093 2016 15
504 247 2162 4037 1378 4038
227 7083 2
169 1 1743
898 897 893
285 1575 1724 6400
350 165 351 1001
3979 1136 35
353 195 6731
274 73 91 372 2693
4591 489 399
3586 1457 192
4516 492 73 184 91 563
293 1602 189 1060 4367 406
585 112 175 15
333 1790 4958 847
293 1593 1536 297 298 299 300 51 1529
710 165 1719
5434 1037 229
1553 630 1880
192 701 7084
1508 2233 197 1988
1826 4773 3665
643 517 167
668 710 2188
356 1879 1588
118 282 456 2306
561 533 271 31 214 3435
780 2320 91
1891 7085 1351
466 331 1553
65 66 4 7086 69 83
95 501 579
1769 1215 2839
658 419 333
3122 3123 206 370
5615 2678 307 335
91 791 292
1229 65 66
234 2737 7087
1215 7088 3885 1928 8
3652 227 709
7089 707 265
1142 1525 2523
6037 7090 932 1726 73 372
1146 4 83
533 176 214 1851
33 2059 1918
505 924 2879
134 1120 521 1807 270 860
7 212 4 83
6442 6996 7091 736
31 62 178 3066 31 214
214 7092 1063
812 7093 814
796 316 600
433 354 5894
242 5283 6965 7094 5179 1334 1906
88 89 91 2957
118 313 316 3289 1204 750
79 9 67 68
73 1231 3345
65 66 1146 4 51 83
4 65 83 407
1437 316 659
2234 3126 5157 5158
67 1525 138
184 139 9
4760 777 1266
1468 81 643
88 1425 3766 15
5482 329 5883
1506 73 5033 4300 543
121 3182 15 547
7095 1428 2287 6299 2430
140 1384 2208 2401
1078 1747 15
1194 2303 321
140 214 7096
1000 43 2642
214 357 7097
297 192 7098
311 192 306
81 171 475
929 331 620 324
31 371 261
88 915 1334
5480 3004 2306
134 827 2354 998 329 139 837 2778 192 1695
1462 1161 1306
1569 1568 3237
347 598 653
250 800 68
88 251 12 7099 274 841 1242 7100
7101 6138 1636
234 340 15 2022
1345 580 465 260
169 66 68 65
3044 51 1529
3867 861 1380
2751 433 86 1177 42
7044 2817 406
234 214 112
505 31 15
932 814 496 111
5829 973 1717 208
31 214 597
1593 5111 1912
400 73 88 73
3376 5496 4812 147
1 234 1891 535 213
2591 91 562 639
2003 250 7102
1384 91 563
73 370 1807 4349 2898
7103 206 2654
3914 730 1067 183
5130 6307 31
5005 1395 2643
1878 936 239
1215 723 6919 547
503 309 504 438 311 212 251
7104 4558 7105
2543 66 6865
1375 301 1529
3549 949 700
512 1006 427
5054 197 2093 2876 107
1593 62 15 222 7106 1941
1422 706 4 83
274 403 275 248
134 1608 722 73
557 7107 930
4071 700 105 949 2095 1608
330 242 605
7 1 1702 579 112 69
533 2377 521 6091 1001
7108 2 1462
505 7109 1650 139 2233 61 15
88 242 4923 91 222
293 2485 4367
597 7110 690 205 202
7 2146 6823 407
983 598 107
7111 1252 1038 3169
222 4807 2239
0 73 1850 1528 209
403 5515 563 250 2604
647 2130 1682
3598 6851 45 195 306
206 4011 7112
968 335 2247 42
139 47 61 28
671 611 2052
274 12 248 7113 2630 306
7 1391 1146 4882 407
94 95 11
671 51 213
5088 250 301 1254
1610 651 1995
4 3 82
45 51 7114 860
864 244 197
4560 107 7115 432 1017 35 848
7116 2978 1799 8
625 91 92
1193 1470 100 370 706
5622 210 321
347 2734 3036 935
307 25 12
791 292 504 4202 2493 3473 5393 1560
968 45 141
480 783 147
321 184 2227 563 129
7031 133 641 657
7117 570 3622
216 3286 68
7118 5183 7119 6894
3413 4901 1784
88 367 110 248
83 4 222 491
671 167 402
103 2896 104
3390 2429 664 1001
73 630 16 4913
505 1841 247 4508
3819 3818 6329
1936 651 302 43 28 104 44
623 532 334
1360 871 1961
297 298 51 1536
118 1912 12 1426
791 612 61 183
73 4849 42
1006 361 1733
1297 95 11
6359 1571 7120 49 138 5634
3205 7121 1225
1418 639 1018
716 2144 177
4 579 83 407
7122 2183 59
1646 3676 4989 248 133 639
1406 15 521 664 15
1757 560 1064 1171
31 246 75
134 517 1351 7123
503 29 1509 250 251
433 435 906
81 271 206
1418 88 639
424 163 68
28 2737 3061 12
875 5828 857 1033 783
208 209 321
474 1006 1425
7124 214 493 63
1912 261 864 246
234 1186 83
21 480 7125 7126
176 3313 459 521 432 794
7127 957 723 1142 909
88 326 214
3197 67 5752 69
147 2742 1860
275 7128 89 7129
242 88 276 1473 270 2731
5318 2306 1356
652 107 445
701 13 192 306
1642 1588 2127
929 620 331
1109 1123 206
442 1553 561 925 446 563 3310
1118 275 690
276 2170 1376 1022
4076 1391 706 69
741 2116 86 804
88 561 214 7130 564
4 427 104
3803 7131 2086
292 3313 458 83
1460 1425 1331
76 169 4918
4 83 407
192 1522 3572
2034 488 2037
676 3144 4886 1384 1276
1110 206 1609 197 864
103 492 5741
219 1972 1351 700 949
1226 987 4606 522 15
445 261 108
723 1199 1215
4199 3125 488
1875 983 108 107
5871 3224 4335
242 605 1593 2888 206 1334
5090 42 15
2509 4 83
66 65 169
7132 246 1280
5734 7133 3036
596 844 881 1337
7134 192 1603 293
1120 353 410
1967 1368 213
3551 1341 5360 119
169 6022 164
88 4012 247 73 2302
495 716 1320 1142
1553 234 1266
2245 88 624 1073 335 1063
733 1902 62 13 1215 2635 547
561 27 370 2498
1142 4620 332
4726 1757 407
292 7135 1682
4578 948 1391 949 950
4 169 1679 33
2800 1979 4343 7136
810 88 1086 242 247 248 3166
6563 61 111
88 31 214 28
88 222 639
91 625 4868 88
1072 91 1253
169 235 5109
2473 31 194 2910 723 32
512 1958 1584
577 461 138
297 877 1197
466 111 28 331 138
1831 3287 2523 1142 3737
4 7085 83
1675 7108 2381
353 225 132
6690 1353 7
2796 1943 2461
577 3724 7137
28 3667 12
91 1726 630
2116 3077 524 1350
132 73 1425
207 1435 610 3114 5664 251
3054 4325 986
1302 5709 7138 5365
656 559 6560
1318 2161 600
73 819 7139
6996 73 596
1392 118 427
637 214 758
2867 1544 1982 112
1951 662 15
2189 4 83
409 207 214 462 4169
184 716 2144
2554 4 491
1843 1643 3277 3828 335
2641 1773 112 2345
242 994 2580
31 214 274
62 7140 4465
134 433 4827 7141 7142
1093 265 1085
2656 316 183
485 169 388
6387 68 2543
9 3649 1318 947 716 2144
3848 276 4403
539 385 1186
3357 4463 2072
354 1481 91
5412 7143 7144 178
505 1798 496
4602 1723 4245
700 95 1859
435 496 205 2432
26 2196 399
814 349 1334
7145 293 73
55 484 244 1358
309 73 100
309 1316 88
7146 7147 4533
3799 2794 1180
659 234 2144
502 7148 7149
1109 7150 871 407
2744 365 241 7119
1479 3419 1116 214
2723 370 405
192 578 139 109
1912 707 297 298 2169 1536
1406 7151 917 3903 16
4025 397 112
118 271 15
1305 1354 1353
31 1612 234
332 12 1141 73 1170 1350 15
935 7152 206 706
780 275 7153 2237
5227 15 7154 878
55 502 222 1117
242 926 3505 147
7145 4263 106
771 88 1613 248
464 77 2177
4933 651 225 29 184 1509 1916 353
367 214 91
4208 882 488
91 691 508
91 248 836
629 545 1654
1355 2374 3748
169 67 3729 173
666 4520 7155
7156 572 331
6726 502 6454
4 239 83
94 95 11
1189 844 104
5787 936 1493
2851 81 1917
466 331 3050 3918 61 1142 308
66 1201 100 65
7157 3044 3413
3773 1310 271 2406
106 107 4724 467 630 334
7158 4108 147
734 5486 2196
5160 5161 171
1874 2092 111
324 1280 325
998 6057 139 435 535 222 112 1142 2553
2642 596 2691
32 957 696
43 7 8 31
329 307 45 1119
67 685 687 680 104
7159 2132 12
3237 1171 6415
242 275 332 273
5884 2125 1340 1117
28 5785 7160
276 205 165
369 1339 5454 61 483 334
198 251 1288
2930 2904 7161 334
4 1691 83
6704 932 230
201 242 605 1398 630
2173 104 169
643 914 104
1267 7162 88
970 1138 335 7163
601 2997 690
2515 206 6044
2641 4692 3757
2469 312 7164
652 107 197
481 845 335
932 329 192
652 15 334
1176 851 7165
2357 4011 219
88 275 271 6559 274
935 2030 1070 1072
208 5755 1065 543
3059 533 2819
88 73 26 691
1253 739 5933 5634
147 7166 2194
610 222 511
7167 140 73 563
88 1022 138 5117
343 136 147 138
1278 1279 739 4237
1845 159 1315
1509 139 4122
1 109 91 139 2909 408
169 88 8
1204 3325 2181 2181
1391 1509 88
1239 1770 1083
4382 62 135 1608 261 4193 2072 115 251
2207 219 7168 224
91 2498 774
1214 327 1525 4284
893 6595 7169 331
193 4220 222
292 4 2554
4 112 635
31 892 3854 27
599 302 483
169 118 66 65
805 4585 33 4550
73 42 43
247 4472 723 192
5739 2816 2619
2492 3668 212
1215 3732 3464 1465
432 271 1941
575 2810 739
67 370 56 1518
4248 743 2575
3824 76 1702 1106 166
488 7170 270
201 138 5298
88 1018 91
136 1509 432 1425
5859 1 5621
274 7171 73
636 181 4086 775 3241
88 89 12 1 1794 838
398 764 1799
427 4244 7
1140 215 1225 349
88 668 371 274 73
3455 364 3728
974 292 274 6793 15
88 3475 99
313 1818 5031
10 2679 4762 536
88 274 7172 1996
332 73 2078 3817
1936 2310 1598 28
1 68 65
5318 456 2306
1104 423 387
1460 176 73 309
2268 1278 3147
134 630 246
4764 9 1392 301
66 65 81
3319 624 2245 263
307 2847 730 1425
63 370 3756
5972 2966 6884 1654
1958 7173 7174 1702 2637
242 6614 445
293 1529 297 298 300 1536 2378
206 104 112
671 458 7175
169 68 800
490 13 4 83
6115 1735 1982
7176 1202 4161 3397 331
112 1433 7177
94 265 1699 39
6224 2022 690 173
88 1167 1 1168
234 248 236
2274 206 424 163
1006 73 950
471 7178 2895
272 1509 1509 68
65 66 4
3325 881 195 4258
198 207 935 140 206 463
4 1065 2167 83
274 1355 651 91 91
4656 776 1142
493 4300 214
1950 6496 251
2447 1008 7179
664 15 334 547
1147 119 1022
3316 1732 2873
505 1311 1189 104 15
313 312 1086
94 1846 1 399 26 15
4796 276 432 700 1253
363 4248 105 15
4841 272 6999
481 136 1941
1982 4673 7180 909
3480 673 1917 5139 7181 6251 254
3630 1562 3917 1253
484 15 201 138
94 3937 45 661
585 6786 1806 1714
88 2392 6818 5586
502 5424 2456
65 66 1
7182 7135 1967 432 1425 538 112 192
176 247 1126
88 7183 31 214 7184
1000 6998 2022
3307 1863 2
3731 292 2125
1710 31 214
1158 2953 65 66 7185 399
238 4341 3300 750
88 917 1509 535
533 1242 7186 329 1113 251 823
169 3198 167
973 250 1113
95 700 1859
1460 1951 5619
271 31 214
924 28 16 111
2817 3659 3658
1092 1846 616
99 67 104
275 353 2926
99 3198 68
353 159 4
236 1509 247
253 2 5774
365 210 1608 212
67 68 1660
2386 1065 690 1833
35 1142 1778
2432 533 354 12
403 1339 91 248 2498 2806
119 6208 3527 2939
1234 707 3836
171 4599 860
429 7187 438 6223 1253 702
28 2737 12
6257 317 242
3057 1391 706 610 4844
347 814 189 652
247 147 579
433 1509 73
134 7188 7189 2153 3281
433 488 6106 6696
5497 405 946
1618 181 1513 181 181
691 2483 251 7190
169 65 68
292 663 4644 15
119 292 147 119
169 67 1954
4367 293 4387
7191 1632 227 5828 5313
26 15 1703
1522 2317 4408
1316 682 1957 111
118 242 1408 1868
1367 1748 12
111 4712 1428
730 1029 261
1504 335 433
405 1356 4681 15 547
1176 1894 4136
83 4 407
707 2686 297 298 579
38 1588 7192
474 240 12
222 7193 4262 570
197 445 108 107
88 367 248 2806 3833
6887 707 91 212 579
43 15 3390
1077 3003 3814 353
198 103 6380 1026 663 691
31 354 12
4 491 83 1143
1479 1668 2399
9 7194 15
1958 5630 292
552 2578 1119 4623
7195 309 247 248 247 246 88
1408 2280 51 2455
6921 7196 28 616
1103 306 598 1266
29 1608 246
1901 1056 1056 1146 1984
31 905 27
273 321 45 364 4391
690 1608 271 212 251
2281 13 547
7197 530 5517
1965 6776 379
4 83 3397
1028 297 3894 7198 684
4311 293 6954 182 3825
198 2221 43
4866 31 1398
358 1169 2678 1951 983 197 526 1844
312 2287 601
4 66 83
353 225 139 7199 111
577 369 664 270 6458
218 847 306 3207 405 35 2313 373
12 7200 835
3818 1077 12 1566 461 192 1267 464
164 370 251
2339 1378 405 112
2374 57 12
317 240 936 2798 769
95 579 11
807 630 192
987 1167 1827 3449
800 81 2613 1158
1077 2077 116 7201
88 247 7202 192 867
718 6865 33
7203 1356 471
4117 683 6303
276 4644 15
1141 7204 250
1215 4132 178
929 214 15
171 475 65 66
286 3266 5190
253 1279 7205
118 1408 6729 11
7206 293 300 1536 298
7207 174 7208
791 268 3585 334
1218 7209 424
3197 964 206 3198
95 949 501
1256 2448 2323
95 11 579
7210 1312 475 181
31 139 142
1233 438 905 112
1950 73 301 6392
118 1509 136 1425
7211 265 1358
2189 13 233 177
492 274 248
88 247 248 246
185 4 83
4 83 83
7212 7213 7214
825 787 2307
57 432 1425
28 29 5394 73
3920 1525 178
88 274 247
3 4 83
4860 1215 222 1577
659 577 657
45 4117 1874 2739
271 1474 206
3450 95 78 700
948 949 950
2672 5820 7215 15
31 435 32 838
364 62 3070 3728
1 538 15
1979 5260 397
307 49 4808
4028 94 1899 81
1610 1001 35 334 1792
1479 2199 682 804
274 630 5583 2919
6872 340 1460
1 1058 117 69
1418 88 242 248 140 92
519 24 520
104 2817 1936
393 66 206 4362 981 65
119 73 1183
1790 297 298 2915
1593 293 5111 297 298 300 2169 51 1536
535 2447 184 104 1426 12
6844 307 140
1704 257 265 4881
427 6848 3387
2953 5637 484 3735
3875 335 1129 3735
5126 6677 11
62 364 3539
192 91 196 1336
3074 81 1004
638 4445 214 183 15
6289 875 633
89 458 5733 139 91 248
33 674 406
505 542 2494 1982
7216 242 331 4070
91 222 2396
2979 65 66
2608 1458 205
747 3536 628
340 1465 7217 1636
214 1177 1400
7192 65 4 83
51 458 213 104
89 3274 111 547
4457 1288 3435 946
1339 3659 723 3658 7218
192 1522 5029
32 248 28
1305 206 6939
3598 727 10 1952
7219 62 32
242 994 2033 522 6441 702
435 334 6117
88 214 1008 794
67 28 117 691 2275
600 313 8
484 676 932
1 935 67
430 5988 730
701 1355 91 372 2849
321 208 13
707 181 3603
3090 81 3603
94 95 949 11
91 73 274
118 202 508
265 402 1187
1520 1810 302 738 776 3691
3471 265 206
1695 1155 2188
1 2573 139 1993 32
1018 135 4612 91 251 1063
2836 1425 2519 12
1554 73 1554 4013 195 7220
66 4 69 83
917 862 4175 407
6611 214 390 1307
201 449 73
121 7221 2635
3452 458 265 691
7222 2390 138 5275
65 66 206 5090 3653
391 2881 7223
806 73 62 1941
636 73 1391
91 2972 395 112
2901 1950 1000 7224
7225 1509 35 15
5074 2 7226 1253
1770 3875 1177
206 81 68 257
31 214 112 2339
1189 1563 529 335
88 691 326 403 274 2604
5984 7227 228
550 148 4860 1240 1425 61 7224 26
1267 1139 3013
2135 3691 1712 1121
321 488 2581
69 1485 674
242 3991 7228 1142 92 93
7229 248 1378 403
367 321 3114 1434 251
88 2132 12 248
365 1272 1518
1141 1073 924 28
484 184 139 1453 3121
1661 316 213
2581 3606 212
169 1509 69
7230 30 73 15
591 723 192 2637 1792
2641 7231 2643
95 579 1859
1193 387 386 174 1569 2571 1568
3614 6754 4644 3817
727 13 589
1251 57 7232
5977 2608 916
4226 1089 4433
488 2240 543
332 2879 1351
1077 1011 192
1248 4208 5214 3274
633 3694 723 7233
0 353 399
169 3069 707
932 4542 1142
171 475 67 2630
2245 1435 214
436 1554 88 91
5930 932 287 251
2130 206 169
225 604 4485 4014 6339 1069
28 1039 58 12
1547 6663 205
4465 6423 3621
861 931 384
9 431 158 12
1137 193 15
202 113 2132 488
5181 676 2588
7234 2533 480
99 2208 248 8
264 1348 2130 1588 2477 112 7235
4123 3103 1906 2542
169 9 2777
2328 429 87
1741 2523 28 702
274 841 1277
88 367 109 91 343 6380
89 247 3558
7236 6394 270 16 547
508 1894 704 6625
3345 4577 2141 73 1682
548 192 1717
171 475 65 66 7237
973 1236 2227
2264 2266 147
134 503 251
2287 3354 88
242 222 265
196 62 115 4535 177
3644 1305 3261
970 340 9 932 335 2642
1151 6541 15 488
62 335 716
5168 202 91 3321 478
1530 285 2234 483 4957
1019 20 1020
5287 5436 364 1906
29 2693 1189 251
1278 147 1279
2949 814 848
1520 1899 963
461 192 5535
273 364 1364
7238 4026 1759
4 67 83
4129 436 91
169 2832 168
1570 2470 5721 723 2418 547
7239 7240 7241 207
353 5128 7242 1425 1029
68 610 118
7243 2385 521
89 132 924 16
65 66 147
321 929 1135 2046 3583
12 940 261
4 7244 83 69
5475 73 6882 2156
1770 261 7245
373 12 184 7246
433 664 270 3252 521 432
727 206 2500
104 165 33
502 5819 1174
2504 814 6547 2167
6006 7247 2461
1351 2193 99
1418 2963 248 775
238 7248 1293 364
433 2953 2425
1112 1522 7249 467 1409
264 7250 7251
132 15 3049
1843 1717 797 2312 15
5916 240 2461 1171
95 1236 501
791 1846 1509 5998 195
3714 189 331
9 169 6841 2203 67
28 104 1426 12
7252 814 1563
1686 296 4629 190
321 408 3446 251
1367 3287 1936
313 2855 7253 147
7254 213 51
88 3492 91
432 292 13
1311 89 247 276 458 13 16 15
2134 444 270
1186 6204 1884
3625 147 1256
580 465 3338
2974 57 6765 2430 4561
198 132 353
1687 633 1025
1 427 3732
88 624 312 1554 1375 140 91 1695
2843 504 1913 2239 1796
1798 2679 329 538 2328
723 932 5123 7255
222 4878 3871 7256 109
6546 169 1810
1398 932 878 192
225 354 12
870 1171 212
1874 1086 683
134 6235 138
192 1522 847 1407 651
5079 678 67 167
66 67 4
7257 6541 1073 16
2723 4247 7258 700
2130 866 973
57 165 374 25
1418 3234 15
7259 7260 73 1982
94 801 729 81
323 773 251
987 7261 2417 3634
169 7262 2585
5815 5813 8
771 207 321 1512
1588 1492 5983
4 6391 83
1085 671 4223
427 14 7
1522 358 1717
1186 1598 4 83
30 2686 1288 1189 306
1789 57 15 35 511 1001 1792
88 31 214 1155
88 335 775 15
445 2093 107
71 2170 61
666 2265 782 4436 7263
1398 324 739
1128 1551 1142
3974 1379 4160 723
169 461 1520 963
207 409 463 1075
493 5388 91
88 89 274 932 4662 2432 335 2263
1418 88 774 3145
118 89 6873 772 91 7264 639
73 28 111
7265 5582 3745 1513 1636 702 468
501 949 95
104 165 2605
599 234 614
82 31 214
4602 1812 5077 7266
488 34 35
1793 219 439
2038 2039 123 2848
206 68 7267
358 814 76 357 15 1480
57 1073 15
117 432 7180 722
707 95 1859
169 486 800 83
1791 184 2405
234 949 11
433 261 73 1446
1844 107 848
242 533 2320 2650 562
776 429 586
716 361 1733
7268 7269 1408
242 7270 308 6029
16 353 4516
7271 671 51
312 3567 271 2132
657 5412 6963
949 700 1351
1531 135 916
91 621 189
1872 427 1064 111 2431
2159 51 14
505 214 2493
88 7272 915 814 1563 397
247 248 4419 498 1126 246
793 195 261 67 15
94 81 1740
533 1355 384 383
181 847 1264 568 478
5631 4 83
312 316 7273 301
723 23 504
255 2 253 7274
88 5236 89 43 132 545 261 73
687 167 685
87 1799 15
174 306 1171
320 208 212
94 3691 5536
1073 297 298 3518 51 5582 684
616 306 7196
55 197 7275 526 1844 107
351 275 274
1005 1408 159 2574 3000 42
688 2374 1532
628 31 435
4787 7276 488
994 24 468
1418 624 222 1726
7277 139 2952
88 248 246 3145
1398 207 250 3216
95 5383 501 579 1859
4520 7278 627 6626
505 1919 248 250
1965 91 774
3226 3371 167
2749 1757 7220 6235
7279 139 838
205 6700 62 7280
330 73 1022
3724 1072 1240 2141
4196 2317 1785 6142 222 5112 15
1953 1198 178 456
247 4045 924 3557 3926
599 600 601
433 7281 1121
12 1370 587 183
270 15 2643
206 63 7282
367 248 905
1808 214 4828
312 27 112 828
533 3270 111
1398 957 2580 807 1142
71 5858 2234 1402 1403 6530
600 313 312
207 273 364 6843
562 220 1073 91 7283
710 16 42
1236 535 11
994 924 332
89 57 3358 682
169 66 461 3434 7284
1567 6285 244
1523 1409 565 511 1792
1846 1202 138 524
3664 474 700
5570 2959 361
419 6580 3049 15 547
67 4 83
1123 118 4307 265
88 4417 1046
6518 1153 488 1124 2449
220 403 88
3587 1717 15
7285 212 329
330 1405 2545
935 273 1502
2917 7286 1026 212 3766 2581
1186 4 83
484 121 2093 5665
312 316 2053 516
1172 39 303
5105 103 302 51 1529
6472 333 2094 1428 1351
5461 200 222 1331
2536 2537 5181
968 4750 177 15
3390 5993 4248 1799 17
2503 118 7087 3067
73 488 73
6055 1571 521
159 4555 246
44 5364 4588 2553 406
4 2247 83
261 1982 2689 117
88 214 234
1662 2209 867
502 91 334
987 238 1827 5820 331
94 81 1468
6833 1147 5870 138
557 1571 803
73 4798 484
198 563 251
275 776 2910
26 62 5921 399
316 4886 92
4009 365 321
312 66 516
94 729 81 498 39 7287 3712
4516 292 132 4033
73 405 2208 182 15
1092 184 44
723 1960 547
167 94 402
31 701 435 3855
7288 723 192
398 917 614
1398 6648 242
274 559 1695
1507 213 1506
3488 1376 577 723 192
2779 7289 662
330 562 91
88 992 91
1950 1770 132
141 533 353 89 4023 3765 195 261 6957
413 95 490 11 1859
169 6337 68 892
206 7290 7291
28 29 1243 561
1120 12 7292 2263 76 5741 4881 7293 878
481 1905 706 1171
934 739 1640 2085 995
292 1006 4256 2586
181 67 45
208 3966 273
730 73 250
1155 119 7107
520 4291 184 2022 521 3970
169 68 2979
987 303 7071
66 4 83
358 271 251
7294 13 547
2221 397 130
7295 641 1872
275 184 600 1290 112
2493 690 73
1338 6714 745
3077 451 3919 361 3920 3921 3147 2958
7120 2460 3097
4759 9 672 99
184 7296 246
5630 427 435 5631
1809 89 651 3470 924 4849 16
119 292 234
1967 432 4842
1997 442 91 1113
7297 159 1001
2125 5060 7298 147 1117
4 65 66 104 1146
7299 7300 860
265 729 1081 51 3677
429 3937 2586 2136
739 875 676
702 4973 504
7301 2857 7302
6542 1193 690
974 442 91 563
397 285 4025
88 400 73 2092
1186 169 69
312 516 600 4735
31 1457 435
332 2974 2637
781 3345 73 5151
3082 2798 1703
225 1425 1695 2957 132
171 475 4279
427 1058 1056
1509 136 370
2417 2055 353
95 700 1859
1322 2698 859
88 2135 1148 633 7303 248 1695
3197 272 206 680
329 28 15
486 7304 932 2799 39
89 139 91 248 2003 250 2122
1267 5448 4849 15
4907 532 1687 159 261
3596 333 2302
7305 28 7306 12
2100 387 169
398 438 439
418 3691 814
1139 5321 2727
1769 3118 968
4415 3405 6603 955
3513 745 7060
932 306 233
293 297 298 299 301 522 300 1063
365 671 1694
488 1 5404
4 65 66 44 83
4114 4057 2247
819 682 2022 7307 924 1119
1418 7308 140 493
31 395 112
2952 43 62 6581
12 184 136 138
5562 824 147
1155 31 214
1588 234 407
791 434 435 432
309 246 214
28 29 1378
547 12 28
2434 6315 7309 1674 205 2240 7310 222 138
1721 181 1370 1721 1014
1316 4574 7311 595 4052
983 206 334
1569 1946 1568
2 2003 250
67 4 406
1619 7312 235 169
5853 2579 2523 6519 4807 1142
3916 1608 7313 4 1266
134 597 6338 696 543 192
992 557 2226
111 405 405 202
796 312 524 139 1759
3475 161 1104
12 732 764
562 1509 1649 1992
992 4411 2626 510 847 165 1242 1060 15
1553 196 335 3757
1554 704 184 1905 1818 427
5127 2111 522 1063
1086 1726 91 248 367
758 274 214 2736 3435
7118 365 7119 5402
89 91 1880
3935 517 140
206 2381 4
91 139 562 250
7314 7315 1379
398 738 2404 3990
169 4011 212
292 504 1316 139 3182 132
96 121 3738
371 3441 274 242 3435 306
88 1554 181 73 261 73
95 276 11
88 274 140 1071
4569 673 7316 7317
3275 1965 192
4456 715 1496 3147
2223 7318 57 4783 147
1177 335 4694
2953 4192 1218
791 957 178
1347 1398 165
182 2287 1636 1995
3782 1803 192
65 66 4 1330 83
723 328 633 1944
771 140 696 1374
2774 357 334
5802 4837 7319
2202 250 2361 138
1936 5515 1785 3615
65 66 2653
577 140 932 5302
2987 206 440
1610 5293 2764
1092 1126 177
307 1610 214 635 3391 15
3234 109 112 91
836 2583 251
121 35 2455 1778
845 477 335
88 308 1310 6832 2263
627 321 140
45 3460 361
2135 65 99 1993 1213
2481 167 4631
3530 292 12
7320 1215 7321
2186 73 3063
517 6401 4334
466 7322 1636 242 353
503 29 782 28 309
276 138 275
4336 1468 303 1986
31 2087 7307
548 192 488 379 16
45 866 83
521 1848 1215 7323
484 596 690 864
2728 1879 1509
169 2173 1 1110 458 4011 104
6333 583 1254
67 3755 439 4156
723 6930 190 15
2233 2003 1402 250
7324 1256 5109
1350 1170 1221
6 1146 233 147
88 31 214 390
293 1338 189 2022 2727 1636 1560 1995
1186 1713 4 83
2364 1216 7325
3912 521 7326 7327
67 1058 1146 14 69
192 159 45 194 3749
31 176 504 533 2812
65 66 989
118 427 3188
45 248 3321
1 88 3526 99
3848 210 6388 212 691 251
7328 6618 222
169 981 1955
1591 1142 657
442 331 1636 111
1588 690 1 508 1894
354 12 1028 192
7329 4987 15
248 99 774
65 66 4 83
1859 95 11
292 329 307 1778
343 599 5803 1266
974 274 129
624 91 1695 177
1234 1298 927 446 3281
5192 3173 575
3126 7330 5157
5179 5977 1005 7331
5088 3617 121
118 1408 271
6357 206 777 1366
293 1536 297 298 300 1529 2378
88 207 935 2926
1491 1668 1504 263
771 581 259 112
4883 6377 195 2701 166
7332 596 197 1609 2093 397
391 121 1241 178 12 192
213 67 265
4262 3820 103
2169 1484 7333
1398 31 214
1769 76 797 3098
530 662 244 881
61 908 1961
169 65 66
7334 1612 242
2 3539 2307
73 2092 15
1553 274 7335 73
24 529 1335
7336 1141 7204
38 2081 3535
974 5809 274
429 7160 955 56
723 5807 4937
108 1785 107
1170 4168 7337
418 2719 333 905
5611 1138 5836 740
664 307 3597
4 3 2
929 3147 6454
207 3966 208 212
405 2798 691 1946
1860 5895 6451 250 1863
4147 469 543
118 577 12 1039 213
2233 2234 807 1402 6601
169 1597 2953 2046 1218
358 932 222
361 1671 1733
1535 132 4991
7338 2516 7339 4019 865 4122
1246 312 251
596 2197 274 2630
7340 602 1356
7341 73 1077
1158 800 271
545 89 31 214
12 304 192
391 2354 609 276
391 148 2798
206 271 3997
307 111 2968
2179 4 83 407
3325 306 881 12
4140 323 492 4067 1544
1767 112 2188
311 2499 251
9 427 1 1014
480 2381 7342
791 354 488 15 5366
503 915 5531
4033 924 1073
251 311 309 504
91 563 25 1528 3915
2563 209 7343
242 1204 1121 2755
193 3900 5085 3222
403 225 2026
727 1858 3577
1141 7344 723 16 7345
1142 7346 2523
7347 89 29 250 2196 251
28 2968 104 109
1846 139 2888 61
771 214 563 3145
4753 870 1682
1122 265 7348
776 67 78
302 297 298 299 579
474 251 2499
7349 892 504
247 7320 109
274 484 201 138
4 83 490
5130 7350 6455
4 2227 83
466 6921 2302
1053 2978 1366 1493
44 427 33 2526
1603 1748 275 329
12 7351 7352
417 5065 271
668 12 1 13 6145 12
4602 1345 282 1253
700 3450 1146
6489 3524 7353
333 2545 511 183
312 309 139 516
225 3182 111 2840 547
1136 1610 89 7354
2838 89 177 5876 183 225
4 399 83
365 212 129 838
924 2952 7355
4782 533 274 3971 73 1046
575 739 6047
3237 1229 2654
1812 7356 1688
730 430 1280
62 747 206
26 43 25
449 413 7357 16
7358 619 784
184 7359 1254
1110 1186 3480
3394 1971 577
597 332 31 45 159
73 722 1148 7360
353 309 403
449 2159 1959 1802 6652
597 3587 545 927 112
234 248 2432 236
1460 212 251
2511 94 399
2223 183 2734 736
2836 2596 2425 3411 7361 5112 15
2930 5359 3876 334
2864 4798 563 4669 484
88 29 7362 566
31 133 4862
935 261 214
1509 521 113
7249 2312 1409
599 316 4045
83 6075 1918
791 1281 1523 1480 511
7363 2082 1215 723 547
4777 1065 2 4
7191 2536 2537
7364 3664 957
169 2847 2343 206 766 504
932 306 233
633 174 1743
1452 19 5711
975 5159 563 250 3411 803
1860 1863 1253
57 1415 684
5193 2027 261 1403 222 7033 224 15 3397
2648 15 4289
6048 178 222
117 112 438
118 1603 579
307 682 12
488 2354 7365 183
242 273 4451 706
409 207 147 251
354 12 1554 8
1963 6047 281 567 6446
5994 707 7366
2915 297 522 684
242 2077 331
2447 47 7367
1553 561 446
4994 1835 709
7368 723 15
1894 164 2129
824 857 3317
174 800 45
1406 77 5685 112
1215 7215 578
88 309 1509 140 1391
3289 1073 112
2667 1378 691
747 68 399
7369 169 5033
112 177 157
2111 12 1913 43
3698 5497 4114 192 1995
651 466 1657 1956
134 1354 44
12 140 276 222
492 1883 4284 212 2581
1435 436 248
5969 1215 4047
88 367 112 774
65 206 3996
6223 704 1165
88 1695 112 177
242 605 340 932 1563 5820
4618 31 214 32 6381
293 297 298 299 300 3044
206 112 104
88 309 2111
804 1590 6368
6045 193 12 341 133
6380 271 251 1608
1545 28 15
274 91 803 31 214 75
109 91 683
7054 594 782
5705 2207 1253
4970 4286 167
7370 446 15
329 3654 139
1193 1014 7371
974 484 483 3544
488 1064 7372
1065 2 1037
94 3388 973 95 501
618 4212 7373
95 501 1935
932 562 128 32
76 1165 3589
1986 1737 6528
5625 83 407
3920 118 119
29 67 2401
989 990 991 11
935 2819 112 995
6037 73 7374 2087 132 250
889 316 1598
88 624 140 4809 7375 5487
198 1416 5153 502 940 386 393
2503 1822 4519 916
4462 147 955
1022 35 6358
480 1161 859
4479 3227 15
6143 7376 6619
480 2003 250
86 3242 222 6187
4757 4820 508 2135
409 207 774
398 438 313
823 29 29
147 135 183
2515 2978 172 1176
488 599 427 629 1317
668 386 1113
73 1612 1919 249
994 521 7377
669 760 570 24 98
2179 4 83
714 715 715 361 3573
293 3205 108 522 107
3399 2915 297 298
31 395 177 945
4 51 83
973 95 949
94 271 28
118 94 301 700
1318 716 2144
989 62 43 700
1986 702 2817
702 121 7279 682 182 224 838
1719 3848 32 2717
1282 354 176 682 1177 823
970 193 335 3067
9 1 746 192 104 838
397 335 2072
261 43 1950
7378 3389 335
727 2134 706
317 948 95 949 950
505 57 7379
5990 366 1588 13 407 8
1408 364 271
4311 488 3895 7380 182 1063 946
4 83 1146
3456 4671 1685 1563
2019 265 167
118 1350 6966
134 12 105 2634 1408 192
4998 7381 7382 4371
4596 2116 804 715 2042 3461 2043
2057 577 641
628 629 1073 247 28
630 108 107 7383
7384 261 73 192 2156
73 15 159
4311 15 442 1112 147
533 355 356
3698 1789 968 2078 35 1425 15
2783 7385 577 261 2841 222
1267 727 2135 1384 248 778
5709 7386 784
647 7387 7388
95 700 949
273 275 242 12
95 501 579
8 68 5493
293 302 297 298 300 579 1536 406
118 5507 136
6155 2234 5518 3109
112 2339 1378
274 1730 73 111
88 607 367 112
169 1 1554 691
5452 6427 3679
169 39 1918
169 68 65
365 273 212
398 2855 4115
7389 7390 6433
194 295 2169 1529
597 2666 12 15
2148 6884 1142 111
783 2872 620
1843 2503 633 15
505 624 436 7391
2851 6493 4505 183 1253
668 847 1138 983 206 106 848 468
187 596 881
261 112 3242
504 88 1659 1608 28 6380 251 309
4458 4549 630
2836 2030 1571
3848 312 600 3748
3286 2978 777
28 6997 1936
99 248 778 251
1453 335 3389
242 1169 206 1242 7291
480 739 147
9 438 45 3004
88 517 774
169 1367 2292
206 491 4 83
6506 403 2909 140 372
5034 68 5075
3402 955 174 7392
646 1577 33
1480 1843 2627 7393 1571
1019 76 61 1020
1723 1767 1375 716 107
1646 403 248 246
67 7394 5599
1298 641 1360
511 35 1792
5658 914 76 195
4599 1800 28
1790 1396 1143
2536 2537 741
7395 1453 5180
4 213 83 407
222 207 278
729 45 399 4145
1803 340 819 431 343 838 192 6862 3963
791 12 307 432 373 192
5540 7396 214
340 442 1636 117
222 839 840 840
169 234 4
433 354 12 736
1302 4937 804 477 2983
723 5306 2358 1215
219 614 1014 1621
293 892 1
1620 1353 44 9 5766 313 301 1315 1354
134 88 341 7397
1723 1208 1063
723 121 627
784 1214 1240
505 4764 1367 940 1368
31 214 1710 7398
6330 1229 1075
91 214 1290 639
169 66 65
418 4 1221 5755 147 83
484 1875 2696
630 723 1839
88 915 29 176 5627
1843 4 83 1253
935 2715 2772
3185 672 1032
948 700 579 950
316 3696 150
7399 1266 103
321 7400 7401 208
169 2229 1218
68 7402 1540
169 1488 167 7339
27 2345 112
1844 2197 742
2135 1712 68
1123 265 7403 173
88 91 1073 562
2456 1994 1364 579 6276
133 57 7404
296 642 940 2156
671 213 2723
780 629 779
7405 6242 410
3044 242 3577
800 81 68 4209
118 1354 7406
7407 43 15
7408 841 91 176 372
112 206 4 3286
547 177 2660
55 250 1844 2727
2003 5605 250 3172
1318 1702 723 723
695 12 696 67 250 1351 1266
89 5453 5085
7409 219 2691 1527 331
5051 936 1053 1493
5604 73 76
968 2565 61
67 4 69
2783 261 2841 7410
118 1408 445 108
464 2374 1571
2116 3531 1496
1 104 68
242 1803 353 1755 331
7411 2883 29 504 1472
1259 791 75 15 1259
5181 2452 932 5828
391 76 178 12
723 24 471 6767
2022 26 1142
31 62 4650 1142 1378 178
62 739 7412 1215
3086 184 31 2625
1769 657 723
247 248 2917 189 3766 246
1267 1169 4786 1851
118 1565 181
3023 723 7413 1253
2172 935 6909 730 2401 246 32
95 700 579
4613 5230 4121 7263
2953 7414 3177 929 206 1163 265 1014 7415
935 1243 214
169 7416 6062 4011 4065 2542
427 313 7 1818
724 234 429
5167 1176 1493
134 4795 7417
505 133 15 15
118 1744 271
94 62 4105 2972 4203
247 248 4911 3240 246 4237
1064 3041 33
214 213 534
91 3234 7418 142
2243 7419 12
1175 577 2798 958
91 2546 1063
595 370 340 7420
2234 662 1563 6601 4694 598
7421 1142 2745
169 65 66 508
566 207 140 208 535
111 1864 35
4251 356 2906
301 1577 33
5286 1782 67 69 83
5841 1471 93
1488 1630 725 2393 726 1315
65 68 206
242 12 340
198 577 250 251
118 7422 189 351 399 331 15
2135 668 248
562 607 2737
2425 192 331
3218 4712 357
2412 2658 1243
2589 1177 1115
192 4787 4389 2909 261
7423 1293 600 1976
892 427 139 1315 516
510 3080 399
398 438 3242 301
62 1141 3541
7424 575 6921 1008 147
234 214 4562
2701 250 31
43 2186 15
1784 234 595 547
1 629 1046
618 5418 147
95 276 501 579
246 247 248
6582 486 2299
95 1236 11
302 297 298 1607 1536
274 99 248 2630
39 535 680
56 55 1643
398 438 702
505 2247 57
358 1177 1115
91 1204 1185
652 107 598 334
95 700 579
5566 3845 7425
3996 1141 5776
329 435 251
577 3672 209
1338 316 1913 1610 1060 192
433 722 192 138
213 7426 2494
1686 2678 814 1067
2221 169 365 235
62 574 968 739 623
7427 502 4286 5839 2379 265
747 474 234 28 7428
250 267 134
1355 625 91 2849 946
3126 7429 7430 2339 3125
866 1913 7431 3633 1356
2317 192 684
671 271 566
1935 174 3197
2901 1936 358 15 1785 1995
3587 600 177
427 1391 7432
321 208 1008
2401 1238 88
165 1867 2226
706 1588 1682
88 234 225
1578 68 399
4 66 65
1754 4624 676
1531 1654 2689 2939
317 212 2320
983 445 108 107 848
1189 15 12
261 1654 488
7 480 739
1298 6072 698 7433 1254 7434
4494 1822 222 1382
323 491 4 83
12 7435 696
65 66 83
418 370 5353
1936 1141 7204 132
892 4059 6283 2811
7436 169 5928 4271
2804 365 321
205 206 271
2562 38 39 1935
514 992 247
2457 3174 1507
2135 248 1348
354 12 682
2141 715 1496 361 331
664 57 794
1468 271 4743
4914 1879 7437 2408
3736 599 600 4987
5210 5576 1811
43 3750 212 623
67 16 3671
234 235 214 178 212 2209
286 206 4835 216
118 6919 1375 804
2715 12 3105
2704 5995 45 535
6165 148 370 2549
399 791 2179 1
2918 989 700 1032
929 15 43
435 427 4773
367 31 1047
272 206 68
91 1190 565
169 400 66 65
88 492 91 7438 1695
2629 484 73 1919 274
2672 12 397
1823 596 633 2971 141
560 109 91 436
2542 275 994 2643
340 7439 197 1508 881 662 1331
29 234 31 214
28 29 31 214
1392 2227 587 1146
7195 1355 247 248 192 246
30 1880 15
2448 3416 7058
7436 164 272 286
844 192 2643
2162 207 2303
1307 3225 6611
1401 73 3676 43 946
2425 15 2898
630 5060 109 113 7440
964 45 160
445 1790 107
1129 594 488
672 133 535
198 2804 3289 140 214 7441 51 75
2993 7442 1183 547
1087 91 309
234 140 248 236
2899 139 274
690 206 265
6742 2080 1204
508 1894 164 2447
65 5417 1142
398 2997 5157
265 1 213 104
1134 466 503 331 166
207 7241 3446 1086
2847 791 292 6873 267
438 4156 702
1092 29 504
28 2737 2208
706 1309 2755
35 5801 704 521
157 109 192 159
2395 5397 1272 1119 4754
1661 1588 213
742 662 285 1575
238 5445 7443 1532
1541 481 1146 4 83
353 3617 247 133 1135
6310 3126 5198 3125
4198 159 3749 682 6866 15
2132 2639 1956 1142
16 132 159 7444 547
88 31 214
94 690 4371
317 2320 321 13
567 178 6520 7130
2819 61 117
7289 992 7445 1935
73 1898 2063 3377
5135 140 401 1113 1312 1253
1843 484 331 2735
7446 2425 56
814 3457 881
88 780 2320 32 91 1997
347 440 983 530 864 197
3303 1215 178 723 2010
3924 3925 486
31 7447 651 1967
239 317 1109 265
433 432 1164 12
247 716 1854
621 488 132 1779
1604 1176 691 388
504 13 2073 31
398 438 878 28
2388 2389 1364 370 1202
1158 7448 399
7189 4619 924
3660 600 1281
414 924 1290 182 15
88 89 557 533 794 1008 93
3057 7449 1898 2086
118 5507 1408 73 5244 138
458 436 91
974 910 2104 690 73 250 87
1146 316 250
83 4 82
1186 4 83
373 405 2545 35 2313 306
65 66 67 4
242 605 630
4865 94 81
992 57 201
79 602 169 4709
234 6852 274
1006 598 6331
9 51 702
66 65 169
11 105 948
503 321 1
1754 5806 7450 2078 1776
184 2095 327 3101
7451 331 6368
5333 235 91 248
1338 4406 4353 3044
312 86 27 112 4511
134 2816 7
1356 3464 1465
870 1532 2716
960 647 1541
4746 57 596
51 213 28
1 2339 750 112
1244 1460 159 261 446 7452
429 438 925
5985 316 215 5725
3830 4192 4312
253 227 2
6394 192 664 1001
1999 451 275 13 192
88 2482 1710 91
438 313 312
164 625 91 3671
488 3457 881
932 179 7453 1080
328 633 5049
624 214 1007 1046
86 2116 804
329 192 15
353 1 184 1695
169 4500 691 1288
4588 45 14
321 4355 147
7454 7455 1749
248 109 270 246
5932 7019 5636 1413
147 611 183
242 605 956
87 1671 372 3435
439 878 1146
91 248 1478 88
189 594 331 1106
5964 700 948
2711 7456 2711 475
968 574 903 247 3249
192 5060 7298 76
628 27 892 303
7457 431 1073 562 15
4 3649 83
7458 1732 575 966
727 5154 239
391 12 328
438 316 3004
57 432 1425 61 1189
5079 3164 2094 1935
935 1671 140 968 91 393 1113
112 1952 28
1278 1279 3486 2604
12 297 1021 15
134 118 341
671 234 7042 51 246
214 234 112 2339
31 91 435 562 3410
676 502 529 1117
7459 471 1719 6550 7460 723
4260 1408 251
12 3470 133
6284 934 1267
739 3502 1160 86
88 89 701 6597 1006 954
715 714 1253
904 1789 1792
7461 924 16
318 671 3067 39
327 3752 178
1186 4 83
47 4082 7462
1603 12 329
723 7463 12
2940 675 55 1593 54
119 292 1394 3888 557 3527
2135 967 244
274 335 1310 2818
7464 3688 478 111
88 31 563 329
219 73 563 3704
1318 7117 570
1541 1598 4 83
118 1092 643 690 5454 955 543
261 31 251 3086
1884 83 706
391 183 6316
4 213 83
581 282 2306
105 435 5979 112
1498 955 1500
499 95 501
65 1699 66 206 68
624 7465 7391
1176 4656 62 6241 870 7466
3877 3558 169
536 538 329 7097 1001
2817 429 654 1598 44
94 948 499 95 11
4972 1073 15
31 435 2209
4 1 83
7467 638 309 214 2003 250
417 429 313
238 1074 6586 1898
2226 2686 1408 992 111
1646 207 408
1708 1707 2154
792 968 15
625 91 248
597 12 275 15
2554 889 3362 5634
1 81 3455
1645 1453 261 6793 4886 7468
169 66 206
1338 108 107
2035 4503 282 49 2695
1267 436 111 15
610 192 469
4 169 83
433 889 4966
340 791 957
6138 593 370
32 4135 248 836
700 2656 95 700
84 7469 1482
932 596 2003 250
6361 4436 1933
31 57 104
2317 192 1522 4408 15
3528 148 86
7470 152 623 331
2900 7471 1253
3208 66 65
2367 4201 197 107
3545 397 113
1881 1756 2837 15 2022
514 2323 39 160
1522 192 2211
6136 2022 690 67 1215 723 138
242 605 1142 397
4538 5740 51
2261 940 2156 76
1826 1116 906
5359 235 178
265 1891 1892 1204 579 167 1305
710 57 205 1514
194 3188 15
43 335 731 2695
1679 7472 732 2078 83 147
789 4966 1729 1078
418 1901 214
7473 1073 7372 7474 4321
7475 1549 114
7476 31 214 246
1085 206 265
70 927 61
358 1936 6954 667 1785 390 1063 15 1995
3074 39 167
949 95 94 206
791 333 7477 7109 222 192 15
222 598 206
330 2678 2626 6358
3976 327 1408 1221
1827 1173 7478 130 488
4263 206 2093
366 2347 399
31 932 2017 3855 1189
8 28 1113
37 1957 1117
1139 1316 7479 147
1267 2917 248 367 3766
987 557 2493 761 73 91
7480 486 65 66 7481 7482
791 5816 61
739 730 12 1425
429 7196 616 306
7483 31 309
664 665 4731
710 1937 1846 1073 1509
88 917 121 2838 498
3208 12 1672 16 15
1843 261 214
1 884 139 6044 1941
533 3665 2910
207 321 1113
66 67 4 69
2354 192 5877
2523 533 442 3631 1142
668 12 1425 1143 15
633 1080 3920
88 624 7484 89 91 4454 1008 794
88 354 12 335
4511 316 4406
562 16 2840 1509
7485 2221 208
3808 2770 432 42 15
1668 4729 789
810 364 2471
65 66 485
398 118 1408
936 7486 1293
1514 3340 33
65 800 99 5716 206 458 68 174 7487
3355 3129 405 4639
88 915 753 88 212 12
358 1792 192 166 684
4065 184 427
670 88 214
723 5148 504
273 212 251 309
7488 2285 1870 5579
1055 7489 1499 3918 7490 807 1688
1792 189 6163 1409 5029
1713 73 2737
6612 1571 723 7491 1955
1171 1532 1493
238 827 577 73 331
5333 207 5393
1821 6370 15
169 1597 3128 562 7492
33 3789 1547
95 147 501
364 273 2864
1726 67 1528
2087 31 214
207 164 932 214 906
88 246 247 248
28 2144 716
878 1917 1939
94 1004 81
723 1570 121 61
51 332 1529
1113 88 483 27 4730 208 1113
57 109 35 497 1001
45 212 7493
28 892 214
7212 39 2605
723 2430 1253
367 292 112 5376
261 73 446
4782 3528 6454
95 949 11 1859
514 1146 1058
332 37 2446 1370 2283
1243 702 27
198 647 235 2323
3445 3298 91
88 139 214
2080 1364 80 6053
91 248 630 1341
5264 1465 3877
4 83 5021
5843 6122 4656
95 78 949 997 1351 11
1186 28 8
2503 532 274
1936 307 682 2378
171 475 319 68
791 792 333 165 379 380 370
7494 1873 1053
3252 1246 2287 752
317 3668 212
741 3867 1863
1553 4618 7495 15
560 316 2855
7496 1482 633
1081 4 51
1593 1643 2888 598
1588 777 2978 3455
739 480 804
668 2162 208 6380
169 67 39
180 12 488 2634 15
935 1243 309 88
2223 4402 3242 407
375 7497 335
599 1391 1976
89 1792 35 192 1001
118 1245 486 81 2653 94
65 66 4
2520 2609 16 1266
201 192 444 3071
1 1202 4226
9 702 3034
974 484 73
5658 1796 794
2953 5079 265 167
804 361 3920 2958 3147
112 27 177
3966 463 212 1008
4 83 706
299 297 298 2737
1398 200 2794 1145
2339 598 112
565 212 208
5554 5100 227
147 95 501
1338 242 12
2239 4765 1437 7498
1290 89 1241
225 7499 165 1167 182 138
2148 15 1073 521
169 2814 67 213
5564 274 62 1408 73
1807 16 15 547
1339 334 251
480 7500 859
71 76 446 2292
194 1481 606
801 2094 932
5843 968 335 731
427 435 2328
7501 138 358
2576 62 3118 335
35 7060 1792
7502 521 2557
248 306 367
68 206 2290
238 944 1733
791 429 2227 2111
2665 7503 3172
1928 471 307
358 61 5454 190
353 1398 4086 1721 1121
2875 5054 2876
3573 2116 2041 804 714
242 605 5595 445 76 107 848
433 1121 4052
433 1536 3952
88 371 274 1092 112 372 543 1126
293 297 298 696 301 300 1536
1553 73 42
543 2031 5707
4966 481 884 7504
1458 112 2263
1028 6154 261 723 61 166 433
700 949 867
399 395 16
3052 935 73
727 589 13
1155 31 214
1177 1115 1117
502 251 1174
876 4393 26 192
1726 248 246
427 4 147 83
88 109 91 112 177
1120 1955 1034
2189 189 483 510 334
710 458 1796
391 6202 7251
91 3935 625
2173 4 83
3244 2133 7505
88 480 739
391 148 178 5155 1658 370
427 301 2526
2763 297 1367 702
5537 265 2292
7506 1421 3661 1392 184 68
451 275 1795 562
7507 704 1502 214 1171
332 31 998 275 159 3349
91 214 248 393
2977 2157 866 1330
560 176 1073
438 140 312
7508 109 192 1792
73 201 292 274
1280 4182 502
198 353 10 214 248 222 246
547 7509 1419
86 438 112 543
624 91 474 562
258 2008 183
132 630 1495 3026
704 49 4815 469
597 4612 905
226 228 1253
2094 242 4827 1995
1394 147 3643
543 3022 1073
7510 1359 1358 3038
292 1035 1204
3623 1919 250
242 1204 303
7511 4468 447 7512 190
389 4958 308
577 279 794
2022 720 190 1995
1057 439 14
119 1508 159
1765 7513 2 2760
197 484 1563
169 66 65
173 66 2130
968 364 976
508 1993 690 399
88 668 274 73
1398 1553 2432
31 7514 27
2339 2188 31
1622 575 1068 3532 222
88 266 436 248 2789 251
2847 845 563
327 5486 247 5120
192 73 7021
1402 742 178
502 864 3978
974 274 248 246
1087 88 3492
2003 250 138
169 66 65
88 393 248
4025 12 76 370
364 6006 3796
234 1671 214 236
486 1520 963
484 3086 165 334
533 4158 5741 7515 723
1318 6420 7088 192
323 274 1118 140 248
771 169 39
224 57 2493
82 89 141 2078 25 2188
5874 4728 5248
88 403 73 563
3138 1104 4223
668 1229 4480 73 642
633 73 4849 1025 15
67 3720 2611 5626
65 66 2613
3088 7516 1995
504 1588 723 478
1648 680 271
309 184 5628
2179 1884 4 213
7517 2842 1373
104 4286 850 67 5138 167
83 4 491
2234 3126 261 2136 3125 7518
1879 7519 7520
265 900 643 402 4276 167
286 66 65
1380 6315 723
1392 118 724
57 133 1039 138
484 483 214
68 405 6791
1243 1509 28
12 157 15
690 3003 73 563 3814
7521 103 157
261 73 306
276 91 248 1087 112 3321
7522 738 3469 1662
7523 620 966
1967 275 192 308 6975
651 4 83
95 1390 949 700
1460 488 6491 730 1331
169 250 2003
88 89 1092 261 982
76 7524 7090
959 62 1334 1189 1995 15
4415 2196 973
250 83 2189
423 387 265 2081
549 534 551
2261 7525 248 562 91 5812
3169 2381 230
1509 248 1494
213 274 88
347 242 605
1803 261 1029 334
1189 2996 246
442 4258 5384
7413 1767 3694 3616 987 767 197
7526 1591 4511
67 28 104
7527 73 642
60 73 4842 4011 42
6788 639 1243
4 5761 83
88 371 274 140 91 7528
94 95 206 949
321 393 7529 183
2518 15 13
1799 1798 87 104
1843 1140 1479 1480 3203 16 183 15
207 475 5769
903 739 2786
599 917 316
7530 6447 3847
488 5952 684
4699 7531 1029 7507
2221 7532 292 553
987 2672 1967
4502 301 3970
7533 121 7534
214 638 31 112
44 925 92
3138 1204 4792
316 600 726 7535 5021
1535 1522 3470 1106 547
6053 416 7536
353 604 111
7537 511 1409
9 559 173 175
7538 488 6055 3253
4891 6759 529 1799 67 87 4849
800 4675 66 405
5079 164 265
418 140 73
1367 2641 2542 1253 2643
1498 7539 2997
533 1204 1608 6671
242 1370 65 1367 1156
353 225 1120 111 998 86
202 205 15
4028 94 81
88 247 1473
560 6556 1818 3269
750 6022 2208
293 103 295 296 297 298 300 302 579 1536
247 248 89
968 5978 1001
7540 73 4550
2388 5429 370
442 847 1553 2141
797 1553 274 196 847 2199 379 442 2312 1149
398 610 118
3275 7541 133 1356
77 3765 3436
804 1161 929
1618 181 543 212 1513
28 29 88 556 73
1470 1141 69
3275 192 104
136 372 3435 92 138
242 1208 760 238 547
2339 2188 31
723 192 1839
700 95 579
488 3198 357 104
739 903 221 5165
4253 480 739 6355
707 7542 579 1749
4528 957 73 250
529 1567 1884 750
7 458 1 706
66 67 4
312 316 1608
31 1243 28
3208 15 1687
88 5236 1 1092 235
4556 195 5513
340 7543 496
118 66 169
1086 517 2216 1171
169 66 206 65
675 62 502
169 234 1509
207 2221 3144 1721
1244 948 11 950
265 167 7175
480 739 4164
88 1989 247 972 1242
390 331 2077
433 248 246
7279 13 702 838
7544 11 6474
3694 51 2248
1967 191 432 224
710 247 248 3204 246
402 579 265
6832 247 309
1073 3331 1046 706
261 91 6506
121 2480 1527
340 2417 6366 442
237 3857 1363
1741 692 331 2643
3255 663 28 192
480 6454 739
2187 568 133 2016
76 1064 1396
1684 657 1375
67 224 4674
4257 248 3577
169 2851 2130
58 968 6476 7545 7546
1318 716 2144
91 3931 209
2285 488 247 920
710 1406 1838 333 206 370 270 15
1976 3034 4
88 1073 191
181 543 212 2581
2296 4078 2297
94 95 949 501
31 7547 112 2292
1305 6284 7548
1676 6664 2761
89 651 7549
238 1509 303
480 2810 147 739 2292
3951 940 44
31 214 246
629 2339 112 31
1240 89 651 1967
2189 2727 15
771 32 192 308
389 4715 2156 962 6651
184 185 4 83
4946 1022 138
2728 99 2610 3940 271 982
1246 2916 12
12 248 2156 774
3755 6106 7550
26 6714 268
1619 68 216
7551 1142 7552
12 192 1267 1189 15
45 5165 1189
1879 67 4
56 2245 73 1453
354 152 1343
88 488 276
427 370 7254
7553 205 4620
134 2447 4806 7510
2662 73 4352
320 208 212
1243 250 639
3895 1698 2942 3918 1142
577 1381 1382
1195 1290 88
367 248 2396 2245
28 31 214
2093 206 197
169 4 2291
94 587 5579 14
600 313 118
242 201 76
3054 676 887
307 159 15
95 949 700 147
1155 31 214 112
1846 563 6506 213 2090 1553
438 2027 147
3347 1873 2798
484 274 2630
1127 353 657 132 562 222 3203 16
1234 599 935
1234 499 8 11
2663 164 265
670 214 371
3443 7206 301 1063 1529
1043 572 480
9 3823 1393
2241 5912 178
418 214 356
652 107 770
974 66 301 1146 4 83
710 119 1398 268
2017 250 1894
89 111 274 1047 308
332 12 4011 2640
88 31 214 4454
814 432 5355 2247
169 7544 68
4 4591 427
585 61 723
57 61 1142 138
4955 331 192 2643
267 629 2686 111
974 484 274 915
206 7554 399
3365 7555 7556
2913 6838 826
1643 1671 91 271 3603
1741 3784 7557
730 261 1029 3435
271 370 2526
4944 1034 4562 12
2515 118 45
2730 4622 169 104
4817 1603 847 1142
250 159 35 42
89 275 247 2212 109 247 1008 1288 306
2296 4098 1143
670 88 271
505 99 506
893 281 577 7558 147 2697
219 43 1819 3538
4 3313 83
484 2319 563 371
1113 248 4403 2208 2396
133 270 16 1025
807 1396 4802 543 138
1120 225 111 1238
293 707 1529 297 298 579 3266 51 1536
43 15 159
2361 4540 684
1384 91 1113
7384 533 1760 4305
948 45 700 1995 950
1316 1460 247 12
261 623 394
206 2373 7559
6897 4223 860
968 935 7560 140 335
118 5046 7561 24
4220 2800 147 56 15
484 60 1384 108 222 353 1253 3938
723 301 192 7067
88 624 139 436 91
1315 316 407
365 7562 212
112 31 214 2339
1889 98 5718
216 557 2588
276 31 1695
73 274 761 1185 248 3414 1276
276 134 353 1197
356 5253 491 407
702 7563 331
353 61 26
7249 15 13 511 1409
1623 4262 212
1199 921 790
169 2130 1955
7564 61 15
192 4200 28 1428
7565 1425 3132
4 66 83
88 371 492 274 184 115
6819 633 1011
2213 2401 367
171 475 3040 1305
1188 45 6614
3529 2560 192
38 2570 7566
766 169 5452 1233
3316 857 481 2537
68 400 399
1267 7567 3639
7568 4599 766 6225
989 990 11
176 184 251
922 3548 222 7569
169 45 1186 13
55 335 968 1336
3072 1539 6572
791 814 7570
2483 89 247 248 250 246
31 2186 107 1852
1186 4 83
723 174 1204 4143 709
7571 940 920
5844 1698 723
6727 367 248 3131
7401 409 312
935 2448 2570 250
169 318 167
1843 3093 598 2486
2162 1801 2513 65
1196 1346 76
147 114 47
618 3380 1322
95 206 949
7572 331 183 7573
2823 800 272 139 67
169 7574 286 2914
247 1073 91 1008
91 436 774 2789
505 207 1911 6381
88 367 556 89 234 837 1509 247 539 2208 112 28 75
2393 118 343
533 6218 1785
88 492 247 248 658 140 2466 3766 246
365 3336 212 463
365 2109 7557 140 1854
1253 5900 1863
919 274 199 3145 334 2012
1240 7553 3410
7575 2432 61
987 3444 250
505 1292 7576
3540 559 1662
151 727 4756 1065
983 1785 222 107
2141 361 1733
1125 78 776 114 6520
365 935 957
1506 1661 1507 213
3270 476 1636 442
655 251 5174
214 638 309 2209 867
5203 1554 4574
2740 242 1997 1253
2856 3177 254
1594 6736 159 4907 510 2545
371 404 3809
189 2486 3397
118 45 184 399
2245 1290 403
5731 517 265
1146 4 1374 83
248 246 1672
399 68 206
95 2397 11
1146 66 399 4 83
959 62 7460
6257 1891 5044
1553 274 15
4 3582 206 628
1122 45 3162 860
5932 814 1334
2208 51 1529 15
88 247 248 3492 246 306
340 4696 270 331
935 932 462 3342
201 16 791
810 351 1930 214
659 234 1146 1962 6784
2641 7577 1149
484 1408 62 2319 3345
351 165 33
112 82 214
66 1172 65
819 419 1316 682 2226 15
134 7578 6140 168 192
2148 1398 572 4537 1253
704 6317 6888 349
446 598 1563 334
242 605 630
747 1524 9 139 2136 169
32 2847 2909
309 403 247 629 1126 177
95 949 4490
1189 15 1613
628 31 214 2208
7579 370 5354
1072 73 658 1453 1608 6702
4 83 524
2367 189 106 107
391 2287 1373 335
321 214 774
1379 2939 4060
4 406 83 407
340 5763 6196 3564
398 94 4295
741 618 7580 5418
88 62 844 4325
312 1064 184 28 309
484 1383 140 214 443
238 242 1618 1513 568 1636
727 7581 6246 590
5054 1785 1784
219 3641 83
88 1006 86 2116 903 212 1068
15 35 2486
1603 57 1514
6305 438 51 702
629 117 92
398 1606 2230
191 3813 248 935
6038 4748 690 370 2737
88 1803 247 140 91 775
88 3330 1997
2867 2034 6806 3281 5358
1219 488 165 792
949 95 1351
7582 3625 271
727 4756 1065 7583
16 924 3759 89
73 627 7571
89 701 2608 112
169 917 488 1375 766 2814
367 248 639
118 442 243 1563 847
716 881 6447 1334
1519 690 2584
793 1379 698 111
2003 250 4438
2472 4394 881
89 16 306 547
3177 206 265
3946 1092 115 251 7584
73 916 7585 543
7586 184 329 15
4 2285 1710
88 12 140
624 957 248 222 3489 4564
62 2248 690 7587
671 1 234
841 67 1378 251 1306
196 3341 2374 12
118 948 11
639 207 7588
323 132 30
9 118 5909
65 66 4
727 934 66 3300 7456 2857
1128 690 28 104
7589 3855 31
481 488 3402 758 2674
798 3098 15
99 67 3835
1263 2873 2381
7590 57 7591 250
73 1402 15
2762 273 276 468
429 438 4420 417
1274 1354 2159
2207 2229 15
1176 1879 99 206 370 1218
481 739 267 2686 7592 2880
7593 1915 254
1127 563 132
444 91 367 26 112
2298 535 213
4756 2230 239
7477 4196 15
1215 3464 521
353 1554 4122 478
5443 38 39
1243 1722 67 639
724 2687 316
88 242 248 444 91
7594 432 3390
7595 161 696 1757 723
118 2851 313 1375 776
771 323 504 222
624 274 132
88 624 628 214 1695
839 840 579
4967 2302 138
227 7481 5472 2543 579 39
4 458 633 83
682 819 1680
1808 1148 589
771 943 5004
492 247 248 444 248 367 2692 3766 246
118 5493 6902
182 192 684
213 57 7596
4602 6565 1254
824 147 1462
662 285 6667 197
2172 1798 87
3443 316 1610 192 1063
2187 1215 1111 109 112
441 1754 261 446 15
5369 3310 2807 2050
3662 1146 491
246 492 247 248
1186 171 475
12 1608 1189 15
1243 91 274
2821 502 2185
3313 459 73 6808 2604
2312 1459 3012
1122 3475 161 1104
4142 1485 7597 1615 1009 4463
43 335 6392
57 165 15
1060 104 28
1246 587 7
3050 957 1636 182 1014
365 267 7042 212
2016 399 68
147 95 501
6551 3549 643 95
551 373 445 108 107
88 1018 625 91 410
264 429 2298 4 83
119 664 1523 6898 1001
543 611 147
165 1408 7598
5452 3816 169
60 1040 969 1747
293 302 297 298 299 300 301
1571 4014 2640
3549 95 11
121 2778 195 113
31 214 29
6890 2018 2019 2020 2021
1953 1955 7599
1158 206 2323
7 4 83
3287 364 2542 2643
5534 696 545 570 1014 469
5008 113 246
844 844 4267
6649 2843 183 2438 723 177
3321 1803 12
250 2003 1117
400 481 205 3840 178
169 1 4247 690 213
1529 297 51 1536
441 15 42
192 1522 2211 3044
275 2132 12
510 1791 7600
643 181 543 212
7601 253 2
989 991 990
481 136 202
901 1496 2828 7602 4774 7603 4214
250 15 1253
598 1334 335
207 730 469
1826 292 334 349
5165 5092 5093
7604 803 5332
2696 87 2328
207 1272 208
276 329 132 15
2978 1358 1359
458 1 2666 6581
7605 88 1177 1425 1115
1433 111 492
533 6463 3753 192
600 313 1976
707 265 402
2385 682 12
1215 2608 698 723
1315 9 1 6204
91 248 836 4266
6164 936 3237
261 492 12 247 242 4023 1544 15 88
1418 5107 3445 4881
1243 274 7079
35 212 7606 690
134 804 86 716 1073
1939 184 2092
4 66 69
198 370 251
132 3813 5302
565 511 5029
31 157 7607
225 57 1135
3116 306 397
3676 1823 4644 26
7608 1142 331 2643
4778 4199 2695
88 5589 1243
7609 206 1767
2641 7610 1444 696 723
189 197 106
73 6150 437
1367 4950 3942
118 3255 234 276 174 28 175
169 6634 104
7611 6922 521 26
1884 1146 950
2838 86 148 1001
7612 3367 7215 147
141 3218 3274 134 178 12
864 244 789 1766
6923 1757 543 468
842 1371 3070 250 4229
974 85 4998 121
1448 7613 206 906
780 596 333 12 333 267 7337 2076
1650 276 15 329 1001
2088 6118 7614
6323 6324 1053
171 475 81 1468
367 214 1242 1113
7049 88 248 4403 4686 2498 2208
365 321 13
4 83 706
1426 1912 1001
7615 4935 1142
1236 700 535
10 2121 3940 715 361 5196
3877 2368 206
7616 7617 807 630 1703
88 2899 62 5722
7618 488 76
364 1014 1682
169 1661 9
3660 502 927
1593 1479 488
4452 630 1509 29
2534 2550 488
67 7619 6225
271 206 271
95 700 1891 3411
118 519 4291 45 26 1129
88 400 73 615
771 7620 3269
565 409 207
405 5939 1955
1958 0 1980 139 1482 598
2899 4905 924 774 246
11 94 4282
1 7621 271 2275
3765 598 6031
4668 630 1409
57 1039 1598 1551
247 250 251 1063
169 1619 1611
733 4855 1215 1356 2635
3785 192 370
793 247 248 246
418 668 935 45 1191
371 274 73 62 3435 251
5369 270 3252
358 111 4562 2361
293 297 298 299 301 300
992 57 2226
340 2942 3782
76 98 7269
651 1967 2608 3049
664 166 2643
2604 1798 87
575 7622 291 859
91 2303 88
474 6191 1918
3177 7623 3179
6788 1243 6789 639
118 1662 1106
2447 4544 1493
134 611 1662
88 31 214 405 112 2339
1648 1004 942 738 560
4 491 83
1355 1482 16 177
1675 3332 250 4001
3325 446 1872
1175 642 238
198 7624 251
343 197 5578
31 2963 248
2656 461 316 147 1
57 213 147 166
462 4169 639
7625 5631 955 2526
88 274 2686 140 73 403
706 4 83
7626 1008 543
6414 7627 1360
3354 274 91 246
957 7628 178
3218 4029 35 1560
668 3694 133
2144 3649 716
134 332 12 136 341 4620
4885 184 248
4596 361 804
89 3136 121
1603 2485 293 1063
3503 2264 409
2388 1176 7629 1584
89 400 2957
31 214 1265 133
1586 4514 2654
91 2172 371
1373 353 3019
3109 2234 7630
316 3420 767 13
1370 4232 592
2390 225 61
261 5734 334 4669
4641 10 202 668 2413 478
4311 182 331 349 3825
1822 1078 1806
3270 1513 353 604 133
4446 214 75
5804 1396 1591 4783
1426 4436 3161
7631 2656 147
1039 7632 138
700 1391 206
119 1571 1215 3920
480 2810 739
2851 1065 4867
7633 1316 819
88 133 1695 93
1811 2042 2043
1418 248 393
433 2306 3405 2161 282 1014
118 66 680
791 194 292 195 730
1267 275 4428
4398 331 2643
2448 7634 7635
948 700 1096 1391 949 950
192 354 12
43 1950 293
1790 983 445 108
3581 321 1229
3748 4014 1266
1391 265 7636
1 932 139 26 111
505 480 739 1189
484 983 1413 206 653
2796 618 324 739 784
804 1278 903 7028 1032 331
2247 1525 2022
367 2094 7637 2628
362 2116 804
65 66 250 1221 8
2960 111 405
94 899 95
992 1798 87
2731 25 410
171 475 68 51
2027 4 83
1878 1890 388
15 1906 6425 4306 209
1345 657 1551
505 84 2535 87 334
38 164 3452
6399 706 7638 674
132 968 133 1039 15
3549 3296 206
1378 1509 136
169 66 206
7176 1912 2159 2939
1267 2208 15
1408 192 1267 464
522 2727 130
2264 5212 178
562 651 113
1228 32 7639
250 1468 2003 271
1146 11 368
2145 139 3121
1 169 405 610
242 1367 2094 331
7215 6263 5319
2022 983 2878 107 334
1422 514 11
5019 1096 3242 192
3613 206 83
974 66 4 2526
1188 844 4803
610 365 1171
798 1941 4800 35 15
5367 7640 4 83
2783 261 234 1177 4849 15
4113 881 7641
104 67 1
1226 2485 1790
1418 517 91 88
544 488 3691 4666
1 426 386
1318 716 2144
5589 1860 7642
340 994 182
43 15 159
936 1054 6058 4444
169 7643 67
7170 521 61 270
4241 727 206
1965 91 774 1374
1509 7576 3340 2630
2438 1202 3237
4 427 104 105
214 7644 1532 697
5241 67 28 1733
948 11 301
586 600 4064
227 1509 860
31 1 3814
67 68 690
1668 2656 6335 5172 7149
998 181 7645
932 5256 3272 6096
347 358 598
2080 2081 265
353 7646 642 4958
159 1854 1253
79 1370 331
475 2301 3719
7095 5331 3766
7647 205 1877
261 111 809
562 248 333 12
94 1391 6823 949
303 488 438 1225
1720 664 1240 794
3197 213 680
7648 28 3970
169 7649 139 766
6008 4526 308
3322 7650 488
31 435 313 629 235 214
398 917 312
878 192 1267 7651
65 66 234 4
169 118 4 147
5003 316 1892 1204
458 67 2526
710 646 165
670 88 12 140 1378
7652 888 293 6392 86
293 297 298 301 300 1536
940 2156 1608 1997 2304
321 2086 212 1075
1965 119 2199 192 334
6744 139 88
395 192 111
151 2022 623 3315 42
192 1148 731 1336
696 533 2815
12 121 212 192 354
998 2846 3600 3021
1843 970 598 335
271 1786 780
1553 267 668
1053 1757 7653 3202
973 2199 379 380 667
330 261 435 1334
101 102 860
670 2511 5346
3971 7654 91 92
577 2187 214
1311 89 91 6236
198 2245 251
198 31 32 247 1608 250 5798 214
5521 7655 7656
6266 1204 1626 1364 265
133 57 1229
7657 112 2339 7658 2604
643 95 700 1859
730 12 73
121 89 109 91 1047
6506 1096 91
983 6963 107
201 1111 119 3231 2344 177 921
2503 742 4729
293 1912 301 579 300 147
707 729 51 4279
881 445 108 3457
358 573 618 250 784
276 95 700
7597 1016 4614
169 7659 1596
3276 5145 483
433 432 12 682 15
118 441 7660 7661
192 28 4072
197 7662 397
66 405 213
2264 4855 109
1612 983 108 107
560 600 28 5021
88 109 91 1073 139 142
2265 1714 2266 7663
5799 3715 691 147
291 5074 323
365 321 870 690 776
88 1243 29 176 533 782 28 639
544 657 118 581 282
1452 2161 2643
804 739 1284
169 4 906
95 949 997 1351
6186 1618 181
1223 4211 45
1630 577 723 547
521 4485 334
192 8 299
138 595 61
671 3924 3925 1680
31 309 73
433 3488 1803 1415 3815 1515
1348 91 386
629 13 1310 691
347 307 814 1067 334
706 4 83
3132 4702 1215 4186
134 563 192 403 27 112
198 335 140 357
5452 957 6427
371 214 3435
28 635 3087 12
710 7649 691 4366
6315 2597 345
438 3274 878
62 206 2528 270 15
88 638 214 28
2343 2704 207
88 410 208
592 2027 2227
670 88 561 761 91
3845 1946 7302 7664
313 31 214
115 1092 29 306
95 501 579
1512 62 4200
663 1509 2520 7665
31 1242 202 7186
3247 2537 3794
4208 2953 2323
1468 271 441
353 3050 3270 1636
367 613 91 563 112 7666
438 301 702
65 66 271
4 45 406
29 782 15
3877 1067 31
12 1 702 1315
6187 192 7667
3180 27 112 2345 1199
647 7668 6044
974 275 184 837 140 13
625 1367 1148 91 1378 12 248 246 32
71 397 1827
1598 4 83
579 167 265
2093 1563 983
89 773 625 91 24 5669 92
118 1347 1408 138
81 1004 7027
94 95 1096 949
7669 994 791
5364 2080 2081 3355
169 800 68
1267 418 353 442 604 112 1606 1266
418 1488 7670 1436 530
480 824 147
2937 935 282
7671 1001 2445
6481 796 1918
309 3144 7423 91 6963
1570 1142 1356
3188 201 2654
198 982 251 65 251
418 804 903 1253
625 276 91 251
607 343 1726 639
3330 89 88 247 3331 1008
2017 73 1189
293 594 488
353 4620 2604 192 635
169 51 1955
7507 1422 439
2905 905 784 618
987 968 5586 7672
261 1226 730 1029 147
1176 7673 5998 195 1493 1389
3662 83 1146 4 491
917 2230 2085 2116
730 261 982 1288 1029 2156 3712
7513 7674 547
2993 921 76 497
2586 702 7675
1467 529 7676
1186 206 222 7677
1508 1335 192
700 95 78
1468 935 271
6403 4272 946
95 501 5910
499 95 501
31 234 557 27 28
630 2686 165 4837 4799
53 4298 1700
464 192 1267 15
1048 95 276 3685 501 4282
992 544 7678 282
5097 596 598
987 1529 15
242 331 1703
173 95 94
2023 2024 5542 567
66 5756 65
445 108 2093
39 3149 3150
1016 159 261 446
973 121 682 1778 35 15
1177 5966 7679
1382 1009 49
432 13 192
4519 71 359
844 2022 33 107
7680 1902 61 192
1176 4521 7681
5472 1879 486
982 43 1117
1189 710 1603
501 949 95
88 31 435 73 395 112
447 3350 7682
81 1895 1580
95 1096 501
94 95 501
66 65 169
89 1092 403
7683 4599 5223
76 610 702
353 2055 133 109
118 1074 267 4544
2526 343 247 250 1509
94 95 206 949 501
868 957 1142
842 3895 5201
73 57 1073 165 15 61 6820 4462 111 138
251 250 321
701 651 7172 15
791 12 28
1553 89 196 35 15
1345 1615 2306
429 427 28
7684 66 1639
2388 273 5664
312 2570 3365
347 814 1827
65 625 15 16 236
309 746 28
91 1063 88
293 296 300 406
140 935 251
651 76 782 7031
700 95 949 1859
289 247 248 343 3833 498 246
94 81 7387 729
4657 6793 2075
67 3924 3925 51 167
274 3567 91 251
135 138 1183
6249 1176 707 672 458 51
433 651 438 1694 860
676 3665 526 4801
438 955 1225
2719 1767 107 4249
5129 16 791 838
630 1807 165
1460 191 2550
39 12 45 51
1018 91 4491 1073 562 1046 498
560 512 738 215 514
6998 5497 2022 24
488 2993 921 112
65 1588 4 83
265 1170 67 485
169 65 66
88 89 1073 139 91
1243 371 309 274 73 247
3275 1215 7685
118 844 682 2003 250
1123 475 3648 265 7686
112 1751 111
65 1597 66
702 47 657
16 658 562
1426 28 15
118 429 1408 417
242 242 5786
1189 182 16
3549 791 704 15
88 638 309 62 1 31 214
4 66 83
31 504 3854 57
332 195 2633
293 1912 302 297 298 299 301 300
3004 7687 133
1243 639 4646
1000 552 293 6633 15 42
3113 91 5983
948 950 11
989 105 11
2493 950 12
134 370 192 3963
88 248 1126 246
169 1977 7688
35 3000 192 1792
7689 7690 3306
4537 5163 1804 174 353
119 1022 138
307 4184 4808
261 3815 968 4620 2226 15
193 807 595 1142 138
1986 562 132
505 562 91 3203 16 1025
214 3856 140
169 1158 68 1164
312 1233 2144 516
7 104 165
5678 2197 261
643 458 11
1894 134 1187
7691 5686 844 881
62 1 265
238 7692 1232 740
654 67 39 104
1936 89 2545 307 15
987 4114 1827 1173 15
62 7026 5381
2320 321 13
309 274 91 1598 823 29
2776 1506 9 12
4644 6494 663 248
0 4549 5143 3449
4618 935 7693
1589 7694 2081
367 248 112 639
6287 1336 114
7695 199 214 935
5053 6714 189
690 2290 5451
1474 399 1171
3971 2650 517 4730 7696 2304
998 242 373
5508 493 248 246 263
91 248 668 1509
1803 572 7697
809 1063 1789 1792
2185 1292 251
725 914 913 1743
486 707 838
1509 173 265
1306 973 1242 1113 251
2417 331 1292
103 7698 625 104
88 353 234
118 3665 1408 222
65 66 206
238 868 1771 6439 478
1123 3475 265
3148 932 405
2749 205 2605
9 707 167
7699 5235 123
932 630 1359
7700 225 89 111 684
88 1092 89
1318 438 1225
9 934 4656 662 222 1826 1331
31 5531 251
395 61 112
4 2227 1146 83
1389 1493 60
94 1468 271
1 461 192
109 91 248 2498
1838 132 4849 15
807 166 684
91 4117 2444
43 73 7393 331
169 1234 1146 395 112 3909
32 31 214
88 1311 91 5205 177 93
730 12 775
710 31 3492 214 104
2172 2396 2245
2823 1700 7701
488 4684 2485 2022
1535 2148 192 7702
364 365 238
5786 693 994 1143 1253
28 270 1847
222 2212 353 192
2339 405 138
132 5445 15
499 95 1247 949
2917 91 248 3766
535 94 11
881 1334 596
134 12 1093 432 1094 28
3004 316 5020
1000 5005 1723
333 2234 2361
1428 297 189 1143 192 2643
94 81 1468
7703 6865 2182
2796 958 706
445 108 107
940 2156 316 7704
1612 92 1378
1247 95 1081
1353 1354 183
4138 1789 1792
5560 7358 3077 147 2475 5196 575 1323 966
433 934 451 192 1267 192
682 261 2800
1535 132 164 563
1826 261 1881 1446
159 261 2800
5441 1428 192 5114
103 1529 15
3004 67 7030
4017 1967 682 159 42
747 7705 1408 589
353 111 1208 395 133 109
1169 197 446 484
4427 1425 469 488
7706 1509 235
533 6019 7099 1528
1611 1755 1918
251 409 207
206 445 73 864
481 739 1462
207 444 214
5236 1808 488 403 274
7444 547 15
9 429 1391
3762 67 212
492 184 73 682 5619
7707 89 109 28 112
560 87 976
1310 271 147
2875 5054 445 2876 107 467
180 192 547
7708 54 55 844
181 629 251
76 7420 395 2010
193 780 1312 7524 251
3471 275 750
484 73 563
876 565 511
318 3198 167
88 169 118
442 2104 596
492 5731 275 184 399
663 214 271 2132
5257 6096 3950
950 1229 700
575 633 864 859
1509 136 5382
2604 166 1995
118 47 704 6760 1408 7709 2848
214 438 1984
343 4245 681 1254
2715 400 1553 2130 3536 3577
7314 1531 2234 5816 547
935 7710 140
134 466 2508 234 2022 105 331 15
1 169 485 4011 5264
1244 948 11 950
76 4739 73 328
106 107 2076 334
1996 980 1 1448 247 2800 1800
1311 91 367 5205 774
73 140 274
5920 3722 76
201 3354 7711 246 7712 261 7713
710 3864 561 214 112
3399 481 488
2781 690 3237
664 4583 7714 334
88 373 91 2132
433 6593 3264 2306 2306
12 2156 2519
7715 5234 7716 6620 6287
31 3855 1310
66 65 4 69
109 91 563 192
253 502 2760
771 321 1079
65 66 4 83
438 1246 209
678 800 4660
935 819 823
365 690 1528
2031 1268 6846 2540 35
358 2608 130
57 197 1575 845
484 530 1384 244
4516 1944 924 18
1854 5945 242
112 478 464
1169 56 108 106 848 197
171 475 213 680
2022 2010 2827
1426 1913 51
7717 791 88 1080 6578 15
1096 7718 83
560 2855 514 4601 4225
1917 206 7719
329 1572 12
1823 1562 1563
2125 6184 55 969 183
7720 1348 5723 1171
577 4692 2349
192 89 562 1152
534 316 73 250 1906
3088 1880 2205
3539 1702 1142 1952
81 729 1158
347 4426 633 1844 1414
88 29 274 629 1725 251 469
77 629 73 379
2090 7721 197
1278 1279 7722 6454
3588 672 5116
1859 95 11
688 7723 707 308 1876
5286 5536 1004
628 88 1121 248 91
3334 2748 407
827 343 370
242 4490 308
169 66 4 83
181 1586 5342
560 488 704 115
1370 333 192
1479 3205 7052 1117
2817 28 1936
989 95 301 11 2553
5790 7202 114 2939
7493 2149 212
3582 429 3620
5902 491 83
6037 2899 3678
7251 7724 7725 1493
4 83 2189
474 141 1060 7726 15
864 6925 7727
1843 267 107
2352 530 6287
727 169 1619 1363 1344
169 2130 7720
88 2239 723
668 274 3606
664 807 665
2602 65 1196
88 974 484 1553 915
3745 1636 1703
6979 2061 3882 1368
208 503 321
88 430 353 89 12 651 1408 1695 3091
400 822 399
94 700 997
1 1509 15
371 88 1554 214 8
189 814 107
433 1618 181 1354 483 723 166
533 1236 356
2179 4 83
326 3104 1071
1049 274 141 73
214 27 32
169 66 65
1 3057 265
60 1571 2620 2799
76 955 789
727 5573 7728
2135 6981 238 7729
213 66 1425
94 206 81 399
171 475 292 474 66
3197 486 3198 206
398 1392 1408 2608 1818
169 28 4011
672 271 235
624 367 248 3492
65 66 147 83
1016 4 69
91 3321 478 704
4 6357 5819 3286
88 1243 782 28 32 2209
364 1589 1518
297 3716 2817 1936
1812 1092 61 3203 16
1142 4769 405
791 192 1522
247 2026 7730 2586
91 7731 639 4951
189 132 7732
12 1231 3931 28 104
2957 1460 89
1619 2087 1348
7733 3791 4281 664 665
1699 643 51
1822 2769 968 3048
91 683 2755
3298 91 357
1286 545 1486
242 4827 331
1553 278 1378
169 9 1571 213 51
652 107 4263 197
664 7734 4291
3726 65 181 535
88 1101 139 195 1173 5487
94 95 700
88 504 2847 1955 2789
1243 214 405
88 367 3052 91 562 774
275 5608 331 410
184 316 752
2087 81 94
6465 167 265
134 1234 169
88 400 2026 31
652 107 598 744
65 66 206
274 1608 905
1620 1058 1225 427
3805 61 1507
2653 206 271 691
250 2003 2357
293 300 4267 579
791 138 595 61
3235 742 197
6022 265 2381
949 95 1608 700
2838 492 651
505 1789 1792
657 524 6963 3906
7735 7736 4560
95 276 501 579
353 1241 640
569 2447 5674 4877
1380 121 7460
4325 1177 250 2003 804
932 1710 31
11 95 973
1684 135 657 1963 698
1068 331 5986
1355 2374 2812
1540 365 1518
1096 214 836
94 95 949 11
5428 7737 745 2725 4399
7738 844 716
1000 273 2022 1106
4 1905 83 1904
2313 598 107 197
2003 34 5993
276 88 3596 165 6602 35 334
186 144 2075 3753
1675 3311 480
1418 91 248
1267 7739 1479
1123 2663 265 2818
234 51 702 4282
65 66 399
373 1508 596
12 7196 927 1403 3112 28 1253
2783 710 1687 335 261 5018
2367 5214 5944 7115 35 848
88 935 436 91 2498
169 68 399 65
924 691 4849
791 3475 213
6583 1268 723 6092
292 427 4 104 83
4245 524 76 681 3546 117
1757 147 1171
2116 62 859 3976
347 197 397
1603 3912 333 511
350 7740 205
118 438 1064
881 35 1337
178 1375 456 4882
2691 12 7665
425 192 1267
2926 343 1509 3562 235
169 65 66
3149 3150 3683 914 67 175
429 700 3620
171 475 1176 535
3624 1338 1913 488
433 1344 335
690 579 406
169 66 65
1479 1425 1480 1881
206 1886 272
201 7741 2357 192
118 309 3935 12 275 184 1375
427 633 173
1151 132 1073 562 945
1939 3666 7637 112
3912 307 2111
796 672 265
1391 169 69
3624 1404 119 18
7742 265 434
3640 173 3547
2537 481 783 857 228
6985 1695 214 4273
927 632 1507
5929 7743 1073 1391 3331 702
1593 335 37
2958 39 777
274 247 148 1046
88 2031 214
208 624 92
1103 7744 1557
2798 7745 1172 5626
533 1951 1950
533 1 1588 356
5254 4222 7215
132 1167 16 547
7746 316 2855
7747 776 206 7748 2494
1241 73 139 1240 2641 3068
317 302 1873 417 691 13 1528 1075
95 501 1859
2083 1198 456
62 503 212
7749 641 657
192 184 3121
556 274 91 250 251
28 2196 449 3164
26 579 192
133 432 111
104 175 99
31 2658 691
265 8 1691 661
28 29 1243
2159 2189 83
73 371 274
400 424 2543 426
3070 6950 1372
2578 2596 331
1318 616 469
1092 45 566
481 1278 1279
1123 2351 7750 1093 265
7751 1964 740
4411 4267 432 3203
2447 257 3510
3753 533 2125 442
356 355 1712
73 133 111
4 4591 3 458
285 2093 334
309 3098 739 251
438 184 112
261 1029 192 975
88 791 15
1468 7752 271
493 91 248 56
2562 99 4576
948 700 950
7 1186 4 83
2339 233 112
983 197 107
317 1484 553
793 702 2838
6751 159 798
488 881 3457
16 132 329
949 1146 700
1318 716 2144
1612 1173 12
327 2507 1553 969
212 1006 1272 178 3182 365 235 183
109 91 761 1517
83 4 1253
274 1046 7753 306
134 1068 86 804
309 274 214 1310 1553
271 99 7754
1350 7755 15
31 12 192
169 206 65
65 66 4
2202 2022 1395 15
192 1522 1112 4077
1737 2604 6192
5913 81 234
418 165 4837
714 715 1253
5508 91 1113
4 169 1234 406 83
1463 7756 723 4731
5165 5092 5093
5846 3067 7757
57 165 61
643 579 265 402
458 509 2393
2093 206 1609
9 89 29 1472
2287 3605 4168
1858 206 4317
312 215 2329
481 1509 1022 15
3018 989 7758
354 442 192
2482 1553 88 3479 562 1008
12 1141 7759
3370 364 4904
3714 133 1202
747 3129 68 7760
1408 1155 112
197 4 1724
88 624 827 139
707 163 424
2485 189 4367
206 445 864 108 107
707 7761 3363
3699 5513 7762 265
403 214 250
358 4860 395 1063 6446 15
1685 3204 7585
1593 340 7763 7764 1482 397 1827
94 95 776
4223 265 903
2035 5541 2095 1698 3230
488 2022 4411 1529
7765 575 3528
91 1234 705
1618 181 3050 1698
426 4 83
65 66 4 104
88 3182 15
398 215 3460
2179 919 458
3662 6203 57 3315
1064 550 704 45 182 182 702
200 3719 572 627 2086
134 103 86 225 1227 182 111
159 192 1267
2354 225 353 1571
2203 139 183
73 889 250
702 316 3034
4734 261 7766 730 1936
94 2611 11
3377 1955 405
95 949 11
75 400 247 2432 371 309
1073 6662 4856 6068 178
5500 1364 1358 1121
1479 6938 935 214 2307
671 643 402
3624 238 240 662
723 57 15
276 76 420 13 349 1560
17 192 1267
88 371 274
7767 1302 5251 1443 2699 929 3035
1590 633 824 7768
353 132 1428 4 270 16 15
1208 1604 112
253 2 5895 230
741 966 3380 4019 5418 1068
247 248 246 663 829 691
247 248 4131 195 246
1803 274 214 7769
4790 3785 7770 3728
651 28 29 31 214
205 1571 276
95 11 579
371 274 353 803
112 2117 5078 177
354 4417 12
652 107 2403
559 197 1755
214 1176 706
2268 727 1280
1158 81 399
1535 5310 3203 16
1016 192 159
4083 12 15
1760 214 5261
1398 92 1162 88
1287 6215 725 2227 67
804 2961 1258
433 302 4774
2817 2003 250
5006 265 239
286 544 7771
169 493 4636
6963 133 1009
65 66 4 104
1306 919 221
5372 2234 3125
1092 6438 1340 29
486 81 68
2592 34 35
7205 6705 5774
618 5418 784 741 324
7772 1608 174
169 976 65 66
2493 2263 83
292 86 547
484 1553 261
1959 1073 1135 111
505 505 4580 1253
992 6366 1776
600 313 5985 2159
1803 3821 968 192
4827 331 200
700 66 65
31 214 32
3205 2975 56
7773 88 7774
2634 2998 2643
936 690 777
9 301 370
577 435 307 878 7775 1142
354 251 12
2162 504 7776 208 1113 2086
112 3638 2666
88 12 915 45 3900 593 178
182 7777 709
696 275 920
1215 1227 5
1016 7778 5777 6862
1798 696 87 15
5 27 136
1796 1952 1022
668 246 6544 113
2814 1529 1016
932 325 3363
12 30 3396
192 819 7779
35 1382 5564
4505 427 435
1480 2627 511 433
94 81 1983
488 630 1480
7780 222 4450
416 420 271
391 12 192
7781 1567 244
201 5155 192 308
5752 2426 3564
373 246 247 248
95 579 1859
1593 1668 331 1116 7782
3845 77 2177
505 67 201 138
875 2 7280 740
505 5355 1229
273 558 2213
1986 1470 265 167
2234 598 2205
340 238 915 3159 3753
2027 67 543
7783 1204 2815
618 784 4212
88 247 248 390 774 246
973 95 949
2504 534 7782 15
3086 12 5877
198 88 5236 1242 251
2851 2094 2853 860
139 7784 2263
1668 4643 3306
1188 68 1660
1392 118 8 407
2112 250 159
1873 400 3639
5545 6350 7677 1249
599 215 3715
118 1843 1408 7785 848
998 292 1179 15
5088 543 5674
293 300 297 298 690 301 1536
7786 4398 3846
29 132 2507 1509
293 1536 297 298 579 300 301 51 1529
804 1161 739 926
7787 1608 137
67 169 800
2173 67 169
741 3889 903
3185 723 169
5115 2234 1073 138 2144 1142 838
94 95 700
974 12 968 335
1460 274 73
320 208 212
4494 483 261
57 2742 339
274 1096 206
791 1269 425 15
424 7574 163
635 6308 12
45 1352 4803
1175 1171 7788
88 225 794
1714 4812 49 2306
1522 548 192
892 274 3369 73 248
110 1311 248
488 29 1408 1472 7789 504
198 43 248 246
600 1 62
791 57 133 15 138
831 95 1247 949
1878 67 51 167
323 12 332 192 691 1266
1177 13 1407
118 1408 15 190
365 1007 3022 1894
3276 5510 370 32
581 723 7790 1551 7791 15
710 3189 205
3749 192 86
189 132 1290
1112 3684 797
88 2135 1148 1339 248
386 387 690
1122 5225 2306 1360
2223 62 7432 271
16 62 539
206 68 691
276 4644 5733
27 1113 1374
454 738 313 215 992
66 206 68 4
171 475 474
76 370 148
483 35 4481
7792 242 248
88 247 248 136 133 246
274 43 73 2630
583 580 6952
207 935 2072
696 6494 5518 1654 1214
3643 1398 3204 197
533 4696 83
118 3460 174
535 4794 3251
353 1972 1367 690 706 192
1231 7793 562 7650 7379 2449 15
747 1889 4132 2471
88 89 3182
4966 654 1937 807
356 15 112
512 312 4225 1354
502 1875 2685 1117
433 483 5696 244 1413
1877 1176 386
242 3099 684
5705 1204 218
2967 822 81
670 65 1578 6546
647 4515 7794
189 197 598
118 1408 3804 13 42
668 563 73 15
365 321 212
4 427 2167 83
214 248 946
5367 4 83
2256 265 803
796 3346 1146
12 62 703 913 28
51 7 407
771 1435 91
7795 5814 7796
710 1912 57
7797 7798 1359 7799
321 776 1135
433 1140 449 16
216 6704 6912
2743 3204 6493 2745
109 91 248 5174
3572 511 5029
2667 247 15
9 892 219 700 914
6535 1358 1484 1493
7800 274 91 248 271
169 66 625 248 960 246
94 438 4233
95 700 1032
607 562 248
427 521 5071
3337 2842 372 1608
192 212 2643
1142 1367 331 2794
702 7801 370 1799
4 706 83
465 5801 2724 702
197 4642 510 334
599 600 316
4 1146 1630 83
7802 989 224
7803 7 7804 83
874 2861 3486
169 461 65 66 213
198 121 1288
3315 151 247
7805 55 1480
246 30 113 823
1155 435 31
5560 4572 741
671 181 308
271 3718 1761
214 31 2588
6592 332 1355 89
94 643 501
610 1043 480
1962 67 28 104
643 402 1221
1204 4742 3334
557 133 111
998 340 3270 1513 3227
970 2554 335 4481
7806 6916 803
312 316 1391 4601
445 108 15
492 184 1714 2697
691 7807 321
9 14 439 51 702
5052 172 7808
2447 932 1212
182 4311 1607
276 997 11 1351
326 73 214 3104 668
1186 4 83
1714 545 782
618 3380 5362
1991 3070 5944 2217
147 6368 4237
3296 2708 1588 234
12 2893 28
234 42 703
1318 190 547
483 214 248 1872
73 806 139 537 62
7809 3976 5828 7810 784 7811
88 838 343 208 7812 93
232 4 1598
1394 118 657 1963
566 198 251
114 47 49 3023
206 4860 61 270 3292 15
340 2682 4576 673
398 512 6546 439 3482
3225 251 566
194 86 4892 222 1008
242 605 743 197 186
624 89 225 91 3081
198 250 251
1468 4743 271
1603 1912 12
1345 1097 1684 580 49 7813
433 438 610 610
7814 67 167
134 4675 1142 1014
1065 1014 1532 1493
604 139 28 192
1120 12 2263 5741 7293
807 1379 1958
222 1563 598
424 163 67
65 66 7
3958 265 1894
118 94 399
1278 741 1279
2842 6847 32 192
727 1065 7815 7816 7817
321 327 409 3305 5437
329 270 15
7210 65 66 4490
6053 1943 67
987 2125 1669
270 691 916
5181 227 1319 4242 137
88 1808 7696
118 10 271 706
575 7818 633 864
4 3313 83
91 1672 639
691 364 1906
243 1404 316 1177 1115
94 81 7819
293 297 298 300 3044 192 1536
1950 1770 73
7 8 587
604 242 2052
88 5344 73 1880
707 38 164
1148 261 248
1033 1462 826
35 373 3070 4231
62 630 7820 15
5351 214 2693
84 4798 87
73 1919 5056 596 1375
274 261 214 56
2179 878 4 83
276 6618 1022 447 1164
968 1755 1906
810 668 309 31 214
400 4228 800
7821 5605 5576 1194 1221
643 95 949 501
1128 1221 133 405
171 6252 475 168
2504 716 598
1 184 104
2783 19 261
3208 171 475 2130
691 206 45
296 2287 190
723 1141 3132
4133 206 67
282 572 583
7316 632 159
974 5531 3538
73 633 6064 12
3579 438 2224 51
354 12 73 3071
65 206 68 69
1778 560 1818
271 3704 251
169 65 66 68
974 354 1481 969
1348 128 3032
7822 7823 7824 1465 1215 3042 5721 7825
57 133 331 2643
7826 1887 682 731 7827
353 5271 246 821 1425 178 113
2838 246 247 248
798 940 30 159
95 700 579
7828 15 3596
1408 881 1337
842 62 3905 133 222 595
171 475 1467
621 2507 1073 5205 16
5589 62 2071 5904 6977
882 1171 881
1843 31 915
222 2116 804
577 664 345
940 2156 1514 73 1183
62 1318 690
91 73 112 7370 88
807 12 7829
118 707 1588 234
5802 4060 1142
741 1651 2277 803
3771 147 6719
2223 1253 6263 6352
7830 543 1080 1806 1008 1341 8
134 275 2634 133 192
7257 673 197
917 497 784
436 91 6590
169 66 206 65
7831 4570 7832
1006 6833 435
169 65 66
239 321 4329 364
7833 717 7834 3147
242 605 445 108 107
192 1425 2519
88 3252 181 1755 7835
484 334 274
28 275 104 782
184 7836 1898 251
134 340 791 12 0 466 3314 3071 192 15
2957 701 3987
62 206 4
433 2199 192 333 4197 7837 192
7838 7839 7840
4570 99 68 50
505 814 57
1859 95 700
134 5561 178 12 178
159 630 623 15
3276 111 12
65 7841 202 478 7842
3469 1009 49
6954 1785 7376
3044 297 298 299
66 2835 964 800 4842 69
2543 65 66
2533 676 480 3385
940 316 2656 478
2953 1218 4182
354 706 2800 1364
293 57 261 1001
169 1 625
47 4675 1507 213
670 206 4271
55 56 2940
7843 700 2397
274 73 982 216
533 1141 1916 242 353
4606 522 4607
5731 1073 1186 1898 28
29 1472 251
533 4195 1192 1528
7089 707 1588
106 107 2234 4182 3384
935 1456 140
7745 1759 7046
2843 449 192
7844 4287 2560
7845 119 1092 259 723 112 183 3873 547
3086 165 563
4317 1644 7133
73 45 389 1482
477 37 807 1142
86 1023 138
44 955 183
1393 599 1129
435 31 271
716 2144 950
1127 73 7846
12 248 222 2156
398 2715 1987 140 5104
94 81 7847
316 234 600
192 306 7656
273 136 138
364 691 321
2396 1553 1253
1609 743 983 107
618 324 784
7848 309 1146
180 302 1312 1698 5651 483 208
275 343 838 5758
533 1460 1425
3848 210 6388 691 251
445 108 107
181 2942 166
45 95 700 949
483 6064 4669
6962 3438 5028
801 147 6192
94 95 501
4937 324 1068
706 5050 2156 1682
1354 5465 316 4735 1253
55 2126 6724
7289 60 1571 2053 2620 2799
62 2656 234 51 1266
2798 3665 244
43 2859 1177 1115 15
1 235 417 271
492 435 682
3819 169 3818
4811 804 739 7849
533 214 562
91 1204 112
2875 5054 1415 467 445 108 2876 107
1243 73 1425
905 138 1023
271 7850 488
4257 140 91
4121 1334 730 3757
4901 109 2247
633 6732 1514
1668 1116 1177 1115 1117
165 1514 2432 61
707 423 387
4603 580 465
673 1267 5298 1139
169 1234 1936 67 28 104
1879 5457 69
822 81 206
194 998 1770 4313
3009 563 73
293 1912 1536 297 298 300 301 302 579 1129
0 73 630
293 297 298 299 301 300
7575 111 2432
1189 2693 29
201 974 484 292 4798 3544
94 935 6661
271 610 68 691
11 949 1608
45 67 3004
580 61 57
1240 4 83
3562 140 416 691
358 2472 197 5891 814 1414 349
1146 7851 28
1014 43 2580 242 353 331
212 1398 488 6732 3541
234 957 235 248 935 236
875 1160 6031
5991 112 177
1354 1956 723
3032 15 13
94 7852 2520 308
819 934 1316 4574 4567 642
353 274 5764 177 132
1509 690 73 3104 15
2953 1749 271
73 629 1267
1401 329 15
5157 2234 427
312 118 600
2172 910 307 932 682 1671 1070 404
505 2493 478
7853 7854 206 405
4 1146 83
461 732 12
1204 15 192 1267 1189 192
7288 1341 1356
333 596 373
831 949 11
135 99 2510 498
3488 577 4177
866 702 407
31 405 82
3912 2022 1610 6714 7855 1063
671 94 402
4998 1790 343 6485 76 192 7856
31 435 3691
234 1962 1146
1155 1730 88
567 6204 104
192 604 488
88 2245 1092
924 7857 2935
250 271 251
0 7858 4129
2268 533 54 3665 1280
791 690 2356 2438 112 1171
378 3023 49
2978 1065 275
1244 989 948 11 950
690 6847 370 4555 6015 5705
741 1160 1145
140 214 682
2723 671 458 51
4 65 68
304 780 12
4245 893 7859 49 183
94 1899 81
169 6619 2407 6283
88 400 1554 4122 214 691
1397 1536 166
192 1243 261 73 639
358 575 7860 739
3819 2214 6279
2125 1755 1183
2016 5627 1917 7861
95 67 501 175
94 1740 6564 81
488 2625 7862
2231 2179 4 83
2354 13 15
118 4829 4
327 343 3451
95 501 1859
791 7863 15
1426 133 1094
2953 484 502
76 214 43
2339 1378 112
838 4849 15
7864 2065 547
577 4757 2038 3832 6177 1146 407
2223 2179 1598 4 83
5536 449 1584
793 2172 132 248 1495
1185 248 246
429 6896 212 3904
88 624 5636
1648 4011 28 104
657 247 248 1807 246
4777 118 2851 1065 5855 7865
364 462 810
66 458 4 83
505 2071 562 16
3044 722 823
242 248 248 2072
1267 557 1509
89 969 437
672 456 2271
121 7866 190
3390 598 349
1277 1 458 5229 1113 251 823
1803 44 343
242 3757 1142 3397
910 911 54
242 605 6892 743
4317 1176 6617
652 107 2051
91 493 639
88 353 210 393 2972 4
727 353 3726 367
3837 86 148 1732
668 353 1141 2302 1444
1137 1609 983
4005 192 7867 7868
1636 1452 1884
234 214 328 236
1355 474 68
4994 16 794
371 372 1999
868 983 1843
329 2287 556
109 91 67
5705 136 612 222 3232 331
6242 128 2331
870 1451 7869 250 1014 1532
12 2737 28 3061
4790 88 202 370 915 51 1955 916
89 625 91 566 308
7087 2243 271
4140 1698 112 2302
4685 1321 1117
65 66 6042
88 3345 2686
119 31 214
1675 716 2381 5165 230
1843 484 974 1021 5393 201 138
91 6381 7005
729 1081 3677 265
28 132 1425 57
104 8 28
2412 1243 2667
176 15 7870
1096 1528 192
88 367 248 436 214 91 1047 2546
88 214 4686
1 169 104 4011
438 7 69
5365 3402 926
347 2678 814 1414
365 364 1518
568 335 7871
2131 206 4921 602
286 65 3577
992 2022 78 73 823
2127 2207 987
292 133 758 4707 2340 1351 6574
214 556 919
508 1894 164
4885 73 370 12
12 438 1509 28
67 4 51
4188 1551 5933
1425 132 15
91 624 4564
67 968 15 547
668 1425 15 12
3189 205 1356
445 107 108
451 3919 361 3921 3920 2958 3147 1733
88 371 89 274 823 29 3204 7872 1242 3435
353 1425 222 270 16
597 418 6499 12 86
647 65 66
2407 2130 3289 2157 3536 91 307
577 3097 881 446 7873
88 3479 91
1122 3306 3066 2081
12 2778 4162 1189 28 138 15
7874 353 225
6001 1509 2130
2335 3927 7229
7875 213 104
88 427 91
302 297 298 299 579
7876 5291 7877
31 435 28
7878 706 1171
5115 552 138 138
1316 469 15 819
62 324 61
194 3607 148 61
3090 5359 183 1504
169 716 51 2144
3478 1860 6293
198 187 91 623
556 2749 341 4168 138
177 5328 547
31 1553 196
94 95 501 579
62 1 83
583 594 1437 1982 1183
499 95 78 490 949
1845 940 7879
94 1468 7880 271
6437 43 1401
7239 1647 15
3409 112 597
213 265 104
2285 7881 276
3115 189 2022 26
330 139 5307
647 345 2325
1338 4607 1063
1398 604 183
2708 801 1691
7882 1749 167
1006 7000 3510
265 975 7883 67
589 2507 2208
169 7884 80
718 329 2309 33
4280 4 83
366 4926 370
118 2466 192
5907 69 233
1522 358 3481 3852
91 836 774
169 643 1918
787 1 265 407
2200 5653 7001
5816 2339 5157
2087 2003 250 2247
3643 3390 35
391 1452 248 27 399 1743
7885 253 226
730 12 16 3358 194
1345 259 7886
4982 59 1906
429 949 11
5927 6395 7887 1366 946
41 3359 467
629 212 26 251
7888 6732 464 478
55 502 197
7889 248 1582
7890 121 1571
7891 4201 181 138 436 251 469
1906 486 399
3672 370 705
409 207 178 235 2909
925 13 3084
917 44 83 4 406
235 27 370 1008 1518
81 498 3712
628 274 629 7152 111
429 438 184 28 3946
88 112 177
169 66 65
171 475 68
6541 2679 16
1287 104 2355
481 405 1142
433 242 276 2755
4778 955 302
261 1000 12 43 730 1029 183 3606
1392 301 3182
657 1963 543 1142
543 752 1976 250
1267 1872 1435 367 248 214 1872
242 504 702
801 68 399
398 3755 439
2723 671 51
466 3918 1142 331
438 439 4156
6836 681 2105
433 532 1177
3443 293 297 298 301 300 1536 1063
169 1977 7688
171 475 2630
12 7341 91 1828 2739
2169 1598 4 14 83
88 335 915
35 684 15 1792
1479 2473 7435 1308 1794
948 44 700 997 950
94 81 7437
1821 739 480 1240 2439
118 312 313
932 7892 646
1967 159 4107 1906 6425
169 1 766
134 201 341
1522 297 2125 1149 731 192
1113 321 393 140
169 4742 1204
86 1965 3874 510
1016 3971 642 682 15
5286 5536 1004
94 1899 81 4067
1370 107 3160
4275 1861 2277
198 140 91 3384
1962 91 3241
7893 364 273
7261 7894 5665
94 1630 3004
5829 1717 299
202 370 7349 5974
1507 61 654
2022 3003 25 1029 823
4 407 83
484 261 3544
28 1243 1509
3699 10 707 1749
391 292 451 184 247 604 2153 533 192
3071 192 306 178 12
1899 729 81
88 89 220 139 248 246
1089 2186 627 15
30 3016 15
6597 121 878 941 7895 2745
169 998 1509 3182 213
707 579 51 265
7896 606 2764
207 250 7897
6388 935 164 1509 312 1366
6867 680 7898
73 29 2026
4863 4778 477
425 2374 5355
1029 331 4869
94 1 3198
5153 7899 6381
364 1007 1518 5226
445 2051 3304 108 2535
73 723 12 4860 1425 969 1906 250
1912 184 329 579 8 1426 12
2417 1178 983 331
31 3030 246 6137
332 3266 3070 2752 1425 1253
700 95 949
57 1425 3042
503 2934 112 2793 3946
1398 844 844 4267 1517
81 68 2081
629 2993 921 13 112
147 5318 2095 1698 2306
488 297 12 1995
433 435 7900 940
974 484 201 138
2711 5472 3719 3196
7901 4032 723
771 91 2498
2901 1785 166
624 89 1008 132 794 4646
321 3474 3305
1973 1770 1571
2958 2959 361
1512 503 321
1990 1022 119
2912 57 2164
88 716 907 214
1958 1112 251
696 7902 595
1186 83 1253
519 744 7327
369 1375 26
313 312 1187
543 600 3187
169 171 475
4073 5412 2644 5121
261 1563 2587
1169 676 526 5956 1117
1460 2961 610
83 4 8
1379 4061 5935
2111 7101 1106
6177 433 1142 1525
201 1803 353 88 7903 329 15
1460 820 821 1771 593 195 12
449 1364 1315
118 273 312 313 174
73 6721 148
88 91 251
367 247 248 142 639 246
246 214 1808
292 111 75 246
247 1073 73 7904 1008 15
1937 118 706 1772
6895 3270 1636 468 1995
3390 121 189 1571 2727 1778 1792
3074 3893 1171
312 184 752 4712 3112 543 516
4 65 66 1146
5134 88 271 691
1843 2930 1321 6254 968
91 1148 343 3445
253 3045 783
557 247 905 7905 73 1336
44 927 7906
1311 2679 1531 521 807 3222 3597 7327
67 6221 4317
312 1391 370
4302 250 803 4996
10 536 139 329
1234 312 1266
323 406 8 83
7087 611 341 4107
1873 4 167
112 177 629
81 7818 800
121 1409 823
67 4 69
169 1234 1808 2052
88 639 1146
169 3864 913
2343 5079 140 167
81 800 400 3959
543 5423 7907
1398 1142 1773 15
7511 1610 15
973 7908 15 334
94 312 1958 1585 1146 702
488 484 130 4656
543 1142 2764 376 302
1358 81 6533
2199 3165 334 15
618 1006 784
45 700 7909
2643 331 1255
118 94 271
242 233 478 3895
400 65 66 1886 271
7910 3694 7911
109 91 1018
2940 7149 1843
2388 265 957
2022 136 202
3235 445 194 389 807 860 138
432 147 1724
146 4873 179
135 4143 5212 178 7018
621 274 1073 73
628 1146 14
169 171 206 475
7912 2156 2519
2781 7913 1176 7914 65
292 91 238 639
88 2188 1378 2339
118 1925 3953
12 132 4435 73 1982
3189 4612 13
7915 6135 364 871
935 271 1231 3505
524 7916 247
791 3603 270
3045 7917 7234
293 302 1529 297 298 300 301 51 1536
12 1141 16
3354 214 5030 246
1 139 438 2526
1535 488 3659
248 663 4447 139
618 3380 324 5418 784 147
1367 1891 399 265
1403 2550 4584 331
95 1081 501
248 246 4473
652 107 598 577
970 7429 15 335
976 169 2961 766
1651 1854 784 2293 1071
804 324 3380 903 618
293 1936 1912 300 3698 1536 298
1595 316 2687
43 276 1189 4849 15 2550
100 4660 486
727 3197 2130 508 68
2847 1005 144
358 7224 192 723 682
6385 488 6087
206 67 68
347 3902 968 598
1553 2137 43
7210 1554 169
533 274 91 627
901 4456 717 859
579 95 11 690
1418 353 998 935 32 4760
5818 1 195 15
45 7918 922
7919 5526 5067
562 250 278 7920
192 1096 1202
682 4715 3569 1643
6247 570 1147
5485 7921 3097
2659 1989 2088 1425
3752 1398 57 3979 261 1792 437
293 297 298 300 302 579 1536
67 2393 509 167
4413 37 807
331 341 2643
7717 1239 6263
333 306 15
88 247 248 2882 246
347 2678 598
5350 147 3361
242 88 5733 276 248 27 270 246
1155 2081 1450
6268 488 2982 1142 2525
238 396 983 1557
4 3 8 1598 83
1465 133 168
7922 6560 860
1028 192 242 12
7559 132 159
162 1357 7923 5087
138 1142 1271
514 5964 700
12 2737 28 3061
807 2581 1958
88 1267 436 91 2546
276 1378 2026
5100 7924 3692
7925 2631 3411 183
9 370 1962
780 184 112
1193 7926 1352 7927
5396 275 1523
3596 88 43 73 26
89 89 876 723 2637 166
248 343 6861
791 940 6996 73
2034 889 44
485 81 647
6890 7928 265 2019 2021
393 248 4686 774 1113
7929 1254 1253
214 7930 2595 12 214 488
5945 1000 1792
171 475 1014
445 108 2535 983
9 1950 533 192
7931 118 438
700 1390 949
110 4129 248 222 560
2285 1662 335 2858
192 343 1513
729 81 94
358 7376 56
577 4412 43
214 2339 112
2 2214 5774 7932
1189 2786 903
664 641 205 2057
169 2823 729 66
1355 206 5493 63
1675 1218 2471
12 205 28
95 490 11
7933 1588 364 1290
316 45 7934
2901 1843 4114 924 192
900 643 402 4276 265
7 1611 69
3492 905 247 2263
5256 68 1750
1598 65 66 4 83
171 680 475
4806 704 67
225 2909 248 2908
532 43 4306 15
2311 727 167
89 3136 629 45 3132 2424
248 974 1613 91 2319 563
1170 114 7497
433 624 7935
169 65 66 206 399
194 12 43 261 2841 1446
31 214 112 2339
134 86 1398 1721 111
1234 31 3225
16 247 89
3442 147 2042 1496 2043
4663 3045 2873 3385
4 83 2263
7936 1161 1850 6355
1767 987 7937
796 7938 1912 461 271 8 405
1353 316 313 586 600 2656
2 929 1033
12 159 4220 572 803 7939
398 725 726
1803 261 334
2306 4915 488 5077
1384 140 207
4517 58 1146 1012
1322 1862 903 1161 2214 2574 1232
242 176 7836 178 1028 192 334
169 2083 118 99
4150 389 308
132 1726 563 630
118 440 1799 2948
1 828 14
275 273 1846 1225
4012 247 3104 2302
242 91 181 276 562 566 270 410 88
2111 5195 32
1266 1176 656 1053
7913 7940 1359
2581 208 212
1223 4211 370
4 427 104
5368 164 6053 3452
88 12 57 214 329 92
949 4223 11
4195 7391 1528 1553
112 273 1057
65 66 800
533 783 6196 374 61 377
733 1250 723 610 3094 469
1798 4849 87 13
7901 664 334
340 3384 4182 357
313 516 312
935 140 968 214 3000 251
88 624 132 1736 6515 73 1725
7575 2432 192
194 633 328 7941
3018 7412 2121
329 275 556
370 2892 65
183 161 5519
88 1553 1608 200 138 2308
169 68 729
88 701 76 192
1798 7942 197
6315 4973 437
2758 5998 881 195 113
800 272 67
552 181 2287
625 1367 1148 91 12 248
1398 1570 1215 723
579 980 192
481 706 51 83
82 674 3340 33
1879 105 6742 3344
747 213 169
727 1348 5650 286
1719 3340 33
45 361 7943
6742 265 2081
4549 446 197 7381
330 1822 1687
747 4209 2382
596 197 250
274 176 139 214
242 605 206 1609
2135 2208 3558
88 3691 2847 1902
242 4150 2220 192
484 321 1384 4801
444 248 367 579 246
585 169 587 1367
1076 4464 2
365 1905 2734
12 7944 7945 3751
119 4705 2707 1253
596 5097 166 2093
433 201 12
118 5065 331
819 73 1316 1425 138
5418 2047 324 908
424 292 66 189 426
1720 7946 7947
57 1208 1557 397
171 475 1918
12 127 343 261 209
1073 5846 3911
2899 247 1671 133
1406 1064 1001
2827 2917 7948 1039 98
1553 3345 716
81 2757 4186
242 373 105
1186 385 4 83
364 273 2086
989 700 206
643 95 11
6186 271 4064 103
2239 4807 6787 2449
7949 2162 503
1881 2154 159
66 7950 65 6951
4222 1470 364 4409
1426 1404 119 268
31 271 32
533 6366 702
3015 1130 467
557 6009 73 25 26 390 7634
2711 321 364
4787 5636 139 15
198 207 43
1803 484 7149 676 932
7951 7952 12
3358 327 7953
308 1351 3784
12 214 2374
313 234 1063
1496 1069 1253
3715 704 67
3912 1565 2764 1785
706 1905 4 83
4 67 69 1218
7954 353 2055
89 3901 275 1408
486 271 4271
293 147 300
340 910 2104 73 261 442
1000 55 3952
367 1781 4581 589
2417 7955 1402
133 1928 1356
7506 5653 6905 6287 4877 1068
1065 65 1058 4 7
791 247 139 35 1336 334 42
652 197 107
379 3275 1990 1022 1356
73 201 138
405 4 83
212 4364 3342
340 182 694 1149
321 208 147
974 274 563 15
690 1895 1104 989
391 178 12 76
1535 57 2392 3658 1792
1360 8 7956
259 1714 6593
67 248 133 233
312 599 1685 112 6034
2963 248 91
1087 91 3053 88
7957 57 1509
807 823 33
519 520 521 522 270 523 2897
652 107 598
1936 1 86 104 1266
139 483 3799 4669 142
293 5497 297 298 301 28 300 1536
2227 2189 91
201 624 3098 7704 982 2519
88 62 2507 1408 73 112 2339
918 140 1642
1593 2915 915 297 3606
2077 1064 192
134 341 92
5029 1523 1409 1409 4478 1792
242 7958 135 7959 5013
1122 7960 167
88 624 91 691
12 222 192 838
28 2226 12
29 561 1243 1509 639
169 68 1390
353 5262 111
3521 774 207
4738 652 189 197 57
5625 4 83
3373 2433 924 2405
7961 39 402
29 782 28
4 66 83
81 272 776 28 1
5828 620 784
7343 112 31 214
657 282 583 2306
4097 2302 1171 1008
118 1318 271
973 814 5261
38 39 51
442 881 261 2051 3304 847
91 563 484
628 638 234 214 31
7962 138 4101
2425 168 192 37
121 2686 2697
1894 2017 2086
65 3070 1364 750 7251
438 104 2189
2421 227 787 7963
4317 67 6221 589
169 4822 174 175
1 4 104
598 5060 7298 222
505 2281 6808 3606
1242 675 55 7964
793 533 994
1588 1074 3455 6542
567 214 504
488 2938 5854
406 4 8 83
4 2 427
89 139 91 1063
267 1919 1267
3385 6471 6683 2574
1189 275 2017
189 2727 4367 7965 147
3027 4556 201 138
1609 743 881 334 1337
1512 2211 3044 1529 15
169 206 892 1699
242 5786 3782 5484 4646
827 275 195 192 1267 331
2417 983 1557
2017 140 1159 1253
2632 1 461
1838 690 297 298 1536 15
88 371 119 3653
7966 835 797 2312
935 5236 274
265 402 51
2937 4299 545 1073 7967
628 206 4
1837 671 181 579
1401 772 7968
9 1392 932 3883
561 7969 7970 919
292 12 445 108
94 95 949 501
2145 456 7971 3403
7 536 329
992 736 57 430 2226
2954 2570 977 705
219 438 234 67 1075
31 1545 3944
1322 1161 859 1067
3752 563 1151 627 7972 2245
6938 1158 67
3052 248 246 306
31 577 435 3163 1613
1826 1578 5416 2524
94 95 700
293 1912 300 301 147
639 488 1243 1722 91 32
274 973 1307 73
31 557 3855 246
3450 66 206 1146 11 3026
700 105 991 1859
595 2980 723 1142
579 3475 265 400
2278 1838 192
88 1398 1073 91 133
480 2810 3250 739
3390 189 1000 2487
2038 1402 2176 1253
637 32 15 4849
4756 992 239
134 341 2054
416 62 1108
88 247 73 1008 610 946
948 989 950
869 454 2059 547
275 316 690 7973 600 543 112
652 107 983
2023 174 147
1 2386 181 399
73 1101 1425
2289 3695 2974 4675
948 501 11
57 794 7706
2565 1668 7974 1185
356 1737 7651
2303 251 2972 1164 1560
130 716 2517 250 598 113 306
4 83 407
4696 552 1513 521 138
1176 3452 7975
274 275 927 397 7976 112
1522 435 56 6117
1338 1460 1060 2205
2836 488 159 76 147
295 296 1529 103
303 45 67 51
8 31 5549 3619
436 275 5823
91 73 1779
253 7977 3169
28 1403 2847 3061 12
7978 2296 292
1570 2196 2637
505 894 2697
881 1350 78
29 28 29 1243 1509 247 27
2901 5511 2901 15 488
109 192 419
353 1916 192
7402 729 2016
1418 88 1191 274 1779
1120 250 4194 2643
562 1073 15 946
171 475 5838 1467
1781 932 7979 6522
152 1480 159
1253 95 7980
7981 140 73 278
1 242 702
6037 274 3678
7982 445 108 107
9 1392 1940 234
1603 275 690 2634 329 4655
1189 1803 1502 335
95 949 501 702
134 791 1
2481 2213 28
134 180 3287 6688
67 51 429
1092 4463 27 112
7868 521 26
6357 197 814
1985 333 165 2749 3896 61
3694 4017 7983
29 30 557 723
6541 536 16
7054 7984 1645
132 91 563
1874 2086 1240
192 69 5500
433 328 838
1 313 234
2271 7985 282
225 7986 138
317 3644 7987 1560
1843 2281 600 1598 2840
476 1817 370 1635
1 265 104
4665 2980 6662 2265 178 2266
1244 948 501 950
88 2498 4260 629 444 214 2012
118 271 7112 993
668 31 214 62 1155 31 214
1170 1350 192
4738 45 88
11 95 949 997
7088 406 3021 104
433 904 1297 1334 1117
646 62 33
1843 2252 992 4656 4394 446
552 2199 334
5552 3882 7988
4039 981 83
562 235 91
192 1509 12
1642 5253 1856
321 393 140 250 147
935 184 3523 3524
201 31 89 459 2556 75
159 4562 1642
1345 659 260 281
1826 5234 3089 285 2205
1798 1474 3067 370
628 1162 112
7989 936 1781
7513 94 81
2429 718 399
12 1707 152 2287 2156
3596 1408 4679
5443 165 6470 1995
935 850 860
301 83 4 406
419 4062 6150
4602 575 222
169 9 1981
1765 2197 87
1639 2589 1177 1608
247 7973 752 543
700 499 702 95 1608 997
776 73 5803
1338 1060 5698
7990 1322 324 2699 620 784
88 274 275 395 13
3233 533 5705 629 630
1267 275 4454 794
628 65 66 4
94 499 95 501
876 57 61 192 511
2426 935 1939 112 2339
169 2179 83
1161 73 250 3172
611 1246 1007 212
169 65 66 68
998 181 838
407 409 13
505 492 91 3321 683
55 887 675 3735 7102 6748
323 2878 15 42
2223 2447 6076 6211 6210 4958 1014
495 76 4881
353 73 946
187 484 5298 152 974
67 2484 68
3286 936 3845
5993 335 7991
7 2179 11
169 1351 68
4032 342 192
12 592 593 405
710 932 690 2686 4779 26
4602 184 955 7992
253 502 230
925 44 1393
88 624 332 12 214 2686
7993 7994 234
797 2656 1789 73 1792
974 484 15
88 214 390 1378
104 1841 31 247
292 234 4 4580
353 6301 1916 329 15
132 115 15
429 2189 1292 87
6470 2 5837 2214
625 1415 731 684
118 1375 5693
704 1156 92
3514 754 111
222 511 1792
177 104 1111
3974 547 2660
248 1185 1851
26 1427 5801
973 746 2666 723 15
118 273 3606
6631 800 1917
600 312 599
4 83 407
512 1305 7995
7 68 878 65
525 5790 2038 7996
331 709 2519
312 2130 7997 3577 7998 589
776 1353 600 78
6674 250 85
371 274 1243 3435
247 248 557 246 88
293 1529 297 298 300 51 1536
1240 417 271 1113 2275
2591 1311 562 91 248
400 651 73 132
398 219 301
73 2550 1183
21 1230 19
5265 2855 4115
5 2080 2081
357 844 4267
7999 371 274
562 139 91 248 246
3699 51 167
932 1915 7245
432 61 2196
668 1913 33
3623 43 1790 261
94 543 1618 181 212
76 3783 547
620 784 147
1364 8000 6006
917 29 2094 932 112
4388 4389 878 192
207 396 4553
1563 484 349
1 1225 192
358 992 3597
7288 358 1976
533 309 251
499 95 78 707 579
169 1553 2229
433 1509 3782
682 844 4267
12 329 147 166
488 416 691
8001 112 547
936 5918 491
12 629 370 329
118 1281 1759 242 12 610 838
1158 67 4 69
621 791 132 247 91 16
10 837 5672 750 104
8002 2181 8003
1979 793 1
994 1553 3494 5184
505 5912 411 809 15 1063
248 140 2498
741 2742 7020 5210
332 3087 770
3969 1077 8004 1449 192
353 225 556
4 5500 83
1608 2941 691
595 250 1636
1902 31 309
169 2130 68 3208
739 83 4 491
340 1989 184 6577
166 1142 1106 1346
7 112 8005
2992 2707 2991
1278 1279 6772
4971 1843 974 484 274 214
37 5988 2185 1431
38 291 2248
88 1509 1997
4 399 206
169 28 213
633 83 4 491
1108 62 4845
1 139 438
5799 2109 870 287
804 8006 361
207 8007 847
1936 510 261
782 31 214 222 28
94 3661 316 3883 331
370 192 1267
3543 1723 197 4845
881 1337 596
5021 316 1073
2905 2453 8008
5454 7013 690
286 214 112 2407
733 12 432
391 4062 178 12
803 192 15
587 111 4020
544 893 1802
333 1427 630 4958
94 271 706
807 33 83
1803 2356 572
824 633 875
647 2570 1213 5956
373 35 511
95 501 579
225 782 28
4616 1142 4617
322 31 435 1771
456 147 4965 8009
88 242 91 208 2432 1290 308
444 91 26
242 605 8010
1723 1479 445 1480
169 1541 713
6317 132 73 730 946 823
3562 91 248 7731 28 639
7967 2964 4886 5925
1789 57 1792
2472 814 250 349
5615 12 598 357 28
2851 3675 47 4550 965
1645 6446 560
242 65 1367 5515
8011 3707 4175 7042 117
2783 1989 2516 192
29 1092 629 4603 251
2633 332 3384
13 2744 3021 1763 6559
31 2315 3066
1171 399 787
5404 2432 61
1513 181 212
5763 6285 1364
91 5630 1643 483 3704
593 3876 2719 1331
552 6800 297 543 468
94 2650 167
65 66 67 69
4790 169 13
94 95 949 501
1176 486 3177 272
5234 7823 7824 723 547
8012 242 248 248 774
3106 8013 8014 155 1253 3534 1446
3848 1 13 112
723 425 1077
5389 4079 544 259
396 1557 1724
600 702 316
577 413 213
358 89 306 946
1607 302 579 297 298 299 300 293 51 8015 8016
169 3455 1
7955 118 739 491
1479 593 341 744
96 6362 15
624 982 92 410
433 5705 275 5155
547 1006 3331 805 109
7495 1683 1171
89 247 248 206 246
400 76 5949
700 94 95
88 915 57 26
887 5848 633 968
1076 1253 8017
486 81 2167
7 65 427 66
111 3514 2328
6483 1865 2384
577 596 442 4549
242 1803 1645 3979
73 15 1311
1267 2906 205
1292 2978 3728
597 3132 202
1126 1311 88
329 353 410
2953 265 1704
505 2783 222
620 803 324
194 73 2076
31 435 4411
702 183 147
2864 275 1014
4 427 2530
8018 4632 930
927 632 3501 213
7936 739 804 929 532 59
7029 1670 2003 250
508 2811 685
618 573 784 324
2704 6561 1104
4737 332 1142
4 3714 83
28 892 169
242 248 639
893 1141 581 2697
6954 331 442
2816 4045 2470
690 2950 579 406
4415 1356 2098
1848 1186 1121 1157
207 1229 2221 364 691
5994 265 3924 3925
225 1142 1202 973
2303 1272 208 1075
192 1522 548
671 2851 553
91 278 1086
607 89 247 5107 142
358 3219 881 334
118 1509 1233
1965 91 639
6219 169 1918
675 1640 1117
8019 1936 2022 1000 1146 28 702 1106
43 905 214 3691
8020 427 898
8021 714 715
3004 3906 259
89 1243 1509 27
433 7 174 1374
1993 910 1008
1986 3306 257
88 91 1290
1 8 15 946
4 1884 83
132 1189 390 16
7251 1202 209 2388
796 577 524 4108 8022
71 5998 3820
2634 242 2000 723 192 331
192 57 1073
212 1618 2581 1513 181
624 2838 91 562 639
651 1522 15 1407
715 1496 1253
1871 35 1792
99 2946 39
367 2135 704 1145
14 5695 51 265
234 31 214
309 3748 312
5239 1320 1254
488 1243 235 91
2412 1243 88
169 1524 629 416 4743 271 28
974 484 2841 335 15 1334
3818 3819 67
628 234 1571 214 236
3448 353 1610 7702 1995
4 66 65
3845 780 1364 1358
242 91 5134 250 270
169 892 65 66
714 715 715 5454 3172
4760 214 535
4258 195 3708 1828 4232
365 321 251
1873 5162 706 304
3354 3060 246
316 776 2167 28
1186 407 169
503 321 212 1075
8 1524 930
353 1449 5349
45 4220 24
354 1662 1598
4 1630 83
771 208 553
575 2495 3863
1433 4394 446 598
702 438 4156 147
3443 293 5498 1536 300 1913 301 8 298 1063
2630 5901 4710
398 312 599 3736
1777 1554 91
619 1302 5196
6437 88 915 968 335
6522 589 6117
810 132 16 15
3243 1474 1171
8023 248 3879
1150 4646 88
1605 13 2386 5015 112
88 496 1936
438 2432 610
89 389 1573 331 178
312 151 6770
234 4601 2328 4481
1190 561 207
8024 662 1117
1608 271 251
6911 866 233
264 2180 517 1894
657 6385 73 2306
2213 800 169
577 1148 405
983 630 334
4690 259 234 5021
710 771 3204 91 248 639
31 998 275 136 192 1748
618 324 633 620 244
2396 436 91 222
118 12 275 13 1658 15
94 81 1004
118 850 167
1398 1215 723
1843 682 1293 905 261 2800
2247 1375 312 429
1189 1277 841
2112 1754 478
4738 2678 197
3390 8025 2429 192
1177 1115 2859
5621 1141 1096
1 104 271
2638 205 44
323 528 335 3229
275 914 690 112
505 1798 2954 16 578
6 2023 73
321 1272 212 1075
2315 2677 214
8026 449 2902
670 65 66
3388 68 405
502 8027 1174
2728 3198 67
3728 2815 7163
171 475 66 67
197 652 107
2239 2939 1531
2446 181 37 722
65 240 707
94 2731 4121 26 691 312
2783 261 630
242 1712 488 333
194 335 4177
1189 104 335
1535 2077 2727
788 2878 15
87 8028 932 1384 334
506 3700 1918
169 6619 2407 235
1089 562 329 16
2447 7435 250 8029
6322 1139 274 403 1509 73
1894 3022 705
201 371 169 5095 276 5096 4555
8030 675 630 5067 3735
3069 1894 691
379 380 1523
4741 2296 2297 2616
1355 235 91 248 836 178
8031 3817 12
8032 732 8033 2737
534 7782 192
5391 292 705
8034 67 579
1603 654 12 28 104
6164 206 1171
625 91 691 209
81 45 167
11 1859 95
1188 134 8035
94 948 67 11
2040 333 105 1525 222 138
875 783 420 339
1123 3475 265 441
136 138 1565
766 5695 167
118 1375 2042 3461 2043
5784 1507 2457
8036 65 66
91 3062 3929
716 3964 723
432 178 12 13
275 353 1682 2947
580 1812 15
418 1077 8037 133
393 774 2583
575 966 3173
86 2279 522 2429
700 949 1135
5993 206 15
973 718 2385
910 3010 222 451 8038
2953 1816 1879 508 1218
2998 1337 985
332 442 3030 2633
159 261 2784 1446
81 213 680
970 701 5630 8039 4560 335
6219 292 169 66 3720
7843 12 2357 3012
169 2379 407
435 1242 108 445
2701 704 111
65 83 4 407
2470 5319 488
321 393 1982 209
212 181 543 1513 181
88 4056 27 112
261 5619 731
4 587 491 83
610 1393 488
4922 169 458
189 2205 1867
433 29 1092 629 1288 6202 251
1193 2976 706
442 331 1636 242
167 485 265
65 66 206
998 247 2625
723 5367 1215
3233 207 8040
2407 45 8041
2930 4907 1427
2562 690 1374
2656 95 67
3676 89 5508 139 91 248 639
7358 804 5280
88 5056 134 3417
3177 3179 5471 265
994 2430 3377
2875 5054 2876
6461 73 1316 250
413 95 490 501 1859
710 28 6308
1508 1383 445
1186 169 39
8042 98 141 1067 98
987 791 4748 2641 1402 192
302 43 297 298 579 4734 1657 51 4408 1529
442 135 3411 1636
55 743 250
3549 992 560 949 11
248 139 28
814 1723 1562
1024 945 1811
4660 7883 409 2221
1363 1894 508 1351
678 206 68
924 16 195
353 214 466 331
3423 212 244
624 214 3711 517
1723 1000 3413
61 7196 1598
88 91 488 1155 112 246 32
1393 2159 586 44
333 206 2494 15
929 2214 230
814 349 358
627 723 6156
510 682 510 1423 334
358 31 12 1754
3707 7042 4175 117 7993
1000 744 429
1000 739 73
4143 61 3267
2380 1253 1863
2485 35 1792
2527 2298 1432 83 491
628 31 651 1730 31 214 8
7195 488 6444
2342 91 1880
26 710 267 118
1 139 5072
845 682 214 2800
201 451 3071 12
73 8043 6947
8044 250 1725
968 194 12 932 8045 2302 1001
169 1234 112
4842 206 399
89 1073 247 248 246
222 371 1016
89 7900 8046 4556
248 1141 6017
312 57 1425
55 1760 864
2930 793 5381
365 3966 212 8047
983 1384 630 442
165 3132 205
407 7 481
1188 440 864 244 2046
2953 1899 81
365 1816 5900 212
1267 611 604 992 239
248 562 89
957 364 3026
91 562 493
347 1843 62
445 107 108 983
8048 1250 8049
73 1919 132 30 136 924 5393 15
1765 1384 197 3544 1232 3016
118 3587 3180 120 5119 1199 112 5120
596 2076 251
1673 8050 6287
486 100 67 68 69
275 2132 12
3850 8051 1995
88 91 222
81 1358 80
1107 1879 486
561 91 1290 1047
391 356 595 451
31 2684 435 935 1170 1408 2026 1350 8052
1223 1176 8053
767 1060 1073
5214 331 1703
73 29 91 563 250
11 95 949 1859
112 302 1906
1965 8039 2199 121
4434 129 29
169 312 5390 670
3694 6983 1468 81
2783 1950 2904 261 1177 250 4982
1911 484 8054 274 73
365 2796 860
6812 723 177 6434 547
398 1946 5632 1364 2302
844 335 4803
776 78 95 700
317 935 6528
742 2504 206 2530
197 1276 107
31 2209 782 28 639
433 1355 1465 629 45
692 111 8
610 8055 1193
57 3209 8056
488 2271 259
433 658 940 6682
4714 1234 1636 3746
273 370 388
467 7370 15
62 2516 1609 1873
76 691 6388 321
73 8057 4052
664 1001 1001
1474 31 214 235
68 1541 444
7955 8058 333 1571 1382
138 1142 2580
532 3104 2425
365 2654 241
718 8059 61 723 35 98 15
4519 16 3488
73 132 91 563
796 1391 1509
2281 247 276 16
7586 604 596
324 929 1161 8060 147 3250 576
502 100 206
628 2687 4 83 407
38 65 66 99
276 68 3301 11
234 213 265
1353 1354 5660
3045 7234 1933
169 66 65
670 3677 265
192 178 158 419
242 994 353 2087 6841
1098 6250 8061
391 1134 433
214 974 274
7840 316 5112 15
213 1661 3620
265 1891 1892 1204 51 167
842 2124 5967
575 634 1909
433 178 12 183
2672 4746 15
2257 6093 590
651 7513 4023 1438 437
118 89 1565 181 91
7198 2917 2346 7992
2277 361 2958
8062 28 1528
483 433 2859 261 1177 1117
26 3596 691
727 8063 4136
3603 553 1085
6537 1853 6459
271 8064 87
66 45 67 4 69
484 676 1384 244
4 69 83 407
8065 370 1008
599 316 215
1204 1737 3539 1142
169 5451 4067 8066 2130
134 580 275 1550
321 121 2744 8067
533 1906 4982
201 192 5155
1827 5001 397
478 647 7807
267 1937 219
107 2093 197
88 112 31 82
3411 22 940 2887 73 8057
3623 8068 3086 2883 192
1146 169 716 2144
88 7484 4454
31 234 31 214
2796 321 140 214 1113
88 492 274 4417 1086 1408 132 437
73 7035 1881 16
107 468 1560
480 739 104
2298 8069 1253
4311 3238 1843
1467 1854 147
91 367 562
66 6036 248
707 51 169
2581 365 212
353 5337 4123 192 2055
2283 5580 397
242 4045 572
8070 566 409 207
391 276 178 13
43 446 2784 2841 15
2447 47 7479
2543 66 292
69 68 4
7265 533 552 1636
8071 664 2602 723 281
5623 8072 164 7214
330 1067 140
997 949 95 1351
5065 1803 2320 321 3997 6366 4220
8073 8074 4454
2223 309 3715 427 4045
2077 6714 6714 192 1106
3649 2357 633 83
88 741 7125 1462
242 994 353
88 4325 1177 915
723 1215 723
399 68 4271 4279
26 6374 7898
3070 1606 587 147
2172 1005 68 3321
5926 8075 9 0 1313 340 484
317 3644 7987
73 2667 214
651 341 1351
1404 119 431 121 18
433 275 1626 405 750 138 1023
2626 2318 435 878 1459 192 3284
242 192 73 1336
118 7348 2978
1636 442 476 1757 3827
118 3726 438 313 702
1398 271 104
353 225 205
433 242 994
8076 1142 6458
94 671 1026 517 51
13 510 511
2189 3009 13
169 1584 3625
727 1858 6624
238 747 147
575 10 1651 5709 784
8077 468 242 353
2077 189 3799 222 15
1425 197 57
4223 265 630
435 112 7 8 31
165 1509 630 5110
8078 1792 210
1318 1860 42
3596 316 2518 1067
5615 1822 358
247 73 19 577 739
94 81 967
332 12 15
39 817 102 818 1509 101 51
1354 630 182 192 468
1 195 192
31 214 6577
3813 6179 4535
7667 2312 1523 222 6187 511 15
251 1608 1474 250
247 248 91 246
3017 6722 3237
347 814 358
5069 567 47 149
6479 5830 986 3230
486 65 66 67 4
3443 1536 297 298 1063
1202 1 111
438 139 2224
5471 707 7480
2159 3715 8079 8080
3536 2650 2812
8081 4046 8082 15
998 292 8083 935 1148 577
5333 8084 100 1474
134 2116 804 327
400 164 690 1580
330 4605 397
169 62 7024
340 2148 1867
199 508 878 1894 691
27 1374 1143
1465 957 468 1995
62 95 11
6053 1349 458
6257 4045 498
474 66 399
1936 1912 302 301
2911 8085 321
107 983 358
88 533 915 189 331 468
253 6459 1631
4794 1930 1225 213
596 1643 881 598 3457
294 1 192
3171 112 1360 1254
88 2172 629
510 814 349
8086 66 206 65
8087 4 83
2103 932 198
2418 165 2429
95 776 1859
1077 1073 3505 3738
2781 1367 206 8088
1593 8089 297 298 5112
192 3303 61 8090
35 1881 2312
6449 57 6767
67 4315 1580
620 3035 324
4079 1142 1830
490 4 83
678 206 68
219 2859 4011 1189
169 312 671 629
4202 1800 1189
1791 184 523 5205 7862
134 94 1818 398
893 545 2271 6480
2268 2 4290
651 664 3331 2328 409 1560
1318 543 117
238 194 2088 568 2075
430 353 957 2945 1695 31 246
1122 2694 3452
6013 57 1425 16
4898 2389 7251 3371 6279
353 1553 1347 274 225 73 177
5367 2633 4 83
11 948 950
2918 132 1725 15
65 7507 66 4
1 801 66
1609 983 445 108 530
992 87 1798 2328 483 84 2075
708 579 709
118 1089 57
1022 1147 119
81 272 399
1588 596 1742 356
91 7438 878 1063
6535 598 1609 1766
88 3330 3543 13 91 5236
5171 1540 1584 729
370 2076 251
2314 306 82 82
690 28 104
169 62 357
198 317 2052 157
4286 7351 1104
1697 3691 7994
353 1202 604
31 1425 2304
235 112 178 2339 1378
1418 248 32
12 8091 690 13 1563
31 629 60 271 1290
433 2285 304
791 435 26 31
1136 378 1718 209 5029
265 707 39
292 504 1243 235 178 12
935 112 5389
2456 1507 2737
29 1243 1509 747
219 536 538
2380 875 783 857
1398 234 214
1122 611 627 1971
133 57 823
1770 732 532
9 1509 370
1798 2679 4762 2328 329
429 955 3411 610
4 7 429 83
1790 7508 35
121 2153 1654
201 45 2022 192 2293
329 1572 2550
62 270 15
95 700 949
556 105 1119
1398 8092 723 192
99 6414 68 559
4398 6658 1853
358 1936 2111 2310 189 1785 28
327 2277 148
4629 467 598
214 31 3927
234 105 214 236 2849
556 1936 2310 1685 7307 15
1253 909 184
936 2131 8093
1 1846 4059 351 2811
242 605 2234 57 6601
4023 8094 2302 4484
35 511 1792
438 139 6204
2887 949 11
94 81 729
66 257 1085
341 1367 1368
4729 8095 478 104
120 4 83
807 1215 35
1875 739 5998
35 373 521
3699 989 2379
504 66 700 1619 7998
2963 91 248
814 6917 1136
652 2003 250 598
5153 214 2733 8096
1937 1 3548 1315
118 4526 510 1246 935 5396
1803 12 332
5342 5221 2216
1246 365 4526 6950
2911 562 91
88 932 73
1312 121 1778 166
206 68 7487
3559 486 3560
210 408 208 212
184 439 250 1146 3067 3068
41 8097 419
1429 88 2847 89
1074 989 206 11
1726 2806 207
170 171 94
1 1315 2227
7 301 4 83
1089 31 194 2770 8098 8099 159
753 208 212 1007
1433 200 5321 13
2719 159 331
5052 238 2961
169 67 51
1540 729 81
274 372 4689
670 1265 271
169 980 4
1183 209 547
1155 31 214
313 399 28
88 353 7322 112
6140 8100 61 723
206 1609 864 983 56
16 1406 270 1025
4762 78 2072
1591 183 916
1272 208 212
1560 140 1121 168 1253
7890 121 8101
65 66 2246 4 83
169 206 66 65
144 130 15
169 1234 629 5408
189 1790 4907 24 2487
253 7767 325
1029 488 969
76 98 6514
560 282 6480
88 157 61 112 15
604 242 3166
132 1340 3915
1717 1785 15 1936
690 1874 1682
1 5631 1407
582 119 846
3298 730 12 179
2654 206 1359
1408 782 246
418 247 905 28
723 1752 544 1356
1570 1571 1755
169 104 51
110 91 3417
111 635 1146
134 1854 117 83 8102
940 442 969
169 800 399
8103 141 7224 192
365 238 364
165 1067 15
706 1041 239
73 222 32
796 8104 2447
265 2081 8105
273 1833 2387 331 914 521 2386 2794
8021 5880 5157
91 563 484
234 1509 4 83
998 964 271
8106 814 15
2295 133 136
3514 292 12 435 1006 547
1509 68 104
561 1007 31
1936 12 166
1426 1912 579
707 698 700 702
88 2657 309
2656 316 752 543
65 66 1200
26 1 2227 15
915 73 1898 838 3510 4803
839 44 3615 3411
6955 1291 1204 8107
293 1129 1912 297 298 300 301 302 1536 147
1 99 357
118 1408 115
664 665 1001 1792
68 68 1390
1186 62 87
393 3267 321
3369 247 1754 31 214
2781 198 6554 1704 508
132 2586 16 547
234 4 407
1884 83 1058 4
758 133 82
353 606 4555 331 2643
4 1391 66 83
703 2211 2927
3452 671 2613
3729 6286 3229
2186 2887 2132 331
134 2817 15
91 562 112 639 177
1418 88 1191
1233 1697 206 6842 4 83
5560 253 1086
4642 807 470
26 2196 1067
2545 6104 2719
8108 929 8109 709
9 7 427 6204
242 8110 103 67
132 117 16
889 659 250 281
1702 1952 119
312 309 316 599 76 1976 1560
3752 353 225 111
1142 1689 1180
169 747 234 8111 2397
118 1467 1644 45
3353 12 57 633 1425 15
624 65 529 1803 92
935 8112 370
892 274 248
562 248 246
8113 647 8114
358 493 159
2009 803 407
31 370 2177
171 475 69
5920 208 321
5079 860 2799
1204 2063 1551 736
2159 522 2280
1458 8115 15 684
3617 159 73 1270
1226 1063 730 261
1142 378 306
197 1760 206 331
4711 4796 3730
148 664 1928
510 184 1331
8116 3527 123
533 1741 3558
2447 5379 2287 6425 209
424 163 67
248 1086 662
1 276 1142
30 6009 73 6917
8117 91 1478 639
2234 983 6601
2944 438 3370 8118 135
88 119 395 1126 112 823 29
28 3162 1064 12
2996 57 1880 15
8105 81 2873 206
358 3457 881
242 4070 7406
610 1712 306
192 597 12 2634
4361 1912 1426 12
216 73 414 691
169 3521 1906 3942
1 1315 1937
409 2221 8119
623 31 2595
2364 666 419 461 61
2239 6540 6603
340 442 1609 73 864 598 244 222
88 1356 8120 5442
2678 864 197 206
486 441 4842
433 595 432
112 31 214 2339 3143
1985 2418 28
7853 405 2645
330 1822 547
2199 2243 333
446 15 159
134 358 1936 51 1529 166
30 682 2550 2572
1179 433 8121
710 31 3516
1878 239 183
944 3486 1590
1287 1507 319
1826 28 169
1429 629 247
3282 955 543
134 689 1870 4917 8122
441 265 2799
607 1086 3074 639
198 207 2221 328 1288
5629 442 533 630
484 848 106
433 12 3086 8123 730 12 192
26 357 165
28 3061 2737 1937
1754 1713 2737
419 723 192 15
274 7374 343 73 5978
88 89 1073 139 1695
8124 1654 4465
618 3380 331 1460
391 533 358 442 178
484 87 3544
134 604 587
88 91 343 1008
169 206 100 916
88 638 225 405 112 31 214
118 167 4069
275 1553 274
43 73 329
260 2034 3082
31 15 1259
347 106 107 1827
242 998 915 4045 88
2298 5685 491
364 238 365
169 62 1467 81 2130
259 897 1015 898 1014
73 683 2898
51 1891 265 1892 1204
176 1965 91 1289
66 1553 169
309 1246 212 5755
88 274 234
2769 177 1253
169 1158 399
1977 5807 1756
201 3623 201 138
973 566 251
332 12 73 5151 3241 1957
1 1992 139 15
87 1186 206
329 341 275 134
118 2978 1681
1688 2816 466 409
9 2146 1694
3857 4211 129
1064 83 1828 1877
3450 95 501 1859
2234 6601 35
242 442 1656 2641 1135 5495
1127 624 132 73
88 248 562 89
4738 3235 1557
274 5135 251 4237
316 4742 1204
398 917 1818
6472 442 1867
1698 2942 166
2940 1950 1267 8125 251
1305 8126 1081 167
88 915 2417 2523
628 1267 88 109 91
630 192 354 12
7660 407 3800
321 121 140
88 2899 1162 563 1113 4002
7477 1321 730 4246
1950 2904 446 15
2245 1808 561
83 4 7654 491
8127 1246 463
43 2141 3104
562 624 92 7707 91
2148 15 3593 547
1591 316 385
371 905 3265 563 1276
1089 1936 3642
892 629 140 2997 1266
2899 274 222 2226 15
3208 8128 15
949 95 700
587 1630 5083
595 192 205 1395
1077 12 1571
700 707 95
1452 8129 1113
65 66 1146 4
7224 2784 121 1425 15
702 95 1608 949 501
782 246 1608 209
1770 12 3173
6726 903 361
932 561 1243 1231
129 212 157
2179 8130 4740
291 273 212
61 723 15
624 248 8131
484 563 974
171 475 7574
88 8132 247 138
118 599 316 1375
178 12 2111 3097 1598
365 364 706
502 2233 2836
3291 4314 4712 488
1243 1722 639
3452 164 3198 265
1213 777 1253
358 4413 7380 61 1063
481 29 73 31
88 638 696 1 214 27 278
274 275 1705 745 91
2234 3126 5157
2364 3667 12 352
147 2320 2149
3136 7905 2827 61
4531 1032 118 7526 2538
3689 619 620
275 192 333 2634
1972 275 924
690 968 706 723
989 990 1859
7985 581 259 2697
1554 192 1509 2735
31 309 504 435 276
1886 1158 1351
690 579 406
4 427 68
1065 2447 227
5589 274 3086 2022 73 730
2483 248 1290
5547 15 1871 35 1667 334 5440
1950 31 662 261 73 250
2172 57 1509 432 1928
1240 57 5394 3003
8133 3687 3688 547
133 475 44
682 15 192
8134 197 6601
293 301 300
968 2126 8135
9 1392 370 14
12 973 706 329 1023
12 562 248 246
5412 6143 4486 7143
8126 706 1749
8136 8137 331
94 1004 4208 81 1218
1758 271 1025
974 323 87 3158
1509 562 147 1511
1 2393 509 167
2744 7118 1246 7119
134 73 2836 5454 6709
88 1086 7569 1126
1406 702 222
710 12 7087 3086
3694 1986 1933
499 95 690
3827 3615 4052
9 316 178 157
1523 1409 4077 299 1792
347 88 915
1496 804 3532 2786
132 29 782 28
5065 317 1
416 691 321
998 438 313 566
134 3376 7863 184 1550
1329 4236 4571 39
248 8138 3435
324 849 2880
1524 1073 27 235 8
7822 1571 3564 8139
330 1826 1687
413 1 4014
932 192 979
32 3562 248 2396
4843 2239 7564 2098 57
727 8140 1682
51 7 406
169 777 424 5452 426
580 282 955
1951 983 1766
2025 89 838 5118
271 1799 251
234 6427 766
253 4465 2381
12 6288 633 15 166
492 1426 184 329 8141
4 1693 892
194 12 57 837 7196 2111 6714 28
2678 2125 5261 3807 61
192 3741 73
2353 1608 691 2275
169 65 66 489
73 91 222
1193 1758 2978
1716 504 598 1560 72
1107 4660 1104 5550
1448 66 370 3996
12 2686 1375 73 5992
8142 783 1462
354 1266 730 12 192
543 2240 73
2179 169 4
118 3115 3229
8143 247 212
169 66 65
12 15 684
293 297 298 299 300 301 51
2613 976 5581
1901 1056 700 514 301 3728
8144 8145 543
358 618 5418
88 3086 6674
370 8146 4 83
2923 662 8147 15
488 6208 4664 570 2690
88 1118 1494 1598 115 3748
1756 15 1340 12
668 2878 73 8148
332 3590 43 3003 3814
1507 169 117
88 4226 1
4790 169 1148 906
5855 4756 407
600 1818 8149
76 195 1594
113 559 400
968 364 1803
88 367 343 2666 112
374 723 192 15
2743 111 547
2135 1370 2017
8150 4581 1080
804 8151 657
238 240 696 1757 2432
680 1648 213
94 81 68
1793 121 1142 111
347 118 598
340 242 1741 442 4052
547 12 1957 1173
312 314 75
293 297 298 299 300 2169 301 1529
5912 35 1792
566 271 690
1695 91 1872 27
771 215 943 5004
312 1113 4266
254 1307 250 251
94 702 95 11
435 31 246
4665 771 178 2303
8152 2665 3385
4482 1170 675 3735
505 31 214 724
2836 61 323 6098 28
5588 66 68
4248 219 373 107
2531 3839 4099 3583 8153
3645 6409 1356
274 973 845 5106
8154 1732 238 7818 4067 8155 2046 1733
4 406 83 112
41 43 335 7983
1315 2145 791
118 316 600
438 503 1421
118 1153 247 1408 2793
1176 1469 8156
3173 804 2116
332 353 6308 12 73
88 32 292
702 377 3161 1956 111
1175 2836 3422 696 572
2566 702 3405 696 456 177 5021
293 2126 15 42
11 501 5910
510 333 57 4393 35 192 1792
1 438 1315
535 81 272
88 3771 2686 563
5048 2162 192
1123 164 265
1660 1894 271
88 274 326
1491 7787 1608 335 433 1504
429 4134 1905
91 140 1671
12 43 7939 8157 1708
6037 3591 776 73 78 4535
664 334 1792
1544 73 370
1000 7737 745 8158 3397
668 1205 524
1393 610 44
379 380 1792
3877 66 8027 65
4311 182 2247
73 250 335
1 322 207
2169 1529 1912
31 274 329
227 1198 3437
974 2159 234 706 14
391 9 316 3981 723
8159 43 2893 91 563 222
51 423 387
1418 639 367
599 118 267 251
365 273 8160
935 118 1366
690 4178 174 1366
62 445 108
599 1976 273
31 6188 27 246
1530 5187 4465 2966
1107 4660 860 5550
599 112 316 209
628 31 2208
184 139 73
2116 361 1733
274 1671 261 301
1142 547 2660
1651 739 784
81 3694 420 14
130 197 445 4519 3638
3227 3097 1636 349
5476 4349 353 1916
65 66 5306 1257
9 95 700
1488 502 662 3940 335
1520 3425 68 963
207 2292 4869
198 365 43
646 6472 7127 1408 26
7513 3237 2654
548 1089 868 261 3984 3602 192
31 1398 1241 8161 343 435 178 1189
4790 1898 265
365 364 595
8162 879 1253
1719 61 5630 15
6359 57 4675
309 504 1113 251
3815 432 1967
99 51 838
7745 562 1554 112 5205
169 65 66 2407
177 557 26 111
169 1553 2737 3391
3912 1113 147
710 1937 835 28
267 7042 3305 147 1171 469
114 8163 6949
192 316 1026 1898
577 720 166 1995
1665 983 106
212 45 1678 589
44 438 439 250
134 86 1253
35 192 6602
8164 577 4994 6351
25 32 3817
1507 560 61
2090 502 214
3940 4339 173
565 1075 935 140
132 1073 562 1800 16
668 372 73
3319 458 242 248 2179
488 723 547
715 714 715
1004 81 5451 3217 68
31 214 916
577 521 1001
2298 866 491
284 178 2637
265 206 958
1444 191 261 924 630
88 31 560 247 2208
331 521 1703
73 446 15
629 6785 91 2846 117
242 275 1367 475 308
1014 659 183
1378 251 29
817 860 818
682 329 192
1236 438 95
1452 533 353 2430 722 2734 113 8165
1306 321 274 76
804 2116 2765 739
225 3694 557 570
1549 6312 1437 660 111 5250
797 197 8166
88 624 274 2029
425 192 45
1598 4 4591
1982 4202 1316
1578 928 589
365 147 8167
3744 7751 2 633 739 250
704 996 3391
3274 65 66 4 1330 83
7294 8168 8169
1311 73 8170 15
3290 192 2148
1553 504 3289 8171 112 177
358 119 2022 1073 511
1 99 91 104
167 423 387
2913 6838 783 690 8142
488 5461 5145
596 5998 195
62 916 4200
5436 4547 66
8031 8 117
1950 419 2156 15
1958 192 946
621 43 1944 73 192
7689 1213 1218
9 438 139
1139 804 4256 1654 1068
864 8172 212
198 940 12
2148 804 4972 664 723 1290 15
671 51 167
3379 1009 282
169 66 118
91 308 89 88
1698 2942 5232 166
1360 282 1015
312 2855 2159
3598 1773 2579 2316
273 488 5412 439 6287 1065
913 1142 6714 2111
8173 1141 192 178
1288 710 2188
73 343 91 248 838
365 1364 1694
1189 932 104 844
88 367 343 1694 91 112 1266 93
1479 533 593 478 1331
484 8174 91 563 214
88 638 628 214
133 329 7356 140
118 1408 370 2526
118 5819 100 206
1353 599 316
1190 91 639
171 475 1619 4803
4 3983 83
301 1679 51 6559 1518
3455 3452 1143 579 265
119 2460 955 5416 8175
353 3557 4045
7343 208 212 1518
427 6258 1547 8176 5388 407
192 2356 205
1188 1933 1267 3275 1933 1759 2771
1016 242 135 5803 5382
1513 181 1883
88 29 1092 267
611 568 222
1188 238 486 216
914 725 8177 579 4235
8178 5893 2898
533 1636 838
265 62 1170 39 838
88 248 2692 246
39 171 475
542 1645 5077 2306
321 935 45 6468 3066
330 1822 12
794 61 339 1794 15 4808
169 1952 1229
4236 4571 579
435 691 31
6333 5102 2003
925 438 1315 3732
189 197 106
505 4849 15
1236 214 248 488
8179 2537 62
1142 12 57 1215 5704 178 674
1188 529 1334
4738 206 864 1844
44 166 192 3215
2499 271 251
433 4217 2578 4259
88 8180 91 1063
740 8181 3332
31 214 213
1 261 136
214 2588 758
2231 1752 1142
8112 3664 2086
207 7525 4556
242 1803 5905 2320 3345
8182 206 6951
796 2851 1065 1884 706 2167
628 31 1457 435
561 248 246
3698 35 7862
3699 989 2379
88 1073 89 112 774 177
31 435 1155
94 643 2661
1814 3099 8183
275 273 1047
561 639 1509
4883 2199 1149
4738 158 307 349
3129 81 68
596 3815 192 138
643 402 3603 265
1186 4 83
442 2417 331
3955 8184 559
5368 2271 206
4206 1340 3203 132
139 276 8185 2734 2745
89 1073 248 3321 246
242 247 327 604 1236
1285 2125 1714
1755 723 1571 674
586 600 5690
8186 57 1396 1397 807 166 3397
67 99 7281
618 3380 324 2861 784
12 15 1276
272 68 4
624 309 91 1073 562 248
45 297 298 1536
1826 238 7244
560 707 4300 543
4 1799 83
88 31 5506 2248 8187
364 5287 140
329 12 1465
1595 8188 2223
3104 331 5135
5130 1162 6455
1588 706 1074
445 197 15
78 2227 838
95 700 579
9 658 4612 77 1453 195 112
2112 8189 4649 3189 1280
88 4341 1398 136 3143
5340 1677 6626 535 8190
1266 354 532
2356 1957 192 1025 178
1619 65 66 271
5396 510 270 49 15
580 8191 2037 524
169 118 65 66
875 903 331
5216 76 2464 104
598 1395 1117
575 324 1068
3514 1246 115
30 621 982 372
4597 6967 803
1246 7 750
1411 1103 2176
4267 7753 112 306
330 2738 968 2126
2111 429 1427
2663 265 1694 8192
488 6080 1527 158
81 94 2964
178 207 235
810 364 273
299 1912 8193 2287
739 480 8194
398 438 3903
1134 2447 192 331 4691 138
445 108 2093 107
1582 111 192
1665 1912 15 510 797 334
4 169 83
94 81 2653
1452 6853 2879 4958
3235 983 106 1679
932 5723 1171
9 643 769 11
3816 4742 927 4984 691
441 189 197 206 107 848
1697 118 1233
169 800 803
9 5478 213
214 1779 4676 1671
134 91 121
293 1912 297 298 300 1607 1529 684
136 5507 1509
502 483 2277
2116 804 327 3574 3575
205 1121 1253
2584 1248 271
2838 471 1582 723
1004 9 8195
88 624 12 7152 27 2132
88 628 8064
89 1384 2545 2535 306 15
395 109 112 331
1081 265 2728
12 663 7035 88
2199 4773 8196
1522 57 2317 2601 166
4260 2499 1307 2003 250
91 365 754
1253 4621 2702
118 1506 791
3681 4460 496 109 111
3770 1577 718 268 1720 2309 329
6942 504 2033 6861
1491 3133 533 1490 533 7935
35 359 1798
2867 205 1982 15
5787 2447 1176 2809
276 214 8197
253 926 739
324 6576 3332 8198
1508 1148 190 7856
307 349 814
31 214 1378
242 533 5214
433 118 136 308 138
596 5547 2076
118 586 1375
706 387 386 3237
66 1520 963
297 298 4901 1536
4 83 407
700 94 95
261 73 222
12 1444 67 248 639 2156
2223 321 393
1158 81 206
3248 435 8199 6117 15
417 691 13
242 605 630
4882 5625 407
1479 483 261
169 65 66 1375 206
1748 7127 2701
3159 4801 1844
433 37 3488 192
1324 4863 3097 1080
1553 1726 335 8087
3097 8200 2602 61
1113 251 1851
458 589 2396
2801 5682 1379 5328
1566 192 9 2524
458 509 2393
273 321 610 2492
9 1 1225 3970
2940 3665 502 1844
1771 68 405 65
2223 73 6 259
1267 2715 195 478
1137 983 530 206 1609 2093 197
2179 707 67 4 83
424 5451 67
624 27 251 91
501 892 8201 2072
466 492 184 282 331
88 4075 73 691
449 91 248
1188 440 1609
182 331 550
207 932 214 140
433 839 840
44 427 65 4 83
189 983 1408 2101 1242 106
488 2141 2952 1495 56 3026
476 2642 5382
293 297 298 300 1536
6 1584 8202 1854
119 7879 3527
707 76 271
629 91 2846 250
680 399 800
2126 61 1221 407
599 316 4410 112
2645 486 8203
4305 1189 132
3021 241 4108 129
6551 94 729
248 214 28
222 335 278 1553
353 1141 2055 354
2867 8204 1525 1982
723 1906 1250
1452 242 1706
433 1515 7669
44 427 8205 33 407
1267 349 604 1772
242 1803 2527 572 2059
8206 265 167
396 409 207
2678 2504 598
929 331 2747 7294
9 3579 184 51 702 2224
8207 3332 5687
1638 995 6613
3347 568 1364
458 28 104
689 8208 780 5787
95 490 501
4534 119 215 723
287 1171 1293
5390 212 140
274 690 250 75
723 1412 5445
88 484 915
81 94 1917
118 12 2235 438
1243 3143 639
134 2287 136 488
2445 2638 2122
3126 2339 5157 3125
31 67 4240
464 192 1267
8209 8210 1187 6238 8211 8212
5483 1398 5484
151 3315 246
88 354 12 91 251 1063
4558 43 42
242 1698 5232 630
474 171 475
739 88 2880
932 2881 141 533 3182 731 5496 469
274 140 214 1517
940 159 15
238 7384 1794
547 12 2022 6150 524
2339 112 111
88 86 903 361
73 3405 3402
1711 3023 98
81 8213 1218
169 62 206 729
647 690 685
3362 1959 59
2470 920 543 2635 1341
4028 1366 1389
703 234 28 213
1740 94 271
628 68 250
2629 983 107
2609 135 410 979 935
647 2221 680
1000 2575 15 547
242 5952 302
1316 73 5423 15
1305 599 215 600
1330 7668 6044
365 273 3966
4 7 83
2428 109 192 2279 712
12 247 141 5454 13 28 306
28 104 4065
8214 8215 6316
358 1060 1687
5991 248 99
658 57 225 45 138
8216 8217 169
6708 727 4168
6852 1243 234 27
2686 2026 600 111
353 6515 73 930 225 132
577 2676 62 1215
329 234 2072
213 458 169
169 65 66
293 301 300
171 475 2645 486 66
727 14 1678
192 1936 5155 2634
12 333 12 105 192 147
502 3132 32
5071 1142 538
104 438 2189
1393 7234 5082
1838 214 168
2038 3562 6177
433 3052 3792 329
579 1529 406
2234 5518 4239 6275
2566 427 1264 4862
276 7183 7184
45 5086 828
1452 391 276 1636
169 28 147
234 929 1906
3217 2386 246
1618 181 212
675 502 8218
52 317 2711 1366
313 696 4735 469
3066 1553 73
3624 51 2829 1679
1468 400 976 928 416
91 1428 214
44 261 1397 306
957 261 180
599 600 44
7095 5639 8219
445 108 2535 848
580 544 4079 282
4488 2097 3839 138
2672 5498 15 1063
8220 2285 1474
2379 94 81 3613
354 481 12 200 2308 1177 1139
7 427 8 69 407
242 3270 1513 1703
207 3445 2209
5410 8039 183
3009 6204 2355
3121 270 2295 15
2298 491 2298
1128 313 122 157
3164 817 818 787 579
400 88 214 493 517 248 2692 630
1418 214 8221
478 4915 5403
176 1189 111 138
2252 1508 484 596 446 598 3544 2630
1716 261 3572
1562 8222 814 28 1971
432 133 8223
44 3755 27 5419
347 13 1563 334
770 2535 983 3087
8224 57 481
329 111 205
2704 1104 579
8225 2996 141
2619 2316 3520
4494 700 997
2567 4062 67
4597 575 1760 1441 966
1000 2084 1181
1 316 247 5555
1803 293 247 3435
261 274 1695
2173 45 12
493 140 436 248 830
4644 271 8226
276 138 192 6919
1177 334 157
207 1 458
227 5074 3136 681 6347
696 2203 28
91 2650 2304 86
639 3539 2028
164 3069 1894 3455
37 1408 995
1874 2899 1086
192 1509 8227 1368 3494
2239 3167 1327
1777 1554 91 6380
66 65 501 11
1958 365 32 1921 1671 248 246
992 5747 47
1184 144 860
624 5060 6438 1119 15
1936 28 104
1158 68 399
5763 66 67
212 1149 208
1351 727 4317
192 2148 1334 1177
710 646 33 5
135 182 410
132 159 739 1029
1950 91 504
8228 587 7
45 2022 1106
892 5964 205 501
1784 2361 684 331 4952
106 107 983 222
103 297 298 299
353 225 642 61 111 6578
4866 1111 7851
4721 343 630
1155 68 206
214 682 67 5770
3362 6919 407
3443 297 298 301 1536 1063
197 206 106 1724
1292 7683 1366
118 3460 439 1408
181 138 469
8229 3448 31
132 3204 2945 16
2915 1522 3266
89 1073 248 246
4286 8230 147 705
738 4100 399
1418 393 248
1 1421 407
2028 140 1726 91 222
31 234 32
1697 1186 4
4202 1068 1142
552 1781 1817 956 6142
7225 3852 1936
2303 321 212 503
14 2038 7377 1146
193 12 1281
208 212 321
3955 2061 661
607 3144 1086
94 95 700
1716 3340 33
541 2449 2939
940 3750 15
691 503 321
1272 208 1518
3027 343 8231
1553 4260 2499
118 66 65
624 91 493 8232
5884 844 3875 2859
169 66 1892 65
312 738 316 2027 370
67 1660 39
987 1687 6628 6855 15 82
3004 259 543
418 1 600
1322 1651 903 324 13 784
562 248 4849 246
563 181 73
134 429 316 1253
2632 3390 6011 4860 8233 1575
599 503 212
8234 335 842
1186 4 83
4656 596 1384 71
370 14 1941
171 475 5948 1733
925 44 2553
9 2227 3649
1452 321 973 2492 498
214 8235 1049
832 499 5383 95 579
922 1205 15
1773 2993 8236
1 139 1315
1304 739 480
1811 618 826 784
2298 7 4 83
353 28 29 1243 184 2061
8237 1479 1316 261
2838 2769 331 138
2245 403 8238 214 627
3558 306 1008
251 214 208
7539 8026 148 488
1937 2691 406 112 192 3131
1828 4549 596
2946 173 138
1967 5590 823
3877 247 248 222 1087 246
2656 83 706 4 8239
361 982 189
484 274 3144 845 214
398 134 5796 3903
577 744 1995 138 2643
589 367 248
274 214 3145
62 276 3597
826 6576 4237
2179 1588 3365 5244
347 1305 814
1911 91 0
88 271 7654 2245
2901 1146 6862
2785 5181 2
8240 651 1722 595 308
44 614 439
2287 3289 750
1468 271 8241
575 966 3173
132 3407 496
12 1195 1119 333
293 301 300
118 804 1408
3833 91 836
31 935 5513 75
91 73 2909
710 2112 1956 627 723
536 139 538 8242
7054 8243 5790 184 1437
8 3818 1142 3810
492 132 3766 16 18
347 107 334
1345 4037 583
242 2641 604 1281 7726 1695 5594 469
5497 6251 8038 3605
982 251 31
1946 2798 704
1636 442 3746
791 635 1335 1334
1723 484 197 2425 56
5119 47 734
464 723 1077
357 4507 1776
293 8244 121 15 4367 3538
1773 2974 488
917 1603 5127 807 1143 1628
6342 8245 147 8246
180 340 6142 182
1398 4588 7010 776 225 138
4410 804 3528
1 8247 647
4028 94 271
3056 1243 8248
282 583 2306
182 983 1517
1190 31 3410 564
1513 181 8249 442
675 934 5831 864 244 4453 331
3428 3740 528 8250 13 1682
484 676 502 335
436 91 2498 2396
2978 2798 1626
329 2201 105
817 167 818
273 312 310 251
935 2185 3066
932 89 651 1528
625 91 174
134 273 1529 212
94 95 700 579
25 410 251
3691 1527 1425 732
118 8202 1408
169 4388 4011
242 118 45 8251
730 73 1989
134 73 73
1243 1509 639
340 562 192
7230 8071 940 1854
373 108 2093 107
1947 132 730 823
1 438 1225
1770 844 1189
6084 31 214 1378
8252 89 524
2108 8253 1161
147 8175 592
8254 1604 1280 589
1189 92 15 1454
2108 3402 5423
4863 2023 7188 2095
624 651 91 248
3179 66 405
934 1451 2978 1204 140 1359
3044 1000 3413
651 353 2132 596
671 67 51 8255
543 2004 8256
91 508 1894
391 1243 27 28
1584 1281 2798
486 1879 3924 3925
427 1630 8257
67 643 11
323 800 65 66
119 124 3733 123 3527 331
113 5056 246 1408
892 429 700 3620
118 176 1507
1843 274 73 15 2156 3121
4138 370 1881 15
309 504 753 251
391 2867 1982
104 8258 167
8259 491 83
1123 373 265
3929 192 306 1582
88 177 73
94 1073 3817
213 6283 83
6854 1402 1500
307 192 8260
274 91 246
19 723 21 15
271 579 28
91 1290 639
118 271 1941
714 715 715
924 32 236
310 28 2687
4560 285 1240 1276
1893 265 4043
247 248 139 246 6381
44 497 1598 4 83 3397
932 926 1319 1284
7998 1894 3455
10 1933 671 167
1393 1274 916 4064
1092 488 29
400 860 4677
2320 321 958 6266
3966 208 212
73 7131 3003
671 3924 3925
3758 1996 6920 28 1703
88 332 12 73
214 484 274
409 207 774
1448 66 1935
112 248 367
3531 1496 1068
6495 250 251 309
65 66 501 981
741 118 2381 230
4 83 1905
212 1618 643 1513 181 543
1146 282 3034 2161
2094 26 2605
1018 2179 91 1121
1265 115 246 179
429 6532 2374
3979 1428 8261 1817
2629 484 4798 73 3312
951 449 2625 1703
169 10 66
1826 502 6303
1186 4 83
655 1204 91
1967 2132 61
3699 989 2379
89 248 246
293 577 2428 522 4607
1836 1077 7139
793 744 6281
2145 1537 13
409 321 1075
3588 105 1571
88 3052 247 248 247 139 28 246
367 88 343 615 112
4894 105 6117
89 88 225 121 140 91 1216
1044 1073 6850
2318 1334 2737
8262 248 1155 2208
520 4291 184 521 1225 3970
242 605 484 1609 743
343 1294 250 2240 1254
88 2561 184 91
340 3753 983
884 884 73 488
628 557 563 8
691 1307 1474 2499
14 1794 407
3698 1147 28 15
132 343 73
1457 1477 524 246
2032 5520 723 2144
2551 147 4450 1006
700 95 949
1553 46 191
623 7966 358
655 485 1977
136 1509 3143
5503 6047 6406
6611 1528 370
201 12 192
169 3562 691
73 132 2774 3653
850 5022 265
508 3536 2086
791 121 604 1757 353 2837
474 6495 152
505 3057 135 8263
12 432 5155
458 7 406 83
533 8096 248 1923
3596 3218 3979 35
276 6202 435
8264 1642 2221 3663
707 95 949 579 11
8265 2663 1004
747 169 66 234
1341 111 205
3300 265 402
5762 2899 7826 935 140 73 192
171 475 474 67
1 1315 407
6786 533 1097 7443
4 66 65
119 121 3694 5416
1769 504 2839
56 73 5049
4798 445 446 1413
4435 261 2608
577 178 61 1142
951 6652 488 8266
940 572 3365
707 2250 769
104 68 4 407
647 8267 8268
3028 359 6400 261 15
502 7686 8269
1965 379 15
316 1073 3946 3970
458 51 265
505 3703 248
2234 4773 598 306
1353 514 702
5368 1448 589
6186 28 4658 1936 2310
796 892 739 4 83
3691 1472 2693 251
670 1398 1378
987 397 197
1267 367 248 214 769
242 1868 983
94 560 2167
1578 370 2584
3920 4060 2793
155 1271 481
2600 35 1907
65 427 1598 13 4 83
730 12 1378
1612 2417 397
3702 488 4734 2361 1063
1822 1336 4831
207 393 409 774
65 66 6099
1993 1816 2415
198 251 2734
1843 370 878
331 361 3147 1069
398 438 702
16 349 709
3586 399 13
2541 871 4 83
3205 261 3137 6104 35
1391 706 83 407
1355 205 202 15
575 62 147 1909 966
6357 4 83 407
3170 861 627
957 205 202 15
1453 563 403
205 957 202 15
9 483 4560 2784 35
1479 974 261
7370 1425 15
184 962 261 456 8270
796 892 206
3676 1722 639
1843 959 848
1509 68 4
95 997 94
2309 33 4 407
169 4 8 83
250 1306 251
3445 691 973 562 91 251
782 208 212
234 1146 3436
175 2646 2647
253 2 8271
66 169 65
533 476 7265 1636
111 1073 274
1846 139 82 15
357 184 112
4 1630 83
1406 15 797
247 5348 4675 1486 1254
68 8272 4093
4538 690 1580
118 273 600
4777 227 1215 723
275 92 690
307 61 521
4970 5695 4136
2227 427 35 2312
1744 95 1032 4282
1468 250 4984
4602 4603 547
433 6892 361
358 814 349
957 242 353
2003 250 1755 3654
57 7948 432 1381
1496 804 1253
171 475 2823
274 6832 1851
276 4056 16
7825 165 498 723 15
1189 8273 1590
273 1306 1242 251
136 195 192 1267
1391 427 83 4
358 814 1136 349
12 135 12 240 1574
87 139 274
8012 242 248 248 3671
1826 335 968 73 15
870 1532 3641
7 67 69
107 5355 165 72
73 139 1183
1056 234 5003
91 2079 563
192 1367 1368 8274 331
198 2199 379 380 334
452 135 629
8275 8276 51 860
597 4402 767 112 6934
5321 6948 3000
353 1880 244
367 248 248 754 112
1305 65 66 4 83
2339 27 112
43 8277 15
910 7338 8278 5723 1171
5678 2836 31 12 1272 1367 88 1659 261 251
1186 4 83
804 570 598
13 823 29 177 251
169 65 66 206
2172 197 106 107 1724
4531 6713 8279
8195 1004 1171
169 4742 1204
176 274 1243
436 557 91
1452 194 5214 3751
580 4915 889 1550 222
88 89 1092 91
1754 8280 139 73 7844
95 700 949
0 2245 139 91
91 836 372
296 297 298 1536
169 8281 8144 13
86 333 1111 329 4620 885 192 166
214 561 8282
169 206 4999 68
427 4 83
3165 192 3440
353 73 1029
1272 364 1518
6008 651 139
4550 1547 205
1398 814 1142
3598 497 5470
94 577 3352 7101
435 28 31
88 1073 139 823 29 1409
354 12 192 1266 823
3362 165 723 2432 1714
225 432 353 12
1229 642 212 147
7191 4699 73 337 8283 2003 250 2675 1982
2043 2042 804 2116
111 177 3097
91 924 247
780 5632 3345 1358 1014 1359
354 12 1113
1065 44 706 4 83
112 1073 5021
702 109 192 1936 1426 1427 723 1106 166
2817 26 192 521
3586 405 1827
560 316 2027 4601 2144 765
1378 31 1288
201 481 1142
109 91 248
658 4162 1549
66 45 65 169
1350 56 1766
8284 846 183
65 66 4 83
689 610 469
1803 8285 250 5570 1636 1014
791 1215 178
118 95 1408 949 997 11 579
8286 8287 5569
347 814 987
2934 1582 182 166
2644 8288 3182
88 141 553
2323 1760 8289
782 5830 3023
134 267 2686 557
535 2656 700 1236
248 7930 12
7304 486 707 2799
321 208 147
88 3330 248 3539 5205 639 1046
948 949 3158 11 950
354 292 1025 73 924
28 1603 104 12
1843 623 15
335 165 435 297 478
4861 1039 2827
1723 6904 3043 522 7835
1267 8290 331 2244
3357 7075 194 419 1425 5496 1928 246
652 107 189 598 6533
8291 8292 3483
307 35 3814
935 3123 1894
73 435 1177
1544 557 563 1425
65 66 51 579
43 132 3451 1756
701 82 15
88 638 309 1155 214
4516 968 15 946
1593 293 302 5111 297 298 300 329 51 1536 15
484 1276 334
533 435 178
433 1016 12 455
791 1967 2640
2175 1364 1171
433 271 529 1912
293 300 302 690 299 297 298 51 1536
580 488 1812
5789 73 1409 823
6442 43 8293
6320 1603 696
6571 6648 7921 1714
1826 2825 5913
6825 192 72
8294 435 2072 791 425
783 481 8295
935 1963 4463
2576 2022 26
480 1685 147
715 1496 1253
169 3296 1467 3203 15
134 5952 166
1149 15 33
201 138 4273
836 409 207
7606 1616 5586 281 283
2678 1609 1766
976 67 535
445 983 8296 630 107
510 925 2607 192 349 72
1845 1272 208
4416 29 261 1472
7195 247 248 246 435 1146
2688 1621 3547
1457 651 57
303 2227 206
512 1393 2159
66 99 4351
225 4941 138
3488 134 329
8297 1685 469
6008 668 1748 915 905 182 308
698 4873 3097
1158 802 399
8298 742 983 104
112 438 267
5936 1905 706
371 176 234 214
8299 2798 5734
94 700 2227
309 313 247 599 543
486 65 8300 3040
29 2374 112 177
484 274 596 73 446 3326 4394
121 8 15
639 91 730 12 1852
520 521 13
1646 403 91
65 66 4
577 62 147 6088 8
212 4364 208
197 530 864
213 587 4591 3334
134 343 1135
600 6029 427
274 214 248 5979 372 73 405
2523 8301 1142 547 6743 5120
1735 1736 1073
91 1290 367 248 1939
8302 7016 167
242 1142 1997
7044 2817 3603
2028 739 214
88 435 136 1509 202 61 3143
8225 616 306
167 175 458
293 406 300
5210 147 824
88 1267 367 214 1192 1113
3105 3 112 2339
4 426 83
313 184 1606
118 700 1146 916
4528 3126 2339
91 2615 561
968 194 1316
28 104 1426 12
484 3665 261
147 438 8 3620
8303 881 6861
12 2634 192 183
492 4135 91
118 416 271
3293 8304 5188
242 533 86
935 3562 691
562 403 91
2592 2022 5440 3397 1523
119 270 157
88 1435 214 627
598 662 596
557 1710 1637 306
4529 4003 168
672 704 67 265
1773 58 47 8305
118 4256 1743
488 2430 2022 538
1594 442 847 1724
6963 108 2093
925 483 261 1527
107 197 596
2314 791 61
442 476 370 1636 117
4790 8306 416 1197 26 691
445 1723 442 1148 261 598 4111
1241 178 12 73
248 31 8307
646 1719 61
316 598 1067
67 478 204
741 784 5196
781 478 1588
1142 8308 3737
1843 432 744 224
4329 4560 1427
707 164 265
585 95 11
293 1529 302 300 1854 51 1536
364 206 244
2798 1171 1945
29 265 167 553
45 8309 189
948 949 3414 11 950
1603 12 998 275 192
81 94 729
488 159 261
3247 2537 3794
178 345 1952
670 73 691
1480 2277 3035 222
171 475 1330
567 1549 1697
119 165 67
73 261 1799
8310 1080 76 67 5446
6528 4786 4955
556 610 192
668 62 743 197 261 6614
3855 31 214
814 662 1575
62 73 8311
367 91 562 112
88 214 7476
2304 4902 1527
4 169 234
6645 353 2666
43 662 469
1160 480 739
169 3455 1176
796 1391 83 4 5006
1536 166 2361
3676 6449 47 61
169 1186 173 167
2401 312 27
671 213 51
8312 887 7736
987 1398 316 15
955 242 353 1741
427 6421 757
671 8 1234 169
4258 2506 4634 7873
4019 3317 875
12 2279 1266
4 28 406 407
118 7863 259 112 7584
505 3590 3219
5139 171 475
12 1316 940 159
118 354 12 1246 212
8313 647 2172 2323
690 2950 579 406
1512 5786 1891 702
702 1353 1056
800 5264 81 1172
1947 138 1142
3450 948 501 950
29 1166 250 251 547
3030 61 723 8314
1912 707 297 298 299 579 1536
118 169 67 175 69
8185 7056 138
1748 8315 1274 6
5562 4994 8316 854
4 62 83
8317 3126 7330 3125
495 8285 1145
321 250 1063
91 2319 4669
621 132 4804 177
31 214 1474
4641 918 57 1167 8318
234 250 182 73
2016 312 706
8319 1784 1063 1792
1522 876 433
169 8255 8320 7394
1364 1854 483 1171
35 2312 1145
8321 877 446 6251
7389 87 213
433 1843 974 484 274
2446 312 750 265 1280
1554 1905 2415
1311 165 5952 111 2196 147
118 88 1272 91 1092 306
65 66 4
5874 932 803
31 92 566
91 639 625
2708 165 1351
253 739 740
433 3158 1103 983 2553
242 442 476 1636
848 334 106 107
271 1171 469
65 66 4 83
1610 15 1369
8322 739 222
638 563 1 214 222
932 208 565
1799 1798 6436
4296 6015 6847 335 13 4555 5124
118 2116 804
723 1215 178 3621
432 1354 2146 231 1225 1941
5734 197 8323 7133 1828
88 4760 7889
207 2447 992 739
481 2185 2086
28 5976 12
647 2323 2324
1074 210 184 2022
580 6806 1906 2306
1 265 104
169 3335 1176
4275 3177 265
4076 1905 807 407
3749 5193 222
201 138 4337
668 73 1067 15
791 6540 276 7076 8324
12 225 1453 730 12
3313 4 83
1999 451 275 2385 329
1719 1034 139
88 7154 1996
974 932 563 3131
5214 530 1844 1563 1724
492 16 4259
391 6462 194 2356
2513 8325 83
1267 8326 1548
893 2023 259 2346 5542
646 4287 139 7382 4550
134 276 1355 2447 240 389 370 308
365 321 364 8327
1770 969 3184
4807 1933 2793
62 5782 2055
2381 2 1038
189 206 2093 107 468
7213 1142 2381
88 91 109 89
31 214 246 12
28 104 1936
511 8328 1792
488 62 13 4105 159
727 206 303 590 239
670 6886 132 730 823
88 1553 113 140 2556 246
8144 8145 24 331
596 6377 6376
353 1006 225 73
927 776 632 213
246 248 7304
43 30 557 111
3208 5254 2313
88 2116 915 3976
3222 535 28 9
309 91 691 251
76 7462 247 630
1354 1293 1058
88 624 1528 2789
1267 242 562
1553 234 403 15
3147 361 3921
331 5897 2022 468
1509 73 696
1429 8329 89 488
118 271 1171
293 1912 301 579 300 147
793 1165 62 524 261
1270 57 3019
696 4118 4511
810 935 545 4061 3342
276 76 497 1197 4877
1602 3518 579 1529
6727 1190 252 1939
1338 1913 1060 3518 301 1536 298 1063
1077 57 1427 35
119 8115 112 920 3527
65 66 4 51 83
65 66 67 4 83
1244 948 700 950
88 31 10 67
600 275 7973 274
1345 580 6963 547
358 3143 334
133 758 405
73 12 1222
4 3 5
3197 579 3198 51 213 680
118 2922 647
7289 66 248
12 373 12 1047 3240
611 8330 212
2786 1068 3184
169 65 66 485
1107 4660 860 5550
433 604 840
88 2396 251
635 15 12
8331 169 1229
429 3732 2526
433 118 181 4696 468
3275 192 6395 3136
178 12 950
3211 265 2140 860
88 1155 112
9 461 8332 192 15
169 1509 1511
94 1004 1699 800 3434 81
6186 1 251
533 7281 557
132 343 15
1098 1290 222
2054 2416 2553
5841 1343 271 251
312 4915 183 61
214 4556 7693
365 429 412 212 2230 1171 251
806 1236 924 579 192
312 401 399
4355 589 212
88 624 93 208 1063
575 716 7860
1838 214 4327 2132 774
696 5134 214 250 6829
213 632 927
118 4762 536
4402 2234 4046
994 454 1391 182 694 1014 3615
274 1803 200 86 91
5278 696 583 865
292 1243 235 1712
503 321 208 212
4849 16 1271
597 6281 2686
73 25 12
353 10 562 16 15
132 343 3659 73 98
1950 132 2827 816
73 201 138
729 4521 1004
968 1846 6023 214 6381 6129
8333 8334 321
180 12 651
1142 716 1395
43 132 437
3294 45 140 2343 6427
6057 1484 5699 6287
73 218 242 1148 722
83 4 406
14 9 955
9 1392 614
109 192 1936 57 28 1142
219 184 614
643 81 1700
372 247 73
766 67 69 169
393 139 73 935
7456 66 206
9 429 118 51
242 7400 2447
8335 2223 909 184
3293 3267 5755 8336
31 210 651 214 373
1499 3050 45 3918 1142
567 736 2800 1967 8337 7846
30 3414 111
91 214 403
637 340 65 6491 246
88 225 395 112 8
1903 388 5037 469
579 297 298 1073 299
5347 1197 723 192
7357 2493 1425 12
169 1 1918
8338 1021 1482
8339 8038 147
8340 8327 407
1169 686 167
293 297 298 299 300 522 301 1529 1063
1598 4 407
700 579 702
2355 438 2227
521 1242 192
698 8341 97
321 6696 251
118 181 543
134 341 8342
225 1571 166
169 118 1146 8 24
1418 274 88
0 370 335
31 2208 214 2209 547
169 5898 8343 485
142 88 1712
442 297 1142
178 12 139
1717 32 2312
207 208 212 566
3203 434 437
1240 62 8344
1418 207 557 5759
7624 321 691
340 77 2998 335 1373 73
5373 803 265
664 3871 7256
512 917 1353 1354 312
99 248 403
354 2189 2227 138
3270 476 1246
647 169 51
1318 3845 271 399
94 95 11
91 625 562
842 2124 55
214 3313 758
597 192 1008 32
169 6132 647 7351
875 824 3317
1946 3347 1945 587
91 3445 27
623 446 662
724 9 1353
94 81 68
4 139 83
3857 44 1663
68 401 399
62 616 306
213 5078 119
1651 324 1443 784
4 505 83
533 8285 1341 2635
88 31 214 112 2339
169 3019 766 129
62 1243 234 214
62 271 370 407
5545 2899 234 214 8345
66 7481 589
88 1243 309 274 639
6892 65 5213 66
121 8346 1000
2447 567 2287
1065 227 83 1146 706 4600
3102 633 576
2425 192 56
314 165 1509
91 2658 274 4689
43 1029 1117
91 121 306
503 66 271 2275
2776 3283 600
138 61 213
73 214 829
132 982 736 730 1425 1117
562 1919 306 91
1048 643 95 276 3685 501
739 3118 562 206 5730 4556 3498 4273
44 7642 2167
107 373 108
65 8347 6849 169
438 8348 488
2130 1350 3577
638 4045 214 31
292 351 205 972 593 1658
51 2851 265 2853
184 7249 797 1409
246 247 248
88 611 181 92 93
814 349 770
4361 313 4705
3416 1745 5513
646 61 1547
426 424 169
1723 8349 598
3179 164 265
88 563 329 246
1979 8350 1806
261 3277 3202 349 2587
198 596 199 132
112 178 4341
169 1107 796
423 387 1176
1159 192 8351
180 194 419 2022 1887 159 979 15
629 4064 1528 109 3396
2042 992 2043
12 982 1253
234 28 2401 1378 3143
4778 5503 6047 6593
3460 301 1529
2401 16 1407
466 331 7935 159
1108 95 11
2116 804 739
2116 3532 715 2085
1302 1651 804 620 784
206 334 285 8352
625 91 401 24
234 105 235 248 236
2223 2734 1225 736
88 309 247 75
8353 26 1941
623 722 627 159
169 1146 766
947 1186 2586 51 2553
6793 261 8354
2899 791 247 115 16
195 2374 136 12
1601 81 1158
94 157 39
600 8355 316
371 91 271 6558
796 1899 271 4 63
282 5318 2306
1 1246 7 8
4138 1955 3732
435 2542 148
3951 12 7935
6187 1523 86
4 1598 83
690 61 1507
3778 4762 2679 2328 329
151 2227 1484
2317 363 3952
549 1784 108 192 15
248 271 1517
810 729 91 248 836
702 327 682 192
4849 16 15 2926
273 4278 1581 2654
3468 983 596
5605 361 3842
4 491 83
313 629 3009 5108
8356 529 1276 723
2296 568 2297
1003 1386 254
4189 1566 864
512 560 215 738 316 1422
65 66 8357
577 2634 192
2271 524 2697
1014 1254 1320
797 2545 723 192 2312 547
94 68 399 1351
6982 1387 706
2665 2265 1654 7663
433 5560 1946 247 1008 129
1355 1800 28
5797 924 1937
3549 11 949
121 364 706
4807 6021 782
652 340 1563
333 16 1995
3951 1793 1785 189 684
57 3611 973
1141 91 248
95 11 949 997 1351 950
1 932 67 579 192 1941 1847
3443 1147 1060 301 1063
1418 88 444 5419
188 629 503
1318 306 2227 616
533 121 664 2666 723
1826 4716 242 2125 1116 4964 1117
1257 45 716
4760 1364 104
1096 1699 800
62 197 1414
3416 78 3639
198 1770 2878
636 8358 998 1741 275 3270 343 442 390 308
4262 698 1982
505 1215 8359 13
505 4491 1073 139 6381
1267 88 4327 251
480 932 739
2342 208 458
998 275 629 2634 192 147
81 1204 94
2693 246 251
3274 1057 147
6648 58 1608 89 1659
1843 274 7826 15
579 1529 406
1140 16 449 564
169 486 206
297 552 1415 488
1127 621 132 1726 6751
347 307 814 1414 349
696 247 91 250 2677
3895 4620 2605
1661 316 671
1723 1562 2093
67 501 1859
192 1522 2317 511 1409
442 214 847
435 340 270 12
265 234 1073 51
1513 181 1565
533 1748 3019 2417 242 353
1509 3300 3044 478
505 4202 2493 33
4 1236 83
214 88 404
242 1803 353 1757
2133 2980 6874
935 109 91
1393 8360 1598 3482 3547
273 1708 2304 275 136 13 138
7454 7455 265
1195 34 2744 2247 15
706 1292 1351
169 3289 8066
347 88 915 814
81 370 706
170 171 172
8361 60 140 2874
3845 780 1358 1359
1841 8152 4774 7433 138
1189 6187 1792
974 5993 563
353 488 183
1539 738 2406
475 934 2187 134 8362
1982 308 1703
658 197 2737
353 562 4850
2672 701 15
55 194 18
73 1691 1474 3817 112 112
309 504 109 91 1113 251
7971 7011 2281 1146 2282
65 234 227
354 12 8363 135 3305 251
453 3184 4358 6719
1122 5995 5996
242 605 533 442
8364 5348 547 1254
88 1509 15
601 1305 312 469
293 1790 522 222
5467 5511 642 1480
1730 246 214
321 774 1528
3596 646 5071 1219 15 1197 334
3024 5391 147
499 95 535
998 195 739
28 12 449
583 2034 331 469
2418 8365 3983 345
7307 242 2000
212 1007 208 782 4383 1518
1092 5371 616 306
1529 1965 702
94 81 8366
633 2499 1307
55 910 1844 8367 3753
741 1161 361
242 1803 5012 1868
0 1032 1660
5079 535 1935
1965 57 7326 807 1331 7327
6124 206 265
466 957 4592 468
206 8368 5696
7135 6388 690 271
234 1621 4 587 83
309 89 3855 1091
276 8128 2811
94 95 700 949 1351
1350 1170 777
5102 2298 250
662 445 1478
998 8369 370 405 147 3349
365 207 393 317 208 1008 691
466 192 333 1997 2643
3369 73 274
1892 265 8255
88 498 247
335 3044 1529 15
727 1541 1218
246 247 248
1120 353 225
65 4 83 407
88 225 4828
51 3699 167
8370 1265 5193 209
347 7163 1609 197 2093
3341 251 88
8031 4560 497
201 974 791 1553 292 524
88 214 8371
39 3988 3535
88 62 267 91 1478
2998 16 165
8200 5727 8001
189 2287 2487
399 4145 3129
1204 270 1347 331
1202 1 139 111
134 367 1712
214 3313 758 31 214
1214 8082 8372
3504 1271 109
332 12 112
1843 6125 3277 197 483 206 881
8373 11 105
4 195 83
666 807 432
118 599 1233
65 66 169
293 1912 300 301 579 147
881 15 1395 1792
625 91 639
261 2007 197
6054 1293 5085 26 250 192
35 82 15 1792
1530 7743 545 2644 3331
365 2221 129 212 4383
599 312 600
1136 1790 3412 1610 1106 1792
671 213 167
474 1344 407
343 3944 15
340 994 1635 2642 1794
364 409 1008
442 3270 1636 242
6140 3473 104 2493
111 3839 201
293 5105 553 1063
192 306 334 7447
66 3936 68 4168
297 1636 595
727 61 4756
5960 7057 3173
119 316 122 123
675 1799 1366 3735
91 1528 247 89
2023 6800 282 5542 2306
341 354 12
710 577 67 250 547
91 246 214
1619 647 1205
242 1135 1636 595
316 4601 5021
347 970 2504 197 598 334
2314 238 927 58 1073 3047
2032 432 28
107 843 983
432 176 905 62 3558
3290 1965 968 250 15
7977 253 226
371 274 2141
365 444 208 13 251
3976 714 2116
901 5605 2214 825 4993 8374
433 88 533 636 2847 1712 1528
499 95 949
31 22 1355 203 192 15
65 66 1598
2926 275 2063 1288 32
247 8375 1553 139
1723 598 3117
88 2483 274 214 3313 758
1982 495 8376
1846 3541 2779
505 5063 67 3789
6892 13 1117
707 750 3901
4502 281 1253
1338 4606 651 35 15
7328 139 405 2174
94 1004 271
488 405 2026
4073 1006 2240 5748 1254
2418 1375 1547 138
504 1471 2012 251
371 354 12 274
300 293 301
1491 1373 138
2837 2542 192
599 6823 828 2136
1162 12 92
1172 399 3595 1171
265 1892 1204
6014 1704 8377
1384 484 1724
1826 7912 3750 15
3430 2297 2296
1479 2124 1480
810 2109 1608 1310 1854
1602 3568 2280 579
1384 140 1528
701 7398 207 6381
1065 488 5416 4083
225 3313 1928 138
707 579 8378
66 1644 399 65 4
169 206 68
313 614 702
4370 806 222 1941
95 501 579 1859
8379 3416 4382
901 2042 2043
1816 1053 1176 2978 1493
1 99 67
205 4832 578
1353 438 702
316 2282 516
2292 480 1517
729 81 7847 1584
7 1903 1146 69 2526
7 427 691
364 321 2086
5079 67 51 1935
5988 502 2185
44 2 1186 4
169 932 7184
6219 169 6012
4174 446 192 73
91 611 27
782 2177 1229
7985 259 282 2697
2774 1837 8380 903 8381
831 95 949
31 91 6062 2339 112
3857 1193 704 4329 706
118 271 706 2132
111 578 471 2838
93 12 6380 192
134 3039 7316 197 178 8382
134 1014 354 343 2634 568 113
88 621 274 29
3208 99 5849
7003 95 700 949
1990 4014 165 2906
2034 2037 3281 3001
134 86 395 51
1610 57 61
354 370 192 113
118 319 753
1345 580 465 183 8383 2306
5804 73 1183
242 575 8384
8385 8386 7069
361 268 2116
1892 1204 1891 1081 51 265 167
1318 716 2144
112 7 316 212
242 605 8387
6803 5596 3372 1408
7147 8388 871
94 95 501
8389 940 8135
973 799 213
5500 8390 370
4164 2024 935
523 3611 522 2637
142 639 8391
633 8392 610
1550 1402 734 1062
169 800 68
517 386 387
5921 424 426 1918
2223 427 1391 1664 14
3693 1364 1358
652 107 598 468
522 3443 7206 301 1063 1529
112 2715 425
189 522 2727 190
466 1198 2528 2604 331
5650 884 1474
517 1626 265
118 2034 133 2697
6268 664 15
1597 3177 7168 265
3228 1382 180
1935 496 4262 570
29 27 782 28
1142 4602 49
29 1092 504 251
353 430 8393 8394
955 1142 909
871 8395 6241
429 67 598
190 3481 3912
340 139 2641
1005 91 248 401
73 1919 445 108
2432 28 92
4020 165 1215
43 8396 192
115 2328 176
1418 207 2767
333 12 1425 838 547
67 800 69
3624 189 15
73 2306 2635
5016 4278 1581 1364
321 393 87 251
5710 35 521
73 823 370 3086
533 656 706 174 1923
5046 994 61
442 1513 181
207 91 248 2882 250 2003
1049 1281 489 331
1408 335 3389
670 271 1725
2261 207 250
68 4 69 6192
2003 250 2098
6564 8143 4435 147
973 95 700
7191 253 903 250
2199 1240 4644 2799
624 1148 3880 1135
169 461 66 206
1267 3010 192 331
4 8325 83
671 1026 517
733 274 140 2061
440 875 7226 2214 4437
682 5028 3227
5051 2356 1053
429 5412 1547
65 66 1578 206
4 1984 1146
6800 2306 8397
8398 1048 276 250
169 1509 1955
81 94 271
169 886 4547 1315
7106 250 3792 1113
184 15 2092
2665 4731 8204
109 91 140 73 682 3321 838
76 62 271
3929 66 1218
7 438 370
181 543 212
356 1737 5417
340 442 431 192
8399 1886 706
2798 4296 4297 4298
7605 844 4325 1177 4694 357
1292 558 5364 265
214 1110 326
8400 88 62 1408 91 691 668
1826 1594 261 6834 912
723 73 46
321 208 212
2867 2153 1982 112
1044 600 1317 3004
512 3625 7258 316 147
6115 394 723
274 3419 140 248
169 935 140
427 334 1612
253 5612 1258
191 782 28
31 214 112 28 2339
197 598 1022
484 502 4068
118 316 184 600 3090 112 5021
1646 91 562 1880
2172 1067 7692
791 292 353 32 1378
5755 2656 316 2855 1591
198 132 935
5392 633 740
4 8401 83
1418 1176 1026 386 1759 104
3604 994 183
118 456 1649 1375 282
1236 95 11
814 6009 1229 907
575 8402 739
3070 92 194
132 533 982
8403 1318 57 1792 261 133 35 547
5100 1176 1877
2485 42 15 2487
207 484 140 836
76 1496 3573 715
308 2220 4150 4490
118 316 1408
579 184 235
664 698 1792
73 642 5172 250
3596 1565 12 329
340 31 1355 1189 192
1055 8404 192 1936
6186 4833 244
700 6139 997 349
33 702 823
66 189 2866
88 235 1998
3848 1186 87 1640
7834 5222 1654
831 95 11
88 624 2483 410
948 949 950
292 1838 329
1502 518 8405 4222
1155 248 8 2208
4411 4267 3749 563
89 91 7264 639
1364 6285 8406
1603 222 511
169 800 458
577 67 1177
4558 1453 1290 4469 12 682
768 6785 1598 1679
88 915 4465 57 97 7655
7176 178 369
253 1675 1160
214 8197 235 1155 1712
533 446 8407
347 186 675 206 1563 1844 848 3735
1651 784 8408
205 73 202 111
503 91 3479 562 248 212
5887 265 167
31 214 234
73 89 177
8214 477 335
1572 112 15
31 932 3445 3497 4849
201 1460 30
1826 2953 3121
353 2186 1845 451 2022 2072 1695
2723 4 13
88 89 91 222
324 324 619 8409
596 598 2093 107
922 376 3358 61 1748
51 192 1529
1967 4842 136
4511 629 212
8410 1872 61 723 306
88 73 2838
989 991 700
8411 1412 716 723 177
247 560 4129
1367 331 8412
81 8413 206 4432
88 353 225 308
9 1392 184
577 67 1215
1468 870 704 3067
1250 1231 4060
198 91 222
197 1669 1827 2205
429 67 4 83
94 81 777
5059 5060 73 930 222
636 1803 201 568 208
7487 474 51
261 446 1446
670 207 274 2899
73 5361 1306
7080 121 28
1553 274 559 113
1165 1688 1793
596 598 1334
580 2644 281
86 148 361 1033
475 78 178
95 997 11
239 6106 3 104
577 43 614 1799 3158 1343 2553
95 8414 501 1859
88 367 31 435 4686 32
663 432 3728 2617
88 43 624 6832 274
710 8415 521 192
2627 435 5525
220 93 1408 5487
543 752 309
135 189 2487
169 68 800
791 12 261 73 642 4930 1528 6064
192 1537 12
4153 3289 1737 7529
1608 1171 251
6592 2383 138
8416 41 682
95 949 535 11
1272 365 321
6954 56 275 274
598 578 2313
1267 1292 4168 364
169 65 66 8417
6983 1465 6848 3387
94 95 11 1859
55 598 1334
2719 3470 1106 2637 15 547
1520 81 963
1608 949 7888 8418
364 273 4984
29 782 1276
192 1509 136
6393 2024 5541 5542 2306
723 3086 3411
435 496 4259
239 2447 8419 3603 750 8420 3957
671 524 76 67
8421 197 261
2654 2978 704 420
6229 370 3232
88 176 1290 179
449 247 1608 395 112 309
1193 161 957
169 935 271
35 511 1792
293 297 298 299 300
67 3603 104
95 700 579
940 261 682
332 12 2499 91 2132
1256 8422 2323
6571 2709 3331 8423
29 1166 547
3490 733 89 88
247 248 246 739
438 427 2553
1698 3828 816
1509 1955 914 67
88 4403 248 1192 2208
169 68 69
88 32 577 1425 8238
328 3365 737
8424 1355 7929 112 1880
8425 358 3752 8059
878 13 107 192
2562 597 5528 12
936 6285 1029 1532
970 335 1529
265 5559 1364 750 167
1338 285 197
441 8426 2590 6064
917 301 407
780 1358 1359
983 206 653
3669 676 2737 8427
3845 273 1007 1518
5056 716 905
438 33 823 407
94 95 78 11 579
1924 2426 8428
1204 642 8429 5400 4168
707 167 3641
88 915 335
3298 140 248 4678 1189
6665 229 676
814 2696 107
169 1204 1509 250
2111 1958 1063
398 1064 139
293 1912 690 301 300
1117 639 1672
89 234 112
1354 429 8430 5761
1234 29 672 1509
1726 378 635 35
66 4 65
164 206 610
317 1193 129 239
1925 206 4 83
88 4632 132 3750 98
194 43 370 1106
2339 132 3656 112
4442 2156 132 8431 1083 26 2731 15
427 1818 5082
6952 146 1375 73
917 6280 3694 82 15
2899 5062 3350 1276
364 1502 3934
169 1468 1 76 271 4065
663 746 28 15
2447 12 998 1135 192 166
1708 2030 4575 75
1608 2542 384
192 794 334 3001
88 562 91 92
192 334 4669
1645 301 133 146
814 1723 7300
433 595 250 1636
1843 970 814 335 349 15
442 446 3035 244
2930 3876 1174
347 598 596
652 2022 445 108 2535 107
4 66 83
927 427 184
5156 302 814 3481
481 944 4213
169 5451 4052
94 95 501
242 340 3270 704 1513
138 200 3287 629 248 1026 2416
118 777 2654
6095 331 469
6471 803 2574
293 1912 301 300 147
2836 353 192
1345 1092 27 112 281
5560 241 1609 3964
250 702 5755 215
4 7285 212
2762 5663 3832 871
88 225 136 138
1963 2240 6877
670 1234 104
499 95 1236
118 1408 456
1318 8432 723 1906
65 427 83 8 406 685
192 192 1267 1216
1723 2083 3000
248 242 248 488
4860 192 2952
8433 5019 1204 132
932 45 364
208 313 691 629
484 10 974 563
625 311 91
5233 7996 909
358 4517 8341 8434 8435
6385 4497 657 1963
8436 1364 5989 6381
57 1208 7199
1073 261 133
1816 822 66
88 367 1267 91 112 1939
51 1758 39
621 132 4662 16
4 4591 407
691 682 884
1383 484 197 1384 291 3035
1267 2844 192
731 1091 819
2783 1479 261 43 159
5689 2797 981
2401 1241 178
458 2410 16 1347
81 5529 292 8437
1077 4220 723 56
207 409 207 214 1820
169 3720 5776
302 166 1995
1838 7969 1726 248 630 246
445 108 107
488 8285 181 4683
19 21 1215 178 723
817 818 2081
1398 1307 335
12 704 105 4020 111 138
5816 2144 2098
265 1661 51
822 1158 68
1902 12 968 182 15
1171 6891 2263
4080 282 583
438 4420 2227 28
5318 1215 723 2306
7922 6560 860
3818 2248 3819 3820
968 15 1706
3293 1176 1943 767
358 119 1164 723 192 15
88 1243 164 214
616 5371 306
409 207 6555 7588
134 353 86 111 6170 2666 182 225
309 88 722
702 438 5825
4172 46 478
2162 503 212
293 3181 3413 15 1792
510 73 8438
6565 1654 1253
1879 81 94
7443 6786 73 543 462
7157 189 1000 2727
329 32 1509 12
212 543 1513 181
119 1518 8439 334 723 794
353 225 4 138 709
12 248 3012 246
1393 1509 251
1318 3111 547
293 297 298 299 300
247 248 247 1429 246
88 668 1936 274 73
255 741 8440 8441
488 4878 8442 109
3083 1535 86 2957 1407
1636 1636 3001 138
807 1958 2579 1153
1190 5377 91
488 89 1659 29
727 367 5012 704 1493
213 169 691
2179 222 301 1146 4 83
5412 7143 1695
724 7 560 112
270 6182 449
99 3718 1761
8252 274 275 570 4853
1402 7207 1547 8443
6796 4530 1242 949
4891 1759 1733
169 474 68 420
502 966 1253
832 831 499 95
152 168 8427
31 2667 932 3350
45 271 1474
580 702 8444 247
169 4859 1906
6892 45 271
94 95 11
1 57 165
934 1566 1364
32 248 8445
5051 2356 4785
3518 15 1995
807 3088 242 135 1142 138
89 968 15 334
28 29 132
2759 594 547
433 1243 561 5393
812 433 5965 3745 1395
405 399 1681
86 45 1514 224 1023
2666 192 15 946
433 2310 3901 1598 469
43 969 8446
1470 2511 1596
491 2005 83
242 1 702
169 1234 1073 1408 51 420
928 68 399
707 937 579
297 192 985 838
486 206 8447
1859 95 579
1588 205 233 1280
599 4115 67 2694
87 1798 709
5946 4347 2654
714 715 715 361 1496
2446 1803 274 3854 91 4585
707 810 265 3940
132 343 73
261 556 73
118 2530 1366
88 309 837 246
353 596 1695 113
1229 115 147
193 3518 139 192
12 4849 1189 16 15
1109 174 2796
8448 274 2221
1186 2227 4 83
88 371 214 2604 2657
139 250 33
275 4428 333 1502 242 2000 192
107 108 814
1176 65 81 272 370
55 7149 54 502
169 2179 4
118 273 181
1142 2449 5072
4923 91 248 730 4018 736
222 133 758 138
636 88 181
242 1 1554 308
5090 486 399
817 167 818
166 1142 1834
505 1376 2199 1022 334 138
427 1598 4
292 43 139 74
170 169 171
6606 8449 1736 2226
3940 559 3408 38
8450 2159 114 7479 51
234 242 12 246 248
134 341 611
94 95 949 501 1859
304 780 3697
1142 1398 2848
1491 985 1242 1480 1504
134 1553 341 73
6285 1364 1171
4560 1276 1117
668 29 723 12 132
234 1022 31 214 2283
1141 469 192
423 387 579 167
1158 206 370 1749
2223 234 331 949 2552 11
2545 467 3095
330 418 1822
4097 4096 6195
974 6171 563
88 624 1073 139 242 12
1189 107 2696
1460 311 1113
2804 112 8451 1275
1988 647 1681
31 367 248 436 91
88 91 1398 405
169 1661 51 766
88 3145 274
3070 316 962 1571
207 135 1113 251 2012
7885 62 2558 1796
671 51 402
466 146 955 282 2306
740 4239 4886 6404 6630
2426 2088 3229
719 665 4428
2234 1312 881
732 4017 18 12
169 206 66
88 23 613 405 1939 112
6440 183 1863
794 15 4849
1723 219 3852 57 15
3623 1 139
835 905 205 3505
8452 1867 270 182 15
89 701 488 8453 954
8454 2304 2086
1123 579 5037
532 73 446 192
1425 5410 7141
4329 4915 1171
206 1421 407
247 248 2882 8455 2630 246 334
780 1759 559
3390 3481 15
1236 95 700
169 2258 65 66
670 88 624 91 836
8456 570 2695
81 171 475
1306 274 214
118 484 916
949 700 1621
169 5491 1645
723 1025 1556
246 492 247 248
987 598 285 986
599 1375 429
6852 1243 234 140 691
332 3814 43
399 1584 1004
5981 7865 1171 5021
533 492 4023
618 784 324
4741 2297 5372
169 67 766 680
275 1803 1373
2172 3809 630
352 192 165
293 297 298 299 300 301 579
198 620 147
8457 267 1281 177 950
8210 801 66 67 8458
1468 729 6192
1089 206 67 192
570 3431 148
2268 1278 1279 633
88 1162 915 91
292 189 112 5393 15
169 204 65 66 67 8459
998 2727 189
4152 3136 1566 8460
2582 521 3597
4485 4611 173
169 3243 68
169 801 485
433 875 7451
367 343 91 4686 112 1113
267 940 2452
1584 8461 4016 77
65 66 4 83
932 983 197 214
4834 2417 5221
329 192 972
1845 876 1426 12
109 192 222 3044
1098 658 1092 3900 1006
835 791 2438
10 45 903 619 2277 8462
169 937 28
957 1695 1381 4853
3854 73 112 111 4491
580 2027 3765 282 8230 1253
2953 3177 265
776 73 78 563 177
41 1176 6889
1778 1340 12
2542 12 2493
1188 598 1334
580 222 8463
3757 31 250 15
5244 3638 2546
240 5832 5403 1359
253 2004 5075 1218
26 1990 1647
353 89 562 8464 16 15
1593 814 598 1827 1117
67 687 766 685
364 3728 370 7532
983 1425 5355
76 357 140
3503 771 2264 4665 178 5058
205 1022 5304 1952
28 1603 12
365 7562 212
599 6945 585
8448 386 706
3448 56 3044 684
198 1290 89 132 248
112 275 827 3935 12
1553 697 1276 87
700 95 535
8465 7543 6625
242 371 1408 276 270
3 4 51 587 406 407
242 605 630
710 132 4014 16
7489 3270 1183 4621 222 468 3397
624 3243 400 91 493
274 57 5394 73
943 1072 324 3402
606 1553 2141
488 2427 3692
3443 297 298 1602 690 301 1536 1063
251 823 29
222 2911 323
207 250 2180
1158 3217 81
847 1142 3358
2103 113 598 335
234 429 3946
88 31 354 12
134 2581 6621 2916
312 629 600
3307 400 5711 8466
1150 624 5769
1267 342 673 2873
171 1691 801 475
2787 257 81
707 95 11
556 12 3227 192
5825 139 1976 702
2224 1225 702
358 488 71 197 349
8467 932 4471
4394 446 76
1092 77 492 547
316 192 294 521
599 267 183
935 1509 2644 1008
6572 206 265
724 9 438
169 651 178
1019 1020 1276
1798 87 1280 4601
536 2002 538
1912 690 2169 579
4271 486 1520 963
28 294 12
8468 67 175
88 1987 188 427 625 91
99 3198 405
3038 273 212
3940 169 864 1138
2895 610 1171
1089 1936 222 651
2769 562 192
936 250 1758
139 1146 4
5338 4049 1596
4560 1723 87
4998 67 167 8469
88 274 4417 2208
73 466 2017
169 1 206 4490
949 1146 3158 11
796 7038 4 83
182 709 2794 1703
343 13 15
6648 1662 4765 3067 3883
8470 429 692 1618 181
8471 134 488
94 1004 81 39
311 164 1872
13 4878 547 4808
4 427 1905
777 976 1366
438 1509 9
88 309 118 629 139 140 1008
91 6059 2226
1244 94 95 700
8472 7524 37 193
132 2507 16 177 5117 15
192 4966 595 478 331
88 510 91 248
1141 1549 562 723 1341 16 2697
747 580 682
67 782 28
8473 2383 1956 111 684
206 68 399
1535 31 1025 251
454 868 468 468
1912 589 1145
87 429 372 2586
8474 2536 2537 4687
88 136 774 138
169 2290 68
11 1146 5964
273 1465 121 166 1778 15
1757 118 3715 147
3587 657 7389 6433 222
169 65 66
88 309 247 91
212 601 2581
1121 248 88 4327
771 81 51
182 5117 1421
313 2282 828
2762 112 7
800 5544 401 68
6467 1695 353
169 51 766
4970 167 4136
134 1280 1604
710 7747 205 15
2574 106 1400
1593 293 1536 297 298 300 51 1529
6793 159 995
7538 1451 8475 2976 2798
134 543 8476
589 1148 1072
2417 533 2207
3299 8477 45 1917
1000 2901 1785
8478 730 5630
1488 321 273 251
8327 668 2511 5546 241
88 2135 517 99 2208 566
5271 91 248 306
892 28 31 214 6578
791 335 1073 1807 61 334
8303 1214 4184
31 782 28 4646
524 112 2339
1246 8479 2237
197 291 8352
1990 1898 3189
109 91 248
7411 1239 8480 335
43 532 1687
88 1554 91
4 66 83 685
327 247 4828
243 159 15
4195 89 247 248 935 91 577
358 5655 334
169 643 67 405 8481
335 7983 633 1189 986 3277
198 4 1589 83
134 147 1936
3623 248 15
7926 3450 8482
1303 250 598
1618 181 1246
169 458 206 68
599 313 45
963 2081 1520
292 2351 787
88 89 274 1092 29 4828
171 475 1540 94
88 89 274 251 133 1340
658 225 89
747 118 81 1204
193 194 3749 112
189 4392 2487
7 247 3020 776 1854
3764 2159 581 259
433 657 8483 2306
1468 1004 1584
1179 2247 15
565 2318 6859
1139 271 892
1604 373 4756
88 3315 247 905
94 643 501
88 607 1646
1569 1568 503
88 89 5992 1189
5397 989 3397
282 5322 283
4 83 407
88 89 91 214 915 1113
1272 7131 212
281 149 4908 282 2306
1229 2909 372 4849
611 214 564
6403 2453 4994
461 6951 934
88 31 435
7439 1562 8484 848
624 89 1092 905 3833 91 1290
273 1176 364
791 354 73 16
7894 803 1724
7109 76 2666 111
7977 253 4437
730 261 261 1029
88 480 739
1267 192 1604 159
0 5012 596 197
189 807 2727 1575
2227 7307 28
28 1426 12 15 1449
8485 3696 1545 28
67 690 3671
4827 1636 442 331
94 5034 81
88 31 214 758
4656 969 8427
351 4059 8128
317 1006 754 178 212
936 1359 3634
575 6967 2495 1161 1906
723 1177 2978 4656
1843 250 335 662
1639 682 12
968 6134 335
242 1554 103
274 561 1453 140
825 1323 3064
4479 1522 184 139 1409
44 45 1818
1910 8486 576
480 739 2737
433 3426 1404
4196 194 212 192
3148 5217 1877 1922
3966 212 1008
7 427 301
442 2656 630 192
484 881 3326
458 206 68
488 3281 524
4994 2904 7821
8487 878 750
1234 91 212
43 73 27 31 251
5876 4519 3110 15
1146 4 491
6905 1654 2586
88 556 91 690 562
668 1725 88 73
5079 140 167 860
91 8488 88
917 664 723
95 949 11
620 361 3173 147
88 1710 214 1378
568 1939 1171
727 2003 250
814 108 24 107
3969 6850 138
2425 335 4555
51 750 8489
358 76 4762 357
1958 1590 3715 8490 1591 1592
512 312 704 316 516 251
136 2132 1509
2910 4620 12
3551 1570 431 5190
4591 3286 4636
31 1408 26 2247
132 16 1073
710 57 2112
741 2913 2537
442 445 108 107 848
4802 2196 15 1571
973 95 11
544 2240 543
562 682 8491
132 89 15
73 2240 543 1254
5079 5079 140 140 265
3164 817 707 818
169 1485 147 8492
2135 771 248 1148
864 440 244
8493 1571 144 3132 13
2186 3814 577 15
3912 1415 43
1246 2237 15
4403 248 2208 4447
8494 1795 3349
5819 1682 690
2588 2187 222 31 214
91 682 8495
73 261 291 4801 3035
62 57 200 557 61
1146 301 57 2309 33
118 7 438 776
5465 1393 406 706
6978 66 3198
276 3203 16 353 604
7041 542 8496 5328 3694 8082 1142 7857
68 65 169
752 488 3622
454 3050 1636
134 604 7056
2867 73 1982 112
316 2608 3034 5003
5829 511 1409 797 2312 15
94 81 99 1704 1704
848 2535 2696
505 3138 329
4540 2942 3782
270 511 15
373 27 3809
329 8497 1001
2251 791 5571
171 475 67 51
7 2227 3649 782 587
4045 4220 1183
557 133 622 112 111
1618 181 1565
340 2764 468 138
1843 274 484 201 138
1488 6338 611 4848 3396 8498 138
442 1636 476
433 1354 4143 702 838
91 8499 1203
95 501 579
51 8500 1245
758 3313 214
292 1073 91 115
700 95 1859 4052
2503 623 1881 15
391 488 276 1636
438 439 2161
1912 297 298 299 2169
733 132 2122 1126 15
6449 62 301
121 251 321
948 700 105 1391 6875 950
445 107 373 108 468
1255 257 52 206
6247 98 5683
8501 8502 61
568 55 335
1550 1551 118
628 66 206 4
2817 1636 112
3357 1821 2531 3839 929
1196 284 16 547
214 31 214
533 2580 1703
73 1919 43 5548 3915
3699 105 420 167
1421 1425 13
696 8503 2798 1171
316 247 752 543
2819 3790 5385 138
1107 65 66
707 4286 4970
433 4019 480
2296 4098 8504
1014 2838 1370 183 61 723 8488
7429 119 316 8505
9 7815 248
560 488 545 105 2008 301
371 176 27 1126 75
3390 15 2077
747 8506 3971 1171
1936 1610 1928 1260
88 775 140 335 844 111
9 65 1146 610 407
1 4 706
43 331 1117
1073 566 112 823 29
1443 2453 1068
488 1522 4102 182 3824 3825
31 214 246
2245 393 3327 1553
363 906 543
1243 1509 639
2100 680 387
707 3138 787
62 321 83 1075
4721 296 267
1126 1063 247 2818
488 998 138 1189 15
668 953 73 372
84 4657 263
98 8507 1142
1092 2026 557
134 5778 7610 331 8508 6744
8509 39 8510
567 1171 488
524 28 92 15
868 15 159
1092 45 28 616
624 1965 91 92
2135 99 248
534 43 4306
610 1163 8511
293 723 117 190
169 800 65
3940 238 1844 3578
4721 307 488
247 560 112 5021
67 8215 5355
43 335 1907
707 579 167
1965 181 91 1143
1267 8512 914 905 604 2292 5758
2953 4213 502 8513
4515 928 2408
169 66 2246
1404 1643 197 8157
427 184 2072
6333 8514 488
488 5825 2951
739 875 676
135 1741 399
1267 286 2208 112 589
8237 1001 8515 1017
957 112 2339
747 169 766
6008 498 140
171 67 169
3492 367 91 1190 1087 112
88 3252 1 1310 8516
696 5303 838
3443 1338 406 579 301 1529 1063
1177 301 1334
438 2303 469
234 581 197
2425 92 5112 3411
88 371 214
171 475 2290
242 308 1266
206 66 65 169
225 7948 1356 111
1189 16 92
2859 1177 1115
8264 2438 3663
474 1475 2914 68 7554
267 27 73
55 1169 8517 864 3035
2355 6009 301
1771 3246 1395
1392 614 3823
271 803 2921
480 3665 1161
132 1381 15
1267 5589 73 4845 557
165 407 178 1142 2605
957 1242 28 251
1379 572 1714
134 192 1222
618 739 784
1187 296 39
1338 43 1784 1060
367 559 1157
28 176 274
169 335 691
488 610 702
1393 1590 3755 1591 1743
2169 4 83
148 3044 1352
5115 807 4452 630 723
6119 8518 8519 1254
119 316 8520 112 3527
1468 271 4064
198 7004 2229 6388
169 2561 329 104
4862 8521 87
2116 3691 903 2085
214 343 112
308 248 246
8522 271 2087
31 1 235 6420 195 1743
438 439 222 1143
1305 316 215
1240 1570 5902 3142
88 274 73 109 112
505 31 136
1267 31 3070
5164 5777 7238
73 15 946
974 484 3086 274 4798 165 1384 214 1385 15
51 265 167
1589 265 167
113 1553 2926 247 1073 246
2953 1278 4122 1218
2354 182 251
1570 62 421
4 1374 83
73 222 1509 1571
184 301 4 83
89 3218 378
2159 122 8523 8524
5964 234 700
488 4975 112 2553
710 118 3815 35 1149 946
67 4 69
6573 57 433
1550 3984 15 329 5633 1001
91 4232 31
585 399 2766
88 1282 435 31
1808 214 4403 403
253 2380 2742
1318 312 9
367 248 1965 4122 91
99 51 28
26 2199 192
743 864 244
225 782 28 111
207 7300 2283
340 2157 750 4052
73 1553 1509
2542 192 410
566 1243 103
307 521 2226 8525
1963 488 657
1287 1507 104
742 57 2505
118 441 370
43 301 192
2298 6683 491
88 403 247 2025 3499
1512 801 866
89 1092 248 222
1569 4334 1568
169 485 206
917 12 1367 1368
340 234 2737
0 2304 331 3188 73 3996 246 4013
733 91 248 33
8526 8394 61
4696 807 595
668 12 1266 12
95 78 579
484 274 2319 563 214
28 616 306
2312 797 192
1 233 83
214 2339 112
1977 184 828
169 2173 485 104
1674 43 261 924
88 12 91 2132
4 213 83
1878 370 750
458 3991 91 4789
1902 938 8527 8528
88 73 309
6384 354 451 192
4478 1105 633 511
206 15 270
704 370 1171
88 89 1092 109 91
433 1177 335
2751 881 1546
1553 140 568 1608
28 1426 12
8529 1067 324
198 1240 91 563
1608 2997 192 1529
8 367 2167 28
45 620 5635
3310 370 3140 1407
169 206 486
1176 3202 364 2447
1879 800 486 1633
543 27 8141 112
73 2413 15
121 4543 4265
2081 3434 1104
1950 1000 1755
5729 789 4198
7649 8530 4391
8531 474 802
4 83 706
427 316 2230
1999 2447 998 26
1109 1 535
512 219 439
2087 247 28
4613 771 1605 250 178 3504
505 109 91 139 1189 93
103 707 6624
107 108 814
341 1337 881
2135 370 8029
88 1936 176 140
1246 1702 7 8
2367 197 206 106 1844
577 4174 159 995 15
1844 847 742 596
505 8532 1215 6320
88 624 274 91 308
65 66 3719
321 1113 691
1770 1334 118
2953 233 8533
480 824 1221 147
134 29 1092 30 723
118 316 429
3979 35 1881 511
4016 95 11
996 1474 147
484 197 1827
2355 250 83
1615 657 581
3029 265 1553 4107
292 2638 4260
2953 2877 4182 809
727 691 364
253 6892 1632 250
4163 1442 250 2003
353 225 111 3182
112 27 2697
88 1312 979
12 435 682 2071 593 1173 2800 178
169 66 65
88 371 1671
7955 2644 91
1452 4554 247
1872 4 553 83
3109 2234 483 8176
136 4892 1514 147
1354 2586 4859
2179 1186 4 83
700 95 579
86 1205 2374
1151 579 793
579 265 167
169 2407 766
94 81 1004
915 43 3875 1115 335 15
6649 547 119
6839 1770 1148 261 4982
309 29 488 1509 247 370 251
2012 31 214
565 629 140
2817 192 1522 3572 15
2093 1405 15
112 438 3274
2355 1 2772
5121 147 1145
197 2440 1724
171 475 680
4619 510 159 15
95 501 579 1859
83 643 838 67
1243 214 236
1460 326 1272 1046 251
88 2135 517 2208
600 1360 78
565 932 8534 3928
31 31 214 32 75
107 848 1785
499 95 700
533 435 3395 73
2892 8190 4317 6522 8535
1979 1246 267
6267 664 334
118 904 1408 405
2034 3082 543
1126 1086 3479
169 66 750
3881 4122 4957 192
1142 6308 2894 8536
6655 488 159 1881 1446
192 1522 1529 5029
1378 1967 246 251
118 8 1529 406
707 51 680
8143 1674 247
88 729 399
88 3912 915 1408 1724 107
65 66 1146 4 83
8059 5114 3979
7534 2644 3111 8082 1356
544 61 1752
7662 8537 1557 3384
6388 629 691
5784 1507 2457 3174
353 225 16
435 341 202 1
12 28 192 209
86 804 1380
575 1645 2665 859
3480 400 729 68
2851 6526 932 7471
3443 1338 2817 295 301 406 2247 1529 1063
668 46 73 7972
2083 6240 7546
1267 2022 436 15
4132 205 413
733 89 3490
577 219 702
1716 363 409
3179 63 7208
206 139 682 112 15
[truncated: 522,321 more chars]
