# Supplementary material for: Fairness modeling for topics with different scales in short texts
Source: PeerJ Comput Sci. 2025 Jul 23;11:e2936. doi: 10.7717/peerj-cs.2936 (PMC12453639; doi:10.7717/peerj-cs.2936)
Supplement: Supplemental Information 1 [file peerj-cs-11-2936-s001.zip › MixTM-G/output/strong_semantics.txt]

同等学力 工商 职称
网络安全 机房 毕业设计 防火墙
芹菜 蜂蜜 小心 胆结石 蔬菜
法院 前提 公司法 工会 代表人 内资 审理 书后 异议 外国人 诉讼 鉴证 名誉 庭审 抚养费 人口普查 被告 笔录 原告 法定 第三者 蘑菇 书记员 中技 被告人 公章 计生 文书 当事人 辩护人 被执行人 人身 十字绣 无力 董事长 任命
不锈钢 电镀 石棉 螺杆 热风炉 编码 螺帽 起重机 管道 板材 漏电 锥齿轮 程度 油价 镀镍 价格表 自行车 碳钢 固件 镀锌 压缩空气 走势 小猪 蝶阀 铆钉 小车 钨钢 电梯 镜面 拉力 合金 生姜 空压机 疼痛 垫片 活塞 石墨 喷砂 高速钢 水箱 汽油机 英制 螺栓 闸阀 痘痘 能耐 生猪 螺丝 氩气 车刀 螺母 高度 铣床 电烙铁 阀门 精粉 尺寸 垫圈 中压 价格 螺纹 臀部 卧式 喷雾 箱式 化肥 制品 铣刀 储能 斜面 数值 高压锅 笔记本 直径 马蹄 离心机 螺距 富士 一流 圆管 性价比 小心 橡胶 高温 材质 热风 螺钉 九月份 原木 白菜 喷枪 硬质合金 片区 音箱 水龙头 预测 曲轴 种类 新政 焊条
调配 危险品 对话 标签 目录 方框 栏目 正文
过节费 单件 家族企业 消耗 工人工资 列支 管理费用 办公用品 餐费 开办费 本年度 辅料 管理费 办公费 物料 汽油费
承运人 篮球 运输 规则 创业板 邮政编码 商事 风扇 完整性 自律 全部内容 原子 用光 证券业 决策树 有效性 司法解释 办案
工房 血统 成员 鸽子 信鸽
精武 正宗 技术培训
零点 数码管 热键 调音 压电 加速器 端子 开业 芯片 汽油机 以太网 东芝 分校 声卡 驱动 好运 直流电
错爱 结局
事情 报警 赌资 借条 爸爸 公安
烧水 热水器 内胆 用电 黄色 水泡 太阳能 茶水 水质
金榜 集训
契税 税额 时报 刷卡 登记费 手续费 管理费 考勤机 换房 考勤 买房子 生效 公证
材料 透气 林业 无机 钢结构 志愿 文化课 板材 公寓 高分子 无线 木料 学科 南华 化纤 理科 有机 报告书
用水 替人 整体 优缺点 雨水 灌水 橡皮 水槽 形状 开口 热水 凉水 石子 混凝土 二者 魔力 铸铁
恋歌 原文
皮毛 计算机网络 电信网
跑步 浮球 轮椅 三轮车 自行车 葫芦 燃油 牙刷 滑板 驱动器 助力车 电动 赛车
办报 后果 专人
口服液 服用 蛋白 副作用 国医 黄褐
新政 楼价 效应 高龄 射洪 新楼 房价 变化 户籍 经济带 适用房 调控 措施 收据
海报 沪剧 尺寸 剧院 西厢记 旅社 昆剧 概况 剧种 豫剧 秦腔
检疫 相框 输送带 鱿鱼 检验 产地 特性 复合门 原产地 螺纹钢 出口权 区域性 筷子 瓶子 木门 皇室 饮料 实木 入库 木质 纸箱 出口商品
职工 抚恤金 外商 晚婚 产假 工龄 丈夫 室内装饰 工厂 孕妇 家属 棉纺厂 执勤 晚育 效果图 义务 差旅费 天数 军人 订单 亲属 设计师
分析仪 生化 故障 元素 色谱 生产厂家 物质 含量 气相 尿液 中性 检验科 杂质 定子 腹水 茶叶 晶闸管 标定 腹腔 路途
护肝片 一针 氢氧化钙 肝火 药品 圆形 硬化 穿山甲 药店 甘草 血流 胶囊 两用 服药 光点 制药 肝脏 抗生素 油脂 点状 机密 纤维 供货 爱滋病 中药材 饮酒 服用 原发性 大面积
金银 光缆 对数 小人 黄疸 首饰 珠宝 流通 色情 实惠 指数 储存 新生儿 注意力 纸币 合约 办证 关键词 定子 手段 封闭式 职能 舞弊 预测 工业生产 股价 极化
阳性 核心 阴性 乙型肝炎 乙肝 指头 丙肝 疱疹病毒 胆碱 体癣 螺旋体 尿酸 肝部 疫苗 甲肝 抗原 表面 传染性 抗体 后果
劳动生产率 汇率 名义 税收 进出口 人民币 规模 比重 贸易顺差
句子 行路 道理 语病 声声 写日记 脸皮 所学 手法 清洁工 用典 拟人 标点符号 顶真 比喻 零丁 景物 通假 微风 珊瑚 诗意 字数 文言文 细雨 民间艺术 对偶
成年人 女主角 上房 承包方 抚养费 代理人 水库 外貌
现货 贸易壁垒 平分 偏置 不合理 生产者 交费 高压 保值 合金 开户 小麦 加工费 壁垒 不锈钢管 夹具 期货 农产品 中药材 辣椒 降价
天书 关键 电子版 技能 学会 内核
约会 级别 特辑 字幕 星球 宇宙 外星人 花絮 地球
决定书 编号 简易程序 公安 盐业 起诉书
剧场 性格 装备 女佣 特色 情歌 订票 西游记 读后感 水浒传 表现形式 写字 团体 垂杨柳 大话西游 猪八戒 死神 表演艺术 剧照 早安 圣斗士 视觉 实体
雕像 学人 主体 右手 理念 医院 寓意 形象
算术 热键 周长 表面积 建筑面积 根号 显示器 质数 居住面积 纸片 广告词 长方形 铁皮 正方形 草坪 坐标系 数据线 广场 三星 三角形 机型 梯形 花坛 原点 面积 直角 套件
碳酸钠 分数 狗狗 原料 聚乙烯醇 质量 浓度 电导率 等量 碳酸钙 溶液 丙酮 规格 物质 过量 变样 中分 氢氧化钠 乙醇 原子 盐酸 晶体 药房 水分 硫酸 品质 氢气 溶质 纯水 换热器 气泡 全站 宠物
同房 小肚子 分摊 楼层 会通 丈夫 洗液 激光 原体 服药 住宅楼 楼梯 生子 尿道 免疫力 假性 金华 机房 电费 尖锐湿疣
爵士舞 鼓点 教练 性感
车库 期限 贷款额度 下岗工人 本息 面值 家学 新车 会员卡 票面 办案 等额 季报
绝色 时空 停机 访问量 地下城 流年 气温 小说家 气压 琴谱
塑料 拖鞋 脚气 泡沫 良药
基金 广告业 调节 年资
诉讼 正义 被害人 劳动者 依法 生育 前置 违法 行政复议 争议 诉讼时效 行政 委员会 机关
劳动 仲裁 医疗期 争议 胜算
时效 小额 服兵役 信用社 存根 出院 农村 观念 店里 精神病 科员 贷款人 公安部 担保人 结帐 人身 精英 打人 威胁 心动
门店 收汇 方块 属地 服务器 部署 说明书 防火墙 客户端 服务端 异议 经销商 传奇世界
激情 计时器 证明 篮球 总统 主席 年收入 物价 董事会 居民
冷藏 集装箱 商用 冷库
总和 数值 图标 天冬氨酸 消费者 作业 水滴 编程序 整数 效用 钢笔 边际 阶乘
寄件 邮政 单号
风量 烟气 管道 温度 风速 锅炉
麻麻 脸部 有色
男子汉 流泪 动物 大丈夫 血流
纪录片 大明 小女孩 女歌手 森林 人质 海豚
军区 总医院 马路 大门 对面 疗效 烽火
拷贝 批处理 命令 光点 用汇 监听 文件名 命名 网关 执行程序 文件
勘查 总局 油气 市政府 研制 起重机 铁矿石 合资企业 炼焦 研究院 钢铁 冶金 级别 大学校长 大唐 物理化学 残联 勘测
年轻人 冰心 缺点 繁星 中信 优点
皮草 塑料瓶 化工 产量 做菜 接机 所学 夫人 缝隙 盈利 植物 分子 市面上 利用 厂名 塑胶 瓶子 遗留 干燥剂 农作物 指甲 磨具 彩票 公益事业 化工厂 认证书 泡沫 美食 现价 薄膜 观点 制品 气味 原料 售后 祛痘 光合作用 油墨 密封胶 工龄 魔术 聚酯 药厂 重油 农民 花生 成份 丝印 新闻 二氧化碳
颜色 发布会 拆线 神经性 记忆力 皮炎 名曲 图标 消肿 美容 新人 战士 激光 用药 色素 老鼠 痕迹 旧书 时下 创作 消失 新书 新世界 双眼皮 恶性 症状 考勤机 演员 小点 起点 人类 爱滋病 命名 后人
华丰 租金
应付款 房租费 销售员 售货 视同 零配件 会计处 应收款 税法 验资 举例 职工福利 服务费 亏损
润肤 椅子 小资 地线 形象 疤痕 高质量 眼角 运转 电荷 男性 女性 点歌 旦角 饰演 混用
藏羚羊 短语
责任书 行为人 梦游 性爱 红豆杉 私下 违法 执法人员 家长 公安机关 素质 案件 香烟 路政 责任
类别 储运 油气 申请表 年鉴 国民经济 滑板 围墙
法务 非标 管理系 白金 笔试 手册 老人与海 散货 性质 评价
谎言 人声 钢琴
加速器 局域网 架设 个人版 套餐 枚举 服务器
交公 鸡毛 证明 婚姻登记 机关 户籍 互通 公安 熏蒸
碳刷 试验 电动工具 用处 发电机 专用
快照 备份
二手房 应纳税额 税费 地方税 代扣代缴 低点
高速公路 使用证 外表 住宅房 厚度 复式 路面 优缺点 产权 水泥 扁平 织机 强度 压实 浪潮 运营 基层 混凝土 机器语言 沥青 标号 全球化 零售业
外文 贸易壁垒 特辑 整车 电台 论文选 紧固件 铁矿石 豆腐 主持人 原唱 机械手 探测器 教务 耦合 历史背景 文献 核电站 计量学 杏仁 综述 著作
实业 救助 航海 工科 题库 海员 航运 甲类
复合材料 收割机 印油 协和 聚苯 出产 防静电 军官 板材 声学 监视器 电气石 研究所 磁场 博士 压克力 马力 磁铁 用途 寻麻疹 砂浆 防腐 腻子 合金 鱼油 胆碱 性能 条文 硬度 车库 方块 高压电 机械手 管线 屋面 渗碳 蜗牛 刀片 行家 保温 混合物
账款 坏帐 余额 工作服 主营业务 预付款 广告费 净值 来料加工 流量 预付 账面 票据 周转率 帐面 应付账款 净额
风暴 和歌 毒气 化工 陶瓷 肝脏
读数 电容 万用表 液体 指针 电表 气体 互感器 电量 直流电 电度表
文笔 古装 作者
奥林匹克 信息学 初赛 竞赛
公安部门 外国人 废品 宾馆 特种 房主 废钢
利益 豆浆机 应急 增益 所学 传统 航模 遥控器 充电器 铭牌 电路图 无线 水位 电动车 滤波器 模型 指示灯 声光 手头 双重 传感器 直流电 天线
大佬 设计图 租地 律条 备件 备品 主语 荒山 宅基地 农村 纯收入 磨机 纸板 不锈钢板 医疗保险 代表大会 建房 处理器 基站 土地 用车 小路 消费 集体 区分 居民 口径
光栅 神舟 气概 精度 中华民族 卷材 中用 中华 跳动 传感器 电视机
辅助 市长 触点 横机 大丰 实体 空压机 机头
微量元素 激素 皮炎
心理 综艺 性格 效应 剧本 商场 芦花 校园 礼仪 素质教育 体裁 寝室 战争 招商 监督 外界 情景剧 精神 营业 鬼子 用工 奢侈品 商铺 人类 情绪
塑料杯 成型
实践性 经济法 好书 考核
快餐店 理念
肝素 月份
万能胶 生化 品牌
颜色 全国性 标牌 木业 渠道 液压 本市 快件 汽轮机 白纸 信赖 目的地 颜料 停车费 正数 普查 地板 铭牌 区域 标识 图案 温控 物业管理 小家电 专卖店 陶瓷 种类 水晶
小数位 帐簿 网号 语句 结帐 金蝶 字段 财务 有效性 标准版 制单 浪潮
日元 成本计算 笔记本 香蕉 总价 单价 商品名称 反比例 正比例
农民工 大腿 工地 粉碎性 股骨 工伤 小腿 骨折
安全员 起重机械 监督站 乘务员 实验员 岗位 副总 职责 企划部 环保部门 管理处 统计员 政治权利 资料员 行使 网络管理员 督导 海盗
开办费 合同法 年租金 会计法 税法 计分 课件 公平 运输费
全民 航天 当兵 外传 祖国 三国演义 航空 地面 弱者 犯罪分子 神界 机动 杀人 刑罚 水浒传 煤炭 用电 武器 时光 经历 通关 候审 流星 地矿 通风
同事 套餐 节省 上场 谈论 回事儿 电话费
端木 女神 星空 钢琴 园地 基石 作曲家 喷泉 痞子 骏马 钢琴曲 流星雨 电影院
活动 抽奖 身体 水窖 彩钢 板房
盲人 内心 西施 聋哑人 治安管理
女儿 调音 钢琴
单号 邮包 邮政 定单
君子 一流 文笔
电压 硬度 个位 塑胶 导线 弧焊 焊丝 化验单 热处理 滚轮 情诗 焊缝 位数 花絮 氩弧焊 外景 电流
钢筋 天正 端面 重阳节 合金 试验 钻孔 硬质合金 高速钢 钻头 建房 观测 重力 混凝土 跨度 柱子 主轴 勘测 框架结构
势能 物体 弹性 动能 重力
双面 标的 用量 海绵 规格 生产工艺 沙发
深层 行路 誓言 多指 借口 变革 现代人 误会 资源管理 挫折 弹药 经历 基层工作 剪刀 传染病 意志
红楼 格言 姊妹 短语 名著 警戒 篇章 弟子 语录 词句 经商 论语 职场
测量学 精度 塑料瓶 时机 血压计 粘液 化验 潜水 化验室 时时 火花 技术员 销售员 酸碱度 塑料管 总代理 测控 蛋白质 常规 女孩子 误差 专科生 师资 仪表 科研 扭力 天宝 电厂 酸菜 水准仪 专业化 水泥厂 配料 仪器 行程 本地人 药厂 化验单 工件 轮廓 镗床 灌装 校准 重量
内涵 星辰 境界
标记 符号 特征 图形 整数
净利润 所有权 分配 移民 收益率 校规 存货 股东 丙肝 净资产 总额 利润分配 干股 废纸 权益 拖车 博士 水电站 利润 传染性 社区服务
乘车 国际机场 礼物 路线 运往 流芳
公开市场 扩张性 总量 债券 准备金 业务
汇报 入党 形势 全会 歌剧院 业绩 积极分子
虚构 纯属 中奖 彩票
蚯蚓 公公 好戏 课文 情节 读音 社戏 创作
法规 条例 上房 道理 文物 民居 平台 好心 意见 景点 政治学 效力 不合理 高空作业 胎毛 规章 传单 女儿 冲突 晚育 文化遗产 民主 网民 门票 地方性 人大代表
生态 人群 甲鱼 杆子 产业 爸爸 基地 意见 消费 塑料 专辑 名城 吊牌
变动 供给 薪酬 监管 特征 工会 效应 等量 中将 弹性 总产 乘数 乘积 单方面 机制 对公 交叉 赔偿金 曲线 整数 供给量 根源 证明书 平衡点
北影 能干 研究生院 职业高中 书法 国画 表演系 牙齿
工程量 技术员 甲方
大姐 猎人 海螺 表面积 恒温 日子 楼面 功率 柜子 小心 新娘 拉杆 华润 电缆 画框 卫士 玻璃 怪物 磨边 漏水 木制 建房 热处理 裂痕 强度 小孔 箱子 混凝土 制品
短语 语病 直线 老外 介词 平板 序号 头晕 状语 词组 划线 初学 成分 分院 病句 形容词
信誉 高度 兽药 性价比 真人 知名度 机修 亏本 娱乐 芯片 体验 波纹 玩家 工学院 补贴 国信 证券 娱乐城 天线
演艺 强人 小剧场 起点 门客 大神 大龙 图形
构件 体积 钢筋 特性 事项 行情 螺纹钢 目的 长方形 铁皮 圆钢 施工 水泥 冲击 热处理 半圆 实心 混凝土 硅酸盐 铸铁
豆制品 身体 涨价 青春痘 激素 油墨 水蛭 狐仙 发育 原油 腐竹 彗星 音速 服饰 纤维 落叶 种子 痤疮 季风 服用 大豆
投资额 总成本 建安
账户 科目 受益人 余额 借记 离岸 汇总表 参考资料 总帐 标准版 负债表 销售费用 借贷 损益表 修理费 登记费 自动 凭证 电子表 国际收支 写本 主表 资产 前任 日记账 贷方 格格 坏账 借方
秘籍 强人 电视剧 主人公 片子
葡萄 芒果 荨麻疹 带状疱疹 金黄色 香蕉 口服 观光 麝香 蜂胶 胶囊
考勤 统计表 登记表 指纹 样本 考勤机
滋味 色彩 形状 土特产 微笑 瓜果 属性
干货 果蔬 借口 君安 分家 热心 建工 知情人 海船 试剂 业务员 品名
火化 公园 日光 扰民 硬件 台账 校舍 设施 污水 病故 游乐 温室 黄瓜
义勇军 国歌 大合唱 进行曲
威信 好心人 功能 复古
警官 私家车 球场 乘车 驾驶证 市北区 钥匙 贵人 结节 前路 华商 定性 天台 出租车 小票 阑尾炎 阳台 候审 作案 住院 证据
工场 印刷 成型 印章 面料 钨钢 物料 油墨 全自动 干粉 火花 丝网 注塑机 唱段 价位 图形 内贸
线路 课文 业务人员 功夫 喜剧 皇帝 全本 新装 娃娃
世界名著 笔记 读书
物理化学 加试 城市规划 压轴 特长
单亲 妈妈 重度 商场 礼物 好心人 翡翠 项链 食管
胳膊肘 理发师 手脚 红豆 手掌 手背 脱皮 密集 手癣 手指头 红疹 裂口 真菌 手臂 手感 疙瘩 艾滋病 白点
泵阀 使用寿命 全球 实木 软水 液压 复合门 副作用 树脂 空调 蚊帐 亮度 运营 节约 润滑油
单片机 能人 电子钟 不平
项目部 发展前途 胜利 合约 子公司 内勤 水利工程 调试 资料员 办公室 总公司 核工程 福利待遇 甲方 奖金 乙方 框架结构
总会 写作文 头皮屑 肋骨 合租 为题 租金 芦苇 日子 记叙文 谎言 发作 青蛙 行程 磨床 胆囊炎 名句 脚底 走路 穿山甲
丙氨酸 血小板 正常值 蛋白 转氨酶 基转移酶 甘油 造影 肝脏 精华 胆红素 早餐 尿酸 纤维 微量 软化
男声 小女孩 深层 金泰 主唱 功底 决赛 专柜 卫视 化妆品 乳液 登场 易学 舞台 漫游 举例 突围 竞赛
手工 风俗 刺绣 剪纸 编织 苗族 风情 影响力 民间艺术 习惯
供应商 生产商 购买者 小汽车 债权人 竞争者
旗下 华电 理念 新闻报道 研究所 集团公司 神华 煤业 钳工 观念 方针
行政管理学 电力工程 概论 用工 政治学 社会学
总部 硬件 代表处
七喜 桃花 题材 朝代 咖哩 公子 咖喱 田心 作家 作品集 聊斋志异 小说集 糖果 作者
药品 商场 渠道 乙类 连锁 百货公司 楼层 楼面 进口 功率 传统 计算机软件 理工科 优点 甲类 零售 百货 和服 烟丝 考验 烟酒 管理员 国产 主管
财政收入 消费税 全额 无权 游艇 销项税额 规模 采购部 机关 税款 人名 进项税额 进项 纳税 司法机关 收支 票据 税单 虚构 纳税人 摩托车 战术 签章
外汇储备 外汇 廉价 储备 信贷 对付 黄金 办事 楼市 物价 管理局 股市 人民币 国货
指标 衷心 标准版 好心
广播 外行 钢琴 才艺 学子 编导 商丘 文艺 自学 唱戏
金盛 水电
班级 平均分 亮点 写诗 联欢会 秩序 晚班 班长
手提袋 纺织 厂房 大运 织机 机油 工序 机床 调度 灯管
阴险 颜色 性格 光碟 剧中 门票 手段 金子 变态 概况 川剧
筹划 合作 效益 对联 电焊机 助力车 精心
篇目 文言文 重点 古代汉语 史记
政治经济学 平均数 书目 前提 包工头 西经 通则 产后 现实意义 结论 负值 地铁站 交叉 定律 银行学 金融资产 选题 总数 比价 合一 式子
圆珠笔 道理 轻音 手指
大师 联赛 视角 金钱 智者
故乡 人群 景点 酒楼 病人 车祸 美文 家族 报警 下文 野菜 二叉树 渔家 早安 骨折 作人 话题 线索 记忆 少女 入学考试 交代 界面 骏马 参考书 名胜 星空 角落 见闻 风景 文体 园林 结点 榕树 被盗
选址 制约 分析法 外包
医科大学 耳机 卫校 误工费 临床 护理
复习题 有机肥 地图学 生物 地租 品德 楼盘 下学期 地理信息系统 公寓 营口 萤火虫 地理 位子 杆子 管理系 废油 股长 数学课 新景 乳业 地图 试剂 神龙 地矿
奇缘 求仙 音频 结局
城管 离家 二手车 评估 栏杆 上家 户口本 专人 名表 本市 机动车 住址 队员 户主 姓名 文化局 章程 住地 违章 笔录 打人 家庭
管理人员 策略 股东 股票 集体 期权 供销社
精灵 恋人 神态 叔叔 魔戒 战争 观潮 题材 悲剧 用心 故事 文化遗产 演员 原著 军人 外号 真理 阵子 官员 母子 力度 中华民族 皇帝 发动 场面 用餐 贡献 水浒传 亚历 情景 用词 文学作品 聊斋志异 梗概 联欢会 三国演义
斗气 卡片 求仙 宫廷 变形金刚 水资源 月亮 外星 大陆 大衣 外星人 禁书 荒野 魔法 男主角 绿茶 灰姑娘 篇名 女主角 小屋 银色 神墓 咒语 摩尔 侵略者 妇产科 勘查 面膜 理发师 缺水 霸道 乳液 葫芦 学园 星座 地球 纸币 误会 运气 纯情 主修 灯光 中子
接收器 高频头 强度 升级 锅盖 调频 个台 电视 直播
上房 隔墙 一带 亲知 押金 废料 赠品 欺诈 原价 武装 羽绒服 领工 变相 商户 房租费 商家 房租 补偿费 收货
中英文 豚鼠 机械手 诗集 女子组 自传 少年宫 漫步 月球 暮光 诗话
能源 武器 水源 光能 经济社会 节约 科幻 地矿
轿车 心爱 犯法 回家 职业中学 医药费 伤人 策略 钢铁厂 年龄 保镖 放学 客车 年限 病症 乘客 阅兵式 出院 边界 流感 急事 轴承厂 火星 长笛 估价 路程 离校 入室 量刑 念书 烧锅 小路 方阵 休学 公主
保安 条例 警车 音响 街道 峰值 喇叭 闪光 功率 天子
海景 房价 景色 阁楼 龙口 网购
序列 天书 天龙八部 财富
经办 次数 应付款 负责人 凭证 书写 发廊 理性 原始凭证 派出所 合法性 技术员 用纸 会计凭证 班长
拳王 挑战 街机 组团
投稿 稿费 中学生 诗歌 杂志 散文
主人 居室 有权 房租费 陋室 合租 季度 楼房 租房子 情境 租期 租户 房东
部首 层级 树形 链式 扁平 砖混 草字头 结构 录取率
恋空 女主角 原版
佣金 右脑 涨价
个体 营业执照 商户 评估 字号 年检费 树木 医疗期 工商户 会计科目 林场
嫌疑人 检察院 金星 欠款 起诉书 立案 款项 助手 审理 一审 中华 名誉权 电力局 定罪 校庆 欠条 烟花 定性 入室 量刑 开庭 厕所 被告 笔录 小说家 货款 胳膊肘 事实 案由 被告人 持枪 生效 女子 块钱 辩护人 强奸 有罪 录音 人质 红花 汽配 合资 案件 证据
新能源 新机 奇迹 检修 驸马 公子 气体 电厂 纨绔 论文选 兵马俑 热工 领先 单晶 政策性 芙蓉 分布式 团体 领域 光学 大唐 双龙 薄膜 温室
上篮 鼎鼎
卫士 汽油 空气 超声波 空气净化 架构 传播 车用 站点 车载 网络版 货车 柴油
大队 货源 排污费 正品 前科 友人 监察 地名 贞观 行人 诗人 大唐 大夫 耐克 生产队
女朋友 格律 律诗 内涵 字数 运动会 押韵 平仄 音调 体裁
房款 交款 薪资 士官 大叔 铸件 坏处 谎言 数额 球墨 铸铁
大学生 村官
唱歌 歌手 女星 主唱 代言 冠军 时刻 印度人 原名 白种人 头发 黑人 雪地 地铁 热舞 演员 嘴唇 黄种人 地带
同人 高尔夫球场 前奏 赏金 包装盒 指针 漫画 猎人 名人 死神 海贼王 宣传 樱桃 这歌 代言人
梵文 拉丁文
管理课 交通 全球
内码 国标 三者 区位 汉字
印刷 扑克牌 横幅 瓦楞纸 宣传 打印机 切纸机 印机 义乌
全权 全程 公证 委托书 人力 管理者 房主 公证书 委托
学校 培训
老小 楼顶 金泰 恋人 人民警察 事实 姥姥 粉色 乘客 纠纷案 舞蹈 偶像 局长 肇事 舅舅 有权 误工费 基石 人大代表 违章 补偿费 养子 信阳 团支部 姥爷 任命
狗狗 药物 排位 红霉素 氧化锌 键入 软膏 用药 结节 有效期 疥疮 真菌 硫磺 复方 鱼肝油 盐酸 积雪 和歌 手指甲 硝酸 患处 醋酸 磺胺 良方 体力 天鹅
部件 青霉素 头盔 交管 龙头 尾部 层面 盗窃罪 办证 式打印机 末尾 路由 车站 双子 摩托车 燃料 酒精 发动机 施工方 血糖 液态 私家车 栏杆 历程 酱油 飞机 厂商 患者 印发 停车场 长征 戒酒 采购部 曲风 问答题 汽车厂 拐弯 继电器 脂肪肝 固态 生气 轮子 烟雾 总收入 甲醇
蒙牛 奶粉 航空 风云 客服 人工 订票 儿女 热线 话务员
点点 风月 词语 蘑菇 诗词 黄花 彩灯 疫苗 喷泉 先锋 想象 胭脂
干股 法人 公平 管理者 人力 传感器 三轮车
储存 运转 发电 三维动画 三轮车 马力 合金 柴油机 春雨 水泵
青春痘 胳膊 疙瘩 肿块 饮食 手心 针尖 囊肿 皮下
耳朵 四肢 屁股 白斑 兔子 遗传 手脚 黑夜 盐水 红十字会 蝙蝠 词句 无力 病毒性 耳机
单层 私人 双层 区分 房东
视野 文学 中学生 情操 思路 著作 读后感 元素 三国演义
路由 电信 营业厅 无线 宏基 校园网 网卡
形式 曲线图 矩阵 曲线
涂层 冷库 聚氨酯 屋面 外墙 聚苯 保温 薄膜 颗粒
火灾 传统 技术培训 食堂 风味 大本营
流芳 校区
上帝 女儿 话剧 宠儿 大兵 台词 农夫 豫剧 女婿 小品 神经病 名义
法案 版本 原本 朝语
普通工人 百强
图像 坐标系 小汽车 图象 复数 图标 点位 线段 直径 函数 象限 种子 和声 音信 直角 气球
组件 联机 线条 水印 新课程 学业 部件 工作站 彩色 指导 毕业证 底色 安装工 丛书
备用金 宾馆 公积 溢价 美金 标价 会所 旅馆 人民币 开房 开发人员 汇率 收银员 农作物 面值 旅社 鼓楼 法规 价值尺度 出资额 服装业 资本 内幕 生产率 欧元 盈余 中资 运作 客房 招待所 股本 股价 钱币 被盗
红外线 体积 气体 健身房 购物中心 单车 展览会 医疗 健身器 步行街 补助金 实验报告 测温 变相 器械 人性化 分支 温度计 泥土 导线 医疗事故 跑步 热电偶 销售方
结实 感觉 水泥 情绪 主体 多发性
彩信 时时 通讯
乐业 大作 造句 词句 夫妇 篇名 笔下 繁星 赏析 情感 春水 诗经 敬业 行道树 新词 狂人 风雨
典型 仙子 古人 美景 家乡 树木 架构 压轴 祥瑞 法案 花草 书后 风光 产物
酒精 食物 血糖 血脂 药品 食用 手脚 饮食 转氨酶 条理 习俗 调和 患者 忌口 胃炎 食品
生产商 藏族 外商 回民 经纪人 成家 商务 习俗 亏本 物质 流传 汉族 复活节 谈判 局面
会阴 关节炎
骆驼 大雨 游记 西游记 读后感 水浒 漂流记 体会
机密 草原 村庄 不合理 电子产品 百分比 日用品 仔猪 肉牛 品种 信鸽 养殖场
西服 机械
毛细血管 科学 公制 眼角 火车 铁矿 眼睑 词句 作业本 流感 别墅 书刊 网球王子 血丝 远征 石头 化石 语文课 花儿 豆豆 沙子 脸色 童话 眼睛 野花 酸痛 水肿 总算 语文 烧杯 发炎 地板 议论文 用量 蜡烛 肖像 数学课 公分 头晕 外墙 轨道 答案 眼袋 山头 口角
纸厂 招工
建筑 违章 图库 天正
后街 经典歌曲 唱歌 女歌手 群星 实力 强奸 地带 气概 男孩 滑板 曲目 白族 猫王 辈分 赛车
信誉 名言 心目 职业道德 地震 继承法 火花 植物 形象 层面 抚养权 单身 主表 字型 草图 课程表 经商 建模 国人 灾区 渠道 财产法 约束 通话 会通 联通 志愿者 同胞 成功率 小节 钞票 完整性 义工 户口簿 结婚证 为数 印象 内置 婚姻 土家族 岁数
剧集 眼神
空灵 女声
数字电路 逻辑 运算
颜色 文化用品 自然 彩笔 蓝色 猪皮 妈妈 国粹 商店 机场 唇膏 东坡肉 光照 字体 上衣 裤子 香甜 观众 舞台 演员 字样 红亮 裙子
洗衣服 成本法 录音 珍宝 皇室 面粉厂 图图 单人 十字绣 棒棒糖 成品 音质 义乌
飞蛾 财政赤字 电气石 意义 嫦娥 指代 共同点 圣人
分数 分式 氧化镁 分母 平均分 小数 石灰石 乘法 风景画 分子 录取率 加减法
修订版 重点 纲要 文言文 近代史
芳烃 内能 火焰 储罐 含量 管道 天然气 玻璃钢 低温 试验 高温 气压 压力 过量 支点 密度 混合 紫色 原子 无缝 化学 黄金 工件 外径 阶段 耐压 溶质 安全阀 摄氏度 炉甘石
尝试 床垫 汉方 副食 离心机 锯末 华泰 生分 代理商 防水材料 养殖业 试剂 市面上 保田
病故 繁体字 名子 情侣 头文字
哥们 风月 首钢 高速公路 力求 框架 砖混 平房 房顶 土木
程序员 城管 账号 漏洞 时会 帐号 前门 电信 营业厅 晚会 拜师 后门 辣椒
档案学 类书 专业课 高职 一览表 军事 外公 神华 电信 医学类 就业率 院校 精细化工
定单 小企业
印泥 公章 红色 专用
中学校长 办公室
外省 内销 销售部 转学 户口 借读费 体制 黑户 校长 星级 天地
财产保险 二局 股份 有限公司 出资 专科生 股本 片仔癀
棉花 麻雀 碳素 经济体制 市政 双层 计划经济 兔子 水资源 隶属于 行政区划 市场经济 体制 童话 市场化
学位 朝向 女孩 文言文 读本 买房子 男孩 农历
首钢 动感 曲子 课文 华语 体验 观众 旋律 轻音乐 锣鼓 枪声 弹奏 娃娃 节奏
圆柱 离合器 传动 体积 滚子 输送机 胶带 前置 齿轮 装置 运输机 代号 锥齿轮 减速器 带式 说明书 圆锥 模数 装配图 草图 半径 方程式 空心
顺境 逆境 辩论赛 教案 求教 单元 政治
歌词 谐音 女王 彩云 幻想 中文 物语 歇后语 日文 日文版 音译 圣斗士 字谜 眼泪 译音 氧气 对联
塑钢 栅栏 铝合金 栏杆 围栏 围墙 季节
工地 塔吊 光棍 海报 施工员 实验员 诗词 采购员 接线 汽油费 短信 下货 工伤事故 汉民
学号 心事 求教 总成绩 性别 题诗 口语 胎毛 家家 姓名 新会 纳兰 内行 视图 实名制 机号 饮水 字段 号码 学分 身份证 经纶
家乐福 外商 企业法 独资 形态 货车 想象 地方税 结节 等高线 使用税 石墨 热处理 肝部 实质 部位 合资
酒渣鼻 戒酒 患者
红楼 集锦 比赛 抒情歌曲 名额 活动 同类 进球 出游 动漫 朋克 趣味 秒钟 展馆 影视剧 镜头 拳皇 精彩 音符 套用 悲剧 大奖 银色 买单 专题 老人与海 门票 盗贼 乐队 月光宝盒 世博会 奖项
文传 寓言 作家 文言文 种树 文体 编导 传记 励志
举国 舞台 梦想
拖拉 做作业 孩子
两地 重阳节 继承权 父子 目的地 子女
口粮田 蔬菜 大棚 农村户口 棉被 服刑 村民 管理员
蛔虫 内胆 强光 胆囊 胆总管 手术 微创 胆管 造影 胆道 胆囊炎 肝胆 结石 多发性 胆结石 米饭 新科 石灰 泥沙
斑点 红色 小米 上半身
检验单 乙肝
市场部 大公 美发 事业部 广告公司 保健品 矿泉水
短剧 投稿 初赛 脏话 政治权利 书刊 入团 义工 市民 一事 中学生 人情 海盐 行使 竞赛 广播体操 大业
办公 内行 钢板 冲床 剪板 弯管机 图纸 钢制 讲台 货架
贴现率 买家 票据 销售方 运单 卖家 单子 扩大内需 卡通
画像 突破 肖像 文言 目光 海丰 军事 好书 油画 记叙文 彩色 课本 词汇 文库 词典 说明文 议论文
恋人 任性 名曲 海豚
皮球 无力 传球 劣质
军艺 证件 光盘 声乐 歌谱 表演系 戏剧
大福 运营 定位 角色 店长
卡片 剪纸 印章 道路 护栏 书法 规格 材质 围墙 优点 刺绣 文言文 脸谱 电算化 消防 镀锌 铸铁
肩膀 限度 额头 后腿 男性 前胸 手心 老人家 刺青 脱皮 小孩子 样板 体质 手癣 加工费 婚纱 复方 阴茎 老人 伤疤 龟头 部位 机用 天长 点点 小猪 下巴 疤痕 单人 性行为 腿部 后背 衣服 翅膀 发冷 大片 分部 生病 小时候 包皮 恐龙 淡化 积雪 图案 嗓子 黑点 腋窝 手指甲 红斑 小点 植皮 缝针 水疱 小腿 醋酸 陌生 软化 痤疮 芝麻 个子
资本主义 会议 主体 非公有制 股票 事例 公有制 生产力
补习班 辅导书 中考 冲刺 司法考试 听力 起点 状元
范本 酒业 劳动者 户口本 应聘者 规章制度 订金 核工程 无辜 志愿书 用人 合同书 户主 板子 单方 户头 拆迁房 单位 考勤 委托书 书面 日用
分厂 酒厂 原材料 股份公司 编码 富士 总厂 成品
水准 教训 不值钱 墙体 检讨书 接机 服务态度 榜样 品质 芝麻 态度 工业生产 辩题 意志
试用期 理由 交款 文员 中层 富士 规章制度 复印件 考勤 事假 稳定性 通知单 管理者
状物 头皮 鼻子 局部
大腿 环状 条纹 红肿 神医 肚脐 酸乳 吸脂 红色 膝盖 附图 阴囊 龟头 肿块 皮屑 豆豆 用力 瑜伽 全身 剖腹产 性行为 回事儿 左腿 股癣 血色 睾丸 体癣 女人 印子 刀疤 男朋友 小腿 印记 根部 表皮
办公厅 妈咪 无端 储备 副局长 狩猎 意见 中层 禁药 全文 政工 领导 声学 凡人 竞选 仙子 组织部 党政 身份 杉杉 干部 倾城
当官 农民 错事 后患 单方 财产 积蓄 义务 病故 养子 丈夫 供楼 夫妻 权力 百姓 渎职 公证
广播 节目单 大战 理工大 剧团 歌谣 樱井 工学院 阅览室 剪刀 演技 目的
快板 娱乐圈 花纹 霓裳 蝴蝶 剧种 唱腔 建校 注音 纳兰 版式 梨花 指尖 西皮 代表作 太子 人间 锣鼓 京剧 状元 唱法 戏曲 营口市 选段 驸马 丝竹 唱词 春雨 矢量 行当 复活 读音 老生 迷宫 唱段 公墓 戏文
光能 技术员 星级 七彩 愚人 泡泡 基本工资
磁盘 突破 海参 管理程序 字母 电话线 信任 用户 名额 配额 未定义 矿产品 进出口 权限 壁垒
名诗 才子 阅兵式 历代 布置 文采 教授
燃气灶 液体 温度
年金 保护主义 法案 储蓄 具体内容 动因 通俗
香草 恋人 爱情 温流
体育 中考 压轴
年鉴 财政 外资 制品 普查
同桌 性爱 硬化 爱意 天狮 弥漫性 小结 实质性 男科 配音 顶针 宏昌 传染 性生活 血清 螺旋体 分量 女朋友 阴茎 金华 多发性 淋病 糠疹 情诗 梅毒 脚底 机器人 白点 传染病
本真 音频
车牌 车位 锦涛 字母
墙面 内墙 合格 牌子 保温 外墙 新房
碎石 赛尔 患者 藏药 胆结石 高血压 腹水
序数 项目 中标 气势 鞋类 包厢 核准 地块 挖土 集思广益 预先 文学奖 奶茶 名称 长者
审核员 能人
经费 计提 除尘器 工会 全额 民事责任 概算 场所
管用 慢动作 无缝 透气 镜面 舞蹈 太空
地理 飞轮海 文凭 发型 沙哑 文学作品 梦游 音译 日文版 下学 考学 仙境 漫游 艺人 嗓音 这歌 对联
刻字 供热 热泵 管网 雕刻 火焰 火车 吸塑 取暖费 名牌 房主 通风
旱灾 肉鸡 行情 价值 预测 气象 利用 仪式 措施
资本金 内资 检测仪 食用油 外经贸 外资
资费 比赛 前程 制造厂 车身 规划 保密 玻璃钢 中华
航天 机号 金税 防伪 开票 旅游业 油墨 开发票 负数
新兵 士官 改革
造句 短句 零落 谚语
铁道 机车 休学 道路
高价 年利率 低价 入户 月饼 手表 价钱
地级 工勤 总面积 人口 教育局
流速 流量 气流 飞机
磁石 方家 指南针
同行业 火热 产业 冲突 跳槽 终极 感觉 保证金
知者 损益表
台账 账面
沧月 肝硬化 妹妹 爸爸 神兵 大校 腹水
危害 人体 内衣 鞋厂 情侣 消毒 废料 洗液 拳头 电缆 高跟鞋 免疫力 水泥 清水 内裤 人类 核电站 转基因 白蚁
新诗 表演者 石壕吏 形式 正确性 体育用品 槽钢 广告牌
管控 场效应 集团 电容器 落地 精细化 物料 计分 试验
肝硬化 病毒 合作医疗 激光 抗病毒 丙肝 臀部
宿主 脚本
审美 五官 住宿 学徒
市政 现房 售楼 封顶 公馆 主意 楼盘 期房 预售
职务 饰品 出租车 聚众 证券 数额 营利 目的
干式 变压器
百强 私营企业 国有企业 标识 机制 微电子 副本 汇报 任职期间 差距 副总经理 合同工 股份制 公司制 世界 年报
金属丝 剪切 黏贴 内存
名言 血小板 鼓楼区 诗词 私产 父爱 亲笔 新娘 拐弯 继母 胃炎 爸爸 软化 辈分 名人
人鱼 马桶 蔷薇 卫生间 漏水 都行 旋律 住户 下水道 美人鱼 镜头 块钱
校训 校风 理念 蔬菜 宗旨 有机 办学 树德 文具 服务 版块
艺术家 生涯 模式 特技 漫步 传奇 一球 手抄
四肢 危害 液压 疹子 聚乙烯 囊肿 手法 齿轮泵 仔猪 睾丸 外皮 民族 运动 疼痛 力气 炎症 精神 奶奶 哺育 脂肪 男孩 肚子 急性 无力 腹部
春色 清风 时光 春雨
试用期 封闭式 错事 交工
小型企业 计划书 权限 月度
机械 视角
复膜 手套 男友 印刷 租金 天生 劳保 样板 皮革 袋装 纸板 货柜 关税 日记本 牛奶 纸箱 文具 妖孽
月薪 农林 林业 园林设计
大姐 医学院 面向 卫生事业 收文 技巧 陨石 军事 科学院 博士 医学 口腔 婚礼 公共卫生 影像 生面 双学位
塔吊 规范 扭矩 系数 螺栓 型号 变速箱 壳牌 槽钢
天皇 外遇 经济体制 双层 继承法 成员 圆圆 暴力 律师费 婚姻 家庭
司机 规章制度 营业员 经理 人员 业务员 出纳员
产值 消耗 插头 电灯 谐波 学学 能量 电网 调酒师 生物质 储存 发电厂 专业课 供电 垃圾 秸秆 磁场 测试仪 加急 动能 电能
雨水 现象
墙角 奥科 大奖赛 装饰
油水 热风 专用 无铅 恒温 水温 试验 控制器
滑轮 链轮 皮带轮
管理制度 铁艺 栏杆
续约 征地 合约 劳工 厂房 用工 赔偿金 彩票 保密 补偿金 中奖 变相
毒品 时装
白人 黄种人 姐夫 黑人
松鼠 订票 电话
点击率 谣言 起点 机会
吊孝 湿润 颈椎病 火柴 火气 感觉 老茧 流利
大话 自由人 电脑报 管理器 公文 老朋友 金山毒霸 影院 密钥 礼包 编组 新飞 大话西游 行货 水货 天工 梦幻 序列 氨基酸 瑞星
分文 总站 媒体 文科 理科 实验班 经济系
手绘 建筑设计 研究院 世纪 走法
产业链 制造业 状况 医药 装备 价值
测量学 检测
变色 混合 粮食 聚乙烯醇 气体 样品 水分 波动 物质 高温 外地人 乳胶 热量
分局 情报 色弱 空管 机关
用光 摄像机 波纹 水电厂 监控 车载 线材 配料
海船 船员
协议 津贴 配方 附表 生效 手册 保密 权力 私下
药厂 重修 福利待遇 药学 重工 学位证 处分 本本 学分 毕业证书 函授 磨坊
距离 物体 种类 主轴 透镜
司法 民意 大丰 审判
公子 对头 极品 症状 婴儿 纸尿裤 工厂
库存 服装店 鞋子 换季
国家标准 余额 工人工资 交会 应收款 病故 养殖业 核定 地方税 规模 水质 帐款 交税 金科 决策树 平衡表 国际收支 张网 生活费 贷方 分类
贴片 好运 供应
锰矿 价值
委托 代扣代缴 三者
有鬼 顺序 结局 原版
房间 大姐 火星 街机 小游戏 王者 单机 真人
本国货币 限额 需求量 国货
马桶 流速 扬程 面值 水龙头 热水 票面 管径 板式 流量 画法 龙头
畜产品 资金
环境监测 试题
局长 教育局 办事 人民警察 商人 校长 地位
财会 杂志社
国际机场 自费 家属 车主 司机 肇事 舅舅 吊车 内需 出租车 死者 养子 车费 汽油费 下货 方位 车子
前辈 制药厂 总产值 厂规 业界 万福 忠告 电炉 过手
房款 财运 介质 小产 细节 窗户 加急 财经 光线 对面 人心 开发商 交钱 审计学
限量 版图
高教 国土资源 产业政策 奇偶 园区 女仆 标志 跨国 声誉 副词 伙伴 正数 铸币 动词 公交车 隧道 形容词 培训中心 英文字 电缆线 咖啡厅 名词 火炬 专业性 障碍 白字 状语 古代汉语 应试 总收入 消费量
工程地质 岩土 历年 力学 厚度 结构设计 资质 混凝土 课本
土地 誓言 使用税 使用证 使用权 出让金
构架 薪资 制度 会展
劳动者 强制措施 会计人员 检察机关 人身 报酬 二叉树 条规 情形 结点 治安管理 亲属 婚姻 个子
助手 权限 经销 汽配 销售价
行政处罚 法院 同事 调查 诈骗罪 立案 工商行政 花钱 罪名 等额 候审 机关 诉讼 借条 担保人 职务 侵占罪 双重 后果 借款人
工具包 处分 旗舰 警告 元素 惩罚 学位证
挂号 白癜风 研究所
旅行社 售后 游客 申请表 货物 凭单 营业 机场 茶叶 目的地 单据 出境 网点
句子 加点 词语 周长 四边形 反义词 汽车保险 字义 聚乙烯 省略 外角 高温 量词 星空 氢氧化钠 省略号 多边形 语义 外形 舞台 零分 括号 保险丝 语境 变形 重音
家书 笔记 读书
全美 民间 同志 纪念 街舞 开业 学者 乡村音乐 少时 资格证书 委员会 学法 成风 大赛 典礼 小学校
封面 诗集 骑马 字画 飓风 少时 起点 铜版纸 泡菜
形容词 谜底 压力 山谷
无业 集体户 夫妻 独生子女 社会保障
成果 电场 国土资源 乙级 教研 剧院 士兵 垃圾桶 回事儿 地租 油墨 胰腺炎 测绘 鸡蛋 家用 诺贝尔奖 产物 武器 机械手 砒霜 展位 片区 农夫山泉 样品 进展 选题 刊物 马克思主义 勘测 地矿
农场 会员 花朵 下场 金币 礼包 校友 同感 鲜花 降级 鱼塘 琉璃 进修学校 好友 辞典 伴侣
淋病 检查 白带
皇后 丫鬟 全文
食品类 芒果 啤酒 蓝色 粉丝 单曲 俱乐部
军工 跳槽
红酒 心理 购货 花色 涨价 口感 香蕉 消费者 渠道 西点 水银 椅子 门店 海报 白酒 晶体 面包 电费 蛋糕 读音 消费 行家 牛奶 督导 伊利 高端 水晶 习惯
液晶显示 工程部 木头 发货 电磁波 单证 天地
购货 账目 销货 附加税 辅导 进项 加工费
纹理 数量 聚苯 折旧费 涂料 保温材料 橡胶制品 颗粒 胶粉 麒麟 硫化 电瓶车 钛白粉 屋面 轮胎 外墙 新车 出厂 实心
双手 天赋 黑道 龙头 风云
体积 毛重 挖掘机 重工 净重 数量 出厂 起重机 合格证 应付 空压机 机关
曲谱 平台 佳句 人物性格 变奏曲 脸谱 二胡 八卦 西游记 用途 神话 歌剧
传承 东坡肉 杭州 味道
矿业 物资 开元 首钢 集团 紫金
会计报表 考核制度 小企业 帐簿 监管 会计处 报表 会计凭证 保险柜 监督 会计人员 流量表 汇总 路由 利润表 对象 合法性 审查 月度 樟树 合理性
车床 规格 温度 时风 传感器 主轴 球磨机
病历 战士 受害者 住院
励磁 发电机 断路器 直流电 动作
百科全书 卫视 主旨
不合格品 概念 成本费 有心人 工作制 散货 堆场 私房 格子
滤芯 气体 浓度 噪音 托辊 买方 想象 植物 监测 电缆 投影 光照 诉讼 频率 水机 尺寸 报警器 损失 用途 变质 热量 投影机 尾款 酒精 发动机 管子 钢板 厂商 距离 电梯 选型 等离子 气压 排气 土壤 空气 声速 检测仪 公分 工件 可行性 有机
星座 男人
单向 避雷器 三相 三极管 波形 动机 整流器 土工 绕组 指示灯 容量 可控硅 时会 电石 定子 单相 模数 电动机 运转 漆包线 双向 极化 元器件 晶体管
记号 黑色 热血 英豪 红楼梦
石块 密度 弹簧 烧杯 量筒 测力计
资源配置 机制 市场经济
脏器 头发 油腻
运气 护士
普通车 罪行 危险品 办公室 硕士 工学 犯罪 图纸
失业 外汇 本币 生殖
零售价 变动 儿歌 承包方 作家 行情 脑袋 螺纹钢 利润率 钢厂 鸡蛋 拳头 欧元 订货 肝部 成本价 厂子 牧场 出厂价 钢铁 黑眼圈 水手 比率
贞观 历史
行政部 工会
预科班 少数民族
靴子 透气 鞋底
酒精 大腿 阳性 全身 士兵 病状 根部 弥漫性 患者 士官 颈部 肝炎 服药 肝硬化 医治 胸部 盐酸 纤维化 白色 脂肪肝 肝病 条理 脸颊 迹象 后果
助学 奖金 学位证
生化 继电器 药用 辅料 税率 专用发票 概率 代号 编码 轮流 退税率 隔膜 阀门 规模 棋子
女朋友 吊装 抚养费 马路 难题 前妻 买房子 名义
清风 豫剧 唱词 原唱
水厂 心目 市民 房地 基石 面子 人文 营销部 素质 复赛 作人
粒子 系数 摩尔
视频 飞速 土豆
分布式 协同
钢管 大脚 微生 资费 管理程序 合租 窍门 景点 部件 饰品 插件 牙膏 分区 贴片 省市 供应商 监管部门 围栏 采购员 老校 协同 单间
药品 编织 道路 批发市场 信纸 钢结构 化妆品 保户 牙膏 间距 车工 吊牌 硬性 大工 桥梁工程 万达 报价 研修生 气象 季风 广场 实习生 手提袋 车床 营业税 评估 同济 行情 衣服 不干胶 劳动力 包装盒 廉价 税率 纸业 气候 运营 差异 灾害 日照
平衡表 汇总表 科目
蛋糕 厨师 道理 学徒
民宅 惩罚
风暴 月薪 金融 责任心 校核 开发人员 形势 班组长 太子 能带 负荷 气象 积蓄 周刊 管理人员 皮带轮 货源 冷水 洗衣店 场合 终极 机动 家家 排气 欧元 流水线 餐费 生产能力 断路器 机遇 熔断器 半圆 头脑 变压器 氢气 机电设备 锥度 机组
男模 帅气
毛囊炎 神经性 皮炎 疖子 浮肿 赛尔 链表 考官 胶囊 镜头 保卫战 红疹 信用卡 头孢 血清 头部 难题 结点 脚底 救命 口角
染料 脉冲 血丝 激光
银屑病 病友 脓包 牛皮癣 丘疹 鱼鳞 息肉 用药 妇女 荨麻疹 医治 前段 名学 交流 痤疮 局限性 脸颊 疾病 前列腺炎 预售
办事处 省市 美孚 街道 吊车 液压 大通 指标 东胜区 研究院 壳牌
同伴 歌手 猫扑 酒吧 流浪
英文字母 成绩单 罪行 火速 域名 庭审 效力 资格证书 公章 登报 复印件 技术人员 指向 原件
道理 景物 感情 人物 蕴涵 人生
桥梁 导线 货运 客运 公路 专线
庭院 装饰品
分工 蜜蜂 小企业 税号 筹资 会计制度 国营 劳动保护 设想 报告书
拆线 吨位 灰色 铁质 手指甲 锯末 飞轮 冲床 厚度 变频 传染
一体 建设 国文 现代化 道路
贸易壁垒 海门 儿歌 儿童 音响 大陆 小班 家长 母婴 景观 形势 小屋 代工 用品 玩具 小朋友 梦幻 灯光 对策 技术性 控制器
诗篇 大卫 帝国
乐园 驾校 食指 丈夫 妻子 拇指 黄豆 外遇 儿子 头皮 右手 女儿 指甲 蚊子 儿女 工伤 根部 证据
套装 腰部 胸部 遗传 肤色 概率 臀部 男性 胎记 暗红色 大面积
散文诗 冰心 配乐 散文集 奶奶 新诗 星光 三等奖 代表作品 小说集 典礼 大奖赛 风筝 散文
奇遇 电梯 木偶
资费 液压 读法 喇叭 胆总管 跳舞毯 胆管 字形 无线 部首 支架 老人 字典 词霸 种类 例句 书面 轴承
公安机关 管理人员 防疫 神华 过分 书后 压缩机 体会 机关 监督 专用章 鉴证 直线 子公司 估价 烟花 职权 公安局长 残联 魅力 政府部门 利用 动物 合格证 自理 母公司
接线盒 皮带 金属 意识 标准分 光源 总面积 日常用品 同轴电缆 型号 充气 搅拌机 微电机 频谱仪 现价 轴承 电动工具
亡灵 星际 科幻 赛尔 重生 帝国
小吃 特色 老太 信任
起诉书 房租 村委 种地 退伍军人 地基 村民 党员
永磁 待机 电路 水轮机 调频 交流电 功率 调速器 耗电量 直流 标识 女士 取暖器 电流表 单线 环节 二极管 稳压
青菜 饭堂 蜘蛛
地皮 独生女 奶奶 爸爸 建房 农村户口 女婿 妻子 公证 农转非
错误 应用程序 枚举 逗号 诺基亚 函数 内置 星际争霸 神鬼 工具包
女神 散文 古人 纸鸢 纳兰 珍珠 记事 姐妹 网络版 右翼 天神 天籁
口号 挖掘机 垃圾 重机 概率 起码 出产 熟人 实习期
楼梯 实力 栏杆 围栏 防盗 阳台 栅栏
开业 基本工资 核准 字段 预先 纪录 全局 变量 赋值 工作日 常量
单晶 直径 半导体
程序语言 独立性 游戏
桌面 频道 全诗 营养 图标 七彩 香蕉 女郎 天使 归类 言情 二极管 彩色 锦屏 能手 游园 原唱
卧室 窗户 镜子 对面 柜子 办公楼 床头 地板
缝纫工 伤人 万福 年轻人 置业 机床 短文 低头 建材 市中心 身心 常识
问答题 概况 国际金融 风险管理
梯形 传动 金属制 符号 液压机 液压
申请表 精度 作业 装置 研制 容积 火灾 水压 技术工 示意图 技工 量程 电工 气瓶 高层 修理工 尺寸 特种 吊车 外形 接点 重力 起点 压力表 供水 考题 二氧化碳
专利号 花卉 专利法 编织 商标 代理人 玩具厂 汽车保险 专利 钟表 微波炉 外观 排空
大戏 民间 剧种
美女 综艺 日报 娱乐 节目 上线 编辑部 聊天室 办公室 性感 地市 红警 外貌 开房 石榴
子弟 结晶 小女孩 案底 官制 人为 烟草 当兵 屋子 脑袋 坦克 灵魂 的士 部队 复员 铁路 微笑
后卫 妖人
笑声 路灯 冲压 机柜 钣金 飞机 大字 外壳 细雨 技术员 初学
纸醉金迷 谱子 歌剧
收银 对策 服务行业 救急 普及版 用友 赠品 成因 舞弊 举例 词典
水源 热泵 工作人员 单相 娱乐场所 中央空调 经营学 电缆 优点
封箱 公寓 胶带
袋装 证件 便利店 硫酸铵 龙岗区 高低压 警用 驾驶证 二手货
时期 名声 激光 网校 品格 最低价
伤心 楼主 生气 过度 死神 傻瓜 肝炎 生病 习惯
螺母 元音 多媒体 寓言 柚子 丝杠 滚珠 教教 收音 台语 稿件 感冒药 消炎药 声调 发音 雏菊 动物 辅音 字母表 咒语 韩语 动作
细分 小儿 想象力 儿童 审美 原则 美观 立场 游园
译文 译本 加点 学位 条约 原文 兴趣 海子 格子 保障性 合约 精神 全世界 试点 黄帝内经 文言文 出师表 电影剧本 天空 领土 电子书 公安
后学 销售员
进行曲 里程 曲子 菠菜
高尚 古人 记者 情侣 知识分子 锦涛 总理 家宝 稿件 历代 文人 心声 皇室 品格 诗人 口译 陋室 主人公 手抄
列车 教科书 月色 关键 专项 哲理 近义词 反义词 逆境 素材 文体 空虚 入户 活跃 病句
售价 应纳税额 产值 低值易耗品 主营业务 规律 定理 术语 收益 效用 生产者 弹性 税金 贡献 定价 成本 总成本 曲线 根源 跌价 斜率 边际
保质期 检疫 规范 卫生间 导轨 漏水 电梯 电源线
单词 短句 记忆 拼音 对照表 词组 通话 字母表 直升机 音节 地狱
话剧表演 意境 进场 图版 男生 蒙语 玩意 小眼 牛皮 葬花 点歌 中统 五星 电子科
设想 液面 高度 火电厂 超声波 汽包 浮球 液位 锅炉 厚度 阀门 管内 利用 仪表
磨刀 砂轮
拆迁房 乡政府 道理 集资房 私下
动力 公约 群体 树德 文具
肖像 讲话 儿子 现实 天赋 文言文 人物形象 著名作家 宴会 发言稿 外貌 人物 开户
毛刺 机械加工 因素
动物园 快运 发货 批发市场 内地 咖啡豆 收件 门票 卖家 出口权 季节
烟草 快车 厨房 探测器 订货 蒸汽 骗人 面粉厂 短路 服饰 下线 展销会 水库 锅炉房 火灾 专卖局 辖区
报社 杂志 另类 月刊 瘦身 百姓 歌剧 营口
鼻梁 暗红色 输液 女孩 上学
计数器 次数 指针 计数 秒表 堆栈 内存 控制器
光缆 成套设备 光纤 显示屏 工业品
变压 器械 原料 红外线 温度计 能量 电位 医疗 电线 含量 变频 监测 治疗仪
演唱会 舞台剧 歌剧院 剧院 子弹 公演 买票 订票 舞蹈 速度 偶像 现场 全场 歌剧
食物 进场 记忆力 月经 蘑菇 美味 发炎 脸红 有益 厨具 蛋白质 女人 肝病 早餐 脂肪 阑尾炎 饮酒 转基因
餐具 硫酸 水厂 消毒 国医
名额 大众 少数民族 女兵 骨干 临床 总分
地点 地产 恒大
浏览器 局域网 界限
装置 传动 减速器 传动比 参数
浴盆 用电 人群
维权 数据线 误导 过房 命案 无故 房顶 胜诉 坟墓 议论
卤灯 飞利浦 镇流器 低价
法制 胶印机 速写 印刷 店铺 版面 发帖 纸样 人生 版图 报价 彩色 画册 本色 名片 手抄
年利率 面值 本金 本息 定期 假设 票面 等额
结汇 原产 总局 收汇 毛重 进料加工 美金 报关单 卖方 核销 地方税 负数 品名 有效期
技巧 醉酒 驾车 唱段 对话 私下 贵妃 书面 京剧 智斗 音质
食疗 重度 手腕 家园 手指 客车 胆囊 乘客 胰腺炎 事故 囊肿 腱鞘 胆管 结节 炎症 局部 症状 癌变 胃炎 大夫 泥沙 糖尿病 食品 水肿 大拇指 血小板 全身 胆管炎 病症 胆总管 移位 出院 患者 萝卜 边界 复原 先天性 裂口 胆囊炎 脂肪肝 头部 公分 胆结石 肝部 病因 无力 后果
佳人 职员 谱子 坏人 教育局 夫妇 好人 镜子 少年宫 针织 牌照 保险公司 婚纱照 车子
符合规范 法子 铁路局 电算 产品认证 道路 公分 日工 用车 木工 天然气 新农 主管
胰腺 牛皮癣 调节 外伤
小孩子 性格 赛尔 极品 特性 调皮
零基 程序员 外籍 网络游戏 菜鸟 教育学
妖精 资深 音质 帝国
守则 前台
大使 观光 发布会 少爷
长长 标题
前提 遗传 伤口 几率 课外 狐臭 胜诉 社工 辅导班
探究 氢氧化钠 繁星 业界 内涵 语文学 好人 变质
笔下 篇名 精彩 名著 语句
减速器 蜗轮 涡轮 扭矩 蜗杆
蜡烛 会长 课文 火柴 名句 脖子 小心 夫人
调配 上线 知名品牌 评审 职务 诈骗 经济师 行政部门 著名品牌 产品质量
校区 光谷 青鸟
场馆 参观 精品 半岛 买单 主席 世博会 万科 高科技 公寓
级别 温度 重工 冷库 猪肉 外销 用车 湿度 苹果 事业部
精简 绿色 贸易壁垒 音乐家 孢子 黑色素 战地 帝国时代 星际争霸 红心 罪恶 光照 箭头 有序 合金弹头 上衣 苹果树 农贸市场 花木 裙子 名城
初学者 车床 矩形 倒角 口琴 窍门 圆角 圆弧 有味 编著 信心
股利 净利润 分配 净利 借记 二手车 帐务 利息 收益率 成本法 增长率 借款 股票 股息 创业板 炒股票 活跃 管理层 降息 红利 预提 股权 金融资产 宣告 预期 归类 累计数 成交价 封闭式 投资 政府部门 股民 债权人 权益法 母公司
拆线 事项 胆管炎 胆囊 执法人员 手术 息肉 磁力 回音 吸脂 腹腔镜 变性 胆结石 饮食 狐臭 阑尾炎 腋臭 后遗症 公费
木马 间隔 边框 框架 写文章 标题 全书 三国演义
猎车 芒果 侠盗 僵尸 星空 帝国时代 单机 罪恶 红色警戒
夜班 总站 护士 龙口 癌症 辞职书 日用品 工伤 事故 指头 哺乳期 手袋 厂里 手指头 寒暑假 医疗费
文艺兵 景观
工装 蜗轮 行星 车床 扭矩 加工 机床厂 蜗杆 普兰店 优点
经济社会 转型 关键 纺织业
错觉 爱情
耐火砖 配方 轻质
机子 原料 豆浆机 接收机 锅盖 销售商 市面上 螺旋 名片 三国志 机制 石墨 合伙 水波 幻想 外形 锯末 路由 局域网 木炭 进料 天线
矿粉 公交 白色 水泥 黄色 背包 电厂 黑色 磁铁 事故 耐克 粉煤灰
作品 应用化学 成片 特征 生长 化工 工业革命
计算机系 师范学院 代号 拜师
作弊 程式 保送生 免试 入学 指令 能带 中用 奖项
报警 警卫 军人
参观 高质量 邀请函 江油 皇室 舞会 服装厂 衬衫 供货 服装店 包装袋 纸箱 劳务费
氧氟沙星 盐酸 抗生素 消炎药 全身 红霉素 皮肤 伤口 过敏症 脸部 胶囊 服用 起皮
高数 考研
考古 股长 博物馆 离谱 农夫 化石 形态 对联
女娲 毛囊炎 管理部 刑事案件 家乡 课文 乡愁 孢子 生命 文员 时期 蔬菜 餐厅 权利 部落 启迪 家人 发作 后勤 辩护律师 诉讼 现代人 杆菌 阶段 律师费 痘痘 诗人 审查 劳务费
真品 帽子 鞋厂 鞋子 摩擦 下单 正品 网购 效果图 十字绣 衣服 天涯 耐克 瓜子
婴童 牛奶 营业员 医生 羊奶 用品
天道 传动 台历 芯线 发电机 皮肤 潜水 物质 丙酮 后置 偶像 绳子 知名度 柴油 汽油 密度 乙醇 成型 试剂 灰色 电焊机 成品油 新车 读音 能带 一体 油类 变速箱 植皮 地狱 大功率
地税局 单管 大额 劳务费
皮带 输送机 工人工资 煤矿 提升机 托辊 开元 应付 矿用 广场 三菱 中标 管理费 带式 报价 电动机 电控 巷道 电磁阀 学徒
纸板 镀金 电子元件 散件 电路板 废品 丝印 线路板 厂里 元器件 节能灯
影碟 批发市场
促销员 国美 电器
产权 工友 公房 合法权益 违章 平房 承租人 名下
助剂 储能 编织袋 溶剂 镀铬 电容 负极 垃圾桶 波形 塑料 丙酮 包装袋 电容量 链轮 贴片 正负极 电阻 用字 功率因数 电解 日常用品 电镀厂 耦合 滤波 电感 风华 薄膜 桥式 极化 话筒
调配 副部长 副局长 祖国 伟人 才艺 逆境 演讲稿 团员 竞选 班长 组织部 入团 成才 社长 语文课 事业单位 现任
项目部 设计院 水文 水资源 细则 水利 管内 施工单位
秘史 生化 经销 海报 本能 结局 检察 剧情 剧照 皇帝 母女 贵妃 报告单 试剂 世情
片仔癀 利润分配 流量表 权益 利润表 标准版 英文版 股东 负数 变动表 药业
船厂 顶尖 实力 造船 工装 学徒 轴承厂 新世纪 船舶 人事部 电焊工
活力 布局 团队 首钢 表现手法 英明 落花 谎言 同人 铅笔 样式 改革开放 繁星 荷花 风云 流水 时钟 倾城
交点 方程 分段 导轨 边缘 纸片 顶点 磨边 电功率 直线 三角形 交叉 班组长 管线 原值 灯泡 等腰三角 直角
幼儿 师范教育 医药费 下巴 幼师 课文 花园 额头 兔子 感官 小班 出院 双语 鼻子 头发 教书 名录 职高 白斑 头皮 任教 巨人 汗毛 类人 教师资格 乳山 中等职业 训练 嘴角 丑角 括号 教师节
数码管 手柄 流电 温度计 夜曲 编程序 键盘 美式 电话机 键入 二极管 琴谱 矩阵
科技 林业
即时通讯 企业级 思达 竞争 厂商 包装袋 性价比 防静电 试验 板材 无线 信息化 标准件 生产能力 国营 寡头 压克力 乳业 真空 薄膜 价位 有机 媒介
科学学 师范教育 实验室
美术 钢琴 创作 曲子 笛子 坛子 内涵 功夫 文化课 动漫 爱情 小雪 考级 曲目 公寓 才学
畜牧 成人 奶牛 牧场 潜力 兽医学 兽医
丝竹 芭蕉 故乡情
节能器 酒店 客房 管理权 服务 公馆 餐饮部 经济型 订房 文华 星级 帆船
电子学 物理
空气 火电厂 温度 蒸汽 停机 调试 汽轮机 利用 降温 尾部 电机
改革开放 楼房 强制性 蝴蝶 坟墓 根本原因 骨灰 长辈
社交 行路 成语 惯用 梨花 悲秋 礼仪 典故 斗争 作客 战国
行囊 假性 胰腺 囊肿
邮局 投递 快件 块钱 信件 收件人 邮件
皮具 女式 腰带 星尘 皮包 义乌
中奖 餐费
会议 公司法 范本 温室 公章 劳务费 决议 速记 股东 家属 装潢 分支 子公司 股权 职业化 体育类 董事会 合伙人 吊顶 股东会
电压表 电压 电功率 互感器 电位器 功率 电磁炉 种数 充电器 电阻 电流
学术 成果 想象力 报刊 经济学家 选题 刊物 旅游业 课外 氛围
红灯 码头 离合器 刹车 发电机 货运 摩擦 圆盘 机床 教教 中用 弹性 磁力 调压 电阻 电磁 直流 频率 触发器 电动车 电枢 电动机 永磁体 菜鸟 自行车 港口 晶闸管 电感 摩擦力 手动 摩尔 脉冲 转矩 轴承 气动
自动 新会 汇总表 流量表 资产 现金 公式 财务报表 利润表 负债表 表格 损益表 年资
野猪 电视剧 八音盒 特种
词曲 祖国 小池 韵脚 感言 创作 守法 基督教 顶真 诗歌 陋习 微风 趣事 代表作 细雨 勇气 大奖赛 识字
开题 调研 错别字 耐力 皮衣 报告
牛皮癣 餐具 镀金
斜面 弹簧 黑夜 墙面 拉力 大大的 加速度 浮力 影子 落地 圆锥 天空 物体 测力计 实心 摩擦力 蝙蝠 用力
青花瓷 小人 棚户区 鬼话 人居 置地 翡翠 华润
小企业 购买者 桔子 圆弧 调查 切线 起因 核酸 资产负债率 海风 中心线 无缝钢管 变法 关税 罐头 盗贼 橘子 角度 反倾销税 城市化
钻机 宣化 性价比
东辰 程度
救援 入团 平度 招商引资 贫困地区 事迹 汇报 救人 少数民族 团员 公安 博览会
专职 成员 工会 男子组 主席 仲裁 保户 业主 书记 口号 全职 街道 社区 乡镇 猫扑 联邦 委员会 辈分 淡水 学生会 团委 录取名单 洗衣店 煤矿 服务站 竞选 组织部 参加国 监督 代表大会 龙岗区 船员 草木 泰坦尼克号 硬性 任命
袋子 编织袋 计价 无纺布 销售商 成本计算
绿卡 产权 限额 承运人 口令
天干 纪年 地支
表面 运单 行李 物件 振动 水槽
白癜风 皮肤病 海龙 干扰素 癌细胞 红十字会 研修 医院 白斑病 软胶 分院 紫外线 器械 磐石 白斑 孝感 专科医院 肝癌 总队 国医 车站 部位 疗效 省份 沙棘 药业
修理厂 多指 形容 意志
看守所 餐费 手工 测试题 嫌疑人 奖励 地下城 报酬 检察 犯人 物质 女友 家人 洗衣粉 候审 家属 惩罚
越界 类型
公式 编程 预算表 公法 图例 损益表
中间商 身份 挑战 卖方 终端
工作制 工时 综合
规划师 职业资格 营养师 助理 医师 口腔
冷水澡 大拇指 事件 青色 指甲
桃花 剧院 优惠 学生证 小剧场 游玩 订票 峡谷 军人 票价 场所
注册商标 旗下 总局 销售价 工商 接机 功率 涂料 星光 艺人 标准化 参加国 讲话 机型 蜻蜓 诈骗 小弟 商标 灯笼 皮鞋
案底 投保 政审 人头 前科 公安机关 开户 被盗
扮演者 傣族 竹楼 连环 日剧 主演 神话 历险记 偶像 话剧团 所有人 客家 真人 杀人 整容 电视剧 小节 求真 差价 保险柜 特工 剧情 天空 化石 流派 红楼梦 小时候 电视台
主观 评分标准 药品 需求量 问卷 客观 手动 调控
尺寸 气体 浓度 园区 外形 进料加工 料件 进料
哥们 佳音 旗舰 大校 公学 博学 青鸟 课程
微机 电路图 密码锁
性别 准考证 检察院 江油 时刻 卷子 教师资格
管理人员 事业 群星 演唱者 建华 加班费 黑心 身份 短片 成交价 工勤 技术工 事业单位 计算机科学 双学位 机关
所有权 小商品 商贸城 债权 债务 摊位 物权 私人 树德 民法 文具 义乌
劳模 全国
火化 户口簿 肇事者 赔偿金 死者 交通事故 身份证 责任
思考问题 门店 业绩 店铺 盘点 专卖店 店长 店员 管理工作 实质性 美容院 异议 表现形式
物理学 感光 带状疱疹 原子 晶体 半导体
嵌入式 小汽车 选学 时下 系统工程 老弟 理智
玻璃瓶 星星 纸盒
气象局 知情者 助学金 姐妹 保定市 贫困生
总线 元件 汇编程序 性格 单片机 模拟信号 端口 传输 内向 职能 二极管 双向 存储器 器件
数表 个数 符号 二进制
静音 表情 强心 规范 高压锅 特辑 停机 调节 厂房 污水 监测 气压 标语 空压机
加号 肝功能 天冬氨酸 酰基 肝部 化验 检查 钙片 传染
专家 订货会 蚊虫 花花 光栅 用户名 热舞 监听 屏幕 密码 录象 机器
静电 身体 乱马 珊瑚 喷粉
光谷 楼梯 公交 艺校 省政府 地块 星城 顶层 汽车站 住户 厕所 镜子 点子 对面 生面 德语
旅行社 化妆品 密集 写字 紫外线 顶级 密度 销售额 实心 用纸 专员 塑料袋 外包装 玫琳凯 内衣 弹簧 烧杯 华盛 细则 脸部 无纺布 包装袋 红豆 低价 文胸 铝合金 会员卡 黑人 金花 名片 浮力 女士 太小 大气 覆膜 成本价 晒太阳 护肤品 测力计 变态
生铁 变革 层级 趋势 政权 征收率 通天 行情 废铁 炼钢 专业厂 低温 油缸 后生 全省 碳素 铁粉 式打印机 扁平 柔性 先进性 刀具 预测 矿产品 统一 焊条 建模 铸铁
热水器 契税 基金 情侣 宽带 新房 盐水 水温 油田 管道 比重 毛坯 水位 硬度 易拉罐 卫生间 说明书 养殖 太阳能 阳台 图纸 排空
监督站 建设 监督 报警 建筑工程 工程造价 工程质量 师职 三等奖 公益 火灾 消防 大奖赛 招标
漏水 购物车 显示图 订单 铸件 购物 球墨
夜总会 少爷 高点 家具厂 薪水 建安
门派 梦幻 账号
户名 委托书
帝国主义 电子版
测算 全世界 比重 政治学 财政支出 印度人 心态 国民 国民收入 生产总值 通俗
偏锋 作品
营销 市场 网络
红肿 疼痛 软膏 外阴 霉菌 胎儿 湿疹
单相 电缆 浮球
包装盒 停机 纸盒 木盒 喷油 工艺品厂 空压机
台历 总量 信息化 年份 时时 一程 天数 夫人
啄木鸟 橱窗 串口 助手 公文 狐狸 调试
文理 情话 史学 门票 烽火 宝鸡 分校 芙蓉 天籁
辩论 电动车 治安管理 效率 制造商 秩序 处罚法
太空 飞船 全世界 宇航员 嫦娥 旅行 主题歌 历险记 荣成市 鞋材 童话 帝国
新文化运动 本土
杂文 时事 新浪 评论 散文
浮动 管理器 选项 标准版 时下 列表 苍穹 保险柜 朝鲜人 朝鲜语 讲话 藏语 火车头 专业课程 省钱 菜单 数据源 樟树 这歌
校本 微电子 工业园 运河 学位证 理学 争议 班车 寝室 电子科
增长速度 意味 肝功能 星城 指标 局限性 粘度 资产负债率 使用者
弯刀 曲子
工业产品 业绩 机柜 风道 建工 黄土 高低压 图样 神人 景观 备忘录 容器 危险品 头顶 附图 装运 园林 十字绣 沼气池 财富 视觉 图纸 设计师
猎头公司 社保费 研修班 公平性 应付 薪酬
油烟机 沙发
优化 管家 录音 关键词 五金店
惯用 故事
概率 大夫 癌变
大数 电极 路由 静态 速度 该博 稳定性 动态 正则
锦绣 花园 繁花 楼房 地下室
门将 神鬼 豪门 儿童剧 观后感 传奇 一球 绿荫
短语 比喻 革新 韩剧 祖国 知音 知己 乐曲 诗文
求仙 七界 歌舞 差劲 原创 外传 文笔 旧事 奇侠传 图文 古体 神曲 仙剑 白描 十字 童趣
灾难 评书
国籍 外文 戏曲 发布会 心爱 产业化 原型 抵抗 外公 救急 机器人 平面图 阴部 风波 主演 同胞 整容 创作 狐仙 价位 朝鲜族 店面 赔款 博士 同性 女友 茶叶 汉族 小时候 纪念品 方位
国王 领土
鹅掌风 胳膊肘 膝盖 手脚
记录 统计数据 刷卡机 欠款 欠款人 通话 证据
兴华 支路 公交
祈福 九龙 私家 通宵 海棠 花园 农夫 业主 乳山 绿洲 洗衣 小鬼 凶手 管理科
玻璃 出口 礼品 铝型材 货物 木盒 方案 海运 一流 名校 主意 木制品 熏蒸
魔兽 礼物 歌剧 幽灵
进关 二手车 婚姻法 华人 亲戚
前奏 泰语 钢琴 小号 拟声词 比赛 旋律 舞动 流行歌 婚礼 法文 广播体操 旅馆 节奏感 俱乐部
单管 三极管
基督教 主角 弟兄 姊妹
液化气 园艺 天然气 管道 石油 寝室 石油化工 调剂 定向 石油气 液化 取暖器 总分 工科 离谱 副产品 数学系 水费 校园网 理学院
钉子 报表 负债 汇总
火线 总面积 电缆
天灾 全世界 前兆
名言 团队 国学 诗词 船长 宇宙 逆境 姐妹 字义 草桥 轮船 实干 羊肉 成语 信念 精神 通假 屈原 梨花 故事 佳句 生气 敬业 老舍 事迹 名句 爱子 乐业 岁数
游标 职员 返回值
人居 热水器 天然气
帽子 围巾 饰品 黄油 插座 日用品 火车站 义乌
总量 货币 信贷 收益率 向量 特性 国库 供应量 财政 扩大内需 调控 流动性 排气 规模 国债 子程序 扩张性 中性 图表 模型 金融资产 运作 人口 来源 基准 紧缩性 月度 排序 财政政策
短语 词汇 语音 现代汉语 小车 宾语 时刻 前置 亲朋 好事 粤语 后置 噪声 智谋 和易 普通话 注音 力气 要素 误会 红警 有味 灰太狼 读音 外壳 陌生 状语 音节 外地人 词典 方言
瑞星 快车 珠光宝气 迅雷 野火 影子 免费版 犬夜叉 子弹 流媒体 种子 刺青 皇家 大业 冷箭 秋色 离线
画质 调节 分辨率 画面
肝硬化 科学 免疫性 天正 试用版 土方 暖通 机用
次序 电学 基层工作 废话 画图 价值观 成文 时政 涂层 整理 文言文 知识点 科学家 虚词 摩尔 轨道 手动 实词 白字 用纸 粘贴
法规 职业道德 分支 江油 平行 丛书 总分
电容 速率 手套 供电 地线 导线 电容器 电荷 耐压 绝缘 强度 等量 交流 导体 纸箱
墓地 十字架
朝鲜人 言志 泥土 夜色 亲人 短文 志愿军
化妆师 彩妆 面具 新娘 造型 化妆
夜总会 文理 法则 基数 作业 小费 资格 豪门 世家 效用 偶像 草桥 冷箭 家宝 钻石 服务生 星空 家族 少爷 展位 光明 公关 乐队 论证 语文课 私下 情怀
截止阀 手动 中压 代表
静脉 药物 中间体 国医 青霉素 测试仪 变异 白细胞 封包 灰指甲 强磁
虚拟主机 环境
原声带 纯音乐 万历 灰姑娘
成绩单 走后门 会计学 工学院 国防 旅顺 教务处 考点
行政法 修正案 章程 野生动物 董事会 主持人 核准 选项 持枪 电线 车费 决议 刑法 民法 杀人
祖国 刊物 前言
盐酸 离子
劳改 职工 祖籍 退休金
趣事 债务
肝火 皮炎 水管 白斑病 紫癜 场景 风水 壮阳药 锚杆 拉肚子 中药 方子 观众 手纸 厕所 演员 西药 色素性
计提 印花税 业绩 营业税 借记 附加税 坏帐 公积 外商 存款 时期 公物 股东 表里 贸易逆差 心情 红利 盈余 后记 新会 会计学 冲突 库房 前任 法定 坏账
现价 原价
犯法 设计图 国旗 高度 宽度 地理环境 百分比 彩钢 红心 写字 场景 样式 讲话 着色 教室 平行四边形 绘制 草图 像素 公众
桌面上 桌面 密度 体积 上机 评分标准 高度 飞船 直径 万象 实心 摇钱树 小雪 圆柱体 重量
做人 狐臭 老实 自卑
皮肤病 四肢 狗狗 关节炎 全身 关节 手指 疹子 种花 脚趾 老化 上皮 手指头 过量 红疹 遗传性 筷子 疼痛 汗毛 局部 可行性研究 水泡 药房 皮屑 条条 部位 娃娃
夹具 钢管 药厂 电极 班组长 直径 装配图 细长 规格 重点 毕业设计 成本核算
白话 三国志 汉书 史学 名家 读音 和易 史记
桌子 椅子
估价师 工程造价 省会 基数 工资待遇 省区
内行 专卖店 汇票
办公费 数额 办公用品
发型 球鞋 球场 队服 球衣 补丁 脸型 广告牌
邮编 邮费 华信
身体 环状 皮炎 脚气 鸡眼 电荷 婴儿 异位 脱皮 过敏性 洗液 胆管 毛囊 胶囊 秘方 中药 阴毛 阴囊 服用 眼部 根治 乳膏 斜面 神经性 胆碱能 面膜 乳房 妙方 遗传 角化 研制 流汗 雀斑 套装 胆结石 湿疹 特效药 平板 脸颊 良方 强磁
思维 事例 逻辑 想象力 想象 文笔 学习心得
水泥浆 医治 脱皮
设计费 风水 税率 楼盘 区政府
狂飙 乐团 短片 乐队 比赛
法则 鸡眼 手腕 食指 腱鞘 手癣 斑点 黑线 右手 假性 阴茎 指甲 蚊子 残疾 骨折 年货 红包 洗衣服 乳房 后手 涨价 大礼包 双手 戒指 出院 肌肉 洗衣粉 怪物 溃疡 手指甲 头晕 土特产 用品 小点 水疱 根部 趋势 公社 额头 手指 女仆 口子 指头 脱皮 缝隙 手背 产后 季节性 会长 白斑 量刑 倒数 食堂 水手 年老 顺序 台历 大拇指 春联 螺旋 新楼 裂口 黄豆 裂缝 褐色 锯末 热水 元月份 人心 代金
检察官 名言 格言 道理 司法考试 书本 学法 法官 关联词 警句
豚鼠 插曲 特工 车轮 字幕
中值 计算器 八进制 二进制
重金属 文风 信纸 讲究 彩虹 样板 烫金 水墨 交友 加工费 复活 藏族 辛夷 新泰 笛子 风格 蓝调 乐队 写诗 曲目 竹子 海军
诺维 杠杆 鞋厂 设计部 声誉 智商 办事 国民经济 副总经理 钢构 瑕疵 认定书 变电 任职期间 回收率 效益 经济效益 报社
物权 效力
工程款 预付款 优惠券 欠款 收支 会计处 应付账款 餐饮业 预付
科研 事业 果树 技术员 名人 自传
紧固件 知名度 机械制图 螺纹 制造厂 产品质量
行政区划 人口 地市
寄存器 全称 书名 主楼 运算符
篇幅 附加费 凭证 销售费用 借贷 记账
银屑病 结尾 剪纸 三者 丘疹 小妹 技艺 教案 过敏性 紫癜 中华 曲艺 借贷 形象 偏方 小调 寻麻疹 民间艺术 意蕴 投资者 民歌 脓包 戏曲 血糖 集资 故障 牛皮癣 民间 廉租房 国债 嗓子 总谱 诗经 特效药 起诉状 土方 腋臭 列表 流传 事儿 牙齿
东站 火车 指导 高校
基础设施 债券 投融资 政策性 利弊
复学 成教 函授 电影院 博物馆 诉讼 烟台 年薪 航海 陆地 海事 大道 诉讼时效 事由 开发区 部长 国营企业
改性 工程塑料 优惠
卡纸 玻璃 铜版纸 名片
规范 漫步 橘子 背影
夜莺 颜色 树叶 上衣
浮动 冷库 冷水 电厂 螺杆式 振动 螺旋 制造商 风电 中标 牌子 资质 发电量 风力 换热器 机组 风速
汽油 调节器 发电机 电焊机 特性
总算 上帝 积极分子 时期 文革 想象 民国 所有人 惩罚
家丁 漫画 极品 调教
工业园区 人群 市场价 园区 台资 人均收入 升学率 市区 后果 总收入
细胞 婴儿 黑色素 物质 植物 白细胞 电阻 场所 有色 粉红色 蛋白质 大虾 生长 癌变 箱式 大夫 颗粒状 气球 乳头 水肿 因子 伟人 主旨 消化道 丙肝 地线 火线 褐色 暗红色 胆汁 疗法 上皮 性病 碎片
毛囊炎 借记 离岸 公制 术语 交货 收货人 溢价 美金 个人版 守法 汇款 象征性 代扣 个体户 海运 装运 小票 友邦 开发票 诚信 劳务费 函电 认证书 吊顶 帐目 钢管 尝试 成本计算 传票 帐户 甲类 议论 新世界 积金 外币 佳句 被执行人 公安部 对公 新车 购买方 信用证 股本 助力车
人寿保险 胆囊炎 人寿 疾病 措施
机修 技能
文化 娱乐业 底蕴
书记 市委 分管 大奖 公安局长 村长 县委 人大代表 经济区
米饭 石灰 差距 缘故 食用
寄生虫 药膏 湿疹 阴囊
长虹 关机 联系人 彩电 电网 森林 机芯
心理 故乡 使用税 专管员 老粗 鼓楼区 写字楼 心灵 大学校园 税收 柜台 特产 管理科
新生儿 神经性 黄疸 胆红素 乳房 皮炎 妙方 胆总管 新人 脸部 胆管 住院
利润表 总账 凭证 汇总表 会计凭证
配电室 高压 灰尘
砖混 水泥路 水泥 硬化 框架结构
菜单 监测 语言学 可视化 界面 执行程序 箭头
消化道 代偿 肝硬化
决策 年利率 利用 本利 管理学
试用 个位数 位数 代数式
广播 洗车 助剂 机油 滤清器 交流 高压 壳牌 暴风
诗集 评析 口感 弟子 瀑布 笔墨 报效 鸟儿 品味 万金 儿女 红楼梦 诗人 争光 绿山 草莓 冰心 倒影 表现手法 草原 上学时 园田 骏马 读后感 水浒传 作者 芙蓉 散文 光明 情感 散文集 旧事 木偶 诗经 魔鬼 机器人 三国演义
诗句 气概 背包 花样 好人 金丝 饰演 曲调 曲艺 磁性 男人 节奏 对偶 男子 音符 棒针 月色 晴天 女孩 图解 油菜花 娃娃
毛衣 横机 恋人 买家
基本国策 保护环
抒情散文 言志 词语 变迁 象征性 例子 事物 变化 手法 形容
句式 分号 空白 视图
医药费 驾车 无力 离家 男方 出去玩 女方 动力 车祸 标准分 入户 电缆 现行法
盲目 信服 民生 商场 批发市场 理智 副食 珠宝 专柜 百货 矿泉水 管理者 作息时间
断路器 电容器 避雷器 装设 中性点
缝纫工 保健食品 鞋厂 工资待遇 公德 国际收支 状况 思路 医药 赤字 贸易逆差 混合气体 措施 广告公司 港口 硅铁
酒水 利用率 货款 实名制 厂规 婚宴 百姓 水运 铝塑 发型 油类 订单 管理制度 玩电脑 烟酒 星级
法治 心情 过长
加工费 本票 金属 鉴证 辩护人 委托人 汇票 物资 金额 银行 书后 公证 委托
口算 乘法 集体户 教案
西点 西餐 职业中专 新东方
收益 运营 开源节流
黄金价格 波动
万向 脚轮
损耗 矢量 暖气 滤波器 介质 痕迹 柔性 电路 会计人员 会计法 同轴电缆 射频 特性 电路板 苹果 治疗仪 计算题
魔幻 战争 陨石 奇幻 中世纪 螃蟹 网游 盗贼 铁匠 言情 头盔 植物 刺客 主角 小说 大片 全书
双流 生分 大道
鸟巢 球场 家居
登月 事件 秘密
税项 核销 咖啡豆 进口 淀粉 中报 举例 质量标准 料件 比例
公众 企业法人 外商 出资 投资者 债权人 保证金 盈亏 资信 报告书
字节 椅子 单字 符号 数据处理 字符集 品名
画魂 章节 云间
配角 兄妹 妹妹 戏剧 电影
国税 专用章 附加费 地税 专管员 交工 季报
电缆厂 实业 业界 同心 有限公司 开元 电力 潮流 网址 火电 技术培训 晚辈
对外经贸 民法 理学 国际法 经济法 物理 商法
商品名称 农药
维和 补贴 军人 部队 地震
链条 燃油 蒸汽锅炉 蒸发量 锅炉厂 燃煤
桌面壁纸 搜狗
质子 油墨 原子 能量 印油 中子 数量
轮机 造船厂 差劲 技校 技校生 毕业班 普兰店 厨师 害人 职校 热情
股长 注音
自律 证券业 协会
底蕴 网名
脓包 脑门 黄色 脓水 人参 聚乙烯 添加剂 传播 臭味 头发 水井 塑料管 异味 头皮 用工 清水 臀部 狐臭 肛门 网点
饲料 成教 乙级 内勤 设计院 兽药 参军 知情者 核电 油田 勘测 保险公司 公交车 职校
人性 大树 人生 风波 论战 礼赞 白驹过隙 彩排 豆花 管理学 通论 妖孽
读者 屏蔽 环形
积极分子 挫折 通天 入党 团员 谈话 体会 同志 图库 标准件 先进性 家具 身份 车队 不文 党员 关心
葡萄糖 酮体 胆红素 蛋白质 硝酸 白细胞 比重
市民 机床 电表 老式 轴承 刀架
开花 杂志 历程 散步 心灵 折旧费 画册 本色 职场 净化
氢氧化钙 氢氧化钠 大腿 饲料 干燥剂 股癣 理念 杂质 碳酸钙 牙膏 中华 氧化铜
按揭 贷款 公积金 抵押 买房 住房
新歌 轶可 天际 音频 曲子
总监 行销 选人 招聘会 探析 筹资 利弊 个案 水利工程 卧底 几率 阵容 核工程 餐饮部 女装 拳皇
对讲机 报警 断路 现象 天线 中继 网关 地点
患处 大腿 红色 牛皮癣
公安机关 嫌疑人 司法 文职 人民警察 法庭 立案 检方 办事 责任人 刑事诉讼法 样子 警方 犯罪 治安管理 笔录 证据 被盗
比利 女歌手
抵抗 啤酒
工程队 车床 轻工 框架结构 南通 防腐 钢结构 砌块 涂料 玻璃钢 油漆 机械工程 拆迁户 穿线 工字钢 喷枪 厂房 荷叶 焊缝 实心 混凝土 空心
弟弟 产权 母亲 子女 私产 公产 病故 死者 名下 同父异母
总裁 法则 威力 公司法 恶魔 运营 国信 董事长 总经理 首席 研修班 现任 商道
日元 货物 税率 水泥 关税 运费 中间人 运输费 卡车 预付 煤炭
饲料 尝试 新浪 兄弟 双胞胎 姐妹 独生子 时下 老弟
车床 镀铬 度数 不平 新人 帐户 圆管 试验 平行 压电 喷枪 行会 声速 平行四边形 毛孔 表面 传感器
制造业 小企业 会计核算 布置 总数 跨国公司 月度 金融业
胶水 鞋厂 光纤 漏水 解码 接收机 高频头 胶带 芯片 强度 极化 人体 天线
婚生子 和亲 继母 继承权 父母 爷爷 对子 独生子 公证书
自查 标识 协管 补税 城管 化学品 纳税
出售 闲置 税率 单证 低点 价款 暴利 运费 大赛 原价 降价
流行音乐 首钢 老歌 唱功 姥爷 伤感
男生女生 女生 外国人
稀土 进出口
身体 妈妈 黄金 黄色 行情 小心 口水 头痛 伟哥
金奖 评委 大赛
物种 白种人 黄种人
壁纸 棉花 奇迹 涤纶 白衣 下巴 洗发水 记忆 黄色 金星 时刻 过滤器 船公 神话 灰姑娘 米粒 精华 美女 密度 液体 血丝 鸿基 白头 舞动 灌装 混合物 消费量 重力
国债 原油 依存度 机制 需求量 规模 定价
建模 繁体字 火星 白金 合租 金星 飞雪 网名 水晶
调酒 基地 花式
野花 老小 编曲 阳性 少女 比赛 供货商 大陆 日剧 时代 金币 教案 课件 能量 箭头 玻璃 报警 星星 乐谱 赛尔 融合 排序 飞速
跨度 管理层
大发 兴趣 新手
营运 船舶 乳山 造船厂 考题 货车
兵器 评书 原型 样子
男孩子 家长 复员
问路 模范
葫芦 解析 优点 小金
聚星 校园
实验室 热泵 野生动物 地图学 调和 台面 低温 基本原理 重点 地理信息系统 高温 医科 逆向 化学 学科 鼓点 易学 济钢
紫色 灰色 圈圈 啫喱 橡皮 黑色 课本 文具 书包 写字 病句 铅笔
定金 前段 中介费 婚宴 预付款 订金 收条 烟酒
微机 招商 水位 代理点 原理 单片 测试仪 交通灯 新风 轮船 保健品 订单号
震动 符号 失灵 解码 装置 投影 遥控 遥控器 频率 大锅 频道 分量 力矩 级数 强度 牧场 舰船 创维 液晶 转矩 天线
完整性 中表 举例
光影 手提 商场 信息技术 教教 安装工 羽化 魔术
业余 家学 旅顺 电气焊 函授 三维动画
模态 振动 参数
关门 快车 网际 清华 神态 内心 电梯 外貌 时下 变频 影片 公寓 住宅楼 剪辑 三菱 按钮 表单 控制线 指示灯 监视器 主楼 头晕 购买方 管理者 泰坦尼克号 双重 心脏 动作
受限制 附件 保税区 内贸
深情 声音 调子 女声 心田
公文 汉字
人权 精灵 演艺 清华 中国 建工 选项 王家 肖像权 权力 菜肴 东坡肉 福利待遇 名誉权 品管 产物 有序 煤炭 守法 行政法 领导人 城市规划 序号 华人 银河 义务 魅力 苏轼 创始人 内审 轻工 汉人 语音 物权法 资格 服兵役 总署 场合 权利 人格 贡献 公民 老乡 华侨 工作者 厂房 宪法 样品 资格证书 文化部 委员 天子 结点 招待所 列表 闪客 审查 人大代表 公众
供楼 抵押
拉杆 大姐 大哥
天尊 龙骨 石影 流氓 有理 书院 爹爹 轩辕 大宝 妖魔 警花 全书 龙头 章节 凡人 苍穹
演员 妻子 演技
机遇 挑战 优势 劣势 威胁
公用 空调 接收机 暖通 天线
工业区 店铺 大连人 街道 商场 社区 编码 开发区
土元 养殖 经济效益
斑点 全身 水痘 手掌 疑难 解析 发作 新编
人学 公学 葡萄牙语
七言 寄语 五言
乳膏 胆碱能 产后 颗粒 荨麻疹 老婆 头孢 小儿 珍珠 症状 外用药 急性 哺乳期 外用 良方 灰指甲 点滴 色素性
对偶 顶真 短文
人事 葵花 搜狐 灯饰 试试 专员
大人 译文 声音 脓包 桔子 疤痕 疖子 动感 弹簧 结局 宫廷 美容 流光 玫瑰 天才 狐狸 大大的 小鸟 小时候 销魂 魔幻 麒麟 文文 玩偶 势力 通通 蝙蝠 芍药 百姓 野兽 岁数
生产者 被告 销售者 食品
人事局 民办 公办 文物 回老家 亲人 家属
封号 驾驶员 起重机 船公 集装箱 柜子 堆场 卡车 吊装 危险品 货柜 路程 氧化铝 海运 船务 轨道 伴侣
龙舞 生子 飞天 儿子 亲情 天霸 暗香 省钱 父子 养鸡 羽翼
案子 民事 抚养费 受害人
春雨 春风 梨花
办法 住地 太小 孩子 被告 宣判
紫金 街道
虚词 封顶 词类 文言 通假 实词
胶管 表面 印刷 涂料 胆管
资格证 市政工程 护士 经纪人 护师 导游 调转
潜力 中式 国美 积极性 总统 蓄水池 应聘者 管工 市场经济 动因 商品经济 所有制 混合 公共关系 计划经济 秸秆 社会制度 评价
常务委员会 宪法 大会 职务 性质
实力 排名榜 排位 男团 羊毛 贸易商 名气 暖气片
原创 玩家 极品飞车
营业执照 售价 年限 废铁 真假 专利权 商标注册 备案 账面 废钢
花色 基地 电厂 腻子 砌块 用途 缝隙 广告语 制品 石膏
法律界 效力
小孩子 生子 鼻子 老鼠 小鸭 大象 歇后语
物价局 农民 物价 种地
量具 平板
条文 分包 水利工程 副本 会计法 私章 奖金 内审
打工者 药方 儿子 母亲 工友 血压 父亲 目光 荷叶 水窖 故事情节 大爷 母乳 除根 发冷 鸟儿
气瓶 石油气 液化 介质 乳房 蒸气 温度 锁骨 脂肪 假体 伤口 蒸汽压 课件 物理 汽化
球员 足球 皇马 补丁
机具 管理系统 性价比 公安
监护权 门牙 脚掌 手掌 居住面积 拳头 小孩 务工人员 脚趾
舞台剧 隔音 剧本 扑克 网友 乘客 王家 登场 地漏 钢化玻璃 烈火 白色 剧目 花鼓 图图 买单 道具 陌生 面具 可能性 小品 阳台 方言
贵金属 铃铛 规矩 贸易商 果冻 帐篷 废料 厂家 微波炉
戏曲 旦角 服饰
变法 事例 改革
芒果 嘴巴 麝香 小屋 香蕉 高校
毓婷 危害 身体
珠三角 塑料袋 优化 包工头 下岗工人 胶带 新生代 困境 法宝 产业结构 作物 报名表 变化 建筑商 贴片 比重 劳动力 竞争力 农民工 改革开放 实名制 大旱 格局 正品 纤维 啤酒 诉讼时效 木制品 全球化 粘贴
资助 问候 肝硬化 救助 早餐 腹水 病人 癌症 障碍 积水 知情 调理 脚心 糖尿病 柿子
强力 字模 隧道 目录 文件名 空格 塑料制品 引号 批量 光标 光点
榜样 军人 父亲 血栓 症状
变色 测试题 电脑桌 皮炎 江油 鼠标 楼市 时下 佳能 用药 格子 指针 鼻翼 时会 冲击 恶作剧 句柄 炉甘石
全能 测试题 家装 原文 家庭教师 学年度 云雀 单元 收音机 角色 小学
会员 办公 福彩 平台 旗帜 黄页 泰达 时时 中将 亲知 代理 一卡通 窗帘 求职者 开户 总代理 网易 王者 小商店
印花税 鱿鱼 跨年度 印花 针织 纹身 税票 账本 铁板 技术培训 泡菜
选址 诉讼 商圈 使用权 社区 落日 著作权 宅基地 纠纷案 大厦 办公楼 天地
玩意 总局 广电
流感 护肤品 过敏性 花粉 区分 鼻炎 疫苗
涨幅 年利率 历史 原油价格 评估价 政权 黄土 玩意儿 地理环境 定价 招待费 特务 用地 银行学 成品油 地价 利率 基准 石室
套用 顶岗 高职 冰箱 格力 风管 笔试 空调 医药 玻璃钢 周记 镀锌 新风 铁皮 协议书
储备 联邦 家私 黄金 二战 首饰
烟头 胳膊 疤痕
扁平疣 毛囊炎 乳膏 干扰素 奇偶 凝胶 孢子 口服 总医院 纹身 激光 鼻子 氧化铜 胶囊 重组 淬火 峰值 日记本 副作用 黄褐 化合价 合金钢 氢气 溶胶 色斑 波长 铁板 元素
本地人 保障金 公制 农业户 户口 下岗工人 农村户口 独生子 独生子女 转户口 汽修厂 心脏病
模范 派位 志愿 窍门 成功率 跨区
社会保险 利润分配 本地人 净利 调节 国民收入 管理局 股息 亲戚 工伤 外人 因公 小心 公安 医疗保险
评论 狙击手 远程
小学 医科大学 励志 校歌 生命 政法
流星 娱乐 无极限
导购员 叉车 经营权 大虾 高速公路 货运 三轮车 营运 农用 出租车 内资 拖拉机 进出口 花费 资讯
小商品 豆芽 现状 客人 客房 连锁 消费 全自动 会展 消费品 经济型 博览会
负反馈 假设 工龄 物价 原价 理由 幅度 毒药
同人 火影忍者 双子 发动 流星 网王 火影
涤纶 新会 锦纶 纺织 面料 字数 详细情况 树脂 股份 黑色 规格 市场占有率
头皮 硫化 洗发水 产量 海运 复印件 船公 成份 销量 市面上
满文 日记账 存款
标识 专用章 硫化 局部 有空 研究生院 铁矿 服装店 档次 堆栈 镜头
白头 脱皮 全本 伊利 胳膊 酸乳
填料 规格 水泥 网格 陶瓷
新闻系 文科
俄文 俄语 会计核算 远征 报价 有色金属 计量单位 有数 重量
热水器 估价师 夹角 年检费 经纪人 电梯 集会 保利 住宅楼 开发人员 规矩 机房 权属 经纪 地产 热心 过房 太阳能 动向 下房 大龙
旋风 小子 精彩 半成品 女主角 腾讯 黄花 片子 柑桔 胆总管 粒粒 摩尔 志气 广场 对联
行人 跑步 马路
格格 总账
黄瓜 措施
专利申请 补贴
长发 组织部 学生会 副部长 竞选 场合 主席 干事 小结 三水 技术部 部长
信誉度 花卉 月饼 现象 园艺 蔬菜 绿化 大棚 作物 养殖业 第三产业 信赖 植物 花店 鲜花 门店 水果 可行性 大道 温室 广场 大面积
应纳税额 总账 基数 成本法 税号 名家 剧种 篇幅 法人 合计 白描 不合格品 分支 企业法人 字号 核算 电算化 机构 措施
重金 讲义 网校 单证 通过率 园区 报关员 指南针
财产保险 中铁 电气化 工业园 工控 恒达 分公司 建厂 变频 触摸屏 外经贸 知名度 钢构
税金 总帐 日记 反比例 吸血鬼 本色 画册 狂人 笔名
出品 皮肤病 疗效 周年纪念
声音 唱歌 话题 声速 唱片 韵味 听的歌 隔音 歌星 定格 声声 变声 销量 现场 磁性 沙哑
手电 大哥 鱼油 小弟
会计账 手工 剪纸 评估价 种类 横线 语境
功效 精华 神经性 皮炎 山药 传统 东坡肉 下酒菜
政治权利 权利 行使 故意伤害 诈骗罪
集锦 配乐 商人 出场 风声 羽毛 村庄 海子
大脚 官方 正史 魔兽 小说 世界
史学 文学
护师 考试题
震动 售后 叶轮 螺杆 细则 预案 滚珠 气力 风速 百分比 噪声 压缩机 小组 轴流 风扇 温控 球阀 变电站 水电厂 风机 风量 水龙头 喷雾 节电 时风
旅行 事迹 外来人员 见闻
碳化 原料 化工
转让费 手机号 嫌疑人 货款 拖拉 民警 威胁 村长 民众 上司 额度 打人 不文 预付 骂人
区分 交流 鞍钢
综艺 南通 经纪人 房源 状况 县城 水晶城
海龙 分校
姐姐 娘家 小女孩 新作 国美 的哥 棒棒糖 姐夫 传播 头发 铁路 通论 感人 用餐 用字 营销学 故事 亲人 亲吻 腹水 学工 教师节
左脚 狗狗 红包 大拇指 脚气 霉菌 手指 眼皮 针眼 红肿 阴部 根部 脚底 脱皮 粒粒 脚趾 睾丸 舌头 拇指 管用 真菌 小气 鼻翼 鼻骨 右手 阴茎 粉碎性 水泡 喷剂 灰指甲 痘痘 麻疹 故意伤害 骨折 腹部 膝盖
绿化 大楼 树木 小区
警报 大姐 水管 作业 研究性 投影 广告公司 锥齿轮 学期 课题 开题 菜市场 布置 教室 书店 会展 对策 毕业设计 基站
动物园 课文 月光 感情 小石 作者 意象 借景 前路 语气 赤壁 姑娘 奇幻 法国人 思想 饮酒 石灰 诗人 情境 基调 秋景
便利店 回民 老人 害人 全家 汉民 老爸
视界 编辑部 专栏 报纸 电子邮箱 胡乱 投稿 书刊 版块 杂志 报刊 星火 头绪 故事会 勇气 花火 影评 习作 话务员
公会 唱法 售价 新世纪 挑战 劳工 精神 地下城 谱子 机遇 火影忍者 气息 名牌 耐克 市场占有率
容量 下文 故事情节
船厂 震动 碳酸 锂离子 取暖费 光照 尾部 电度表 离子 扬声器 电池 总校 硫酸 废品 薄膜 地矿 门卫 皮带 金属 负极 检验 电厂 淋浴 电导率 详细分析 牌号 不干胶 老化 管内 机芯 热能 易拉罐 大气 彩灯 华能 水电站 太阳能 动力 内置 安全阀 软管 牙齿
缺口 外汇 领导人 西经 收支 明细表 盈亏 平衡点
菊花 运动服 设备 印刷 发电机 制造厂 生产厂家 距离 机顶盒 纱窗 运动服装 艺品 机器 直播 玻璃 矿粉 电流表 起动机 报价 卧式 用品 玩具 电焊条 清华同方 手动 钢铁 名牌 通风
艺术节 比赛 舞台 话剧 归类
纺织厂 短语 焦炭 廉价 有色 语态 烧锅 含量 铁矿 铁矿石 鸡蛋 苹果 状语 成分 人体 被动
帐号 听力 编辑器 彩虹 新传 热血 英豪 剑侠 造型
天空 八音盒 蔷薇 水晶 博物馆
生产厂 管网 水管 冷水 潜水 水池 选型 技术工 共用 胶囊 校核 轴流 温控 球阀 保税区 水箱 油脂 厂址 水龙头 消防 口径 水泵
准备金率 浮动 总量 出资额 信贷 无情 加班费 证券化 暗香 纲要 反比例 老百姓 债券 准备金 国民经济 正比例 触发器 地价 利率 比值 未婚先孕 节约 有情 法定 通俗 深奥
军训 医科大学 护理学 协和 规范化 医学部 考分 留学生
软件园 负责人 教学楼
流程图 门铃 珠宝 利弊
总额 中资 经济法 合同法 商法 市场经济 概论 双学位
情商 好书
持枪 小时 人质
华瑞 石油
风险 用地 产业 探析 预期 国库 溢价 准备金 赢利 服务费 亏损
存器 微机 器件
设备 金矿 销售额 活性炭 选矿 文山 规格 铁矿 纯度
授权书 房租 公章 知名品牌 开店
科学家 建筑工人 起源 人类 成文 神话 夫人
时节 装备 全诗 商用 老式 肌肤 变速箱 东风 风行 落花 营销部 销售员 气动
草坪 信托 发廊 计划 骨干 超音速
全过程 赌场 国际贸易 准考证 实务
宠妃 绝色 法老
犯法 忍者 歌谣 保镖 亲亲 变形金刚 总统 外星人 植物 甲类 大战 僵尸 科幻电影 男团 少时 刺客 小鬼 部长
消息 内需 天会 天堂 职业中专 纲要 起因 离线 箱包
火车票 身份证 号码
唱段 嫦娥 月亮
转让费 评估费 客厅 商用 参考资料 新房 住宅 普兰店 方位 钥匙 门市房 高层 卫生间 用地 地热 积金 所有权证 扰民 裂痕 小孔 结构设计 县城 水道 公婆 旧房
铃声 联系人 童音 群发 短信 网关 使用者 服务商
插画 力量 师资
眼镜 可能性 思达 清华 和龙
礼品 上司 单身 阳台 公寓
谷草 肽酶 酰基 比值 转氨酶 碱性 磷酸酶 胆汁
广告学 数目 公共关系 时机 传播 博士
行政处罚 正方 非公有制 全程 论据 市场经济 辩题 制造商 商事 现实意义 拜金主义 反方 论点 基石 辩论 名校 辩词 月球 观点
规划局 城管 人士 间隔 建房
马力 发电机
新浪 网易 语种 海子 创维 搜狐 学分 辅修 童装 德语
烧纸 造纸厂
支架 寿命 公分 节能灯
语气 精神病人 对付 处罚法 歇后语 镜子 厂里 骂人
压韵 女朋友 都行
水温 新人 油水 温度
升旗 发言稿 细节 仪式
商贸城 系数 开业 高楼 金牌 租金 橡皮筋 扑克 购物中心 商铺 国际 客车 测力计 弹性 停车费 魔术 红利
工程局 水利 分局 电信 水电 福利待遇 基本工资
写字 玩具 无人 想象 新娘 翅膀 直升机 大灰狼 梦想
厂子 纱布 小企业 开业 残疾人 医用 样子
双生 红尘 樱井 广播剧 鬼话 人间 原著 笙箫 小鬼 骄阳 倾城
生字 民居 汉语拼音 关键词 生命 书本 日常用语 语文 读音 行道树 研制 草字头 波斯语 教导
大会计 投资银行 硕士 事务所 危机
飞机 妇产科 风速 顺风
解体 电能表 浪涌 三相 双层 娱乐场所 油泵 铜线 中线 电度表 电机 电表 容量 单相 电动机 铁芯 接线 电流
花儿 文言 春光 诗文 背影 长辈
韵味 含蓄 古诗
外事 大厦
水电 反渗透 倍数 回收率 高压 参数
高低压 开关柜 劳动保护
财物 嫌疑人 被害人 大队 房间 林业 立案 报案 派出所 叔叔 故意伤害 打人 被盗
发动机 管理人员 用书 企事业 技术人员 登记表 试卷 危机
装箱 术语 方案
单片机 汇编语言 运算符 指令 移位 机器语言 数位 寄存器 基址 回车键 二进制
功课 红楼梦 白金 文笔 自学 生物化学
设计费 设计图 热泵 门铃 芯线 卖点 地下室 平面图 别墅
开篇 辩论赛 唱词 立论 三国演义
卡片 纸鸢 古风 茱丽 公子 文集 名家 作家 苹果 精彩 夜行 对话 文笔 老舍 台词 情诗 茶馆 蝙蝠 网名 天籁
花式 调酒师
半透明 模块
新字 样式 数据源 字段
小鸡 形状 狐狸 小鸭 外国人
心爱 唱歌 女歌手 华语 高音 和声 曲风 影视剧
汽贸 价位
家禽 补偿
经济性 事业 管理者 经营性 营利性
水槽 正宗 实惠
原价 生产能力 收款 盈利 冰箱 运转
小女 先行 婚礼 大公 求教 对联
稳压器 阻值 豆浆机 插头 起诉书 东营市 电子产品 燃气 健身器 家用 铭牌 高分子 用电 供电 火线 触点 市电 外壳 灯泡 热水 插座 电源 蓄电池 天线
经营权 强奸 黑心 援助 法律 法庭 命案 研修生 职业病 外来人员 小麦
计量 电能表 投资性 传动 互感器 噪声 现值 要点 电度表 车辆 高职 金融资产 研究所 机车 股份 供需
塑料管 水泥 水箱 生产线 可行性 背光 置地 华润 轻质
友情 电视台 租金 宏观经济 专题 飓风 世家 工房 纯情 单元 系统工程 调控 习作 场景 童话
复合肥 天平 小球 革新 品牌 天生 液压 盈利 贵人 测量 运动 弹力 栅格 水分 木地板 现款 粘度 重力
鞋类 流程
医药费 管理人员 基金 煤气 燃气 鼻子 事故 职工福利 房东 厂方 法定 监督 探测器 报警器 差旅费 月工资 书面 厂里
基层 审理 审判 案件
荒地 厂房 地震
建平 公路 研究院 出版社 传感器 机械工业 研究所
制度 士官 新会
时分秒 按键 精灵 后台 时钟 计数 脚本 单片 方波 守门员 点球 任意球 剪贴板 趣味 水能
立体 农贸市场 批发市场 圆弧 服装城 绘制 蓝本 平面图 起点 景象 病句
厚板 精加工 现状 行业标准 证券化 所感 垃圾桶 股价 趋势 抗日战争
女朋友 宿舍 买点 使用证 楼主 信仰 讲究 新房子 习惯
活力 行路 成语 词语 篱笆 红花 脸皮 情操 万物 路途 形容 木条
存贷款 利率
分式 方程 检验 周长 金融学 博弈论 切线 抛物线 长方形 顶点
叶轮 涂料 工艺流程 陶瓷
心田 孩子
化妆品 劳动保险 营业员 知情 前台
名优 工人阶级 调节 猪肉 坏事 浑身 生产力 贡献 共产党员 辩论赛 精神 能干 企业家 先进性 环节 管理者 好事
冻疮 小心 下人 手指 裂口
内文 诗文 课外
合资企业 关键 辞职信 冲突 电动机
机械厂 机电 管理系
电磁阀 除尘器 牌子
直通车 待业 公学 店铺 群发 华泰
甲肝 传染 脂肪肝 家人 小时候 丙肝 复查
公馆 熟人
意图 行路 多元化 平分 资深 语录 噪声 斗争 责任心 作者 老兵 信念 战胜 唢呐 闹钟 理想 心态 文摘 读者 牙齿
恶心 疼痛 对付 胆结石 腹水 爷爷 浑身 品德 头发 输液
制药厂 分房
培训期 期刊 力度 报纸 人造 过房 势力 音像 风筝 彩印 媒介
外包装 编织袋 傻子 多用户 有机肥 肥料 内地 戒指 包装袋 新世界 海报 营养 灰色 收件 开口 化肥 小票 购物 彩印
调整 热处理 调制 电话线 信号 电波 载波 目的
柠檬 信誉 女朋友 束缚 结局 火焰 卖家 绿茶
变压器 单相 中性点
能力 办公自动化 速算 炼油厂 文秘 民事行为
合作医疗 新农
警方 官司 法院 事实 检察院 交通肇事
撞墙 考试题 报价
专辑 漫步 云端
党校 结业 口语 例文 祖国 邮政
帐篷 发言稿 救灾 抗旱
葡萄糖 阳性 体积 脂蛋白 地下室 胆固醇 甘油 圆柱形 齿轮泵 混合气体 空腹 密度 比值 牛奶 磨损 半径 高密度 轴承
秘史 皇朝 同类 坏蛋 全本
楼顶 物业管理 坠楼 网吧 大字
葡萄糖 丙氨酸 磺胺 全身 氧化锌 青霉素 胆固醇 基转移酶 甘油 产后 胶囊 空腹 头孢 血清 复方 胆红素 氟康唑 定性 尿酸 湿疹 荷叶 抗原 唇炎 变异 服用 点滴
知名企业 公关
中毒 绿豆 同事 药都 旗帜 胳膊 边缘 化验 疹子 日子 微创 红豆 发作 手癣 秘方 米粒 疥疮 管用 紫色 斑点 硫磺 野火 父辈 水泡 疙瘩 小金 上司 腋臭 内科 屁股 起皮
快刀 主题
婚姻法 学位 罚款 生育 流动人口 计生 妇女
十字架 吸血鬼
上唇 豌豆 紫色 丘疹
共产主义 党校 信念
哲学 辅助 逻辑 学位 悲剧 学科 名气 主表 法学 专题 起诉书 练习题 文件名 博士 运算 被告 考官
公关 电子产品 砒霜 新闻稿 事件 农夫山泉 危机
艺术品 策略
原版 配音 输入法 精简 流星花园
西班牙语 标点 含金量 所学 学技 葡萄牙语 晚班
三毛 集团
稽查 烟草 大队 年限
育才 助学金 杆子 建筑工程 瓷砖 合格证 学长 核查 教育局 利弊 职业中专 负面 西华 技术学校 吊牌
作词 编曲 旗帜 原版 作曲 主题歌 乐队 红楼梦 世界杯 这歌
瘊子 乳头 奶牛 大蒜 脚底 水泡
婚纱 工作室 考分 皇室 婚纱照 摄影
空姐 日子 理想 结局 五年制
基数 平均工资 互感器 用电量 洗衣店 增长率 电量 铝线 距离 两用 电流
饭馆 利用 废油
专场 校花 整容 开场 大本营
骗子 嘉华 信贷 工艺 新景 秸秆 物资 舞钢 业主 工商行政 小心 全本 用纸 筷子 龙游 纸杯
监护人 嫌疑人 司法 遗传 患者 报名表 口水 精神病 遗传性 协议书 外向 作曲家 条理 医疗期 病情 委托书 疾病 合同期
手印 份额 姥姥 奶奶 分家 亲笔 爷爷 公证 口头 遗嘱 姥爷 大爷 有效期
出口 核销 收汇
分数线 文化课 空乘 军籍
布料 绣花 牛仔裤 断线 面料 样品
铜矿 进口 含量
日语 阀门厂
辛夷 天使 马路
纪年 思想 三个代表
例程 指教
模范 学说 正方 建议书 时期 美式 经济社会 锅炉房 老百姓 光照 主权 国富论 环境保护 区域 纯棉 反方 自由市场 扰民 浪费 历史背景 失业 决策 主义 纱线 污染 部长
赛格 技能 街道 科技园 电子厂
连锁 情景 意向 汉王 手写板
食疗 营养 肝癌 腹水
经营者 义务 人名 公司法 人民警察 民警 董事
钻头 丝锥 加工
办公 旧货 物业管理 家具 锁具 防盗门 钥匙 国产
前奏 京韵大鼓 钢琴 情歌 要数 舞蹈 长生 曲谱 遗恨 外语 长笛 笛子 灰太狼 小路 琵琶 流派 古筝 梦想
建筑师 事务所
毛囊炎 乳膏 头皮屑 皮炎 胰腺炎 妇科 头发 要点 手癣 干果 管用 胆囊炎 医治 头皮 假性 静脉 氟康唑 头顶 糠疹 小点 皮屑 急性 杏仁 灰指甲 住院 复查 药业
凡人 菩萨 楼主 神仙 宗教 儒家 信仰 众人 教导 外国人 教堂 佛教
全自动 重量 混凝土 搅拌站 资质
航线 海运 里程 船公 附加费 内贸 下货
温度 内能 热量 整数
试管 气瓶 仪器 烧杯
中年人 工时 加班费 小时 官员 指甲 服务员 餐厅 呼叫器 后遗症 百姓
电力部门 发展前途 奥科 天正 电气 二等奖
合法 抵押金 工作室 财神爷 毕业班 基金会 成交价 小票
法则 水印 结局 银色 武士 星际争霸 全文 浣熊 轻舟 头发 野兽 后宫 作者
注册商标 受益人 行政处罚 户口簿 邻里 户口 罚款 预警 人口普查 溜冰场 户籍 环保部门 转户口 停车费 电力局 所在地 商标注册
定向 入学 警官 研究院 政法 同济
用汇 回文 顶针
汽油费 代扣 会计分录 运杂费
格言 分管 职务 检察机关 警戒 犯罪 广电 家具厂
方向 村村
运动鞋 护肤品 货源 家用电器 代工 正品
秘书 人群 开题 功底 市长 领导者 人事部 董事会 融合 艺术性 被动
空闲 列表 时间段 私分 生计 私产 租金 排污费 县城 村长 距离 会议室 语种 失业 做操 集体 利用
检察官 唱歌 插曲 家门 课本剧 恶魔 奇侠传 和田 道具 胶鞋 青蛙 行行好 潮剧 公主
替人 广场 护肤 魔力 美容 习性 宠物 全程 所有主 纯情 学堂 利用 店名 玩乐 美体 领养
变动 货币 层级 会计年度 圆形 贴现率 理智 有偿 溢价 补报 收益 学子 名教 副词 盈亏 月利率 定价 汇率 程度 语气 本年度 收银员 形势 股权 扁平 充分利用 飞行员 合法权益 数码产品 成品油 齿轮油 对策 计量经济学 要素 斜率 济钢 投机 系统管理 管理部 处境 杠杆 避孕套 消费者 黄酒 学问 债券 现值 主权 人民武装 体验 宣告 规范化 曲线 展销会 变异 立场 债权人 理性 地域 机会
天气 会长 弱智 毛病 短裙 双手 起皮 遭遇
通讯录 姓氏 奇偶 拼音 首字母 女佣 印刷厂 彩色 荒野 输入法 名片 闽南语 总裁 平均工资 月子 条理 搜狗 民国 福山雅治 排序
薪资 下地 导游 策划人
锦衣卫 电影
体验 实验班 人文 下学 入校 风情 民俗 地域
单元 语文 字符 格内
飞天 上体 经济系 烈士墓 同学 天会 做操 大奖赛 耳膜 影视剧 计量学
肌肤 大地
计价 工程施工 施工员 附加税 周转率 存货 管理工作 跌价 甲方 要点 产成品
锂离子 生产工艺
胶印机 印刷
篇名 纸币 传统 外星人 口头 情节
门卫 刑事案件 涨价 底薪 窗户 前科 执法人员 民事案件 派出所 小孩子 保安 财物 电价 龙华 物业管理 退伍兵 盗窃罪 纸业 防盗 执勤 省份 成品 脾脏
头球 训练 任意球 射门 传球
铝厂 铝业 合金 氧化铝
本区 行文 文本
京华 皇帝 评书 全国
私家 数量 楼房 距离 干事 顶楼 花费 洗衣
锻件 超声波 容器 曲面 波形 求教 焊缝 压力 手动
经理 地理 省区
硬盘 纪念 单曲 珍藏版
木雕 挂件 好心 工艺品
器具 驾车 公家 证人 交通事故 薪金 责任人 雇员 职员 肇事 瑕疵 误工费 证言 赔偿金 认定书 死者 电算化 时限
言论 犯法 发动 梦游 时期
小腹 小肚子 睾丸 豆豆 全身 前列腺炎
彩印 涨价 纸张 像素 规格 元月份 季节 复印纸
电石 变压器 历年
藏戏 短语 民俗 国粹 藏文
床上 身体 白色 蜘蛛
扳手 扭力 家乡 台胞 电厂 液压 大陆 本质 福利待遇 电站 唱戏 戏迷 审判 爸爸 冲突 英制 建房 开口 豫剧 法系 聊天
多晶硅 产业 道路 工业化 高新技术 污染
肉身 乐队 斑点 小米 症状 生病
游戏王 主题曲
氩气 不锈钢管 混合 冷拔 无缝 气体 氮气 硝酸 重量 氧气 脉冲 摩尔 元素 混合气体 二氧化碳
群鸟 含义 草木
全球 消费者 小时 义务 权利 谈谈 权力 弊端 关灯
矿用 真空 短路
中分 运算 乡愁 对口 控件 最大公约数 矩阵
旺季 淡季 面粉 小麦 罐头
专管员 岗位 报税
征地 土地管理法 村主任 热情 补偿 户口 工业园 田地 公益事业 不合理 补偿费 建厂 探亲 目的 农转非
政审 入党 作弊 街道
离婚证 法院
主程序 讲座 词语 国学 检察院 起诉书 态度 中用 土家族 招标 阶层 孕妇 颗粒 主权 木雕 羚羊 谈论 外贸 店员 民众 被告 函电
传染 抗体 传染病
消费信贷 消费 余额 总收入
器具 辅助 高压电 年限 工位
战记 枭雄
原材料 住宿费 餐费 低值易耗品 负数 胶合板 产成品
地膜 芯线 蒸汽 电热 寿命 电加热
红线 合法 动工 日记账 存款
保护主义 贸易 观点 毒药
中文名 球员 经典 球队 实况 实况足球 补丁
技能 网络综合 参赛 布线 大赛 中等职业 教案 竞赛 政治课 教师
孩子 哭声 后头 借读费 家长 教教 歌剧 发信 穷人 抚养权 当家 气死 重婚罪 网校 弃子 主见 未婚先孕 营养素 京剧 主人公
浮动 检修 列车 线路 乘务员 嵌套 总长 思路 火车 详细分析 电线 老化 机芯 外观 利用率 架设 变电站 蜂鸣器 出租房 样子 路由 车站 变电 像素 内置 安全阀 出线 零序
旧货 气缸 气动
炼油厂 业内人士 地点 炼化
工程部 钥匙 采购部 电子厂
入团 小结 电动车
太阳风暴 消费 数量
磷化 金银 现货 冷拔 电镀 金属 钢筋 切线 套管 添加剂 列表 高温 螺钉 无缝钢管 喷砂 塑胶 系数 钻头 镀镍 辅料 除尘 成份 换热器 指纹
塑钢窗 海螺 型材 成本价 镀锌 真空 材质
写本 合计
销售量 住宅
屠宰场 直属
数字 斜线 字母 字符
精油 胳膊
检验员 分级 钻石 不合格品 容器 三体 资格证书 有效性 企划部 体会 开学 唱戏 旅店 内审
姻缘 结局 蝶恋
黄色 脓水 湿疹
水剂 地面 陶瓷
国画 点子
传值 编辑
歌行 油箱 七言律诗 未央 七律
养猪 游戏机 欲求 高速公路 技术员 酒厂 管理局
含金量 测试题 支教 学位 专项 义工 交际 服务期 队伍 世博会 志愿者
飞泉 译文 单字
原产 编号
周年纪念 开机
不锈钢 松下 门窗 浪琴 原装 裂缝 弧焊 含量 氩弧焊 表带 手表 螺旋
正态分布 图像
龙泉 参加国 大专 名学 学工 智力 残疾 竞赛 卫校 自理 电子科 双学位 德语
正义 民生 民警 力量 出场 知识点 教教 立场 公平 伙伴 事件 真理 打人
支教 在校生 信阳 农转非 学籍 耕地 全校
情景 长笛 乡村 小路 季风 地域 作风 世家
大理石 电视 蜂窝 渠道
销售员 笔记本 代言 新生 东芝 笔记本电脑 亮点 过手 经销商 糖果
体温计 中毒 水银 偏差 下巴 温度计 测量
商人 标价 利润率
痱子 神经性 干扰素 用药 脸颊 皮疹
好孩子 反方 例子
专业对口 文化课
平生 作者
浪涌 避雷器 劳动者 租金 静电 物美 门市 贴片 保护器 影片 电阻 底层 性生活 元件 剪辑 电器 压电 开关柜 民众 电感 保险丝 丝印
法老 完整版
产妇 浮肿
正宗 运动服 茶油
支路 物业 漏水 住户 下水管 钢丝 义务 管道
求真 天工 底薪 组态 采购员
重修 代课
官制 公事 经济体制 电价 改革 双层 动静 培训部 的士 纲要 股份制 热情
罪行 利益 人民警察 公德 冲突 链条 要件 上司 办事 双重 期权
补偿费 行政部门 村官 服务期
国风 剧场 总会 进场 节目 卫视 骏马 守候 观察室 蜻蜓 军情 爱情 百事 花儿 插播 一家人 媒介
农副产品 损耗 蘑菇 商场 早餐 批发市场 蔬菜 水果 账目 饮酒 税票 特产
金属 场效应 三极管 光纤 铣床 导线 效应 特性 工作台 导电 机床 端面 距离 防静电 主轴
将军 沙场 词语
负责人 企业级 项目管理 分管 施工 责任制 研发部 钢结构 账本 网通 专线 时段 责任人
礼貌 用语 聊天
地质 钻井 卵石 高职 膨润土 除尘 功底
条例 国税 高度 化学品 物权法 文号 细则 废话 条规 城乡 单行 磁性 骨灰 管理处 储存 危害性 规范 文本 民用 医疗事故 烟花爆竹 工艺品厂 违法 湿度 保健品
古诗 比赛 打油诗
保险法 民事 诈骗罪 司法解释 工伤 亲属 罪名 刑事诉讼法 诉讼法 证据
例子 落叶 植物 樟树
学位 公园 学士 新农 现任 观后感 典礼 仪式 直播 界定 法制宣传
丙酮 溶剂 农药 有机
财税 法人 联网 开户 开户行
大运 课题
过度 腹水
门面 笑容 承租人 物业管理 回民 保证金
配电 环氧 意识 短路 树脂 娱乐场所 铜排 磁芯 套管 绝缘子 高压 成套设备 开路 终端 母线 硅橡胶 环形 容量 功率因数 变送器 电流 变压器 工业品 出线 正弦波
附件 隔墙 圆形 油泵 散热器 商品流通 钻头 大利 焊缝 优质 实心 钎焊 暖气片 造粒机 半径 背胶 钢管 公差 直径 厚度 螺纹钢 电线 核定 废料 钢厂 楼盘 材质 油缸 螺旋 薄壁 税率 冲击 风管 半圆 铁芯 弯管机 保险丝 空心
阻值 滑动 电压表 挖掘机 圆角 电路 电学 灯泡 电源 字样 电灯 变阻器 电阻 铭牌
法制 视界 城管 村主任 案由 主唱 诈骗罪 手拉手 歇后语 学法 小报 公告 复活节 头发 面向 重要性 当事人 金黄色 合伙 群众 印象 处分 节约 收音机 合伙人 数额 用纸 手抄
类书 教科书 国学 数理化 会计学 名作 篇幅 课本 习题 军队 导论
酒类 财务报表 困境 小企业 会计账 样板
符号 框框 尾数 化合价 印象 中值 正数 正负极 箭头
砂浆 钢筋 公路 硬化
下人 零售业
取暖器 价钱 机型 船用 钢板 接机 缝隙 刚性
全运会 烟花 开幕式 小调 残疾 大道 油菜花 世博会
小资 胶袋 净利 文艺 时尚 借款人 外经贸 资金 口径
成人 空闲 回答者 全职 女士 才学 学科 用品 名教 有奖 密集 函授 夜校
态势 家具 会议
门牙 小心 样子
老婆 警花 结局 小鱼 手头 玩家 豆花 坐月子 完整版 舞男 情谊 挚爱 流星雨 巅峰
羽毛 印象 鸡毛 诗意
管理人员 一带 层级 积极性 热熔 成员 内地 调动 营业员 红袖 个性 微笑 散文 改革开放 辅导员 销售店 扁平 特长 教法 基层 征文 忠心 措施 梦想
类型 爱情 沙漏 常量
公墓 新民 公交车
防雨 电动车 单件 情侣 网购 男女 成套设备 仪表
校风 信息技术
精髓 命运
预计 车位 年限 原值
神医 附图 疤痕 皮肤
金属制 彩钢 扣板
后裔 金星 写真集 流行音乐 神曲 街球 乐队 专辑 茉莉花 单曲 曲风
句型 现代汉语 语法
增值税 纳税人 发票 专用发票 征收率 价款
钻石 有神 舞蹈 咒文 彩霞
抗体 身体 预防针 体质 人体 流感
时针 传媒 电动机
税负 口号 内销 财政 比重
抗日 曲谱 英雄传 烈士 文具店 区域性 证人 优惠 分家 祖国 交会 儿女 政策 中华 争光 诗文 报效
考试题 时政 通则
高度 录音 历程 都行 回忆录 自费 用心 梦想
选段 洞庭 蜗牛 大作 行宫 豫剧 战士 钱币 红楼梦 夜游 风雨
暖气 租房子 中心校 实惠 陷阱 内科 床位 出租房
豆制品 垃圾 渠道 成品 商店
果冻 材质
数字 线圈 电路 电位器 电阻器 种数 电阻
总厂 骗局 时尚 彩色 航天 钥匙
装置 名录 座椅 修理工 儿童 套子 汽车
变电站 水印 后备 电厂 箱式 电网 季节 动作
酒精 密度 实验设计 静脉 途径 盐水 患者 部位 输液 血栓
制氧机 家用
泡沫 大众 纸币 汇率 财政 平价 购买力
诺贝尔奖 画图 量子 夫人 物理学
磨机 动平衡 线圈 发电机 单相 水泥 动机 转子 直流电 铭牌
视力 军校 学期
私营企业 全民 劳动保险 改革开放 现代化 汽修厂 基石
物化 试题
纷争 战国 评价
工业园 恶魔 天使 彩虹 人造 观音 日文版 母婴 大叔 星光 地狱 歌剧 总决赛 复活 用车 雪域 大道 剧社 电子邮箱
事故 责任人 办案 民警 民事 受害人
小女孩 狗狗 下巴 儿歌 菠萝 眼皮 嘴巴 火气 脱皮 鼻子 隐形 能人 头发 强奸 唱功 白头 歌会 痘痘 流利 识字 起皮
布局 汉方 改动 媒体 公益 信用证 曝光 欺诈 团伙 变相
竞争力 正方 产业 核心 新意 制造商 源泉 代表性 辩题 观点 港口
草书 甲骨文 金文 汉字
工程队 全天候 待机 老式 小时 目的地 公平 媒介 热镀锌 负值 打工者 心思 取暖器 效率 限时 整数 大雨 微量 共生 麻疹 凝聚力
结婚登记 婚姻法 继承法 婚姻登记 现役 财产法 抚养费 男性 财产
部队 救援 地震 系统工程 用处 救助 服役 补助金 救人 因公 操作性 软管 长辈 拟人
新民 金华 学士 配方 刀疤 网线 根部 肚子 腋臭 阑尾炎 产后 小时候 疗法
口语 外教 西语 新闻网 听力
树林 发炎 酒井法子 词语 兔子
安室 造型 木偶 总统 帅气 早安 舞蹈 童装
规模 银行业 利弊
团员 团支部 通讯
人才 见面会 专场 技术学校 招聘会 供需
乐器 歌剧 旋律
水泥路 马路 学园 园林 全本 真假 变态 皇家 樱花
耐力 经验
万用表 启动 转矩 淋浴 镇流器 楼市 日光灯 台灯 孤岛 测量 危机 用电 火线 功率因数 低谷 泡沫 居民 百科
总产值 烽火
劲歌 女生 亲友 金曲 团体 大奖 极品 港台 民谣 曲目 镜头
民办 代课 教育厅 核准 教师
英文字 科幻电影 船用 字幕 商标 爱心 灯具 漏电 月球
政法 不值 价钱
环境工程 华电 循环 市政工程 硕士生 餐厅 奖学金 花费 考分 学费 螺旋 外国人 董事 热能 外教 原则 人机 弃子 生活费
监狱 家长 管教
保田 挖掘机
铝材 电子元件 晶闸管 办公 大楼 家具
救援 化学品 应急 景区 融资 预案 火灾 运输 调研 门市 金融机构 遭遇 机制 危险品 突发事件 单证 槽车 预警
卫士 经营者 使馆 价值尺度 班组长 积极分子 出口商 武装 职能 登记表 账本 审查 备案 交通灯 纺织品
店家 调查 数码产品 消费 运费 团伙 犯罪 中老年人 保健品 关联词
美文 内涵
万事 职员 信用卡 货款 积金 广发 手续费 兴业 欠款 有效期 物资 订票 心态 实习期 诗人 广告公司 九月份
地磅 先锋 字体
评级 旗下 人物描写 寿命 骆驼 猴子 黄酒 稀饭 四爷
素养 短语 实验室 高职 博士 代理人 人文 老子 思想 道学 理工科 谚语 品位
题材 将军 文职 电动车 有罪 现役 亲戚 全过程 炮弹 低价 招待所 军队 招标 公安 犯罪人 生死线
纪念版 国际
木村 生态 观后感 旅游 文山 森林
丝袜 设计者 全球 鱿鱼 雷电 百大 华人 出口国 旺季 气候 影响力 雨伞 笔名
双鱼座 主题曲 阶梯 鹰隼 灌篮高手 灰太狼 日剧 我心 歌谱 圣斗士 万历 飞车 流星花园
阳性 病毒 核心 酰基 乙型肝炎 乙肝 退伍军人 营业员 正比例 参考值 孕妇 定量 螺旋体 荧光 次方 定期 定额 表面 抗原 旅顺 抗体 村干部
可行性研究 禁书 会展 大虾 硅谷 原版
过来人 新能源 大使馆 记忆力 点儿 技工学校
犯法 小额 道路 面值 父母 流通 普通人 假币 服装店 民事责任 法人 残疾人 军人 吊牌 比例
会议 产品认证 原装 序号 研讨 电子 投影仪 白板 智能 磁性 元器件
息肉 单发 单号 复查 品名
学人 内向 性格 资源管理 函授
学号 会计学 学生证 平均分
螺杆式 合格
圈子 评级 腾讯 新浪 总统 网易 国防 全程 像素 信用 要点
姑娘 色狼 职场 遭遇
职业资格 证书 司法 律师资格 检察 行政许可 执业 行政部门 任命
生产型 工艺流程
协管 村级 外包 人口 矿山
带状疱疹 经验 凝胶 饮料 神经痛 胳膊 疱疹 方可 后遗症 疗法 单纯性
领袖 诗句 行路 诗人 道路
金花 单机游戏 监禁
鼓风机 规格 冲天 灰太狼
不值钱 全世界
总算 民警 血丝
五金 附件 加工 机加工 钨钢 机床 铁矿 管制 事故 橡胶 初学 机械加工 糖果 夹具 涂层 舞台 工件 爷爷 刀具 违法 婚礼 果子 盒子
针眼 疫苗 麻疹
流光 杂志
字音 本字 专项 词义 效力 练习题 长方体 字形
钢球 技工 轴承 加工费
监禁 大人
散文集 为题 内涵 屈原 字数 名家 时期 名作
胆碱 肝功能 甘油 化验单 尿酸
盘点 中压 导线 塑料瓶 短路 供给量 定额 工龄 百分比 计算方法 涵洞 全站 镜头
方式 电汇
面貌 家乡 祖国 书信 花朵 歌唱 政工 爱国主义 忠心 对联
绘画 寒假
毛桃 编码 汉字 散件 油画 实数 工具箱 邮政编码 二进制
实验报告 天平
量程 类型
公证书 公证处
树人 奖学金
毛细血管 头皮屑 鸡眼 红色 后手 花朵 小点 羟基 成片 枫叶 痘痘 废水 骷髅 米粒
图书馆 哥们 契税 事务所 外教 异地 海报 办证 岗位 定员 文员 写字楼 题库 食堂 管理员
龙门吊 电工
橱柜 意见
样本 心理 将士 诗句 朝代 心愿 思乡 诗人 渔家 边塞 报国 中表 风光 忠心
东胜区 教师 进修学校
倒影 题目
无铅 供应 物理
人工 注意力 虫草 神经网络 寻麻疹 销售费用
培育 新世纪 机遇 综述 群众 旅游业 旅馆 高新技术
木工 电锯 台式 离心机
时点 不锈钢板 配方 经济学家 烟厂 有色金属 黄种人 来源 硫酸 对话框 白种人 生产工艺 首席 贡献
空腹 胰腺
增长速度 根源 金融危机 措施 消费水平
磁选 品位 铁粉 磁铁矿
儿童 层级 样子 调用 上学 贫困地区 支柱 识字 教材 出力
精华 剪辑 报价
乙级 含义 专项 培训部 办公楼 外经贸 废水 经营性
惯性 自行车 道路
附件 高压锅 蒸汽 中压 嵌套 路径 传输 编辑器 邮件
音乐剧 娘娘 法师 剧中
错落 豆花 动物 情节
曲风 单曲 开场 旅馆 火焰 超新星
小气 房租 二氧化碳 氢氧化钠 建材 合伙人 商铺
赏金 支架 高额 结构图 电缆
时间表 僵尸 将军 讲话 壮士 部下 新娘 行头 骑士
和平 连线 国徽 村庄 月光 唱腔 心愿 芳华 中点
异地 监管 驻外 人员
蜂蜜 级别 柚子 关税 塑料瓶 印象 苹果 误区
专栏 策划
讲义 合约 君安 底薪 艺人 经纪人 置业
疤痕 酒瓶 手指甲 口子 缝针 表面 小心 颈部 铁皮
中毒 一带 客人 陶瓷 日常用品 体温计 杯子 热转印 小心
物美 商场
货架 柜台
淋浴 万能 大众 遥控器 电视机 汽车厂
卫生间 新生 母子 点滴 真情 人间 仙境 发言稿 命题 唱戏
树枝 风能 全部内容 小人 情缘 少妇 主演 墙角 共生 万物 重生 天地
读音 格调 家族
市委 级别 公安局长
老干部 爷爷 丧葬费
痞子 平地 园地 耕地 创作
导师 航天 名誉 院长 硕士生 主席 经管 金融学院 比较文学 圣人 研究院 政法 管理科学
淀粉 优质 成本核算 批发市场 采购员 豌豆 树脂
负面 曝光 人际 新闻
时节 笑声 课堂 赤壁 窗子 壮士 情意 大字 花朵 大衣 女式 细雨 手法 风筝 讲台 鸟儿
租地 卖地 行情 养殖 生猪 信赖 仔猪 肉牛 养殖场
福彩 售货 老兄 分店 试验机 圆通 流水号 运单 下货 信鸽 编号
中意 诗句 游山
娱乐 情书 韩剧 彗星 上场 螃蟹 皇上 代金
豆浆 商标
练习题 标准版 书写 宣告 荷叶
访问者 游客
警官 门窗 劳教 事实 邻里 网吧 脚本语言 分销 盈亏 学籍 管理处 所指 人性化 动人 老外 心里话 荷叶 铝塑 汉语 万象 试用 和服 知情者 公安 劳资 梦幻 辞典 摇钱树 管理系统 能耐 平衡点
效果 肝硬化 医生 假体 腹水 外用药 肚子 舅妈 建议 脾脏
涡轮 气体 蜗杆 齿轮油 接线 远程 传感器 润滑油
皮夹克 僵尸 彩色 地下室
老人家 疱疹 全身 皮肤
禁书 目录
事情 定语 语态 宾语 变化 时态 状语 被动
普通人 竞赛题 纸张 有奖 华能
红袖 稿件 主页
热度 兴趣
天堂 珠光宝气 辞典 一家人 妻子 国语
保障性 出让金 适用房 住房
阴道 屁股 疙瘩
制程 生产线 教材
刑事案件 检察院 量刑 等量 乘数 中将 数额 开庭 聚众 流动
鬼影 病毒
争霸赛 频道 对抗赛 直播 画面 泰拳
被害人 法官 立案 开庭 同情 刑事诉讼法 家人 候审 案件 动车
图谱 焊缝
汇编语言 习题 面向 导论 程序设计
高层 测算 估价 数量 入库 仓库 货品 账本
市北区 鼓楼区 辅导 培训中心
清水 省略号 文学作品
万恶 弹弹
灯泡 直流 电功率 命名 消耗
名单 魔王 大同市
热电偶 温控 公道 温度 温度控制 热处理
链表 前驱 二叉树 结点 中值 点数 单链
贴膜 原料 灯箱 分支 铝合金 公交
电动工具 刻字
口角 乳膏 中药 湿疹 套装
译文 高尚 用语 俄语 三国志 寓言 繁星 幻想 春水 字数 彩虹 西班牙语 情操 体裁 神鬼 思念 德语
鼻骨 公家 犯罪 车船税 私人 打人 骨折
内战 抗日战争 时期
香菇 细分 小生 邻里 娘娘 讲究 长生 唱腔 唱词 空城计 秦腔 角色 主持人 风水 行当 寡人 样子 风声 老生 交流会 股民
命令 语句 何物 脚本
型钢 尺寸 成型机
干细胞 肝硬化
用纸 规格 柜子
侧重点 电磁场 信号系统
立户 新农 户口簿
助学金 竞争力 学年 技校生 省政府 学业 动静 事迹 奖学金 实验学校 励志 汽车厂 学期
流程 节点
应付款 刑事案件 物权法 主体 法庭 篮球 民事行为 起诉书 一审 创业板 要件 二者 附带 罪犯 不公 受害者 光盘 大利 主板 用法 民事 饮水 鉴证 个案 读音 傻瓜 结构设计 舞弊 举例 原点 时钟 建模
电极 三极管 电位 国产
做人 人性化 环球 老朋友 建议书 用品 哭声 资源 浪费 人流 石材 股民 迹象 酸碱度
建筑行业 对讲机
通讯录 虚报 命令 年龄 性别 人口普查 未婚先孕 分析器 单据 跳舞毯 状元 长者 普查
电锯 玻璃
综合 速度 指导 布线 天际 具体内容 星火
艺术家 指环王 课文 故事 天佑 事例 动物 感人 隧道
放炮 电极 短路 定子 晶体管 铁芯 交流电 过压 磁铁 真空 断电 电流
密码 通行证 账号
周报 学年
体癣 伤口 股癣 屁股 传染 药膏
诗意 秋色 古诗
蜂鸣器 万用表
文学奖 作品
天花 龙骨 隔墙 专用 应急 格力 磁化 调频 射灯 正负极 稳压电源 石膏板 直流 份额 指示灯 过压 电源 电饭锅
工业品 厂区
精灵 复活 表单 金山毒霸 乐团 短片 交费 乐队 专业版 闪客 舞动 重组 通行证 帝国
书生 皇帝
肠道 代理 华康
插曲 情结 电影
应付款 原籍 调回 劳动局 画面
节点 用友
二氧化碳 碳酸钙 高温 石灰石
规格 漆包线 运算 专业厂 点数 号码 尾数
纹身 外文
潜水 塑料管 总代理 家用 扬程 水井
系列小说 求仙 月食 中文版 部下 曙光 电子书 原著 英文版 完整版 暮色 小说 暮光
合理化 建议
磁场 铁氧体 规格 磁铁 磁性 单相 电动机
计生委 派出所 犯罪 罚款
锦屏 晚霞 诗人 景象
电场 指针 电极 特性 基极 集电极 晶闸管 开路 晶体管
路由 店主 单张 磁带 备份 表里 数据库
国家标准 合格证书 刷卡机 介质 粉包 循环 电话线 冷水 腻子 血液 含量 国标 板式 精粉 热工 热能 测量 层高 区位 防盗门 热水 换热器 字库
界限 村干部 等量 宅基地 村委 盖房 旧房 生产队
码头 卵石 总量 蛇口 装机 飞机 水电站 水利 规模 轮船 铺设
计价 运单 毛重 招标 空运 后果 重量
神华 雇员 大使馆 电业局 工资待遇 制造厂 煤炭
雕塑 结束语 灰太狼 大兵 台词 大叔 主持人 双簧 霸气 奇志
年青 船务 啤酒 文科 笔试
邮递员 原版 头球 手绘 天堂 大地 原图
学子 甲亢 合格 塑造成 工程塑料 眼镜店
会意 示波器
学员 外语系 管理系 国际 标榜
开学 新学 计量学
渔场 黄金
志愿书 入党
班会 辅导员 亲情 病句 主题 儿童节 标点 发言稿 主持人 纪律
真空泵 制药
资助 救助 途径 癌症 红十字会 财政 患者
宏博 昆虫 铣床 琥珀 树脂 工艺品 有限公司 钟表 荣成市
比作 春水 冰心 繁星
读物 课外 宏观经济
倒序 倒计时 键入 裁判 一程 语言 位数 用汇 阶层
尿道 人体 干扰素
无量 共和 作者
文学作品 小池
社团 楼梯 华侨 名气 九鼎 大通 社长 信阳
校服 军训 垃圾 花絮 贵族
农业 机能 硫化 薄膜 平板 液压
科目 余额
售价 预计 销售额 交会
小麦 打工者 面粉 方便面 面粉厂 化验
副产品 醋酸 乙烯 组分
调子 曲子 合声
美学 视觉 悲剧 理念 红楼梦
血清 丙氨酸 乳酸 胆红素 天冬氨酸 酰基 检察 总体 考学 基转移酶 参考值
细节 制品 纸袋
飞雪 桌面 机器
一家人 家乡 保镖 巨奖 彩票 天台
雕花 人工费 栏杆 石材
分界线 友情
终生 所学 爸爸 政治
投标 汇票 保证金 招标
软化 荷载 混凝土 稳定性 沥青 试验 储存
权利 入境 通知单 岗位 调离
订金 违约金 三角形 度数 规律 平分 外角
爱心 挫折 战胜 创作
咨询 心理
剖腹产 腹腔镜
手术 微创 疼痛 腋臭 部位 胆结石
传动 装备 评分标准 导轨 介词 圆弧 丝杠 前置 装置 滚珠 后置 代号 图形 技工 螺旋 车工 国产 交叉 视图 地铁 螺纹 梯形 变速箱 轨道 状语 轴承 制图
温度控制 电路图
麻将 老婆 打麻将 先天性 心脏病
食品卫生 营养学 营养
收款人 帐户 汇票 违规
人为 普通车 模具厂 冲压 大通 丝杠 机床 大水 信息网 交钱 产物 绘图 民办 模具 售房 观点 学徒 学派
混合 歌手 变形金刚 蓝调 直播 爵士 广告语 店名 录象 曲风 红衣 魔术
结晶 氧化镁 规律 胆固醇 胆囊 息肉 发炎 胆管 氧化铜 心病 拉肚子 硬度 疼痛 晶体 小息 渗碳 癌变 硫酸 腹腔镜 元素 混合物
夜行 声道 音频 水表 录音机 摩斯 大功率 高点
肝功能 体积 胆红素 三角形 多边形 钝角 正常值 比值 锐角 胆汁 外角
色情 涂鸦 礼物
茅屋 海潮 通假 词语 竹楼 文言文 虚词 句式 语意 例句 百草 书屋
来料加工 下单
青衣 斑点 秘密 传染 小米 嘴角 疙瘩
诗作 才女 才子
顺序 通讯录 意境 链式 功能 西厢记 诗经 沙漠 算法 天涯 元素 队列 元曲
诀窍 角色 梦想
用量 钛白粉 用途
老家 乡镇 租金 田地
校舍 档案 海大 负责人 学堂 上学 不语
平房 房顶 弹性 漏水 民用 楼房 顶层
杠杆 微观经济 恶性 负债 神仙 微观 资产 权益 经济学 流动 计算题
乘法 指令 思考题 口诀 子程序 运算 矩阵
九龙 小区
发展前途 福彩 赔偿金 劳务工 油田 损失 运营 车祸 机动车 跌价 谈谈 保险公司 车主
矩形 方块 磁铁 窗体 线圈 结论
信用 课题 部队 结束语 渠道 家用电器 订房
人口普查 上学时 耕地 人口 贫困地区
版权 记者 水窖 热心 公益 短片 例题 文库
座楼 楼盘 预售
直流 分量 发电机 特性 定子 木材 导体 调速器 电缆 直流电 中心线
金风 邀请函
朦胧诗 代表 诗人
知识面 党校 学会
名义 股份公司
原地 地名
床垫 弹簧
本店 商品 铂金
睡衣 招待费 尝试 业务 工厂 服务商
词意 文言文 浮生六记
军医 战士 公安 军校 边境
套子 软胶 注塑机
司法考试 版本 电子书 大本
甲亢 肝功能
纪念品 长辈
凭单 装运 检验证
良辰 暴力
生殖器 同房 神经 带状疱疹 隐性 胎儿 神经痛 特效药 喷剂 男性 疱疹 生殖 男科 病毒性
外商 实习期 出口权 家私 工厂 基本工资
中将 太小 错位 版式 画面 定格
血管 外科 肝胆 黑色素 高压 疾病 胆汁 螺旋 临床 癌细胞
樟木 民办 小学校
证言 工伤
废水 环境工程 乙级
税种 分段 计算所 附表 明细表 核定 机动车 会计科目 盈利 地方税 招待费 所得税 优先 申报表 进项税额 主表 季报 纳税 广告费用 总计 比例 年报 亏损 局面
轻工业 助学金 轻工 技工学校
葡萄酒 市场占有率
核电 电磁场 装机容量 脉冲 电站
民生 海门 地段
探险队 人体 眼泪
火柴 小女孩
技术 职业 计算机科学 专业课程
中央 思绪 戏文 票子 企业法 排污费 文学 气氛 销烟 影视 戏剧 寒暑假 重要性
腾讯 财政收入 比重 进项税额 专用发票 规模 彩票
月租 观音 地段
真菌 脸红 老年人 浮肿 眼袋 皮肤 伤疤 脸部 脚跟 眼部 脱皮 腹股沟 痘痘 浑身 嘴角 娃娃 膝盖
社会保险 国道 检察院 条款 师父 霸王 造型 业主 地板 套装 地漏 风险 厂房 开庭 验资 违章 补贴 笔录 校长
保护法 工商户
为数 顺序 列表
流向 三极管 负极 基极 集电极 晶闸管 倍数 区分 消费性 电流
电动车 大丰 知名度 奶粉 定子
分销商 店铺
阀门 压力 容器 工艺 钢制 口径
气缸 用电 环节 接线 继电器 电磁阀 单片
补贴 民房 委托书 具体内容 家属
拳皇 衬衫 黑色 公路 街机 条纹
化学品 书店 笔记 专业书 企业管理 考研 硕士 风湿 消化 旧书 传染 精细化工
绳子 潜水 水管
核弹 意识 汉语拼音 证券化 公关 国际金融 爱好者 债务 声誉 漫步 神界 起因 歌剧 动因 危机
人数 镜头 俱乐部 进球 车祸 金钱 场景 球迷
舌音 注音 椎名 朋友家 时区 做客 日文
标准 放炮 评分标准 日本语 电动机 耦合 交流 研讨会 小心 素质教育 词汇 速记
魔鬼 记叙文 艺术家 热血 商人
下巴 记者 漏洞 油价 奶粉 劳动节 规律 融资 困境 曝光 主意 计量经济学
天才 金色 完整版 女装 脚印 马术 正太
西施 乳膏 嗓子 皮炎 毛病 粘液 水泡 歌剧 火气 嘴唇 纸片 小心 脸色 颗粒状 黑眼圈 舌头
核定 纳税人 税制 辅导
考试卷 微机 准考证
小户 电缆厂 位子 火炬 开发区 市镇 字幕 溜冰场 比价 大户 市中心 道义 公交车 公寓 营口
向日葵 扬声器 音质 化作 花生 日文版 突围 性质 瓜子 对联
名言 言情 独立性 故事 万金 新蕾
标的 所有权 当事人 继母 车库 经营权 物权法 买卖合同 股份公司 旧房 内存 债务 图样 卖方 纠纷 诉讼费
话题 言志 创作 纪念 为题 特色 思路 文山 韵脚 行文 感言 特刊
姊妹 继母 物质 同父异母 遗产 案情
绿城 行宫 新世纪 百合 总价 广场 小区
师事 分工 大会计 会计师 事务所
屏保 重金 发动机 名言 风扇 双面 曲轴 命名 风光 谚语 异曲同工
蜂窝 工厂
乳胶 手套
监护人 分局 鞭炮 副本 工商 劳动部门 凶手 遗失 税务 营业执照 筹划 图表 鉴证 布置 声明 纳税 个体户 工商部门 工商户 登报 办公地
证券 证券业 复查
订货会 门店 思考问题 团队 调味品 日程 爆米花 麻将 专业厂 经销商 终端
住所 隐患 动物 亲戚
街角 爱情 歌女
无涯 作品 婚礼 爱情 段落 中外文 音乐剧
乱收费 门诊 输液
负压 供水 成本价
歌会 约会 出场
饰演 性格
探亲 金钱 事业单位
中文名 特工 网校 邻家 剧情 大厅 一球 这歌
蝎子 中药材
定位器 客人 精度 轴线 液压 制造厂 滚珠 端面 语录 玩游戏 行程 热点 磨床 万能 定位 高额 批发商 运转 生气 国营 信阳 餐饮部 产品质量
激情 淮剧 少爷 小生 唱片 公子 极品 少帅 身世 魔法师 金牛 大碟 速度 全场 枭雄
矿山 铁矿石 航天 航空 工程系
思绪 繁体字 生活 记忆 尘封
重音 空虚
养猪 低谷 养殖 大棚 节约 养鸡 销路 生猪
水准仪 距离 全站 测量
密封胶 玻璃
附体 总站 参军 边防 战士 青蛙 魔王 公安 连续剧
阴茎 女儿 疹子 阴囊 左腿 小腿 胎记 屁股 大片 小豆
下巴 扑克牌 美观 黄色 鼻子 痕迹 魔术 米粒 血丝 儿子 硬币 胸部 毛孔 脖子 皮屑 胎记 痘痘 豆豆 屁股
乳山 裂纹 有空 室温 小区
药方 浮肿 血压 血小板 婴儿 胆管 皮肤科 先天性 胆道 民间 外科 肝硬化 医治 小儿 方子 肝癌 外用药 腹水 病情 肚子 重症 艾滋病 大夫 原发性 住院
校门 主楼 话题
碱性 磷酸酶 胆固醇 脂蛋白
优化 引擎 玫琳凯 督导 精英 专业版
嘉年华 速度
管壁 钢管 工地 水泥 直径 实质 管道 镀锌 穿线
赤壁 现象 座位 客车
整体 方针 处境 人数 全部内容 珠宝 假设 冷水 全校 流产 生产者 低温 石油 竞赛
总长 功率 头皮 头发 日记账
中场 恐龙 技巧 过人 进球 任意球 射门 绿荫
肚脐 女孩
航天 航空学 辖区 空军
大利 辩题
黄豆 阴毛 头皮 菠萝 乳房 蚊子 疙瘩 水泡 成片 暗红色 舌头
技术类 技工 外界
专职 救援 承包方 大队 鹰隼 电源线 锅炉房 边防 老百姓 浴池 支队 军官 竞选 中队 控制室 保税区 风管 声光 村委 运动员 会议室 救人 消防 病句
弱者 同情 小人
要员 金泰 味道
输送带 纱线 供应
西餐厅 五金制品 花鼓 老板
结构性 失业
一带 回帖 商铺
总评 简易程序 陋习 危害性 交通 轨道 眼镜店
排行榜 石油化工 液晶 男装 大学校长 学长 陶瓷 专业性 经管 学习班 农林 销量 旅馆
表演系 特长
床头 刻画 文言文
将头 空白
弱势 强势 属性
复印机 售后 兴趣 打印机 彩色 京瓷 外包
计划经济 解体
肉体 神仙 老爸
高压线 对话 道路 运往 宇航员 互联网 水泡 地面 定位仪 木地板 净化 残疾 车载 价位 电瓶 贡献
老乡 预先 雅虎 老外 网子 视频会议 聊天
透明胶 考场
经济区 珠三角
朝鲜人 群星 钢琴 地震 手拉手 小提琴曲 天空 大碟 进球 音质
收费站 桥梁 预应力 道路 队伍 监测 私人 公路 设计规范 隧道
机电产品 财政 天数 申请表 地方税
节省 氩气 运杂费
底薪 电子元件
花落 连续剧
检讨书 规章制度 塑胶 短裙 班主任
基本原理 概论 马克思主义
终结者 版本
工程师 监理
收银员 连锁店 收银
老手 外汇 原油 首饰 黄金 闹钟 单人 投资 保值 妇科 眼部 羽翼
排水管 钢管 建筑工程 水泥 特征 现行 宏观经济 房产商 镀锌 居民 财政政策
倒数 点数
沙子 湿度 石子 水泥 热量
地租 问卷 社会 错别字 调查
全程 乳山 借口 火炬 地点
隐患 地震 公园 裂缝 弊端
晚会 红楼 红灯记 选段 图标 国粹 易学
管网 天然气
正弦 图表 电路 波形 曲线 滤波 信号 中画 开路 示波器 图形 正弦波
影响力 天涯 华语 零售商 奖项
大明 双人 辅助 评理 订票 评书 火车站 皇帝 水浒 公交车 剑侠 影视剧 枭雄 场景 壮士 天霸 遗址 演义 皮具 三水 拳打
小指 拇指 手指头
投影仪 数码
发电量 发电机 传感器 调节
执业 主治医师 教育学 医师
差劲 漫画 垃圾 一流 服务态度 点子 动手
蜂蜜 客户群 目标 渠道
操场 协和 校长 课间
水表 京剧
商厦 骗子
思想 教案 品德 风筝
智障 帐目 保障金 残疾 残疾人 残联 领工
行政法 统一
微观经济 竞争
生动 小人 悲剧 情节 双胞胎 气氛 游记 红楼梦 剪刀 杀人
汗毛 服用
种马 经典
频道 黑木 风云 流行音乐 黄易 男装 红衣 指南
凉水 锅炉 热水
灭菌 东坡肉 猪肉 卫生 焯水
前列腺炎 小肚子 症状
教学楼 国定 校训 大楼 主体 市政府 文科
劳动力 旅店 现房 钥匙 流水账
芦苇 故乡 含义 灯火
工具箱 实数 遗传 算法
爸爸 儿子 盖房
战役 行使 胜利 领导 抗日战争 儿化 副职
招工 姐姐 体力 龙华 编织 格力 详细情况 富士 油田 丑女 民族 地毯 家具厂 信息港
声明 点数 训练
软盘 所得税 附加税 电缆线 季度 申报 纳税 季报
水稻 原则 设想 本田
眼镜店 医学
行星 偶数 奇数 整数
解题 电瓶车 书写 发电机 制造商 管理费 报价 电动机 自行车 头盔 交管 方程式 助力车 蓄电池 箭头 牙齿
乳膏 神经性 皮炎 大片 印子
帆船 房价
同音 女声 节奏感 这歌
官司 民工 公证处 赔款 胜算 传票 律师费 国土
账务 国税 扫描仪 代付 事情 应纳税额 专用发票 全额 溢价 会计处 预收款 信用证 补税 股本 后果 性质 条码
通宵 夜班 考核
网线 页面
农田 化工厂 新农 建房 耕地
情歌 插曲 前奏
化学式 个例
曲子 作曲 宗教 语录 二者 饭店 姿态 散文 圣母
反方 誓言 正方 辩论赛 无情 饮水 时尚 辩词 诚信 谎言 有情 辩题 立论 消音
体系 质量 预应力 内审
插座 经销 燃气 芯片 有节
操作员 警报 容器
变电 电网 铁路 建安
青年干部 口渴 问问 硬性
猫王 命名
领班 营销部 房间 周记 餐饮部 客房部
代偿 诉讼 肝硬化 体温 食管
电信 态度 短片 霸道
塑料瓶 机油 厚度 聚丙烯 卷材 聚乙烯 颗粒
高师 字母 空气
红尘 错乱 酒吧 天生
除尘 辅料 兽药 氧化锌 橡塑 物料 钢厂 橡胶 成品
强光 圆圈 皮疹 禁药 无涯 笔墨 刀口 中性 手感 图画 文文 褐色 黑色 箱式 电吹风 印记 鸡蛋黄
司法 图表 佳句 诗词 专柜 参军 色彩 对子 素描 外貌 建业 候审 服装设计 地带 母公司
魔王 主角 附体
饲料 微生 用地 农机 垃圾 灌溉 鸽子 致富经 养殖业 添加剂 营养学 地区 饲料厂
木板 检验 高温 能耐 有机
复数 词语 水流 老人与海 故事情节 弟子 词类 桃子 零落
公路局 工程造价 专科
包厢 美容院
优先权 排队
影视 全科 传媒
电功率 解题 主体 选题 人造 思路 音像 百草 书屋
骗人 猪肉 皮毛
账面 差额 全额 国际收支 会计科目 不平 税基 会计处 餐厅 用友 计费 结账 负数 速记 市级
爷爷 暖气 钢琴 遗书 辈分
状元 蔷薇 乞丐
山药 批量
晚霞 落日 情思
男中音 角色 歌剧
青蛙 恐龙 菜鸟
稀饭 成语 黄酒
增加值 乡镇企业 权属 农户 存款 地位 农业 购房者
午餐 网址
高利贷 义务 抵押 丈夫 妻子
鞭子 声音 演唱会 花儿 爸爸
教法 立体
酸痛 小女孩 男友 老年人 全身 皮肤 疹子 公章 脑袋 颈部 复原 发冷 医治 黑点 体温 水痘 小腿 无力 膝盖
传染性 隐性 寝室 丙肝 复查
铁板 速度 参数
账号 比赛 剑侠 赛车
技师 技工学校 教育局 市级
依赖性 祛痘 皮炎 副作用 药膏 男性 阴部 激素 口渴 成份
退休金 异地 双轨制
营口市 街道 菜场 权益 规划 园林 派出所 条条 绿地 业主 小区
大爷 女儿
半成品 出口税 羽绒服 成品 产成品
乱马 龙猫 网王
虚线 直流 空气 棺材 计时 线圈 边框 模块 磁化 电磁炉 电感 低电压 断电 充电器
科员 党政 扰民 乡镇 姑姑 录取名单 直属 服务站
桃花源 译文 桃花 景物 事实 诈骗罪 虚构 小石 手法 百草 童话
会通 口袋 小学校 模拟器
杏仁 牛奶 豆腐
手工 通讯录 链式 代数 同济 账簿 好心 链表 数据结构 算法 养殖业 胜诉 盈亏 用光 迷宫 线性 习题集 有误
形势 奖学金 药学 书店 药科 样子
远距离 亲知
矿物 加工
门窗 纱窗 型材 铝塑 厚度 门板 建厂 铝合金 隐形
错位 人生
供给 蝶阀 燃油 高压 物价 石油价格 弹性 柴油 材质
销售商 专柜
队伍 基层 一审 公平 法官
大水 前途
主唱 特工 书店 专版 皇家 电视 高科技 原形 示例 指南 帝国
蝶阀 红人 配方 渠道 风道 管道 管件 塑料管 球阀 流速 管材 附图 管径 闸阀 薄膜 压缩空气 气动 目的
厨具 不锈钢
习性 动物 外形
梧桐 媒体 社区
辞职信 培训费
鞋底 运动鞋 鞋材
私分 公款
草虫 法治 跑步 力量 村落 造粒机 勇气 口水 膝盖
羊毛 纱线
游玩 古诗
公事 市政 规范 钢化玻璃 市政府 架设 道路 度数 小数 压实 火灾
一针 医生 需求量 间隔 避孕药 鼻炎 疫苗 风疹 过敏性 寻麻疹 技工 大夫 体质 红疹
五金 高质量 钢铁厂 冲压 意见 征收率 护栏 电火花 性价比 拖拉机 私人 时尚 手袋 喷砂 磨机 垫圈 配件 导向 磨具 变速箱 税目 供货 矿产品 银川
水泥板 建材
步骤 弹簧 新手 钩子 求教
设备 巨头 水务 环球 导论 扣板
变量 窗体 中子 返回值
商场 抵押金 专卖店
注射液 氨基酸
客栈 论坛 大宝 外传 拉美 轩辕
医用 用法 华盛 口罩 纱布 大厦 无纺布 塑料制品 奖金
胆囊 动手术 胰腺 病情 奶奶 脾脏
叉车 奖罚 强化班 误区 队名 班组 考核
村村 强度
车辆 保管费 调度 载荷 定位器 一审 二手货
中介费 担保费 租房 房主
方圆 大厦
硝酸 五金 乳膏 电镀厂
京文 茶香 完整版
轮椅 商贸城 义乌
乐园 大佬 标点 小节 小时候 百草 书屋
村委 道理 教导 火炬 示例 交钱
伴奏带 乐队 金坛 声乐 彩虹 海风 特长
蔬果 园艺 农学 人事局 博览会
副词 汉语
步行街 耐克
电子产品 职业道德 风暴 会计人员 调查报告
涂鸦 门市房 字体 不公 租房 字母 噪音 收条 钥匙 取暖费 房东
单号 积压 物品 宅急送 订单号
等腰三角 学期 习题
红豆 内科 高端 皮肤科 临床
标号 手工 修路
白色 能干 发电 灌溉 电池板 直流电 太阳能 热水 交流电 风速 风力 材质 密封圈 生物质 注塑机
职场 老油条 纪律
盐业 私人
净利润 存款 余额 负数
病毒 风暴 火星人
天正 镜像 管线
热转印 个性 地域 网名 枭雄
教训 煤矿 根源 经验 角色
贴子 论坛 列表
全景 图像 立体 交点 对数 人际 圆形 边缘 信息技术 抛物线
背静 临床 途径
高层 产值 网校 民用 季度 机床 联系人 军人 报告书
创口 影碟机 血吸虫病 月光 胰腺炎 口语 书后 胆酸 干果 动手术 胆囊炎 光盘 胆结石 税单 新科 频谱仪 沙棘
社会化 天真 媒体 合同工 用工 劳务 市场化
押金 应收款 图样 工作服 用工
套装 划痕 骗钱 差劲 炸鸡 骗人 症状 散件 暖气片 剧组 话务员
夜空 汉字
过房 用房 契税 培训期 税金 滞纳金 置业
农用地 产权
异体字 繁体字 规范 汉字
经营 篮球场 市中心 厂房 工厂
抚养权 当事人 法院 公证处 胜诉 法庭 开庭 公产 仲裁 公证 一审 继承人 结论
码头 企业法人 经营范围 前置
商事 主体
课文 蜘蛛 琥珀 距离 苍蝇 臭味 养鸡场
公证费 公证处 公证 财产继承
暖气片 取暖费
开办费 代付 预提 待摊费用 房租 水电费 下房 两用
高点 评估价 低点
冷面 少女 时代
计划书 生涯
手绘 卫生间 漏水 裂缝 墙体
医学院 图案 文学系 护理学 现场
海水 字句 森林 效应 水质 电厂
原型 代表作 牧童 种树 白驹过隙 忧患 陋室 绿山 作者
责任人 车间 通告
房号 号码
穿孔 耳膜 住院
外债 债权人 户籍 理由 户口本 抚养费 前夫
西工 转让费 商铺
封顶 玻璃 货柜 楼房
灵敏度 游客 奇偶 收益率 效应 可行性研究 最大公约数 整数 决策 行政管理学 收音机 选择性 经营性
商品房 交点 多媒体 出面 教室 外商 挖掘机 用工 话剧 顶层 平面图 道具 事宜 阁楼 教学楼 魔术
灯管 整流器 环形
书籍 京韵大鼓 总谱 名家
电表 恶性 失灵 自由市场 市场机制 效应 电业局 不合理
分析 案例
下线 日用品 接线
源代码 圆周率 谐波
斗争 心理 诗句
地勤 机场
物资 成本计算 入库 财务制度 拉链
数据线 诺基亚 行货 读卡器 水货 模拟器
办公用品 采购员
合同工 落户 人口普查
风俗 交际 法国人 少数民族 汉族 信仰 民族 白族 客家 习惯
有情 风浪 主题
换工 建材
手纸 励合 这歌 咒语 甜心 海派
废纸 筷子
创维 液晶 音响 电视机 总部
芭蕉 原文
照明电 火线 导线
译文 妙处 新诗 小池 落日 写景 游山 启迪 字义 园田 水浒 思念 丞相 古诗 大漠 大奖 抒情 情操 天子 情境
应聘者 评语
职业 华侨 大酒店 轻工 华天 放学 万象 技术学校 教书
规章制度 态度 植皮 法治
进修学校 寒假
东家 皇马
皇姑区 个性化 辅导
球面 防辐射 香蕉 树脂
空乘 商贸
解释器 对话框 天正 图形
旅游 景点
暖气 商用 专人 平房 钥匙 取暖费 公交 对付 电费 功率因数 预提 来源 大厦 县城 节约 售房 水费
硅橡胶 人体 荧光 硫化 手脚 胶印 油墨 无纺布 高压 脱皮 水墨 臭味 丝印
导电 牌号 硬度 橡胶 磨损
地线 铺设 用地 电表 火线 导线 大地 插座 电灯 会通 漏电 出线 家用
财产权 公民
专业性 色彩
村长 农民 双簧 双胞胎
抄报 国税 本年度 学位 金税 引擎 面板 报税 制单 远程 状态 大厅
特工 皇妃 结局 后宫
寄语 意境 主人 景色 古体 违规 版主 伤感 指纹 非主流 信鸽
失业率 契税 印花税 渠道 征收率 试验 消费性 国民收入 总额 零售 汇率 税率 模型 用法 宏观经济 历年 比值 利息率 税目 消费品 计量经济学 报告书
印章 光学 复印件 字样 电子邮箱 轴承 图书 邮件
身世 校园
黑色素 脸部 国医 咖啡
疗效 服用 胆酸 胶囊
访友 散文
图兰朵 古诗 朝代 艺术家 一带 西厢记 评剧 音乐剧 唱词 唱段 戏迷 歌剧
村上春树 作品
雪地 衣服 白色 消炎药 住院
蚯蚓 淡水 导师 科学 粮食 兔子 不平 教案 初学 体裁 保温材料 小数点 幻灯片 成本 黄鼠狼 珍珠 土鸡 有神 养殖 松鼠 致富经 水产 段落
头绪 铝合金
栏目 黑板报 书香 教室 人性 标语
王者 黑木
广告语 广告词
复学 念书 主意 休学 学费 上学
酒井法子 鱼塘 初学 歌声 美人鱼 网王
总能 生活
利用 通感 手法
定位器 说明书 阀门
统计数据 求教 样品 总数 中统 销量 消费量
毛病 遗传 氟康唑 胎儿 边缘 鱼鳞 念珠 龟头 牛皮 服用 白点
管理部 木业 酒吧 水电厂 劳务工 设计部 规章制度 食用油
词人 文学史 书目 研修
文身 农机 服务态度 店员 店里 好汉 水浒 糖尿病 咖啡
红心 爱情 药水
华文 发音
晚点 魔鬼 训练 身材
建筑学 园林 喷雾 五年制
峰会 首脑 度假区
水箱 职称 建华
帽子 骷髅 玩游戏 粉色
脚本语言 航空 飞机场 机票
含量 步骤 水泥 组分
老公 东坡肉 美食 幸福 入口即化
编程 汉诺 算法 盘子
貂皮 大衣
预测 袜子 货源 策略 销路 液压 童装
浅析 战略
利用率 小车 道路 运输车
车床 公差 行星 高度 公制 现象 间隙 活塞 螺纹 丝杠 螺距 英制 顶针 电火花 玻璃钢 锥度
有机肥 牛粪 日记本 供应 产量 口罩 纱布 煤业 财政支出 仔猪
购房 楼层 首付款 交款
律条 雇工 建房
茅台 酒业 世纪 招标
历史系 社团 牛皮癣 基因 肝病 复旦 文化遗产 本科生 铝厂 数学系 疗法
传媒 艺术类
朗讯 短时间 经验 公安部 职位 资材
前景 用途 趋势 范式 发展
霸气 建平 意境
编著 修订版 学分 树德 光华
陆地 侵略者
口号 餐饮 饮料 服务员 领班 厨师 队名 标语 励志
营长 军校
考题 金融机构 金融资产 入学考试 历年
热点 讲座 日本语 金融学 奇门 时事 动向 状元 修订版
格式 财务报表 利润表
收割机 补贴 农业
副总 分管
机房 试用版 网吧 隐形 计费 台球 阅览室 网管
化学 全国 作业 新课程 物理 财富 竞赛 试题 复赛 加减法
工艺 厚板 钢材
星空 杂志社 精装 兽医 红楼梦 时尚 会会 花火 短篇小说
数码相机 消费税 交款 关税 摩擦 网购 尿素 进口 护肤品 成员国 纺织品
小路 故乡 电动车 花坛 脚印
增量 存量 税款 辅导
财产 结婚登记 男方 女人
功率 水塔 宿舍 利用 共用
晚辈 长辈
雨果 手法 人物 白描
西药 性交 男科 要点 性病 淋病
含义 字母 应急 配电箱
新科 医院
斗士 分段 艾滋病 皮疹
销售额 温度 马铃薯 冷库 速冻
剃须刀 刀片
高精度 位数 目的
装运 财政 界限 规律 术语
挂号信 邮政 单号
眼睑 眼皮 白色 边缘 监狱
胶印 里程 感光 优势 楼盖 竞争
宏博 钢材 交叉 工资水平 珠宝 猴子 国际贸易 时尚 动物 缘故 顶级 魔术 管件
林业 具体内容 棚户区 楼房
浴池 地面
时光 中用 景物 纪念
船员 机工 研究院 优点 水手
印刷工 新华
插曲 含义 啤酒厂 大地 雪花 头球 化石 海子
海安 公园 室内设计 资质 报国 上班族 校长
外教 俄语 时政 外语 景点 交际 导游 导游证 标点 趣味
葵花 药业
罚金 法规 财政部门
效果图 房间 包装袋 床位 旅店
模型 光盘 出版社 黄色 星火 黄油 人造 音像 浑身 咖啡
住宿费 杂费 职高 学费
诗词 战国 观后感 铁矿 陷阱 烽火 长征 七律
短篇小说 结局 感人
器械 售后 高科技 博览会
奶牛 低头 防潮 工艺
科学计算 编程 阶乘
农夫 娱乐
课外 病句
人权 道家 历程 局限性 思想 儒家 民法 年龄段
内贸 手袋 面料 箱包
浪子 重生 全本
煤质 仪器
海天 考研
证人 效力
补报 文科
列支 收据
骗子 收条 熟人 车库 电瓶车 痕迹 作案
陌生人 数学课 外向 扬剧 交际 好友 档案袋 优点
后台 前台 文员
娃哈哈 区域 营养 大旱 零售店 运作 首富 物资 董事长
份额 出资 股份制
气死 皇后 太监 蚂蚁 皇帝 传奇 后宫
老茧 双手
狂人 原文
书城 文员 龙华
激情 团体 纯音乐 情人 日剧 曲目 这歌 交响
颗粒状 真菌 痤疮 宫廷 配方 地下室
高高手 机器 注册表
矿井 煤矿 通风
豌豆 紫色 舌头
伊利 连锁店 中百 创作
市中区 细则
对策 证券化 壁垒 用品 国营企业
基础训练 语文
集团 电气化 分销 沙棘 文华
运动服 交款 花边 知名品牌 专用 护栏 石材 图册 管工 商贸
夫妇 萤火虫 主演 药师 叔叔 肝癌
净利 负债 利润率 积压 小心 差异 资产负债率 使用者
飞翔 笼子 小鸟 样子
对话 负责人 谈话
层高 内行人 万达 间距
开场 造型 芭比
小数 化分 分文
联络 名誉 院长 办公室 板报 厂商 烟雾 吸塑 制品 玩游戏 产品质量
知识产权 光纤 冲击 科研
热电 高压锅 温度 精度 机柜 纯度 电路图 继电器 温度计 变送器 烤漆 电炉 齿轮油 湿度 压力 趋势 传感器
未定义 子程序 内置 对话框 函数
新编 国际金融 代表作
地质 自习室 寒假 功底 和服 毕业班 有心人 学习班 短工 专版
因子 生长 比例 伤口
饮用水 矿泉水 纯净水
板子 军训 城乡 差距
当地人 原籍 新手 公务员
上班族 饭店
稿子 竞选
工商部门 经营 办公地
收购价 收购站 废铜 废铁
烈士墓 鲜花
绿豆 粮食 服兵役 行情 面粉厂 分摊 口头 复原 妇女 表弟 小麦 生子 地契 本地人 水稻 水机 马铃薯 老家 棉被 屁股 转基因 回老家
封闭式 军事化 基金
繁体字 同济 亲笔 重男轻女 同父异母 负责人 儿子 数据线 父亲 女儿 院长 定性 用法 汇报 经贸 思想 墙角 作风
转基因 食用油 塑料瓶 圆柱形
圣经 子弹
骏马 歌名 轻风
算式 住校 字模 母校 教科书 一览表 实验 对照表 派位 活跃 小学 笑颜 万金 时区 区位 汉字 舌音 档案袋 字库
专修 途径 新华
周期性 波动 宏观经济
原油 汇率 传导 浮动汇率 货币贬值 利率 总产 起因 孕妇
高干 佳期
群体 总医院 皮肤科 内场 电子产品 大厅 家居 空军 排队 年老
窗体 内定 焦点 食堂 评论 次序 整数
宇宙 弟兄 天空 人类 航天
职员 人为 材料 进场 道路 效果图 用材 男士 胜诉 日记账 大公
同名 晚会 同姓
要件 状态 液压 生效 闸门
人情 景物
时限 美食 检察院 违约金
性格 流氓 肖像 废物 火焰 特性 赛尔 天真 教导 重生
整流器 滤波器 桥式 电路 市电
电磁场 电磁波
助剂 防雨 控制室 金马 化工 精细化工
起重机 钢丝绳 毛病 采购部
近亲 公安
税款 对数 化学品 声明 调整 跨年度 字段 纳税 广告费 登记证 存根 表里 遗失
个例 改革开放 经济体制 影子 螺纹 个案 沙漠 动机 玫瑰 成就 定价
耳膜 上体 家长
传单 财经 训练 护肤 新生 天府
注册地 办公地 销售额 企业法人 经纪 委员会
图解 编织 棒针
锯齿 示波器 测量 价钱
进项税额 备件 低值易耗品 备品 饮水 待摊费用 打印机 食堂
客房 床上用品 措施 保健品 新生代
胆红素 肽酶 天冬氨酸 生气 转氨酶 甘油 磷酸酶 参考值 膏药
彼岸花 豆花 烟花
节水 主题
人名 俱乐部 世家
鼓点 前奏 水滴
普兰店 文凭 时装设计 参加国 染整 会计证
专长 楼梯 地契 跑步 使用证 冲突 耕地 疹子 红十字会 开口 部位 膝盖
发布会 省政府 缺水 名表 男士 大衣 金丝 道学 书包 枪手 磁砖 磨边 牌子 口琴 特价 钱包 磨机 日常用品 时装 天空 方阵 服装设计 和龙
循环 控制线 调试 电动机
患者 肛门 白色 溃疡 大面积
爹爹 全文
税基 差异 成本法 负债 权益法 价值 账面
内心 晚会 月光 名气 励志
光驱 精灵 买书 导游 光盘 曲面 造型
村镇 星级
净利润 模型 国民收入 公共事业 增长率 就业率 第三产业 乘数 比重 贡献
冰雪 女王 音乐剧
世博会 家居 展厅
天涯海角 检察院 领导人
总图 名校 名师 经纬 城市规划 建筑系
轮胎厂 工人
歌姬 速度
回族 相貌 门户 江油 藏语 民风 服饰 启迪 风情 民俗 亲属 畸形 汉族 民族 白族 爱意
古人 布置 字画 公德 企业家 文言文 夫人 造字
液态 二氧化碳 状态
郎酒 红花
朝鲜人 阀门 剧院 外观
金钥匙 竞赛 试题
会心 晒太阳 弱智 内涵 玩游戏 脑子
想象力 科学管理 学者 文言文 婴儿
磨床 镀铬 精度 摇臂 车工 工件 刀具 刀片 钻床 主轴
防火墙 企业级
糕点 金领
女兵 网友 书名
警官 司法 委托人 检方 赔款 职业化 结论
津贴 股东 公事
后腿 屋子
批发市场 下岗工人 用品 劳保 退伍军人 军人 空虚 林业局
油画 肖像 有数 区域
统一 测算 收益率 金融资产 面值 利率 票面 债券 公路
人类 节约用水 水资源
妖魔 性格 害人 菩萨 生肖
女主角 分量 影子 无情 天台 交响
口碑 行销 器材 五粮液 子公司 驾校 股份公司 专卖店 分公司 芝麻 土工
降级 辅助
新词 外来词 走私 原则 汉语
樱井 女朋友 字幕
弱智 短裙 女孩 上学
燃煤 热风 大卡
人妖 借口 监管部门 劳教 民警 监狱 集训 机械厂 数学题 犯人
发电 铁芯 交流电 形状 磁铁 条形 直流电
重阳节 策划
建设 领地 陨石 另类 外星 男女 啄木鸟 副职 异能 水蛭 巅峰 主角 仙界 世家
公费 比例
黄州 猪肉 东坡肉 引发 官场 治理
身体 小说吧 女人 外星 异能 长生 变化 侵略者 骑士
商品房 附图 地下室 风道 姨妈 开发商 侄子 预售
螺纹钢 钢材 用途 建材 合伙 线材 建筑用
组歌 早安
永磁 复式 刹车 发电机
前门 位子 发言稿 老年人 楼盘 家园 营口
推土机 挖掘机 双桥
脱皮 脚心 国产 大面积
租房 漏水 家具 日子 大合唱 承租人 红衣 影片 校花
沼气 船级社 发电机 船用 车队 壳牌 机用 润滑油
画框 树脂
肇事 地震 乘客 违章 出租车 车祸 养子 权力 同胞
英文字母 数字 倒序 想象力 字母 小写 大写 合同法 媒体 化合价 零分 液晶 例句 外国人 电视机
影碟机 影子 男团 显示图 杂质 野蛮女友 字幕
历史背景 杂志
联机 局域网 路由器
热水器 暖气 清水 外墙 住户 热水 顶楼 地基 阁楼
牛仔裤 生产厂家
京戏 快板 阴险 唱段 国粹 粤剧 歌舞伎 行头 唱词 藏戏 着色 花脸 西皮 脸谱 老生 传统戏 邮票 京剧 丑角
治疗仪 脉冲 能量
储存 栅格 太小 无缝 用工 喷泉 全局 对象 股民 机器人 面向 动态 口令
扫墓 全文 周记 重生
货源 船务 人数 代理 做操 货运 话费
家长 彩涂 信赖 网校 试试 篮球
卖家 店铺 空空 开店 切片 淘宝
棋牌 违法
义马 车间 沼气 气化 建材 农户
麒麟 大叔
词霸 德语
英寸 英制 螺纹
手套 脉脉 面料 报价 采购员 主旨 梭织 针织 服装
圣诞老人 麋鹿 月球
时效 科员 劳动局 包工头 仲裁 争议 科室 案件
协和 狐臭 专科生
强化班 合肥
亲朋 句子
避孕套 男方 出去玩 重婚罪 女方 障碍 爱滋病 独生子 聋哑人
甲骨 全文
嘉华 广播 声速 酒厂 介质 联华 世纪 星河 影视 传播 权变 核酸 新闻
能耗 交流 接线 钢铁 电动机
待机 神话 手机 铃声
少爷 纸鸢 小心 虫子 贵族 天籁
基线 品牌 测量
基础 大奖赛
对口 升学 铆工
股指 期货
的士 交税
世纪 店铺 销售员 金花
注意力 家教 规章 课堂 纪律 习惯
色谱 液相 荧光 手写 彩虹
乳酸 营养 关节炎 牛皮癣 方子 会计学 障碍 印记 美食 东坡肉
工程款 交款 支票 合同法 用房 会计凭证 建筑业 税金 案例 预付
校方 楼梯 被盗
耳麦 音响 话筒
乌鸦 鸽子 体型
会计工作 会计证
行业标准 所感 强制性 兴趣 代号
语文学 学业 海风
飞机场 场馆
耗材 生产商 实验室 打印机 名片 供货商
驾驶员 负责人 考场
阿拉伯语 回族 含金量 全国性 骗钱 公安部 消费者 伊斯兰教 文化部 铁合金 协会 著名品牌
作文 话题 档案袋 为题 民风
钟表 专卖店 羽绒服 不平
红军 精神
学院 职业
集美 家教 工程学院 水能
老兵 联机 胜利 唢呐 方阵 阵容 民间艺术 散文
辞职书 总机 统一 壳牌
内设 车间
铺设 水道
公主岭 大厅
冰箱 纯水 主意
光明 强势 画画 皮肤科 理工 东华 服装设计 咖啡
时报 海门 个性化 论点 公安局长 论据 走私 中华 报社 志气 认证书
对抗赛 插播 频道
研磨 光纤 内径 光学 端面 主轴
学历 大法
隐性 隐形
农夫山泉 矿泉水
软陶 商贸城 义乌
比赛 投票 花儿
逆序 字符 数据处理
集成电路 导线 用电器
阵子 句子
刀子 屁股
写诗 帐号 金山毒霸
散货船 条款 海运
血族 紫色 斑点 韶华 流水 流年 吸血鬼 全文 镜子 羽翼 大叔 原本 新娘 感人
阿拉伯数字 亲人 亲吻 弊端 页码 电网 候审 共用 用餐 性病
妖人 要数 时间表 进球 事件
交管 表格 空白 氨水 分管 金税 脑子
液化气 涨价 行业标准 制品 槽车 图书
恶作剧 愚人节
委员 竞选
厨师 家常菜 客观 开业 火锅店 火锅
性交 原体 途径
腋臭 伤口
家属 服刑 人员 罪名 犯人
亲子 原型 公德 谓语 重大事件 人质 富士 事件 坠楼 违纪 突发性
医治 血清 胆红素 肽酶 天冬氨酸 糠疹 脱皮 淤积 胆汁 原发性
鼻翼 鼻头 规律 小点 爱滋病 部位 痘痘 嘴角 颈部
猫咪 太小 文文 专属 原图 女人 仓木麻衣 起点
男性 性别 阴毛
江油 实验 升学率 实验学校 金牛 石门 邮政编码 中学 发信
中年人 第三者 官员 误工费 大门 上学时 丈夫 妻子
资信 调查
名录 晨光 农药 农资 胎儿 展览会 交流会 化肥 树德 文具
进口 逆差 代理点 贸易 进出口
歌声 牧童
小说家 斗气
婚纱 相框 文职 环球 架构 专业版 影楼 数码 化妆师 电焊 因公 月工资 录象 电焊工
好戏 结尾
滤波器 可能性 光标 边界 血流 假设
诉讼法 政法
读书 见闻 名作 事迹 犹太人 辞典 名篇 词典 名人
科学管理 局限性 理论
时事 文物 诗人 情绪 古迹
断电 伟业 磁力 手动 金科 磁化
投票 理性
硒鼓 礼品 纸张 打印机 机动车 佳能 墨盒 吊牌 动车
爱人 青花瓷 全诗 横幅 家乡 阴茎 古体 情人 糠疹 上学时 玫瑰 思念 游子
招聘会 假设 考官
草桥 诗词
事务 新东方 管理局 弊端
字面 书写
冷拔 摄像机 柔性 警戒 地价 规格 闸阀 炼焦 烫金 用途 使用者
责任书 经济体制 企业法 责任制 防水材料 骄阳 纲要 目标
验资 家族企业 股份制 股东
例句 词典 枫叶
三环 高端 新楼 公寓
校规 产量
职业病 美圆 饭堂 事故 全世界 铁路 黄页
犹太人 法则 经商 二战
树脂 试验 粉末 涂料 工艺 热镀锌 聚酯
矿泉水瓶 胸部 浮肿 热熔 锁骨 油脂 阴部 产后 地膜 过量 颗粒
绘图 动机 入团 理由
开口 价钱 首付款 采购员 预期 亲戚
脑门 颗粒状 儿子
工位 加工
供货 公道 用纸 商标注册
工装 冷拔 家装 工艺 瓷砖 弧焊 图样 漆包线 精细化工 设计师
密度 纹理 优化 圆形 化验 实质 弥漫性 钱币
光明日报 科学技术 出版社 研讨 编辑器 程序语言 编辑 爱意 电工学
保税 物料
业绩 急事 保障金 劳务 水轮机 正式工 研发部 失业 合同工
前途 蒙古包 服务员 星级 做客
可行性 供水 体会 无纺布 自动门 台球 门市 家居 纯净水
管理区 人事 交代 棘手
神经网络 论坛
主题 主线
口诀 语句
检测 检测器 人脸 酸碱度
设置 权限 管理员
使用期 源码 机房 复原
着色 特色 服装
检察机关 案件
内定 主程序 体积 光点 外交 边缘 函数 实质 调用 形状 性价比 焦点 密集 字库 插值
民居 宽带 电话线 电信 普兰店 神鬼 第二产业 话务员
个台 老兄 天线
话题 脸红 电算 外交 运河 有味 腋窝 文体 味道 狐臭 企业化 支点 议论文 辣椒 孕妇 山头 议论
干性 湿疹
螃蟹 比赛
坐标系 关系式 多边形 定点 半轴 数学题 圆心 原点 梯形 重合 直角 创作 外角
核心 算法 单链
车床 学会 轴承厂 无师自通 金工 住地 旅顺 变通
公公 琵琶 涂料 曲子 角色 女儿
剧院 歌会 心痛
矿工 天会 水痘 样子
剧社 参考书 代数 习题集 博士
皇马 欧文
走私 来路 开店 跨区 烟厂 调用
内场 演唱会
演艺 大奖 高跟鞋 开场 粉色
生活区 寝室 无缝
根号 值域 函数
漫长 夜行 角落 剧本 样子 黑夜 烟囱 行行好
瀑布 手法 女作家 遭遇
学年度 分校 试卷 学期
石壕吏 散文
喜爱 东坡肉 美食 百姓 由来 猪肉 家常
年龄段 管理层
损益 功率因数 调整 纳税 障碍 心态 机运 起征点
乘积 个数 平均值
登记证 办税 人名 手机号 地名 汉语拼音
总会 红十字 先行 草木 账号
电路设计 备品 硬件 前置 题型 知情者 喷泉 连线
跨国 薪资 科研 公职 跨国公司 全球化 猎头
冰激凌 金泰 合作 熙和
楼盖 无量 空心
工程塑料 业务员
描述性 亚历 作品 名著 名篇 段落 人物形象
外籍 阶段
转产 基金 神华 煤矿 地面 王家 车间 事故 煤炭 账务 检测仪 补偿费 税票 租赁费 体力 作风
传统 民居 观念 复合门
省略 对象 对话 入库 文言文 属性
速率 血清 板子 串口 选型 中用 运算 时下 触摸屏 检查单 手机游戏 通讯
春水 基调
红灯 功率 广场 喷泉 彩灯 电阻 控制器
公公 电缆线 公分 婆婆 爷爷 残疾 彩钢 代金 媳妇
代表作 写诗 课文 要点 书店
空间 百度
淡水 小商品 布匹 批发市场 车站 老粗 公交车 副食品 义乌
电容器 交流电 首饰 制品 流通
音调 音乐声
用力 精彩 双手
胆管炎 胆管
地理环境 一带 手法 特色 黄土
套管 电路板 石油 保险丝
先锋 流派 销售额 高科技 插播
评测 电梯 概论 劣质
历城 外国语 书院
短片 舞动 直播 音乐节 住院 生病
银行 日记账 存款
地皮 用地 使用证 买卖合同 私房 副食品 小商店
白族 女孩
产业结构 产业政策 布局 调控 宏观经济
纵欲 风流 大宝 寡妇 天子 原名 全本 大法师 羽翼
大野 仓木麻衣 听的歌 销量 原唱
个人主页 状态
主线 全国
子程序 指针 堆栈 断点 调用
情报 面板
保户 补贴 地基 集资 沼气池 建房 姑姑
表情 图标 弹弹 边框 喜剧 电台 夜场 前科 女孩子 戒指 短片 团伙 想象 外地人 光标 常量
机构 培训
走后门 军服 现役 军籍 军校 国防 学员 警校 部队
粤剧 家乡 流行歌曲
服务站 老婆 计生 劳务工
定量 肝功能 避孕套 病毒 阳性 检验 小息 乙肝 检查 报告单
刚性 礼品
行会 压电 声速 测量
裂缝 沼气池
扰民 商用 遗留
积蓄 规划 遗址 装机容量 纸条 纲要
课余 利用
龙骨 全本
乘务员 公交
录音机 标准版
涵洞 混凝土
万用表 热电 断路器 负极 导线 电路 消磁 度数 亮度 会通 调压 电感 注塑机 漏电 电阻 零序
校核 压力
工会 急事 厂部
逆向 电瓶车
乡村音乐 酒吧
代扣 税收
内幕 劳教 解析 上学
人数 酱油 主旨 本质 机器语言 市场经济 会展 新政 犯罪行为 辨析
关心 爱国者 织带 娱乐 火焰 资讯
造纸厂 县长 信箱
华语 魅力
荒山 征地 矿泉水
论文选 内涵 信息系统 信息管理 国际金融
标签 粘贴 不干胶
第三产业 建筑业 邮政 第二产业
赌场 派出所 机动车 哺乳期 候审
限时 心声
悲秋 作客 诗词 异曲同工 情怀
矿产品 税率 征收率
纸婚 结局 叶萱
纸样 服装 所学
抽奖 腾讯 销魂 图案 电子版 手抄 白金 虎啸 伴侣 巅峰
经营者 检疫 货单 染整 标签 收件人 资格 显示图 代理人 出庭 媒介 邮件 诉讼 工作者 师职 属性 自然保护区 新闻 正则
借景 用语 亲情 抒情 事物 论证 用具 背影
雅虎 口碑 网号
洗面奶 皮肤 脱皮
穆斯林 葬礼 感人
人士 销售业务
人为 劳动保险 事业单位 生计 计算机软件 临时工 自理 济钢
戏剧家 玩偶 名作
村级 干股 奖金 机制 基数 加班费 单证 后备 检验科 供货商 行政部门 科室 热电厂 基本工资 诺贝尔奖
高音 唱歌 低音 舞曲 音响 歌女 女声
玩意儿 房型 色卡 外景 舞台灯光 小弟
拜师 基地
电磁 耐高温 电流表 电表 互感器 偏置 电流 冰水 零序
意味 胆红素
平地 环氧
逗号 数字
少年宫 钢琴 流行歌曲 比赛
因果关系 住友 原油价格 拖拉机 橡胶 透气 钻孔
处理器 存储器
烧锅 水暖 锅炉
木材 废料 体积 整车
形状 脚底 体积 建筑工地 长方体 黑点 蓄水池
球队 队员
管理程序 管理员 后台
舞狮 舞龙
磷酸酶 胆红素 胆固醇
尖子 题库
产成品 金额
舅舅 遗留
娱乐圈 扮演者 功底 误会 演员 民国 剧组 剧社 弹琴
教育厅 学员 高校
公法 齿轮 压力
香菇 经销 蘑菇 规律 早餐 行情 胆固醇 饮酒 高温 习惯
贷出 塔吊
低收入 人群 民事案件 刑事案件 生效 被告
装配图 车床 亲属 机动 子女 市面上 村干部
人民武装 国防
初试 书目 电网 常识
零售店 连锁
链轮 链条 传动
爱人 培育 工会 地铁 学问 价值观 生产者 军人 信仰 独生子女 图形
中信 流动 秘书
竹子 古诗
规律 机制 城市化
集体户 姥姥
垃圾处理 街道
免试 硕士 农业
精装 高楼 楼房 有售 户型 复式 楼盘
管辖权 司法机关 犯罪
纪念 晚会 校庆
控制室 床上用品 尺寸 面板 变位 画板 火花 锥齿轮
口音 大赛 节目 电台 习惯
大帝 求真 舞曲
驾驶证 牌照 拖拉机 购车 外地
真实性 长虹
期刊 高新技术 著作权
个数 英文字母 解码 黑点 盲文 最大公约数 反义词 素数 数位 中统 白点 二进制
同姓 全国
小子 近畿 音速
协同 高端 门户
醋酸 牛皮癣
现任 校长
印花税 资本金 营业税 税种 出让金 维护费
经济体 曲线 可能性
忌口 牛皮癣 羊肉
眼部 胶囊
大龙 门客 朝文
血压 中药 药方 紫癜 过敏性
组训 经典
钢丝 规格 种类 断线
用量 矩形 广联达 钢筋
粉末 涂料 漏水 屋面 外墙 无机 业内人士
土特产 有意者 货源
购买方 现实
氢氧化钠 消耗 电解 气体 隔膜 氢气 氧化铜
行车 纸浆
聋哑人 障碍 儿子 精神
厂规 劳动法
大型机 机器
石影 全集 盗墓 笔迹 笔记 粽子
细分 小儿 洗衣粉 过量
中用 零丁 社会 现实
民居 胆红素 核酸 蛋白质 粘液 评估 脂肪 含量 人体 酸碱度
新泰 有数 机床
电汇 传导 官员 私活 途径 接点 金属材料 著名品牌 传染
药师 工作者 兽医 野生动物 自然保护区 行为准则 执业 兽医学 公职 医疗机构
净水器 家乐 材质 净水 价钱
门诊 皮肤科
子系统 用友 信息系统 总帐
师范学院 地铁站 铁西 动静 单人 商丘 信阳 五年制
万能 电流表 断路器 导线 电机 互感器 熔断器 外壳 断电 莲花 选型 高压 真空 众人 驱动器 网王 铭牌
新车 新华
内向 陌生人 性格 讲话 饭店
蜂胶 婴儿
曲剧 现代戏 豫剧 传统戏 历程
石棉 垫圈 运输
镀金 电子元件 垃圾 散件
五线谱 中文版 钢琴 星象 流星
显示图 总数 猫扑 论坛 帖子 天涯 复原 版块
手袋 订单
西语 原文
绯闻 心里话 评语 舞会 保镖 女孩 字数 前胸 终极 素描 天真 含蓄 森林 西单 班主任
走人 惩罚
礼赞 曲子
婚礼 纪录 魔方
才子 避孕套 男友 出资额 章程 运转 父母 出资 传染 保证书 爱意
弹簧 行程
标定 施工 天正 轴线
记者 体育 学理
价位 革新 轻工 钱包 商场 男士 地段 楼盘 门面房
布置 本质 风筝
全国性 钢铁 区域性
副部长 联通 营业员
少妇 好人 姐妹 万福 序号 金山毒霸 蜗居
胰腺炎 炎症 腹腔 重症
大车 运输
成型机 秸秆 煤炭
电子电路 标准化
电子政务 建设 开题 平台 报告书
笔记本 爱好者
中导 电场 导线 插头 单相 插座 规格 理由 电缆 保险丝
传票 法院
税款 控制室 抵押 兽药 库房 用房 物料 积压 经商
后头 皮屑
标准分 纯收入 算法
金马 医药
水能 电动车
设计部 水泥 鼓风机
礼品 开业 大门 店员 家人 旅馆 主人公 养鸡场
情人节 晚会 女朋友 专版
暴利 建材
刻画 双手 空城计 谚语
动机 开机 启动 路由器 转矩
购房款 房价 税金 国土
镀膜 玻璃
外教 矩形 中点 多边形 周长 水箱 对角线 度数 四边形 锐角 数位 外角 顶点
幻想 步步 同桌 军事 骑士 倾城
好学 陌生人 数据通信 课堂 性格 外向 交际 比值 综合 钻孔 电焊工
奇瑞 毕业证 学士 学生证 局面 学位证
充气 信用 娃娃
焦点 表单 控件 网格 属性
住友 手机号 手套 视角 毕业班 过手 指导 发言稿 班主任
平台 群发 队长 课间
家族企业 重要性
业界 案件
电能表 电流表 开关柜 度数 穿线 互感器 火线 保镖 实物 出线
炼钢 粉末 铝合金 白色
蔷薇 眼泪 豆花 风华 文文 骑士
教育网 毕业证
振华 重工
天气预报 综艺 含泪
大提琴 前奏 钢琴 优先 原唱 基石
单字 调试 游记
代付 离岸 效应 成品
繁花 佳期
户籍地 派出所 男方 人事局
恐龙 多情 全文
季节性 管用 荨麻疹 举例 消费品 水泡
农资 经销商 化肥
琥珀 话剧
无缝 三角形 参数 调用 投影 星号 机械制图 造型
水泥石 强度 骨料
指南针 司法考试 名师
胶鞋 繁体字
玩电脑 被盗
搜狗 电脑桌 输入法 笔画 拳皇
试用版 离线 远程
亲人 家人
急需 大方
信仰 成员
内胆 胆总管 水疱 阴茎 医疗事故 性病
有偿 道路
茶文化 形象设计
华润 涂料
假性 危害
接点 变频
位数 窗体 逆序 整数
莲花 桃子 想象力 尾巴 童话 豪门
素数 偶数 字数 整数
囚鸟 豆花 完整版
辅导书 运营 化学 战术 公共课
存根 搜索引擎 手写 痕迹 专用发票
碎片 玩偶
继承法 爸爸
助词 用法
乘数 消费 小写 人性 假设 关联词 零售业
周记 发言稿
广告词 水泥
雨声 柠檬
国货 汇率
词条 百科
宏观经济 紧缩性 财政政策
实地 培育
蚂蚁 点歌 文职 电视 电视台 直播
水平 后主 政治 体育类 财经 政法 考研 大事记 薪金 艺术系 金融 成功学 学费
覆盖面 谈谈 实惠
才子 唱歌 国定 真人 木偶 复旦
油菜花 情景
信件 救助
金额 薪金 首席 报酬 名牌 精英
西式 新东方 大佬 快餐 中式 教务 所学 面点 中点
游客 生动 新民 律诗 故事 设计方案 书信 导游 入场 普法 大赛 有心人 理由 剪刀 金钱 形象 图书
分辨率 动机 交流电 压缩机 振动 转矩 直流电
建筑用 容积 占地面积
豆腐 温流 剧情
参考值 表单
经典 下酒菜
民工 热点
电瓶车 停车费 充电器
号码 运单
投保 印刷 塑胶跑道 信纸 活跃 报价
太监 小生
主权 领土 敌人
担保费 财政赤字 基数 评估价 承包方 监管 渎职 司法机关 分组 隔膜 流动 预付 气动 比率
影响 因素
电炉 原料 口号 炼钢 合金 矿石
合格证 本本 垃圾
龙猫 全文
僵尸 钢琴 秘密 夜曲 卡农 舞会 植物 琴谱 野蛮女友
妹妹 姊妹 流派 主唱 误会 有味 腋窝
欧文 导论 球鞋
酒吧 咖啡厅 服务员 小提琴曲
发电机组 功率因数 单相 部件 机油 晶闸管 调压 弊端 零序
港台 艺人 环球 成员 经纪 开房
角球 训练
背景色 文件名 电脑桌
雪域 舞蹈
继承人 协商 亲属
科室 朋友家 公款 被盗
干事 电器 国美
太小 高度 旗帜 间距 下单
水流 样子
精确度 数值 有误
论题 星空 时报 骗局 地租 财富 胆量 周刊
姓氏 权属 百家姓 领导者 连锁 来源 管理者 口译 塑造成 惩罚
相貌 堂堂 水浒传
不锈钢管 养殖业 消耗 冲击
入校 学区 营养学 新生
纨绔 结局
页码 辞典 标题 百科
花絮 精彩
肉牛 花生 尿素
工友 权利
担保人 研修生
制图 体积 故障 视图 表面积 液压 圆锥 圆心 图形
命名 经纬 灯具
电脑报 光明日报 黑幕 日程 大厦 行家 阅览室 西单 图书
广告牌 规格
分值 策略 货运 分销 渠道 题型
医药费 建设 图集 新农 俗语 歇后语
教书 好心人
头顶 疼痛 广场
地价 评估
总值 升级 游艺
北极星 俄语 眼泪
平面 夹角 周长 半轴 四边形 圆心 纸片 中画 长方形 重合 顶点 三角板 坐标系 三角形 钝角 点位 锐角 抛物线 原点 梯形 直角 设计师
评分 裁判 偏差 一程
预算表 利润分配 流动资金
果蔬 水果 饮料
调控 准备金率 负值 信贷 股市 存款 融资
药房 医学 药师 药店 药学 法师
新作 漫画 银魂 原版 同人
集训 学习心得 美术
检测仪 电路图
表单 邮费
风疹 荨麻疹
病假 劳动法 市政工程 雇工 体力 厂部
交易税 外省 金融资产 花木 园区 人口普查 二手房 买方 卖方 入户 交易 过户
签章 生效 盘点
木头 思念
丘疹 寻麻疹 发作
脚本 神墓
世界杯 五星
医师 临床 兽医学
关联词 举例
生辰 剧本
药效 肝硬化 氨水 总队 肝癌 血吸虫病 变异 肚子 积水
猴王 猴子 附图 样子 牛皮 拳头 角钢 红疹
偏向 开发商 建筑商 法官 业主 误导
例题 素数
海通 证券
宽带 路由器 远程
阴部 皮屑 白斑
邮费 卖家 货源 用具 买家 新闻报道 铁皮
流行歌曲 男女
计算器 干扰素 运算 次方 丙肝
鼻炎 根治 过敏性
戏词 吊孝 豫剧
男女 身心 寡妇 主人公 心痛 名誉权 生长 普查 玩乐
精准 答题 名录 技巧 端子 政治
营业税 家装 木门 营业额 代表作 税票 建安
式打印机 段落 抒情 日落 方框
过长 仪器 导管 排气
裤子 工作人员 货源 被执行人
高尚 钢筋 泥土 珍珠 地铁 水池 强度 车队 插播 莲花
油腻 拉肚子
歌剧 桃子 猴子
类库 实例
咨询业 心声 基地 政治 称号 人才 求职者 外包
水平 数量 碳纤维 调查 树脂 测量 总产 变化 混凝土 利用 制品 对华
地沟 科学 玻璃钢 盖板
医术 工资标准 进学 中间体 内地 体育类 医药 代表
领先 联网
娱乐业 体育 评分标准
速写 艺术类
导向 模型 竞争 权变 定价
经济师 资格证书 互联网 有效期
刀口 直流 强光 传动 圆圈 医生 手癣 伤口 药膏 脚癣 龟头 脖子 电吹风 娃娃 紫外线
史书 三水 官场 聊斋
铁路局 父母 病故 同父异母 家家 拆迁户 辩题 继母 子女 抚养费 电化 地铁 运营 名校 补偿费
烘干机 型煤
风能 大会
卫生间 涂料 隔墙
中油 石油 压缩机 调节
衣柜 整体 名匠
复方 过敏性 湿疹 氧化锌 鱼肝油
餐饮 娱乐业 专用发票 服务业
使用量 要素 机主
整人 愚人节
邻居家 盗窃案 所有权证 使用权 入室
红票 开票 购货 销货
春风 全文 薄荷 情景 梨花
整治 点子 现象 采购部
重油 一致性 风力 产业
同济 考分
暗香 梦幻
低价 权力
腊肉 真空 储存
出口商 发票 装箱单 商业 术语
运营商 文案 策划
救助 小学校长 管理工作 权力 白血病 患者 家人 村支书
省属 市级 民办 高校 备案 博士
科学技术 施工员 外地 住宿费 会计处 车费 商贸 住宿
附件 合肥 照相馆 多媒体 信号系统 京东方
门神 步骤 人脸 日程
牙刷 工厂
出口国 版权
基站 距离
神童 魅力 团体 偶像 特辑 女杰 全场
购置税 交钱 汽车
口味 生子
白细胞 重组
通货 猪肉 调查
主修 教育学 预科 教授
断桥 橱窗
评剧 艺人 小金
大厦 天平 世贸 营口
新机 用电 电火花 电极 漏水 运杂费
建筑物 营业税 地名 卖地 违规 杀人 广场
变异 病毒 母乳 上皮 遗传性 症状
融资 监管 卡车 力度
文思 红十字 外包 报数 全省 学期
特务 特工
讲师 文秘 形象设计
一事 书写
法国人 差异
学海 成绩
团体 特价 订房 图图 有售 单人 机票
蜜蜂 前兆 成员 分家
新闻出版 广电 总署 文化部
店主 本市 不公 店铺 曙光
野生动物 核准
荔枝 水稻 机密 盈亏 平衡点 产量
地震 皮炎 牧场 天堂 丈夫 过敏性 同感
枪声 男人
昵称 头像
副校长 作弊 党校 地图 招标
不锈钢板 厚度 市场价
分析化学 全国
起皮 嘴角 脸部
厂部 会计科目
狂想曲 想象 森林 场景
废旧物资 出售
树形 校园网 故障
人民网 频率 水域 电磁波 财经类 新闻网 方波 信号
调质 螺栓 加工 力矩 热处理 淬火 参数
杯酒 角色 内涵
罪犯 亲属
木雕 饲料 车站 村庄 印发 有机 造型
男朋友 肉体 胸部 夜场
良机 楼房 顶层
联欢会 节目
流星花园 日文版
借款人 流动资金
数据通信 联通 网通 宽带
前兆 地震
闽南语 普通话 汉语拼音
断路 信号
主表 外表
华康 字体
红灯记 革命 邮票 舞台
不同点 三极管 老人与海 相同点 共同点 英文版 人物 三国演义
收益率 物质
金属材料 强度
工龄 丈夫
彩钢 普天 扣板
作客 诗句 异曲同工
数学课 半径
力矩 电极 差异 特性 曲线
医疗期 劳动部门
行列 文本
软胶 父辈 叶酸 孕妇 营养素
天神 销魂 篇章
盛宴 实况
前锋 中场 经销 标语 绿荫
前路 事业
器材 用光 舞台 电阻
玻璃棉 纤维
评委 方钢 兄弟 气象局 姐妹 剧社 双重 情谊 色带 军团
蓝本 监理
空军 黄褐 总医院
漫游 核心 壁垒 期刊 总署 遭遇
感染性 腹股沟 蚊虫 胆碱能 搜狗 皮肤 啫喱
条形 核销
常量 书写
西装 紫色 篱笆 蜻蜓
烫金 分公司 电化
结构设计 老人
循环 医疗事故 伤口 缺水 移位 发炎 神墓 腹腔镜 小数点 阶乘
电子厂 龙岗区
一览表 心理学
交钱 停机 开关柜 刹车 装置 湿度 烟雾 能量 口径
板式 硫酸 换热器
变电所 新房子
损益 尝试 家乡 交际 示例
小屋 钢琴
本原 笔记
储运 公开课 关键 信息系统 生命 历程
列表 语句 语法 子句
工具 交换机 字模 工作站 安装工
地质 勘查 总局 地形 行情 有色金属 会展 综述
俗语 谚语 成语
文学 体裁 常识
牌号 含量 钢材
干粉 高压 参数
弟弟 精神 现役 亲兄弟 上学 魔方 军人 口头 小时候 复原
现金账 帐款 账务 监管部门 预警 票据 菜鸟 资本金 决议 董事会 易学 应付
现值 净值
小伙伴 镜头
少数民族 营业额 餐饮业 广告费用 定价
特效药 眼角
师父 个例 星辰 代号 众人 主人公 代表作
传授 上司 同事 娃娃
印刷机 用电 时机
笔墨 彩排 原型 现役 作家 散文
代表 黑木 法人
书刊 印刷
白斑 鸡眼 眼角 局部 基极 部位 嘴角
成家 物价 父母 亏本
玩偶 运费 开场 彩虹 净化
网络小说 红楼 大酒店 手工 格言 光盘 用心 道路 警戒 十字绣 楼盘 成品 部长
省钱 补贴 虚报 一族 情侣 后果
贸易逆差 宏观 经济学 调控 微观
交流电 频率 火车 正弦 跑步 电容器 直流电
和亲 君王
经济体制 农民
估价 车床 纺织 铣床 卧式 镗床
狐臭 过手
聊斋志异 画皮
手表 专卖店 网购 珠宝
锅炉房 居住面积 套房 电力局 小区
玻璃钢 公路 资质 锚杆
瑕疵 效力
笔画 行当 淮剧 姥姥 画画 脸谱 流派 血流 卡通 情意
音节 元音 辅音
下程 式子 调试
家教 中用 系统论 计时器 倒计时
跆拳道 资费
水产品 检验
求职者 对话 断电 报警器
汽车站 宏基 海盐 华商 成教 新政 公车
档案 私营企业 人事局 县里
神态 肖像 人物 歇后语
办公楼 物业
拉美 珍珠 藏语
次数 倒序 后缀 数据文件
流水号 丑女 犬夜叉 末尾
一元二次方程 定理
现金 大姐 支票 日记账 流水账
马克思主义 道路 真理
公安厅 抵押 公告 总队
蕾丝 传奇
比较文学 大工 概论 作业 三个代表
页面 画板 指向
非公有制 民法 骨干 地位 类人
齿轮 变位 变化
回老家 原籍
计算器 汽车保险 车险 种类
运动 夹角 数值 速度 分量 关系式 加速度
沙哑 霉菌 理发师 女人 温流 条条 罪名 血色 男人
伙食 商业
居间 服务
无缘 歌名
表带 纯钢 钨钢
课表 工程造价
职业资格 等级证书 市级
内径 加工
用户界面 图形
死机 一球 上场 队员
记叙文 文体
法宝 传授 问道 经验 有神
魅力 频道 点歌 收音机
算数 加工
尘埃 完整版 慢板 娇妻
指导性 视频会议 定律 现实 理论 国富论 现实意义
零配件 卡车
财务管理 湖南人 后主 劳资 系统论 书本
保管员 日报 书籍 电子版 图集 另类
专科生 京东方 合资 全省
替代品 商品 供给量
全额 服务行业
中心校 考研
水浒 大话
客服 印刷 船公 工资水平 分部
金牌 讲师
病情 水痘 症状
坐标系 警官 半轴 椭圆 陶瓷 本院 理工 效力 学工 心理学 顶点
亲兄弟 材料力学 书名
小事 读书 教育局 深奥
手印 买卖合同 升学 纪录 借款 犯罪 指纹
研讨会 信念 论证 纪念 剧目 男子组 有神
营业厅 营业员 销量 珠宝 莲花
泳装 运动装
字数 药店 姐妹 手掌 段落 十字 童趣
爱心 厨房 汇编程序 工作室 商用 闹钟
客厅 卫生间 家具 楼房 建筑面积 石材 网友 时尚 阳台 花钱 家具厂
手套 遗留 指甲 债务
弹力 管用 医用
播音 理工大 神秘园 夜曲
忠心 成语
印油 房型 女鞋 赛格 实惠 原名 订房 铁皮
运动装 知名品牌 面料
纸条 动态 进程
胆碱能 精神病人 免疫力 早餐 抗原 病情 饮酒 结节 软化 糖尿病 价钱
专业课 本能 理科生 文化课 戏文
内销 架构 陶瓷 外销
药水 灰指甲
艺术类 商丘 工学院
下场 人气
共同点 作品
运动员 教工 趣味 运动会 下学期 语文
铁路 列车 收货 村主任 干线 港口
标明 比例 有效期
人物描写 场景
情调 豫剧
奶奶 劳动者 单方 家长 姐妹 协商 过户费 书面
柿子 肝癌
合租 高龄 租房
母女 复印件 身份证 所有人 户口本
要件 法律 保证书 效力 私下
制约 监督 议题 公积 董事会 分家 因素 决议 股本 股东 大会
有误 冲销 单据
财产保险 讲师 保险公司 保证金 主持人 金融机构 话务员
大虾 运算 复数
大纲 浮力
绞线 接线
影城 服务员 夜场
单号 邮政 下单 圆通 快件 运单 考点 涉外经济 重量
量子 坏帐 税号 警戒 美金 登记证 经营性 备案
全部内容 公差 制图
登记证 进出口 视图 洗衣 功能
集宁 师范学校
专利法 方案
特价 加盟费 外贸 童装
改动 商标
文体 同义词
搅拌机 混凝土
合同期 辣椒
月球 立体
七界 求仙 差劲 神曲 举例
通天 印刷
校园 短剧 剧本
触发器 差价 电话卡 模型 话费 新人 和易 块钱
杆子 铝厂
铁通 普通话
二叉树 链表 算法
新郎 新世界 金黄色 铁西 手拉手 青年干部 赛格 清华同方 新娘 置地 广场
生产队 使用证
民国 剧照 海报 钢筋 新娘 图集
年租金 计提
电量 电容量 电容器 容器 直流电
资深 做人
教育部 功底 文化课 复旦 舞蹈 通知单 艺术院校 视觉
全能 基地 红色警戒
电气石 研究 分化
使用权 车库 小区
海啸 金融 地块 价值
盖板 混凝土 钢筋
副职 博士
差旅费 章程 书面 收货人
复合肥 矢量 波动 护肤品 动画片 国产
励合 时尚
销售额 垫圈 明细表 螺栓 建厂 负数 账面
农业机械 税收 管理法 收税 细则 小票 薪金 措施
动向 水稻 行情
餐饮 客房 连锁 楼面 天子 中药材 餐饮部 花店
制造厂 树脂
喷枪 住校 高压线 摄像机 家族 高楼 旅社 落地 距离 静电 水道 新风 鼓楼 重力
宗法 现象
结尾 弹唱 大虾 客户 色卡
晚会 好汉 拳打 水浒传
中国式 公关
备忘录 检验
文字 造字
红眼 加点 装备 枪支 弹药 网络游戏 全文 梦幻 草莓 妖孽 励志
投资性 模式 价值
冒号 端口 正则
环节 信号 传递函数
化工行业 方案
物流 运单
设计规范 网址
剧目 名气 名师 时期 起源 事例 一致性 豫剧 种类 用心 规模
机电设备 基地 鞋业
劳工 大陆
美发 教室 美容
芯片 精度 湿度
全剧 君安 名篇 红楼梦 体裁
圆明园 妈妈 火烧 部位
运输机 皮带
歌谣 黄色 血色 症状
发冷 疼痛 身体
扬声器 油泵 容器 圆柱形 压力 甲醇
批发商 童装 木马
诗经 精神
管理者 心理学 个案
排球 工厂 天生
石室 中学
欠款 资本金
立体 万达 序号 影院 新天地 智能 手机 保利
风月 重生 小额 首富 大陆 港台 大路 钱币 台湾人 未央 普查
网址 货运站 义乌
妙处 中用 诗句 战胜 班组长 体会
垂杨柳 句子
税单 账目 不合格品 成本法 入库
万通 学子
工作量 天才 音乐家
脸色 手脚
绿山 英文版
内人 修路 集资
私章 财产保险 背书 委托书 支票
好心 心脏 小时候 指甲 伤口 脑袋
茶油 基地
销售总额 税款 税额 销售额 单证 细则 商店 建筑业 辅导 零售业
彗星 头发
门铃 安全阀 报警器 静电 详细分析 数据仓库 智能 机芯
姿势 航天员 飞船
动工 金科
经济 适用房
层面 职高 新会 中技 待摊费用 股市 准则
电度表 预付
琉璃 爱心
法律系 金融市场 高材生
队员 卡片
餐费 餐厅 定额
思乡 故乡 游子
枫叶 泰达
策划部 内人 策划 策划人
胆量 边缘 报告会 励志
人为 争议 水域 测量
铺位 饭店
橡胶制品 医用
电器 分包 电吹风 指示灯 备品 家用电器 用电器
外交 战略
权益法 会计核算 成本法
网管 大面积
决定性 因素
售楼 海水
特警 科员 公务员 上位 支队 基层工作 组态 通讯
胆碱 荨麻疹
交易网 食品
显示器 上司 书写 录音 分辨率
录像带 小时候 好好学习
指导性 建筑工人 工地 差旅费 监管部门 伙食费 施工
剧种 意境 名录 物质 口头 代表作
知识点 科学技术
法人 负数 账单
天华 师范大学
直观 周转率 算法 天数 状态
专业化 绿豆 添加剂 爆米花 食品
胶袋 原料
导购员 注册商标 新世界 小票 护肤品 商场 专柜
签名档 设置
服装业 口碑
升级 问道 菜谱 机号
词尾 用法
经营性 用地
理工 专业课 艺术类 公共课
外币 汇率 核查
公务 流产 冲突
纯棉 信誉 手感 布匹 透气 涂层 面料 基本知识 美式 纤维 聚丙烯 化纤 印花 无纺布 卡通 钻孔
锯末 白色
资质证书 经理
纯情 情人
低电压 报警
任命 街道
气质 混合 特征 粘液
落花生 情景 课文 竹楼 花瓣 想象 街市 小节
借款 债权人 资本化
造影 症状
大酒店 酒水 服务生
合伙 解体
电火花 火花 计时 计时器 正数
变速箱 内需 招聘会 轴承
声卡 性价比
胃炎 妈妈
指环王 结尾
波浪 高速公路 灯具 护栏
负值 新政 系数 交叉 总价 西经 竞争 厂商 楼市 弹性 股市 泡沫
图册 地理 故乡 机械加工 府谷
过滤器 全自动
深田恭子 电视剧
汽修厂 技师 修理工
市政府 公安部 案件 比例
工人 劳资 交公 稳定性 报酬 劳务
海水 岩土 帐面 接线 训练 核定 工作量 实物
外婆 主演 电影
检验证 装船
评理 大会
肋骨 症状
武装 对象
游记 小人 油箱 官员 国是 命题
补贴 暖气 军官 调动
分家 效应
商品房 利息率 等额 贴现率 月利率 本息
机率 收款
温控 万用表
定价 粮食 犯罪 药店 机密
水果 便利店
工伤 建筑商 自理 误工费
过户费 评估价
威力 战平 影音 暴风
招标 华电 条形码
观潮 作业 课堂
电饭锅 外壳
繁体字 书本 笔画 流星
报告厅 图书馆
色谱 法制 溶胶 植物 凝胶 薄膜
百合 音乐剧
调频 节电 变频 印刷机 组态 转矩 稳压电源
除根 护肤
机械手 教育部 高校 服役 非全日制
西华 水木 工程学院
回民 猪肉 习惯
强势 文科
大气 清水 晒太阳 紫外线
圆圆 建设
钎焊 企业家 真空
钢管 密度 钢化玻璃 镀铬 含义 方钢 厚度 管径 投影 规格 楼板 重量
彩虹 高频头 电视机 天线
内胆 发作 良方 伤口
音效 管理器 温度计 端口 互联网
戒指 成片 热熔 黄色 垃圾桶
耦合 数值 倍数 运算 式子
衬衫 西装
族谱 爷爷 八旗 姓氏 高跟鞋 满族
隐私权 争议
锣鼓 开场
现实 街市 伟人 创作 梦想
水运 载荷 公路 试验 开路 避雷器 骨料 正弦波
触发器 海量 对数 主语 宾语 彩色 谓语
伤者 复印件 车祸 打人 法医 家属 认定书
核桃 板栗 干果
新天地 兴工 瓦房店
像素 色彩 电子产品
脾脏 重度 脂肪肝
中成药 母乳 妈妈 小儿 湿疹
词义 经销 总代理
漏水 基金 屋顶 中子
年检费 商品房
税种 登记费 信息化 营业税 使用税 管理费 咨询服务 定额 两用 有机 管理局 建筑业 家具店 承包工程
这歌 真人 冠军 超人 扑克 玩家
新传 布置 舞台
初学 自学者
清晰度 音效 分辨率
修理费 车间 仪表
姐妹 顶针 乳房 发作 指甲
音速 官方
合唱曲 短诗 任性 日文
工作站 用友 结帐 草稿 预警
后缀 文件名
肝癌 全身 原发性 体重 复查
内行人 建材
冰水 压缩机
后果 负反馈 信号
板桥 作物 小贩 皮包公司 故事 读书
稿件 运动会
同义词 例子
橡塑 五金制品
可能性 胜诉 奖项 主权 债务
自理 资质
棋子 杀人 公安 犯人
机主 素材
黑幕 曝光 表演者 亲子 垃圾
道教 会所 方案
订货会 铝矿 铁矿 铁矿石 灯饰 品位 价值
车间 名录 黄油 文员 统计员 五金厂
自治区 级别 水利工程 直属 水库 少数民族 事故 地图 事业单位
重金 网校 充分利用 体裁 家教 论证 操作性 议论文
名誉 西华 案件
岩土 钻孔
灰太狼 无人
柜台 长虹
桃子 农民
同行业 办税 培育 双层 服务业 观光 社会化 气候 农业 植物 报告书
车轮 铝合金
帐目 端子 报刊 信阳 订单 保证金 候审 订单号
舞蹈 心脏 故障
手艺 社会 工人阶级 公德 意见
重工 风电 铁西
过敏性 日光 皮炎 紫外线
储蓄 粮食 猪肉 供给量
冲模 基地
住友 电线 单线 电缆
小钱 印刷 平板
人头 流氓 风行 驱动器
总收入 个例 储蓄 溢价 保值 国民 乘数 主权 金融机构
正方 辩词 保护环 树木 保证书 手抄
品味 街道 铺面 网友 时尚 女装 租户 地板
抛物线 坐标系 交点
理性 正方 感性
党校 大蒜 艺校 二者 教授
食盐 粮食 弹性
热泵 压力 压缩机 吸气
供需 模型
腰椎间盘 责任
动画 专业课程
黑心 虫子 老人 高龄 发炎 浑身 秦腔 胆管 大片
抚养权 生子 贷款人 下岗工人 暴力 技师 丈夫 独生子女 金钱 法语
成品油 原油价格 机制
织机 导轨
局面 总裁
鸡皮 周角
百大 收费 开场 猎头
钢构 详细情况 煤炭
同行业 锅炉
排号 商品房
合资 营养学 全球化
基督 掌声 动平衡 现场
好事 错事
商量 十字绣 成品
声息 全文
收银机 顶尖 收银 说明书 显示屏 制造商 单色
洞庭 法人
联邦 基金
设计图 屋子
皮肤科 祛痘 药业
公园 价位 景色
肚子 白血病 重症 穿山甲 肝炎 遗传性 糖尿病
配料 皮带
人口普查 违约金 独生子女 单方 交钱
父辈 医术 管理局
标题 宣传 板报
花脸 精彩
名校 课堂
臭虫 荨麻疹 症状
单据 历程
螺母 扭力 高度 造粒机 螺杆
电网 高压线 高压电 功率因数 运往 电业局 男士 弊端 感性
工业用 行情 使用者 用地 大片 稳压电源
充分利用 交流 经验
加点 广联达 奇偶 序号
摇钱树 和服 人性化
伙伴 合作 粮食
隧道 胜利 火山
石墨 高温
三维动画 家教
西装 嫌疑人 劳务工 出庭 犯罪 头发 后果
挖掘机 备件 刹车 液压 油类 对联 齿轮泵 油缸 宏昌 排空
低收入 群体 经营业 出资额 房地 外地 革命 转户口 比例
运动服 保险柜 真品 干燥剂 产品认证 围巾 生产厂家 无纺布 布衣 体育用品 建筑用 樟树
诺丁汉 新闻
抵押 额度 白酒 界定 民事行为
管理处 人参
台语 无人
口琴 钢琴 曲子 竖笛
爱意 诗句 人心 字画 说明书
投递 选项
亲知 词典 双语
压电 生产商 继电器 触点 氙气 电路板 流动 注塑机
尸体 制裁 文化用品 老年人
偏差 湿度 公差 贴片
管理层 流动
文本 少帅
个性化 排行榜
水龙头 马桶 供水 龙头
弟兄 分房
院子 散步 想象
快车 窗子 文员 工学院 商务 会所 曲目
取暖费 供水 建筑面积
私产 性质 水性
网通 营业厅 高科技 吸塑 电话线 机房
小调 火锅
打人 管道 入室
用工 非全日制 信息网
红豆杉 私人
中导 定义 正比例 剪贴板 键入 变量 圆周率 计量经济学 堆栈 组态 矩阵
秒表 高音 百事 市值
强制措施 公安
编程序 函数
湖南人 文科 上学
磁性 花边
施工员 烟台
物业 地热 漏水 有味 业主
丧葬费 来源
气候 谚语 脚趾 大会 灰指甲
名优 分局 特警 科员 民警 化工厂 基层 水泥路 城区 支队 政策性
闸阀 弹性
课件 材料科学 航天
电波 三极管 电路 话筒
圆心 体积 多边形 半径 半轴
中举 悲剧 喜剧
罪名 法庭
樱花 合唱曲
辖区 管理员 水库
占地面积 仓库
客观 评价
浪费 创业 氛围 残联 电焊工
政工 工会
高尔夫球场 运动员
关机 开机 风扇 故障 公关 体育类 无人 钥匙 有意者 网关 速记 动车
金融学 银行学
市镇 子路
啤酒 脂肪肝
发行量 杂志
相士 风水 全本
群发 邮件
鬼鬼 小鬼 娱乐
借贷 合计
垃圾 垃圾桶
油脂 预测
特质 团队
人称 事迹
外语 课程表 连线
大方 模板
心动 动漫
世外桃源 京师 信物
代言 耀华 金素
本市 适用房 拆迁户
电容量 字样
总站 专线 公交车 保健品
亚历 精彩
淡化 颈部
自动检测 仪表 字数
生计 词句 都行 名师 电镀厂
中子 离子
弹琴 唱歌 音乐剧
名录 车床 生产厂 剪纸 水性 物质 涂料 动车
诗词 文革 建校
名教 事业
语言学 理工大
经济学 问答题
政策性 粮食
灯具 销量
环境影响 评价
精装 公寓
住地 私人
亲亲 流年 韶华
市长 效果
当事人 刑事案件 下货 检察院 民警 前科 登报 派出所 公告 办案 故意伤害 杀人
人事部 建厂 丰田 使用权 厂房
首席 三者 董事长
机器 共生
检疫局 外汇 管理局 检验 外债 核销
月份 雨伞
门面房 漏水 包工头 赔款 管理费 租户 无人 下房
掌声 弹唱 进球 太小 情绪 教室 观众
散步 蜗牛
规范化 中正 命题
钢铁 表面积 医疗保险 价格表
娃娃 婴儿
残疾 责任心 工伤事故 赔偿金
游园 作品
夜色 抒情 双胞胎
肠衣 全国
微观 蛛网
控制电路 进学 故障 配电房 调试 自动门 句柄 调速器 电工
研修生 房租 水电 工资标准 工种
胶合板 私人
调和 电气焊 检验 动平衡 振动
美式 高压
珊瑚 胸部 白色 变质 科幻电影 裙子 阴影 念珠 茶水 金丝 大大的 男装 米粒
素材 时报 茶叶 部落 精品 周刊
法律 法规
男子组 节奏感
印刷厂 印刷 海报 节约
全日制 公学 陶艺 雕塑 大专 职业高中
导数 时点 高度 备份 全站 测量
灯饰 行情
关系式 画图 溢价
会计核算 二者 国民经济 生效
突发性 媒体
药店 神龙 套装
童话剧 剧本
多态 实例
合同制 内勤 消防员
长发 亚麻 头发 红衣
中正 海啸 网络版 导论 实体 供货商
检索 大厅 林业
国土 国土资源 管理局
管理权 书籍
企划 木门
子公司 分店
图表 语句 视图 记事本 有空 显示图
计数 继电器
万达 物业管理
中间体 化学
菜谱 食堂 厨房
汽运 票据
购车 账务
试剂 硫酸
专科 奇瑞
草原 水库 同胞 热情
小妹 毛囊炎 剧照 桃花 账目 无端 吊孝
脓肿 意见
抚养权 兴工 水产 家人 大奖 周刊
求质 书籍
喷砂 家具厂 说明书 洗衣店
进油 节电 齿轮泵 熔断器 电动机
入场 乐园 门票 游客 学生证 博物馆
会计年度 报表 英文版
红人 冲击 创始人 网络
小品 人文 礼仪
房租费 会计科目 预提 报告书
赔偿费 不公 保险公司 认定书
大同市 买房子
手拉手 金黄色 主唱 乐队
同父异母 权利
载波 信道 频率 信号
脑子 色彩
下阕 出游 引号 大树 妇女
补助金 补贴 技工
军情 秘密 特工
误会 业绩
语意 顺序
寄宿制 中学 海门
波动 长假 数值 玻璃钢 门窗 铝合金
京瓷 信誉 刀具
升学 对照表
实况 联赛
磐石 患者 白斑病 儿童 医师
销售价 总价 市场价
企鹅 玩具
经验 企业管理 复旦 企管
蒸汽 管径 压力
公职 犯罪
原体 乳酸 阳性
政权 少数民族
大树 引号 事业
错误 语法 收费 宾语 冰封王座
录取名单 艺术类
全省 烟台
标语 科研 海报
单位 企事业
慢板 杂音
铜排 高压 高压电 容量
外套 笔记 至亲 块钱
中岛美雪 演唱会 速度
泰达 招聘会 交费
办学 被告 盗窃罪 检察院 故意伤害 诈骗 量刑
职业病 化工厂 氨水 技术员
盲目 涨价 效应 华能 替代品 连环 水利 水电 水产 生产者 物价 铝合金 电工学 结节
习题集 古代汉语
新风 吊顶 扣板 价钱
生物化学 术语
成本会计 该博 策略 饭馆 重大事件 现实意义
部下 中性
心病 患者
天候 全天候
围巾 渠道
火化 优先 现代化 进程 调度 变异 算法
工艺品厂 家族
天人 资源管理
轻音乐 我心 乐队 香烟 泰坦尼克号 桌球 魔术
巨头 粮油 渠道 信息网
士官 药学 细节 参军
陷阱 小心 楼盘 楼房 音乐剧
思科 巨头
损益 所得税 总决赛 片仔癀 年度 方案
制造商 母公司
董事 弃子 复旦
乳房 女儿 下岗工人 方位 生病
傻瓜 兔子 至亲
温室 地面 大棚
译本 金融市场 金融机构
市政工程 硕士
无情 春泥 化作 落花
话剧 扇子 剧本
下学期 物理 电学
红帽 技师 电工
新人 有效性
成功率 频率
总体 顶尖 电子秤 梦幻
科学 违约金 示意图 沙盘
篇章 姊妹 评论
儿歌 儿童
搜索引擎 关键
纠纷 起诉状
品管 阀门
限度 会通 权益 儿子 丝绸 信箱 邮件
壮阳药 效果
有色 头发 专柜 地带
谐振 电容器 电焊机 介电常数 绝缘 薄膜 电缆 磁导率 轴承 电阻
歌舞 节目 劳动节 晚会 观后感 舞蹈 曲艺 文艺 残联
情谊 诗句
小囊 蛋白粉 服用
教科书 字母 活跃 媒体
保证书 为题
焦炭 规格
纸盒 灌装 饮料 运作 企业主
受益人 汇票 收货人 条款 信用证 背书 会计证 港口 保函
该博 矩阵
差异 城乡 消极
风速 风力 传感器
变通 素材
指向 碳素 时点 参数
观音 金钱
口渴 身体 患者 特征
苹果 数据线 痕迹 香蕉
蒙古族 大会
材质 火车 轱辘
陋室 结尾
娱乐 书记员 速记 体育类
型煤 设备 优质
麻花 钻孔
铁氧体 磁芯 电感
出院 收据 交费
小说书 律师 题材
保温材料 形势
运输 道路 二手货 勘测
热能 工程
乳业 光明 战略 特长
商法 团队 天狮
县里 作人
誓词 誓师大会
灌装 纸盒 价位
黄易 系列小说
预期 债务人 债权人
下货 水泥
电子书 书签
历史记录 所有人
麻疹 屁股
海棠 产权
水管 用法
交工 服装店
大叔 妖魔
专卖局 用工
亚麻 窗帘 取暖器 材质 实木 复合门
冲销 税金 预提
字母 电话机
印油 印刷
玉器 工艺流程
胸毛 开场
队长 传奇
国际收支 盈亏 期货
石子 比例
医学部 营养师
大功率 电瓶 电机 控制器
风扇 钢厂 代号 滚子 龙头 轴承 锥齿轮
酸性 调节 溶胶
女王 绯闻 倾城
蛛网 总产 模型
方阵 团队
身份证 银座 手机号
长假 身体
飞速 秘密
造字 交流
后宫 喜剧 地带
农业户 新生儿 县城
流动资金 基金
概况 世贸 学区 环球 运河
亲情 感言
合作 节电 高压
工程学 精英 校长 研究生院
航运 特征 猪八戒 新诗 普查
声誉 重要性
电算 店名 大虾
谈论 调控
甲方 地铁 厂区
理发师 妈妈
脸皮 谚语
论战 原则
实况足球 联赛
领养 梦幻
焦化厂 检修 炼焦
能干 调和
小金 小心
校园网 端口
干扰素 管用
肝火 疼痛
创业板 融资 监管
神经 化验 肿瘤 原名 变化 后遗症 情绪 淤积 颈部
标点符号 妈妈
智者 对话
糖尿病 脂肪肝 饮酒
市级 调动
房地 低收入 户籍
铁匠 生活 集思广益
身心 家私
油泵 功率 油缸
神人 神曲
电脑 新华
力气 免疫力 定性 另类 生病
猪八戒 春光
大字 老年人 报刊
联通 公差 铆钉 精度
大姐 外文
读法 辅音
农民 修路 楼层 中药材 坠楼 方位 风水 八字
软水 多长
离校 协议书
网购 跨国
信道 速率 传输 同轴电缆 全自动 信号 频谱仪 波长 终端
大面积 水域
农工商 商务
城区 布局 印发
黑底 白字
缝隙 水泡
巅峰 重生
基石 信用
烤漆 静电
小将 大兵
瓶颈 访问量 突破
水泥砂浆 分层 乳酸 喷雾 定性
实木 楼梯 圆管
磁砖 官方
阀门厂 阀门
商道 剖析
医用 钢材 甲醇
肚子痛 身体 脸红 炎症 肝癌 症状 手心 化纤 茶水 坐月子 调理 辣椒 癌细胞
老师 订货会
主体 跨国公司
运河 经纶
网球王子 同人
母婴 热电厂 龙华
姥爷 豫剧
绿荫 体重
厨房 浴室
主旨 中点
豫剧 京戏
争议 焦点 后台
软化 锅炉
犯案 不公 结案 拆迁户 案件
人大代表 时刻
单间 浴室
宣传 豆花 新意 标语 扬剧
紫癜 过敏性 方子 救急
正负极 电路图 二极管
疼痛 华电 跑步
红眼 网络游戏 勇士 傻子 地下城 街机 枪手
主楼 服装设计
遥控器 陶瓷 碳化硅
债权人 被告 诉讼时效 法官
原木 措施 犯罪率
手机号 犯法
影集 求真 动感
亮点 女装 开店 图图 卖点 供货商
交费 社会保障
名篇 文章
样本 容量 分组
工人 公事 事业 坠楼 钢铁厂 包工头 损失 雇工 事业单位
西厢记 行当 贵妃
布匹 服装
应试 心声
笑容 服务 称号 服务商
字库 字体
曲线拟合 戒指 字体 定义 函数
雷电 金融
唱功 抒情
奖罚 饭店 服务员
首富 陌生人
热心 姐姐
化石 恐龙 全世界
一球 选项
习惯 勘测
癌细胞 患者
酸痛 面貌 待机 乳房 全身 无纺布 论据 秒钟 实干 针刺 疗程 力气 精神 纪念碑 虫子 论点 头晕 会议室 空虚 状态 爱国主义 定位仪 流感
政策 财政政策 货币
双轨制 现象
定位仪 用具 义乌
嗓子 唱歌 高音
指示灯 继电器
切片 定义
照片 老娘
教学 档案袋
实验设计 物理
备品 会计处 备件
订货会 台球 分机 功能 科学计算
工商户 城乡 儿童 两用
专业班 野马 培训网 学制
上体 共产党员 时期
售后 销量
分段 拟人
通则 财务
热情 口号 培训部
平均值 强度 载荷 木地板 信号 混凝土 骨料 工字钢
有效性 基本工资
净水 纯水
条码 香烟
三国演义 枭雄
文物 文化课
计算所 培训中心 期货
多元化 运作
丑女 师父
小肚子 豆豆 阴茎 霉菌
季度 汽车厂
情诗 祥瑞 字样 含蓄 古体
防静电 环氧 地坪 厂房 树脂
海盗 决议
八旗 社团 全本 王牌
松下 报警 家装 故障 建材 脉冲
染整 纺织
断念 人气 歌谣
试验机 万能
万王 铁合金 官方
养鸡 致富经 文言文
重组 裁员
包皮 生殖器
比价 适用房
遭遇 手套
价位 溜冰场 脚印 金色 为题 头发 平度
视角 举例
金领 理工
税项 税额 税种 消费税 白酒 客车 环节 消费品
点儿 网友
基极 系数
教育 法制宣传
炮弹 快运 原油价格 运输 曲子 大件
心思 货车 钳工 上学
货币 机制 传导 银行学 调控
邮政 货单
考核制度 热水器 检修 取暖器 水箱 燃气 外包 家具厂
装饰品 建材 奥科 家居
倡议书 节约
全职 服务行业 厂房 仪表
牛皮 症状
设计方案 指南针 培训网
关键 大工 能手 参军
不文 形象
市场占有率 增长率
销烟 领导者
民警 因公
弹药 尸体 头像 老鼠 狮子
制品 检查 血液
食堂 抒情 议论
矢量 栅格 素材 花纹 卡通
车队 时报 运作 部件
桌椅 账务 会计科目 开业 沙发 茶楼
制单 凭证
货柜 规格
互联网 观念
万宝 塑胶跑道 合格证书 类人 园林绿化 资质 喷雾 中药材 建材 计算机系统
升学率 材料力学 人均收入 资源管理 历年
水价 高额
局限性 核心
牧野 茉莉花
动物 营养学
凶手 犯法 委托书
正弦波 锅炉 噪声
电汇 收款 凭证 广告公司 收据
小节 全诗 街市 想象
广发 证券
方波 滤波 交流 信号 正弦 锯齿
奇幻 天生
猪脚 神界 全本 仙界
和龙 骑士
职业资格 修路 认证书 技工 制药
发展前途 塑料制品 工程造价 画画
桃源 圆通
环保部门 存款
会计凭证 帐簿
收税 保障金 坏帐 营业
机器人 人类 有益
打麻将 八字
客户 最低价
思路 智商 产业化 事业 行政
寡妇 歌剧
秒钟 天空
盲目 车祸
企事业 户籍
租赁业 开业
英文版 吸血鬼
脸颊 痘痘
基调 全诗 纳兰
环氧 水利工程 水性 树脂
胜任 赔偿金
罪恶 列车
连续剧 人鱼 酒井法子
台阶 测试 技巧
小孔 玻璃钢
销量 芝麻 终端
用地 市政府 城区 残疾人
场合 唱片 收税
过分 百姓
感性 无线
款项 收汇 核销 美金
工程学院 核工业 国营
基本知识 晶体 谐振器 摩斯
模具厂 铣床
卖地 地板
来客 收费
宏基 剪辑
娇妻 总裁
悲剧 命运 温流
高压锅 阀门 蒸汽 中压 卧式 锅炉
藏族 藏戏 重要性
竞赛题 国防
气氛 凝聚力 团队
买房子 关节炎 房型 国医
价钱 电磁炉
船公 合约 股价 期货 收货人
坦克 吨位
工业生产 大蒜 恶性 辣椒
奖项 唱片
订票 事儿 情人
景色 诗人 景点 樟树
重度 后遗症 青霉素
理科生 文理 法学
菠萝 医生
监听 分机 即时通讯
圆舞曲 冠军
通论 变化
营口 比赛
双人 以太网 控制器
保函 信誉
手脚 浮肿
面子 父母
动漫 游戏机
航天 神舟 门市 烟酒 硬性
器用 金钱
徒弟 吸血鬼 合作
液晶 市面上 电视机 电视
炭素 交流
电业局 参加国 调配 监理
积极分子 学员
烟囱 施工
颧骨 服用 避孕药 黄褐
季节 蚊子
保利 笔试
保管费 消费 宏博 控制室 物业管理
镀镍 铜线
公德 调查
论点 贡献 社会保障
检验科 检验 科室
情绪 信念
助力车 神舟 跨年度 收据 数码产品 收货人
教育学 心理学
废话 管理员
文化课 理工大
木马 上线
月色 网王
痤疮 黄褐
财政 中用 比重 总收入
棘手 事情 新闻报道 私活
建筑面积 高层
心声 中资
供水 铁皮
白血病 检验
培训网 政府部门
水轮 发电机 振动 水轮机
房型 楼盘
楼面 部长
详细分析 报文
银座 新房子 套餐 领工 劳务工 块钱
硬质合金 刀片
电磁炉 报警
植树节 教师节 儿童节
氮气 密度
有戏 师范大学 音乐系
正则 关键
皮炎 异位
分房 私产 房主 出让金
秦腔 原文
期货 原油
设计 平面
连线 三角形 内存 中点
无纺布 尝试 造型
油炉 生物质 锅炉
初赛 全国 竞赛
有益 树木 外债 货币贬值
流派 人物
积水 动手术
神龙 夫人 真假
电解 宇航员 高度
开路 现象
传播学 用书 音响 时刻 总统 火车 文艺 新闻
地区 卫生纸
港口 机场
光源 总代理
频谱仪 舞台剧 亲戚
基址 内存
厂房 吊装 租赁费
行家 口才
国风 比赛 乐队
报文 金融
百分比 坏帐
曲艺 广播
大漠 全诗 落日
胎儿 孕妇
小眼 舞台 畸形 蚊子
记事本 黏贴
铁西 校舍
管内 管道
计时 元件
背光 核算 实验室
时节 宫廷 结局 芳华
丝杠 精度 螺母
蒸发量 压力
名匠 品牌
水暖 事迹
画画 现代化
皮带 不平 故障
合格证书 太阳能
双城 边城 段落 名家 同人
加盟费 女装
私活 思路
星城 走私 上学
勾股定理 答案 试题
单证 剖析 手头
幕墙 钢构
村干部 补贴
大连人 档案管理
车模 鼓楼区 枪支 场所
无缝 级别 特性 喷泉
年报 预览
床位 小区
相框 非主流 大头
门户网站 挖掘机
联赛 冠军 博物馆
偏置 流动
水位 蒸气 淋浴 洗衣店 缺水 锅炉 事故 热量
机场 转户口
净值 预测 基金 原值
为题 人性 心理学
科幻电影 基地
步伐 地铁站 百姓 地铁
句柄 中用
金融业 服务业
船用 阀门
函数 关系式 正比例
早餐 家长 辩词
不公 委托书
敌人 同胞 无辜
光纤 传感器 光栅
喜剧 西厢记
指代 科学
同性 公民
喷雾 管道
使馆 指纹 人妖 贷款人 司法机关 前科 犯罪 团伙 笔迹 犯罪行为 渎职 电瓶
节约 命题
甘油 血糖
教育部 直属 学籍
繁星 银河
村庄 对联 公路 名师 九月份
展销会 寡人 用法 博览会 归类
速率 肽酶
佛教 书籍
鱼肝油 医生
骗钱 小心 炸鸡 诈骗
芳烃 物质 杂质
外表 脸部
血流 信号
渗碳 变化
隶属于 财政政策 深奥
涂料 增长速度
教练 车祸
书包 图案
消费性 消费
铁质 药店 叶酸
班组长 车间
朝文 全本 君王 冥王星
氛围 外语
双层 算法
易拉罐 科学
消费品 零售业 商用
上房 评估价
坏蛋 陨石 世家
档案管理 监测
加班费 饭店 违规 惩罚
原值 使用税 租金
渔家 词人 情怀
操作性 兴趣
内定 人数 属性
秘密 定律
市场机制 命令 机制
载人 神舟 宣告
痘痘 依赖性
能耐 后台
骷髅 外国人
儿童节 手抄
电话机 用品
坐月子 浮肿
土工 实验员
纯水 嫌疑人 报警
学士 博士
速算 速度
客源 报酬 规律 笔画
渠道 零售商
原籍 户口
用法 生命 动词
导管 混凝土
浮力 竞赛 二等奖 物理
乙方 损失
学区 中学
经贸 交际 口语 下学期 景点
高跟鞋 设计师
大伙 遗传
吸血鬼 骑士
服务质量 服务生 游客 饭店 杀人
作息时间 科学
工艺流程 五金
深奥 例子
石材 树脂
煤炭 煤业 总部
算法 正确性
道家 纺织
零售业 历程
文风 档案袋 黄酒 评价
龙泉 工业园
情话 兴趣
接机 吨位
少爷 流氓
白酒 县城
格局 梦幻 玩家
金额 应纳税额 会计科目 排污费
住宅区 订金 金牛 私人 停车费 密集 美金
常识 信贷
谱子 钢琴
大业 观后感
能量 流动 骗局
黑眼 豆豆
礼物 偶像
情侣 对联
条规 高压电 住宿 水利工程 耕地
花钱 电焊
口号 潮流 标题 草稿 方框
花生油 花生 调和
市电 亮度
平价 例子
火速 机遇 命题
蒙语 女生
窍门 物料
背景 音乐
赔款 车祸
女佣 夫人
嫦娥 谈谈
入境 货物
货物 装船
日界线 油箱 冥王星
魔法师 流氓
鸡蛋黄 浪费
强力 节目
税额 税率
霉菌 症状
健身器 货源
需求量 阀门
纸浆 行情
国医 管用
沙发 专卖店
体温 蚊子 浑身
棉被 价位
伤痕 脖子 人心
市场 人才
手感 纺织 涂层
学生证 营养师
双簧 新闻 总署
有理 网王
空运 买单 总代理
硫酸铵 硫酸 氢氧化钠
原产地 芝麻 买方 买单
论据 革新 辩论赛 辩词
蓝色 美容院 消防员 统计员 工种
扬剧 课堂 多媒体
水泡 蚊子 大蒜
媒介 柜员 笔试
鹰隼 蓝色
变革 企业化 政治
热熔 管道
权力 股份公司
电工学 习题
任教 外省
裁员 胡乱
运杂费 存款
点子 地名 地图
心愿 尾巴 为题 书信 目的
书记员 工作人员
发票 劳务费
命运 改革开放
女生 竞赛 全国 二等奖
离谱 脸型
极化 测量
真人 终端 骑士
小产 所有人 机动车
本领 兔子
卡车 价位
头像 专属
水印 剪刀 编辑器
棋魂 日文版
混凝土 全部内容
轻音 少女
农机 拖拉机
研究生院 总体
教教 记忆力
文科 金融 财经类 数理化 冲击
教育局 县城
正确性 指令 音效 地铁站 书写 场景 参赛
中文 补丁
所学 钳工
配音 比赛
高楼 地板 防静电
扩大内需 税率
神秘园 轻音乐
含泪 表情 微笑
血小板 高压
行情 高压锅 大蒜
新娘 豆花
耀华 海门 物业 配电房 小区
军服 惩罚
电子元件 师父 电路板
滤清器 名录
商用 报刊
国库 存款
词句 中表 鼻子
谚语 虫子
专用章 报表
脱壳 跨区
带式 箱式 热风炉
连锁店 快餐
内地 下单
春江花月夜 生死线 曲子 秧歌 鼓点
种类 纱线
弹性 中点
节奏感 天涯
青丝 音乐剧
环境 建议书 绿洲
成交价 门店 黑心 婴儿
论坛 穿衣
泰语 选项
拆线 玻璃 拳头
快运 信用
编辑部 周刊 点子
买家 下单
时间 多长
行行好 豆花
毒药 例子
交公 积金
蒸气 压力
焊缝 美观 家家 体质 日常用品 用品
头脑 经商 童装
游子 非主流
大佬 学费 钨钢
品味 全诗 行文 情人
人际 交流
电路板 小车
刀片 钻石 水机 市面上
花草 例子 媒介
货车 路途
规矩 长方体
司法机关 环节 渎职
曲轴 传动
变态 进球 惩罚
拟人 想象
春光 妈妈
钢厂 钢材 立交桥 圆柱形 合金
总理 情操 畸形
长恨歌 贵妃 爱情
淬火 刀片 热处理
勇士 玩具 铠甲
书信 改革开放
纤维 经纬 点状 硬化
上学时 阅兵式
调压 交流
中线 电路
波长 美容
油箱 春风
报酬 要素
会同 笔迹 法官
订金 图样 买方 低点
营养师 调酒师 咖啡
日报 财经
秧歌 海派
民众 海啸
美食 物质 名家
长者 语句
专业版 草图
剪刀 姐妹
有数 疹子
笑颜 酒井法子
锅炉厂 工人
装船 地面 摩擦 不平
高压 中压 电缆 柔性 卧式
珠宝 观后感 老爸
动手术 息肉
写家 变化 散文
汉语拼音 音译 女子组
外地人 本地人
咖啡 早餐
财务 杠杆
纺织 城区 学籍 射洪
烈火 诗句 亭亭
鬼子 杀人
会议室 乡政府 建筑工地 标语
层级 战略
起点 残疾 精神病人 现役
地基 药店 胶囊 有售
正比例 周长 半径
粮食 储存
特色 现代化 外语系
留学生 公寓 鼻子
网王 清音
公交 总站
户头 存款
好友 印象 婚纱 老百姓
要素 群体 凝聚力
代数 村庄 化肥
律师 事务所
亲子 节目
土鸡 补贴
数理化 限度
猫咪 残疾 豆花 文文 情人
字模 上位
学业 水平
东营市 适用房
夜景 世博会
税金 下房 金科
竞选 社长 发言稿
纪念日 搜狗
龙岗区 五金 玩具厂
会计师 核查 现实意义
病毒性 小儿
人手 私下 包工头
阅兵式 观后感 校运会 场景
乡政府 列车 游客 施工方 事故 景区
阅览室 图书馆
话剧团 生命
长方形 厚度 天平
盗窃罪 候审
商圈 调查 建材
抒情 漫游
希腊文 原话
保健品 发炎
运往 石油
违章 水电厂
股价 预测
调动 跨区
报名表 合肥
逻辑学 教材
母猪 小猪
注册表 命令
话筒 舞台
装备 冲锋
地带 楼层 星光 名家
患者 爱滋病
心痛 大蒜
海量 错误
债务人 财产
性爱 传染
铝线 废料 接线 镀锌 铜线
纱线 纺织
交际 锦涛 恶性 航天员 对话
肝部 疼痛
圆周率 位数
钱币 比例
穿衣 女人
检修 动车 故障
小数点 小数
人均收入 房价
乙级 检察院 候审
精度 震动 内置
电焊机 丝印 二极管
紫外线 体质 过敏性
水机 电解
设计师 橱窗
现象 战略 违纪 学派
时间段 牛奶
笔记 落花生
爱好者 刊物
花生 名录
心里话 华侨
属地 原则 犯罪行为
金星 男子
车祸 受害者
穿线 玻璃钢 建筑工地
哺乳期 氟康唑 避孕药 网友
利弊 售房
动画片 姐姐
注塑机 铜线
人数 短剧 摩斯
遗传 传染
灵敏度 数学 答案 运筹学 习题
渎职 法官
网络游戏 七言律诗 五言
书店 报社
实心 叉车
机用 行星
扭力 测量
内脏 法医 家属
情操 名言
湿度 测量
天涯 成本会计
教工 套餐 合租 食堂
企业主 经理
生产力 要素
报社 培训中心
神威 药业
复印件 联系人
礼仪 车模
信心 震动 金融市场
全职 师资 经纬 道路 培训中心
定律 现象
柜员 有空
救急 蓝色
红疹 蚊子
少时 舞台
美圆 股市
和声 剪辑
东芝 抽奖
合一 演唱会
用心 姐姐
下房 租金 税率
评估费 评估
电力工程 水利
抚养费 监护权
薄膜 摩擦
伟人 事迹
自学者 教材 农垦
乳酸 血清 定性 复查
小记 兴趣
投资 代理点
队名 建设 沼气池
水电工 水利
数字信号 记忆 录像带 模拟信号
文化衫 形势
吊车 叉车
饮水 管线
博士 声声
普法 速度
状语 主语 宾语
辈分 家族
核查 阶段
王家 评论 火速
下单 串口
电机 定子
冷门 热门 纪念碑 家用电器 卡通 造型 星愿
诈骗 前科 团伙
三等奖 竞赛
定子 危害
公告 热电厂 华电
二战 文革 历程 兴盛
地方税 定额
招兵 对象
钢丝绳 电磁
权属 抵押
医疗事故 家属
枪支 民法
瓦楞纸 双面 平板
相同点 经济带 股市 融资
街机 舞台灯光 模拟器
书本 会计科目
流水线 形势 系数 不确定性
产后 发作 胶囊
车位 停车费 物业
密集 息肉
偶像 舞蹈 军团
冷风 科学
机器语言 三者
宏昌 含泪 爱情
外经贸 账务
目的 犯罪行为
评估 柔性
集思广益 举例
电灯 电流表 电压表 电路
卖方 装船
保险柜 电焊 电烙铁
导论 机械工程
法子 酒井法子
刊物 体裁
谐振 科学 研讨会
低点 房价
架设 回答者 信息管理
视频会议 设备厂
职称 宣告
举例 棘手
通风 空调
生平 名言
疗程 收费
干线 施工
电感 直流电
有机 玩意儿
化验 指纹
报刊 文学类
礼炮 电视
钢琴 弹唱
终端 服装店
无线 版式 装机 核准
服务费 基金
化学品 名录
约束力 重力 压力
女子组 结尾
现实意义 内涵
兵种 大专
石油 钻井 销售业务
电视机 消磁
户口 档案
电子秤 传感器
晶体 物质 光照
国民经济 比重 服务业
胶囊 变质
服务业 季报
因素 刚体
疹子 蚊子
损益表 成本费
登记证 机动车
接线 端子
开店 好书
交差 口头
经销 县城
排位 舞蹈
保税区 伟业
摩擦 系数
神经痛 蛇胆 后遗症
个展 世博会
烟花 鞭炮
造粒机 规格
工作人员 科员
超新星 脸型
套用 定额
中表 讲话
试卷 语文 数学
小组 人参
钢化玻璃 高层
百科 信息学
戒酒 饮酒
地域 理念
看板 线条 车间
周长 三角形 半径
要点 压轴
孕妇 甲醛
选型 信息化 标准化
唇炎 妙方 口腔科 症状 皮肤科 皮疹
防盗 报警器
拘留所 见面 家属
后遗症 腹腔
买卖合同 订金
旧房 拆迁房
嘴角 地板 不平
总动员 钻石
成本费 画法 表格
鼓楼区 理工
汽车厂 定价
多边形 长方体
师职 师资
小生意 好心
行为准则 证券
大厅 图书馆
用书 水运
照明灯 电路图
产品质量 强制性
女人 调和 变性
精英 骄阳
载荷 能量
工商行政 合法性
两用 电压表 用电器
外科 姐妹
外形 晶闸管
房产商 房价
大会 华商 施工方
后手 婴儿
系统论 信息管理
大大的 好心
智谋 中用
经营学 书籍
复员 参军
英雄传 求教
公开课 特招
税率 鱼油
塑胶跑道 施工
扇子 夫人
舞台 功底
犯罪率 惩罚
材料力学 机械工程
战车 乐队
线程 收费
管线 单线 起点
综合性 语文
汇编程序 秒表
屈原 历史剧
有心人 作品
负极 传感器
玩具厂 玩具
厂区 富士
杂质 公寓
癌变 风险
精神分裂症 因公
音响 舞台灯光
数学 压轴
宣告 权益
事业单位 企业化
承包方 指导性
调理 体质
药学 药业
年长 压轴
所有权证 房屋
腋窝 现象
胎毛 儿子 教师节
中点 三角形 根号
出让金 售房
兽药 工商部门
画皮 信息管理
曲目 俄语
油缸 调查
吊装 会计科目
手心 现象
体裁 文艺
文章 著名作家
酱油 缝针 伤口
民主 现代化
全天候 陋习 世博会 执勤
出线 端子
信贷 国际金融
违纪 谈谈 兴盛
参加国 基金
网号 妈妈
人力资源 社会保障
仪表 校验
房屋 抵押
美金 金额
经济带 变化
海啸 消费
红十字会 皮肤科 医生
胜利 油田
发言稿 施工方
铁矿 士兵
君安 证券
体重 胆管
寡头 煤炭
老年人 民事行为
压缩机 活塞
仙子 狐狸
荷叶 形象
购房者 实名制
性价比 新风
收货人 海运 船公
因数 水平
法官 当事人 办案
内存 指令
缝纫 加工
摩尔 钥匙
日文版 超人
字串 检查
水费 施工方
自由人 调转
测量 轮廓
调转 铁路局
调节 端子
滚子 预测
加工 矿泉水瓶
责任感 责任
直播 人民网
游览 电瓶
列车 铁路局
新浪 人民网
胳膊肘 男子
进学 起点
