# Supplementary material for: Fairness modeling for topics with different scales in short texts
Source: PeerJ Comput Sci. 2025 Jul 23;11:e2936. doi: 10.7717/peerj-cs.2936 (PMC12453639; doi:10.7717/peerj-cs.2936)
Supplement: Supplemental Information 1 [file peerj-cs-11-2936-s001.zip › MixTM-G/output/voca_pt]

0	社区
1	网站
2	皮肤
3	素材
4	空间
5	精品
6	静态
7	网页
8	制作
9	文件
10	好心人
11	实况足球
12	管理
13	资料
14	文本
15	公司
16	有限公司
17	万事
18	物资
19	医疗
20	展览会
21	器械
22	业绩
23	工业产品
24	比例
25	业务员
26	外贸
27	课程
28	软件
29	工程师
30	职位
31	培训
32	教育
33	淘宝
34	收据
35	发票
36	数码产品
37	消费者
38	豆花
39	完整版
40	彼岸花
41	农民工
42	老板
43	工资
44	定义
45	高分
46	煤矿
47	型号
48	总面积
49	电缆
50	火线
51	格式
52	群星
53	音质
54	婚姻法
55	财产
56	分配
57	销售
58	摩托车
59	厂里
60	回家
61	产品
62	朋友
63	女朋友
64	借条
65	背景
66	音乐
67	地址
68	歌曲
69	链接
70	商铺
71	住宅
72	契税
73	工作
74	互联网
75	技能
76	标准
77	规范
78	大哥
79	钻石
80	眼泪
81	歌词
82	装饰
83	百度
84	派出所
85	报案
86	报告
87	身份证
88	专业
89	工程
90	专业书
91	大学
92	企业管理
93	考研
94	中文
95	补丁
96	环氧
97	树脂
98	水泥
99	电影
100	女孩
101	天籁
102	纸鸢
103	电子版
104	免费
105	模式
106	按揭
107	贷款
108	公积金
109	工业
110	轻工业
111	行业
112	设计
113	规划
114	规格
115	电工
116	仪表
117	工具
118	高手
119	加工
120	传动
121	材料
122	梯形
123	螺纹
124	丝杠
125	建安
126	投资额
127	城乡
128	差距
129	评价
130	居民
131	神龙
132	待遇
133	汽车
134	分析
135	理论
136	营销
137	老年人
138	市场
139	信息
140	学生
141	施工
142	工程学院
143	钱币
144	大陆
145	动平衡
146	发电机
147	方法
148	检验
149	转子
150	时会
151	性格
152	富士
153	测试题
154	饲料厂
155	添加剂
156	微生
157	手册
158	范本
159	员工
160	琴谱
161	植物
162	僵尸
163	大战
164	校园
165	代理
166	成本
167	全集
168	事件
169	视频
170	早安
171	少女
172	故乡
173	种子
174	速度
175	迅雷
176	证书
177	机械
178	质量
179	用处
180	风险
181	经济学
182	投资
183	过程
184	系统
185	投票
186	亲属
187	调动
188	会计学
189	银行
190	会计科目
191	工资待遇
192	企业
193	原则
194	制度
195	建设
196	创业
197	房子
198	教师
199	幼儿
200	调查
201	人才
202	策划
203	计划书
204	搜狐
205	品牌
206	名字
207	中学
208	数学
209	综合
210	训练
211	名师
212	答案
213	手机
214	学校
215	个数
216	男生
217	中统
218	会议
219	记录
220	调剂
221	医科大学
222	情况
223	普兰店
224	电信
225	前景
226	舌头
227	白色
228	嘴唇
229	红肿
230	水泡
231	附件
232	受限制
233	论坛
234	电脑
235	教学
236	新华
237	人物形象
238	生活
239	人物
240	现实
241	文言文
242	经济
243	补偿金
244	母亲
245	花店
246	职业
247	技术
248	学院
249	火炬
250	时间
251	考试
252	艺术院校
253	疙瘩
254	头发
255	睾丸
256	外皮
257	男孩
258	波形
259	电路
260	绕组
261	单位
262	委托人
263	司法
264	场景
265	小说
266	大纲
267	指导
268	单子
269	销售方
270	贸易
271	韩语
272	歌手
273	题目
274	毕业
275	论文
276	国际
277	和服
278	寒假
279	供货商
280	金币
281	电动机
282	电压
283	电瓶车
284	采购部
285	开发商
286	舞台
287	括号
288	量词
289	杆子
290	甲鱼
291	爸爸
292	中心
293	现金
294	生产型
295	新会
296	准则
297	资产
298	负债表
299	损益表
300	流量表
301	自动
302	公式
303	角色
304	内涵
305	杯酒
306	建筑
307	流程
308	金融
309	计算机
310	上机
311	笔试
312	语言
313	编程
314	赛尔
315	教导
316	程序
317	历史
318	蜗居
319	好人
320	状元
321	中考
322	讲座
323	问问
324	手术
325	脂肪
326	护理
327	指标
328	考核
329	物流
330	租房
331	影响
332	酒店
333	经营
334	办理
335	法律
336	矿工
337	痤疮
338	宫廷
339	配方
340	政府
341	案例
342	污染
343	环境
344	电磁阀
345	牌子
346	除尘器
347	过户
348	旧房
349	交易
350	知名度
351	信誉
352	兽药
353	发展
354	人力资源
355	场馆
356	世博会
357	收费
358	费用
359	电费
360	预提
361	乙肝
362	报告单
363	盈利
364	作文
365	语文
366	小报
367	艺术
368	阵型
369	产地
370	内容
371	大专
372	学历
373	商业
374	药品
375	药店
376	定价
377	机密
378	定额
379	个体
380	工商户
381	德语
382	抵押金
383	二战
384	犹太人
385	相片
386	读书
387	笔记
388	三国演义
389	监管
390	证券
391	体系
392	评分标准
393	体育
394	失业
395	模具
396	地段
397	小区
398	语句
399	英文
400	女生
401	男女
402	暮光
403	专科
404	函授
405	广告
406	模板
407	图片
408	实验班
409	实验
410	国际贸易
411	纸张
412	有奖
413	衣服
414	个子
415	肩膀
416	单词
417	语法
418	建议
419	管理制度
420	都行
421	电镀厂
422	石影
423	盗墓
424	歌谣
425	口号
426	人气
427	代码
428	冒险岛
429	错误
430	专员
431	供应商
432	客户
433	关系
434	大唐
435	机构
436	传媒
437	电厂
438	数据库
439	字段
440	女儿
441	老婆
442	政策
443	农业户
444	外语
445	住房
446	补偿
447	开业
448	店员
449	印刷
450	胶印机
451	核心
452	科学管理
453	局限性
454	假设
455	幅度
456	信号
457	负反馈
458	网址
459	兽医
460	扬剧
461	宣传
462	优点
463	课堂
464	标语
465	容量
466	因素
467	期限
468	利率
469	结构
470	现价
471	原料
472	瓶子
473	聚酯
474	现场
475	时代
476	财政政策
477	效应
478	活动
479	安室
480	白癜风
481	效果
482	回老家
483	证明
484	户口
485	美女
486	插曲
487	马铃薯
488	区别
489	个性
490	头像
491	好友
492	电力
493	宿舍
494	出题
495	阀门
496	地产
497	尺寸
498	生物
499	球衣
500	广告牌
501	足球
502	孩子
503	试题
504	全国
505	电话
506	订票
507	票价
508	话剧
509	桃花
510	税务
511	纳税人
512	字符
513	键入
514	键盘
515	编程序
516	用汇
517	文学
518	议论文
519	报关单
520	收汇
521	出口
522	余额
523	负数
524	交流
525	螺母
526	丈夫
527	外遇
528	儿女
529	家庭
530	儿子
531	病假
532	劳动法
533	国家
534	法定
535	版本
536	单号
537	快件
538	邮政
539	数码
540	录象
541	钎焊
542	真空
543	原理
544	电容
545	测量
546	极化
547	设备
548	独资
549	盈余
550	外商
551	公积
552	资本
553	日记
554	笔名
555	狂人
556	电子商务
557	前途
558	高科技
559	人生
560	数字
561	学费
562	科技
563	毕业生
564	新东方
565	辅导
566	教材
567	区分
568	角度
569	泥土
570	混凝土
571	定律
572	现象
573	腹腔镜
574	医疗事故
575	肝硬化
576	肝癌
577	方式
578	涂料
579	邮箱
580	变压器
581	电源
582	电感
583	功率
584	多晶硅
585	标志
586	汇编程序
587	动态
588	细分
589	戏曲
590	老生
591	销售部
592	体制
593	监督
594	流量
595	价值
596	农村
597	方案
598	房屋
599	汇编语言
600	单片机
601	程序设计
602	珍珠
603	外用
604	产业
605	适用房
606	利弊
607	师范学院
608	热工
609	国家标准
610	类型
611	管理学
612	决策
613	景观
614	命令
615	园林
616	天正
617	男团
618	结石
619	胆管
620	胆结石
621	本科生
622	整车
623	试用期
624	研究生
625	财经
626	冲刺
627	计划
628	动画
629	基础
630	条件
631	立体
632	影院
633	办法
634	动手术
635	餐饮
636	学科
637	培训网
638	野马
639	校区
640	企划部
641	电动
642	谈谈
643	中文版
644	情形
645	强制措施
646	货源
647	曲子
648	宗教
649	圣母
650	考勤
651	项目
652	抵押
653	户主
654	单机
655	清华
656	励志
657	电机
658	消防
659	启动
660	水龙头
661	起点
662	合法
663	商务
664	进口
665	关税
666	样品
667	帐务
668	经验
669	石子
670	日语
671	电子书
672	音频
673	广场
674	店铺
675	女方
676	小孩
677	工艺品厂
678	家族
679	玩意
680	铃声
681	手套
682	部门
683	学生会
684	利润
685	甜心
686	国语
687	海派
688	词汇
689	短语
690	急需
691	英语
692	模型
693	国民收入
694	乘数
695	课余
696	利用
697	运动会
698	专用
699	趣味
700	实况
701	资质
702	数据
703	商店
704	形式
705	课文
706	文章
707	发给
708	羽翼
709	黄金
710	服装
711	图样
712	工作服
713	影集
714	谷草
715	转氨酶
716	专家
717	甘油
718	运费
719	网购
720	筹资
721	探析
722	目标
723	生产
724	脚本
725	精灵
726	按键
727	京剧
728	歌舞伎
729	日文
730	行政
731	法规
732	条例
733	动力
734	皮带
735	震动
736	级别
737	误区
738	字母
739	医院
740	疤痕
741	症状
742	商品房
743	名下
744	后果
745	管理费用
746	办公
747	声音
748	沙哑
749	专属
750	作品
751	朋友家
752	微机
753	考试题
754	考题
755	邻居家
756	盗窃案
757	魔力
758	美容
759	替人
760	用水
761	成教
762	身心
763	年轻人
764	次数
765	倒序
766	土豆
767	钥匙
768	摩尔
769	时空
770	手续费
771	分数
772	路线
773	政法
774	分数线
775	法学
776	小弟
777	爱情
778	表演系
779	品德
780	思想
781	志愿者
782	测试
783	中药
784	胆囊
785	芍药
786	玫瑰
787	大人
788	人身
789	交通事故
790	机械加工
791	服务
792	货运
793	石油
794	食品
795	文号
796	文字
797	国税
798	联通
799	通话
800	歌名
801	专辑
802	单曲
803	感觉
804	检查
805	商家
806	邮局
807	商品
808	木盒
809	礼品
810	同学
811	外号
812	评估价
813	担保费
814	二手房
815	比率
816	基数
817	右翼
818	天神
819	职责
820	工程质量
821	监督站
822	旋律
823	助理
824	根治
825	荨麻疹
826	偏方
827	信息系统
828	源代码
829	西班牙语
830	艺术系
831	脸型
832	球鞋
833	中世纪
834	魔幻
835	服装店
836	外国语
837	信息管理
838	资源
839	国民
840	生产总值
841	执业
842	犯罪
843	公职
844	律师
845	协议书
846	线圈
847	优惠
848	购房
849	后遗症
850	流氓
851	月亮
852	重组
853	凝胶
854	口服
855	扁平疣
856	干扰素
857	乳膏
858	溶胶
859	饮食
860	全文
861	法则
862	水印
863	野兽
864	父亲
865	共用
866	列表
867	力量
868	名义
869	年利率
870	词语
871	样子
872	水流
873	屁股
874	股癣
875	湿疹
876	进项
877	铁路
878	名称
879	人为
880	过电
881	土地
882	誓言
883	艺术性
884	秘书
885	开题
886	镜头
887	车祸
888	盘点
889	继电器
890	氙气
891	电线
892	游戏
893	电阻
894	灯泡
895	阻值
896	字样
897	变阻器
898	滑动
899	热心
900	月食
901	葡萄糖
902	血清
903	医生
904	定性
905	意见
906	电视台
907	谈判
908	支架
909	液压
910	军人
911	现役
912	残疾
913	免费版
914	绿色
915	人士
916	求教
917	功能
918	周记
919	职高
920	工艺
921	夹具
922	经销商
923	五粮液
924	集团
925	对象
926	尖锐湿疣
927	智能
928	节奏
929	身体
930	技术员
931	经商
932	地方
933	头脑
934	精神
935	老师
936	诗句
937	和声
938	女歌手
939	住友
940	领导
941	橡胶
942	对话框
943	分子
944	肝病
945	研究所
946	性质
947	后缀
948	联赛
949	球员
950	大师
951	油墨
952	胶印
953	微电子
954	岩土
955	参数
956	廉租房
957	水平
958	战胜
959	合伙
960	街舞
961	情书
962	环节
963	男子
964	舞曲
965	黄色
966	腹水
967	礼物
968	责任
969	工人
970	效力
971	著名品牌
972	评审
973	月份
974	档案
975	跳槽
976	结尾
977	社戏
978	好戏
979	财务管理
980	网易
981	新浪
982	公务员
983	买房
984	继母
985	所有权
986	漏水
987	物业
988	专业课
989	传奇
990	豪门
991	绿荫
992	代表
993	用语
994	消费
995	维权
996	议论
997	球队
998	研究
999	销售员
1000	会计分录
1001	货物
1002	拉肚子
1003	油腻
1004	拼音
1005	女子
1006	检测
1007	学期
1008	科学
1009	用电
1010	产业结构
1011	啤酒
1012	城管
1013	文化局
1014	变化
1015	电压表
1016	理由
1017	通知单
1018	研究生院
1019	文具
1020	树德
1021	办事处
1022	义乌
1023	调研
1024	协和
1025	骗人
1026	出版社
1027	智商
1028	效益
1029	事业
1030	办事
1031	大大的
1032	好心
1033	孕妇
1034	保健品
1035	财富
1036	鼻头
1037	痘痘
1038	小点
1039	配件
1040	钢铁厂
1041	著名作家
1042	兽医学
1043	临床
1044	芯片
1045	接收机
1046	医学
1047	硕士
1048	纪念
1049	管理工作
1050	电磁场
1051	电磁波
1052	风光
1053	名言
1054	异曲同工
1055	选题
1056	界面
1057	表单
1058	按钮
1059	借贷
1060	记账
1061	心目
1062	不平
1063	科目
1064	分类
1065	颜色
1066	粘度
1067	事项
1068	肝脏
1069	蛋白
1070	军校
1071	参军
1072	部队
1073	电子
1074	比赛
1075	物理
1076	小女孩
1077	车间
1078	年限
1079	预计
1080	金属
1081	原版
1082	书屋
1083	奖金
1084	华盛
1085	吸血鬼
1086	新生
1087	东华
1088	无权
1089	负责人
1090	学学
1091	调酒师
1092	电气
1093	助手
1094	汽配
1095	销售价
1096	名单
1097	中央空调
1098	设施
1099	台账
1100	户籍地
1101	人事局
1102	相士
1103	风水
1104	全本
1105	低值易耗品
1106	核算
1107	女王
1108	粤语
1109	评书
1110	妹妹
1111	毕业设计
1112	年报
1113	成绩
1114	影音
1115	仲裁
1116	当事人
1117	法院
1118	技师
1119	运营
1120	现状
1121	民族
1122	章节
1123	主角
1124	硬质合金
1125	铣刀
1126	机电
1127	重工
1128	三菱
1129	三者
1130	家学
1131	电气焊
1132	彩云
1133	物语
1134	融资
1135	状况
1136	税费
1137	出资
1138	男友
1139	程度
1140	事务
1141	世纪
1142	价格
1143	数量
1144	会计账
1145	种类
1146	设置
1147	手工
1148	中央
1149	税收
1150	环境工程
1151	集团公司
1152	华电
1153	钻头
1154	丝锥
1155	动漫
1156	国际金融
1157	手抄
1158	女声
1159	纪律
1160	皮肤病
1161	患者
1162	所学
1163	异能
1164	阶段
1165	指数
1166	公用
1167	空调
1168	暖通
1169	妻子
1170	姐妹
1171	句子
1172	地球
1173	委员会
1174	家长
1175	体会
1176	故事
1177	劳动
1178	保值
1179	期货
1180	现货
1181	建筑行业
1182	中介费
1183	效率
1184	风月
1185	海事
1186	照片
1187	中英文
1188	遗产
1189	咨询
1190	复旦
1191	辅修
1192	理工
1193	散文
1194	要点
1195	轨道
1196	起重机
1197	集装箱
1198	强度
1199	齿轮
1200	天龙八部
1201	大本营
1202	钢铁
1203	工业园
1204	世界
1205	大会
1206	电子邮件
1207	处境
1208	整体
1209	生产者
1210	电控
1211	喜剧
1212	中举
1213	悲剧
1214	厚度
1215	厂家
1216	成型
1217	枪声
1218	男人
1219	船务
1220	年青
1221	网友
1222	学经
1223	梗概
1224	母子
1225	服务器
1226	款项
1227	茶叶
1228	讲师
1229	技巧
1230	采购员
1231	价钱
1232	复原
1233	菜鸟
1234	教程
1235	封包
1236	升级
1237	皮包
1238	皮具
1239	条文
1240	合格
1241	内审
1242	资格
1243	青鸟
1244	金钱
1245	暴力
1246	作业
1247	球场
1248	大叔
1249	妖魔
1250	锅炉
1251	家用
1252	热水
1253	原因
1254	温度
1255	地震
1256	曲谱
1257	灰太狼
1258	走路
1259	家政
1260	厨房
1261	菜谱
1262	黑眼
1263	豆豆
1264	话费
1265	好学
1266	书籍
1267	文化
1268	有机
1269	宗旨
1270	蔬菜
1271	饲料
1272	试卷
1273	运算
1274	矩阵
1275	乘法
1276	证件
1277	医师
1278	疱疹
1279	生殖器
1280	女性
1281	举例
1282	职业资格
1283	粒粒
1284	阴部
1285	热量
1286	沙子
1287	金山毒霸
1288	职称
1289	同等学力
1290	交通
1291	神舟
1292	中华
1293	中用
1294	跳动
1295	中华民族
1296	气概
1297	用法
1298	控制器
1299	红灯
1300	彩灯
1301	皮下
1302	囊肿
1303	后人
1304	小儿
1305	顺序
1306	护士
1307	资格证
1308	权属
1309	乡镇企业
1310	自学
1311	航空
1312	差异
1313	廉价
1314	冷箭
1315	后台
1316	岗位
1317	数码管
1318	机器
1319	颗粒
1320	蒸汽
1321	案件
1322	胆囊炎
1323	大夫
1324	硬度
1325	焊缝
1326	焊丝
1327	氩弧焊
1328	印刷工
1329	枭雄
1330	曲目
1331	机关
1332	视频会议
1333	设备厂
1334	纠纷
1335	债务
1336	私人
1337	使用权
1338	凭证
1339	合格证
1340	车辆
1341	太阳能
1342	水箱
1343	性别
1344	儿童
1345	三相
1346	出厂
1347	轮胎
1348	演员
1349	剧社
1350	兄弟
1351	经典
1352	读者
1353	调用
1354	函数
1355	合作
1356	生产厂家
1357	彩色
1358	感情
1359	诗人
1360	电路图
1361	密码锁
1362	论语
1363	名著
1364	作者
1365	红楼
1366	对联
1367	危机
1368	公关
1369	合资
1370	特征
1371	辨析
1372	本质
1373	市场经济
1374	人数
1375	指教
1376	小商品
1377	摊位
1378	培训班
1379	钢管
1380	螺旋
1381	钢结构
1382	厂房
1383	农村户口
1384	外地
1385	转户口
1386	脏器
1387	老鼠
1388	大象
1389	歇后语
1390	中文名
1391	编辑
1392	批处理
1393	变量
1394	铣床
1395	评估
1396	存货
1397	主营业务
1398	地区
1399	门户网站
1400	挖掘机
1401	司机
1402	电梯
1403	机房
1404	委托
1405	租金
1406	进出口
1407	备案
1408	指点
1409	申报
1410	打麻将
1411	八字
1412	秸秆
1413	户口本
1414	卖方
1415	总额
1416	小事
1417	深奥
1418	师范大学
1419	供水
1420	纯净水
1421	批量
1422	空格
1423	新闻出版
1424	出纳员
1425	人员
1426	仓库
1427	单据
1428	规模
1429	计算机网络
1430	信誉度
1431	信赖
1432	鲜花
1433	城市规划
1434	加试
1435	美术
1436	小班
1437	风机
1438	变电站
1439	轴流
1440	界定
1441	恶心
1442	输液
1443	疼痛
1444	农业
1445	社会化
1446	用工
1447	情谊
1448	频道
1449	日用品
1450	文集
1451	事物
1452	改革
1453	公安
1454	视野
1455	子系统
1456	保护法
1457	高端
1458	家装
1459	经费
1460	事业单位
1461	小生意
1462	牛皮癣
1463	纱布
1464	口罩
1465	供应
1466	双流
1467	成员
1468	发音
1469	虚构
1470	童话
1471	卷子
1472	监理
1473	资格证书
1474	汉语
1475	全美
1476	协同
1477	门户
1478	地质
1479	权利
1480	义务
1481	社会保障
1482	街道
1483	图表
1484	色彩
1485	储存
1486	湿度
1487	烟花爆竹
1488	姐姐
1489	娘家
1490	公有制
1491	主体
1492	亲情
1493	成语
1494	全称
1495	油田
1496	胆红素
1497	人寿
1498	直线
1499	交叉
1500	导轨
1501	调查报告
1502	话题
1503	受害人
1504	民事
1505	案子
1506	管理器
1507	序列
1508	集体
1509	网络
1510	创始人
1511	红人
1512	历年
1513	宏观
1514	渠道
1515	失业率
1516	计算机科学
1517	合肥
1518	单元
1519	结束语
1520	花样
1521	饰演
1522	所得税
1523	纳税
1524	多媒体
1525	钢材
1526	编著
1527	入党
1528	重点
1529	财务报表
1530	误差
1531	重量
1532	形容
1533	出产
1534	鱼油
1535	分公司
1536	利润表
1537	终端
1538	方言
1539	读音
1540	注音
1541	动感
1542	的士
1543	官制
1544	设计院
1545	知情者
1546	辣椒
1547	运动
1548	本土
1549	水泵
1550	故障
1551	变频
1552	电源线
1553	大学生
1554	新闻
1555	冲击
1556	暖气片
1557	楼盘
1558	散热器
1559	专业厂
1560	统一
1561	条条
1562	楼房
1563	产权
1564	思考题
1565	计算题
1566	品质
1567	冰心
1568	繁星
1569	春水
1570	塑料
1571	工厂
1572	规章制度
1573	承包方
1574	指导性
1575	定金
1576	产妇
1577	发货
1578	婚礼
1579	中外文
1580	音乐剧
1581	大漠
1582	陶瓷
1583	导购员
1584	汉字
1585	乱码
1586	高尚
1587	皇室
1588	主题
1589	漫画
1590	遗传
1591	算法
1592	工具箱
1593	权益
1594	残疾人
1595	飞船
1596	太空
1597	短片
1598	模块
1599	棺材
1600	天涯
1601	节奏感
1602	电子表
1603	库存
1604	形象
1605	元素
1606	思路
1607	利润分配
1608	能力
1609	父母
1610	账务
1611	歌迷
1612	开发区
1613	烟台
1614	笔记本
1615	供电
1616	蓄电池
1617	顶级
1618	微观
1619	舞蹈
1620	控件
1621	光标
1622	原发性
1623	广联达
1624	用量
1625	用心
1626	创作
1627	词曲
1628	报警
1629	电磁炉
1630	鼠标
1631	腰部
1632	胸部
1633	流星花园
1634	精简
1635	扩张性
1636	货币
1637	效果图
1638	大公
1639	精神病
1640	家人
1641	毕业班
1642	发言稿
1643	公证
1644	老歌
1645	调节
1646	理科
1647	环球
1648	短信
1649	长虹
1650	联系人
1651	息肉
1652	石块
1653	烧杯
1654	密度
1655	量筒
1656	国际收支
1657	盈亏
1658	产品质量
1659	技术人员
1660	韩剧
1661	诺基亚
1662	含义
1663	方框
1664	真假
1665	副本
1666	登报
1667	声明
1668	诉讼
1669	屋顶
1670	信箱
1671	毕业证
1672	经贸
1673	磁铁
1674	发电
1675	大腿
1676	根部
1677	西厢记
1678	唱词
1679	粘贴
1680	图文
1681	配乐
1682	祖国
1683	才子
1684	单相
1685	优缺点
1686	房租
1687	押金
1688	系数
1689	无缝钢管
1690	毒气
1691	封面
1692	铜版纸
1693	骑马
1694	目录
1695	方向
1696	检验员
1697	教教
1698	曲线
1699	和歌
1700	日文版
1701	离岸
1702	成品
1703	人民币
1704	主人公
1705	家族企业
1706	股份制
1707	中层
1708	管理者
1709	报国
1710	室内设计
1711	防腐
1712	特色
1713	网管
1714	空气
1715	大学校长
1716	交税
1717	营业税
1718	地方税
1719	代理商
1720	化妆品
1721	区域
1722	光谷
1723	出售
1724	买房子
1725	土木
1726	住宿
1727	队长
1728	工位
1729	器具
1730	热门
1731	遗传性
1732	肝炎
1733	病毒
1734	基层工作
1735	外汇
1736	管理局
1737	门票
1738	动物园
1739	行当
1740	译音
1741	宏观经济
1742	关键词
1743	优化
1744	救命
1745	老舍
1746	茶馆
1747	轿车
1748	策略
1749	结局
1750	时刻
1751	天堂
1752	贴片
1753	珠三角
1754	商场
1755	物品
1756	保安
1757	例子
1758	生命
1759	人类
1760	爷爷
1761	婆婆
1762	建筑工人
1763	科学家
1764	姿态
1765	弟弟
1766	继承权
1767	新房
1768	地热
1769	电动车
1770	工伤
1771	公益
1772	版权
1773	轴承
1774	资费
1775	副食
1776	百货
1777	传播学
1778	入库
1779	学位证
1780	小调
1781	民间
1782	纪念日
1783	酒类
1784	计提
1785	利息
1786	儒家
1787	道家
1788	年龄段
1789	专用发票
1790	金额
1791	开票
1792	增值税
1793	变动
1794	来源
1795	期刊
1796	批发市场
1797	副食品
1798	号码
1799	姓名
1800	腾讯
1801	信息学
1802	元器件
1803	社会
1804	改革开放
1805	书信
1806	热水器
1807	电器
1808	高职
1809	项目部
1810	魔方
1811	药物
1812	负荷
1813	七律
1814	七言律诗
1815	歌行
1816	战争
1817	国债
1818	循环
1819	游标
1820	升学率
1821	消毒
1822	房东
1823	平房
1824	取暖费
1825	违纪
1826	违法
1827	业主
1828	有权
1829	可控硅
1830	整流器
1831	行情
1832	有色金属
1833	综述
1834	套装
1835	眼部
1836	工种
1837	牛奶
1838	商贸
1839	耗材
1840	肉牛
1841	养殖
1842	养殖场
1843	协议
1844	夫妻
1845	新人
1846	平台
1847	群发
1848	图案
1849	标牌
1850	救助
1851	海员
1852	助学
1853	乳头
1854	关键
1855	好孩子
1856	救灾
1857	驸马
1858	选段
1859	皇马
1860	手指
1861	裂口
1862	病症
1863	脱皮
1864	农业机械
1865	收税
1866	订单号
1867	招商
1868	泡沫
1869	主语
1870	状语
1871	遗失
1872	类别
1873	诗词
1874	演讲稿
1875	结婚证
1876	词典
1877	名人
1878	水浒传
1879	主题曲
1880	机会
1881	劳务
1882	篇幅
1883	课本
1884	评论
1885	唱功
1886	抒情
1887	规章
1888	机动
1889	地面
1890	武器
1891	官方
1892	魔兽
1893	樱花
1894	剧本
1895	法师
1896	男子组
1897	月刊
1898	杂志
1899	音译
1900	省钱
1901	菜单
1902	实力
1903	框架
1904	写文章
1905	标题
1906	小时
1907	厂方
1908	舅妈
1909	脾脏
1910	肚子
1911	转学
1912	表格
1913	汇总
1914	零售业
1915	头皮
1916	潜力
1917	乐队
1918	演唱会
1919	地点
1920	全程
1921	校友
1922	事迹
1923	奖学金
1924	连线
1925	说明文
1926	海丰
1927	母婴
1928	用品
1929	海门
1930	局域网
1931	唱法
1932	劲歌
1933	物质
1934	尿液
1935	风云
1936	财务
1937	管理系统
1938	字典
1939	视觉
1940	执行程序
1941	邮件
1942	大灰狼
1943	翅膀
1944	矿山
1945	拟人
1946	比喻
1947	知情人
1948	小产
1949	棉纺厂
1950	职工
1951	工龄
1952	十字绣
1953	接收器
1954	直播
1955	电视
1956	产量
1957	协会
1958	编码
1959	线路板
1960	散件
1961	节能灯
1962	远程
1963	接线
1964	汽油
1965	工商
1966	死机
1967	经理
1968	枪支
1969	弹药
1970	农用
1971	绘制
1972	意识
1973	骨折
1974	鼻骨
1975	跨国公司
1976	指令
1977	眼镜
1978	和龙
1979	天然气
1980	工业区
1981	记者
1982	压力
1983	运气
1984	权限
1985	店面
1986	水晶
1987	学号
1988	风声
1989	职务
1990	饰品
1991	营利
1992	真实性
1993	题材
1994	父子
1995	资金
1996	月薪
1997	形势
1998	国学
1999	竞争力
[truncated: 8,195 more rows]
