# Supplementary material for: Fairness modeling for topics with different scales in short texts
Source: PeerJ Comput Sci. 2025 Jul 23;11:e2936. doi: 10.7717/peerj-cs.2936 (PMC12453639; doi:10.7717/peerj-cs.2936)
Supplement: Supplemental Information 1 [file peerj-cs-11-2936-s001.zip › MixTM-G/Readme.md]

# Requirements
    - python 3.x
    - c++ Compiler

# To use MixTm

 - run the script\indexDocs.py to digitise the source text data and generate the vocabulary
 - run the src\main.cpp to get the result(topic-word distribution, doc-topic distribution)
 
# To get strong-semantic collection

 - run the script\graphFound.py
