# Supplementary material for: Fairness modeling for topics with different scales in short texts
Source: PeerJ Comput Sci. 2025 Jul 23;11:e2936. doi: 10.7717/peerj-cs.2936 (PMC12453639; doi:10.7717/peerj-cs.2936)
Supplement: Supplemental Information 1 [file peerj-cs-11-2936-s001.zip › MixTM-G/script/evaluate_my.py]

import numpy as np
from tmtoolkit.topicmod.evaluate import metric_coherence_gensim
from sklearn.cluster import KMeans
'''
    TD
    beta: pw_z
    n_top_words: Top N
    num_topics: the number of topics
'''
def get_topic_diversity_my(beta,n_top_words,num_topics):
    # list_w = np.zeros((num_topics, n_top_words))
    topKid = []
    allId = []
    # for k in beta:
    #     topKid.append(k[:n_top_words])
    #     allId += list(k[:n_top_words])
    for k in range(num_topics):
        idx = beta[k, :].argsort()[-n_top_words:][::-1]
        # list_w[k, :] = idx
        topKid.append(list(idx))
        allId += list(idx)
    td = []
    for k in range(num_topics):
        temp = topKid[k]
        s = 0
        for i in temp:
            c = allId.count(i)
            s += 1.0/c
        td.append(s/n_top_words)
    print(sum(td)/num_topics)


'''
    TC
    beta: pw_z
    feature_names: vocabulary
    common_texts: raw documents
'''
def print_top_words(beta, feature_names, common_texts=None):
    if common_texts:
        texts = [text.split(' ') for text in common_texts]
        for top_n in [5,10,15,20]:
            results = []
            for metric in ['c_v', 'c_npmi', 'c_uci']:
                tclist = metric_coherence_gensim(measure=metric,
                                                 top_n=top_n,
                                                 topic_word_distrib=beta,
                                                 vocab=np.array(feature_names),
                                                 texts=texts,
                                                 return_mean=False)
                results.append(np.mean(tclist))
                K = len(tclist)
                tclist = np.sort(tclist)[::-1]
                tclist =np.cumsum(tclist)/ range(1, K+1)
                delta = int(K/10)
                if delta==0:
                    delta=1
                slist =[]
                for i in range(int(K/delta)):
                    slist.append('{:6f}'.format(tclist[(i+1)*delta-1]))
            print('top_{}  tc:{:.6f} npmi:{:.6f} uci:{:.6f}'.format(top_n, *results))


if __name__ == '__main__':

    pwzPath = r''
    vocPath = r''
    docPath = r''

    # get pw_z
    temp = []
    with open(pwzPath,'r') as f:
        for line in f:
            line = line.strip().split(' ')
            line = [float(w) for w in line]
            temp.append(line)
    beta = np.array(temp)

    # TD
    k = 50
    n_top_words = [5,10,15,20]
    for n in n_top_words:
        get_topic_diversity_my(beta,n,k)

    #TC
    # vocab = []
    # docs = []
    # index = 0
    # with open(vocPath,'r') as f:
    #     for line in f:
    #         line = line.strip().split('\t')
    #         vocab.append(line[1])
    #         index = index + 1
    #
    # with open(docPath,'r') as f:
    #     for line in f:
    #         line = line.strip()
    #         docs.append(line)
    #
    # print_top_words(beta,vocab,docs)
