# Supplementary material for: Fairness modeling for topics with different scales in short texts
Source: PeerJ Comput Sci. 2025 Jul 23;11:e2936. doi: 10.7717/peerj-cs.2936 (PMC12453639; doi:10.7717/peerj-cs.2936)
Supplement: Supplemental Information 1 [file peerj-cs-11-2936-s001.zip › MixTM-G/script/gen_biterms.py]

import pickle
import numpy as np
import itertools
import math

def putDic(biterm,biterms):
    if biterm not in biterms:
        biterms[biterm] = 1
    else:
        biterms[biterm] += 1

def genBiterm(train_dir,win_length):
    word2id = {}
    id2word = {}
    doc = []
    index = 0
    with open(train_dir,'r',encoding='utf-8') as f:
        for line in f:
            line = line.strip().split(' ')
            for w in line:
                if w not in word2id:
                    word2id[w] = str(index)
                    id2word[str(index)] = w
                    index += 1
            doc.append([word2id[i] for i in line])

    word = {}
    biterms = {}

    windows = []
    for d in doc:
        if len(d)<=win_length:
            windows.append(d)
        else:
            for i in range(len(d)-win_length):
                windows.append(d[i:win_length+i-1])

    num_windows = len(windows)

    for d in windows:
        appeared = set()
        for w in d:
            if w in appeared:
                continue
            if w not in word:
                word[w] = 1
            elif w in word:
                word[w] += 1
            appeared.add(w)

        appeared = set()
        for i in range(len(d)-1):
            for j in range(i+1,len(d)):
                a = int(d[i])
                b = int(d[j])
                if a < b:
                    biterm = (str(a),str(b))
                else:
                    biterm = (str(b),str(a))
                if biterm in appeared:
                    continue
                putDic(biterm,biterms)
                appeared.add(biterm)

    B = {}
    for k,v in biterms.items():
        i, j = k
        i_freq = word[i]
        j_freq = word[j]

        pmi = math.log( (v * num_windows * 1.0) / (i_freq * j_freq) )
        npmi = pmi / (-math.log(v * 1.0 / num_windows))
        if npmi<0:
            B[k] = 0
        else:
            B[k] = npmi

    # with open(train_dir+r'\biterms.txt', 'w') as f:
    #     for k,v in B.items():
    #         i = k[0]
    #         j = k[1]
    #         f.write(str(i)+' '+str(j)+' '+str(v)+'\n')

    return B,id2word

if __name__ == '__main__':

    dir = r'..\output'
    genBiterm(dir,15)
