# Supplementary material for: Fairness modeling for topics with different scales in short texts
Source: PeerJ Comput Sci. 2025 Jul 23;11:e2936. doi: 10.7717/peerj-cs.2936 (PMC12453639; doi:10.7717/peerj-cs.2936)
Supplement: Supplemental Information 1 [file peerj-cs-11-2936-s001.zip › MixTM-G/script/graphFound.py]

import time
import script.gen_biterms as gen_biterms
import script.indexDocs
import networkx as nx

def jaccard_similarity(list1, list2):
    set1 = set(list1)
    set2 = set(list2)
    intersection = len(set1.intersection(set2))
    union = len(set1.union(set2))
    return intersection / union

def union_topic(L):

    resultDict = {}
    for l in L:
        firstWord = l[0]
        if firstWord not in resultDict:
            resultDict[firstWord] = l
        else:
            tempList = resultDict[firstWord]
            resultDict[firstWord] = list(set(tempList)|(set(l)))

    return resultDict.values()

    result_topic = []
    solder = [1]*len(L)
    for i_l,l in enumerate(L):
        if solder[i_l] == 0:
            continue
        solder[i_l] = 0
        s_list = []

        # search the simialr topic lists
        for i_t,t in enumerate(L):
            if solder[i_t] == 0:
                continue
            if jaccard_similarity(l,t) > 0:
                s_list.append(t)
                solder[i_t] = 0

        # union
        s_set = set(l)
        for s in s_list:
            s_set.update(s)

        result_topic.append(list(s_set))

    return result_topic


def GF(SourceData,dataPath,threholds=0.5,win_size=15):
    '''
        SourceData: source document data
        dataPath: output path
        thresholds: thresholds when finding the complete subgraph
        win_size: the window size when calculating the NPMI
    '''
    biterm,words = gen_biterms.genBiterm(SourceData,win_size)

    G = nx.Graph()

    nodes = []
    num_node = len(words)
    for i in range(num_node):
        nodes.append(str(i))
    G.add_nodes_from(nodes)

    for k,v in biterm.items():
        i,j = k
        if v>threholds:
            G.add_edge(*k)

    start = time.time()
    complete_subgraphs = list(nx.find_cliques(G))


    temp_result = []
    for l in complete_subgraphs:
        temp_result.append(l)

    iter = 2
    for _ in range(iter):
        temp_result = union_topic(temp_result)

    end = time.time()

    result = open(dataPath,'w',encoding='utf-8')
    for t_l in temp_result:
        topic = [words[w] for w in t_l]
        if len(topic) >= 2:
            result.write(' '.join(topic)+'\n')

    print(end-start)

if __name__ == '__main__':
    SourceData =   r'..\data\BaiduQA.txt'           # the source document data
    outputPath = r'..\output\strong_semantics.txt'  # the output path of result file
    GF(SourceData,outputPath)
