# Supplementary material for: Fairness modeling for topics with different scales in short texts
Source: PeerJ Comput Sci. 2025 Jul 23;11:e2936. doi: 10.7717/peerj-cs.2936 (PMC12453639; doi:10.7717/peerj-cs.2936)
Supplement: Supplemental Information 1 [file peerj-cs-11-2936-s001.zip › MixTM-G/script/indexDocs.py]

w2id = {}
def indexFile(pt, res_pt):
    print('index file: '+str(pt))
    wf = open(res_pt, 'w')
    for l in open(pt,encoding='utf-8'):
        ws = l.strip().split()
        for w in ws:
            if w not in w2id:
                w2id[w] = len(w2id)
                
        wids = [w2id[w] for w in ws]  
        print(' '.join(map(str, wids)), file=wf)
         
    print('write file: '+str(res_pt))


def write_w2id(res_pt):
    print('write:'+str(res_pt))
    wf = open(res_pt, 'w',encoding='utf-8')
    for w, wid in sorted(w2id.items(), key=lambda d:d[1]):
        print('%d\t%s' % (wid, w), file=wf)
        
if __name__ == '__main__':

    doc_pt = r'../data/BaiduQA.txt'    # source file
    dwid_pt = r'../output/dwid_pt'     # the location where the document2id will be saved
    voca_pt = r'../output/voca_pt'     # the location where the vocabulary will be saved
    indexFile(doc_pt, dwid_pt)
    print('n(w)='+str(len(w2id)))
    write_w2id(voca_pt)
