# Supplementary material for: Fairness modeling for topics with different scales in short texts
Source: PeerJ Comput Sci. 2025 Jul 23;11:e2936. doi: 10.7717/peerj-cs.2936 (PMC12453639; doi:10.7717/peerj-cs.2936)
Supplement: Supplemental Information 1 [file peerj-cs-11-2936-s001.zip › MixTM-G/src/biterm.h]

 #ifndef _BITERM_H
#define _BITERM_H

#include <cmath>
#include <string>
#include <sstream>
#include <cassert>

using namespace std;

class Biterm {
private:
  int wi;
  int wj;
  int wz;
  int z; // topic assignment
  
public: 
  Biterm(int w1, int w2, int w3 = -1): z(-1) {
      if(w3==-1){
          wi = min(w1, w2);
          wj = max(w1, w2);
          wz = w3;
      }
      else {
          if (w3 >= w2 && w3 >= w1 && w2 >= w1) {
              wi = w1;
              wj = w2;
              wz = w3;
          } else if (w3 >= w2 && w3 >= w1 && w1 >= w2) {
              wi = w2;
              wj = w1;
              wz = w3;
          } else if (w2 >= w3 && w2 >= w1 && w3 >= w1) {
              wi = w1;
              wj = w3;
              wz = w2;
          } else if (w2 >= w3 && w2 >= w1 && w1 >= w3) {
              wi = w3;
              wj = w1;
              wz = w2;
          }else if(w1>=w3 && w1>=w2 && w3>=w2) {
              wi = w2;
              wj = w3;
              wz = w1;
          }else if(w1>=w3 && w1>=w2 && w2>=w3) {
              wi = w3;
              wj = w2;
              wz = w1;
          }
      }
  }

  // s format:wi   wj    z
  Biterm(string s) {
	istringstream iss(s);
    if(wz==-1)
	    iss >> wi >> wj >> z;
    else
        iss>>wi>>wj>>wz>>z;
  }
  
  int get_wi() const {return wi;}
  int get_wj() const {return wj;}
  int get_wz() const {return wz;}

  int get_z() const {return z;}
  void set_z(int k) {z = k;}
  void reset_z() {z = -1;}
  
  string str() const {
	ostringstream os;
    if(wz==-1)
	    os << wi << '\t' << wj << '\t' << '\t' << z;
    else
        os << wi << '\t' << wj << '\t' << wz <<'\t'<<'\t' << z;
	return os.str();
  }  
};

#endif
