# Supplementary material for: Fairness modeling for topics with different scales in short texts
Source: PeerJ Comput Sci. 2025 Jul 23;11:e2936. doi: 10.7717/peerj-cs.2936 (PMC12453639; doi:10.7717/peerj-cs.2936)
Supplement: Supplemental Information 1 [file peerj-cs-11-2936-s001.zip › MixTM-G/src/doc.h]

#ifndef _DOC_H
#define _DOC_H

#include <string>
#include <vector>
#include <list>
#include <cassert>
#include <sstream>

#include "biterm.h"

using namespace std;

class Doc {
private:
  vector<int> ws;	// word sequence
  
public: 
  Doc(const string& s) {read_doc(s);}

  int size() const {return ws.size();}
  
  const vector<int>& get_ws() const {return ws;}
  
  const int get_w(int i) const {
	assert(i < ws.size());
	return ws[i];
  }

  /**
  * Extract biterms from a document
  *   `win`:  window size for biterm extraction
  *   `bs`: the output biterms
  */
  void gen_biterms(vector<Biterm>& bs, int win = 15) const {
	if (ws.size() < 2) return;

    int win_size = 10;
	for (int i = 0; i < ws.size()-1; ++i)
    {
        for (int j = i+1; j < min(i + win, int(ws.size())); ++j) {
            bs.push_back(Biterm(ws[i], ws[j]));
        }
        //use 3 item
        int length = min(i+win_size,int(ws.size()));
        for(int j=i+1;j<length-1;++j){
            for(int z = j+1;z<length;++z){
                bs.push_back(Biterm(ws[i],ws[j],ws[z]));
            }
        }
    }


  }

private:
  void read_doc(const string& s) {
    istringstream iss(s);
	int w;
    while (iss >> w)  ws.push_back(w);
  }
};
  
#endif
