# Supplementary material for: Fairness modeling for topics with different scales in short texts
Source: PeerJ Comput Sci. 2025 Jul 23;11:e2936. doi: 10.7717/peerj-cs.2936 (PMC12453639; doi:10.7717/peerj-cs.2936)
Supplement: Supplemental Information 1 [file peerj-cs-11-2936-s001.zip › MixTM-G/src/main.cpp]

#include <cstdlib>
#include <string.h>
#include <string>
#include <cstdlib>
#include <string.h>
#include <string>
#include <iostream>
#include <ctime>

#include "model.h"
#include "infer.h"

using namespace std;

int main() {

    int K = 50 ;           // number of topic
	int W = 10195;         // number of vocabulary
    double alpha = 5;      // hyperparameters of p(z)
    double beta = 0.1;     // hyperparameters of p(w|z)
    int n_iter = 100;      // number of iteration
	int save_step = 100;
    string docs_pt("..\\output\\dwid_pt");  // the location of document2id
    string dir("..\\output\\model\\");      // the location where result will be saved

    cout << "Run BTM, K=" << K << ", W=" << W << ", alpha=" << alpha << ", beta=" << beta << ", n_iter=" << n_iter << ", save_step=" << save_step << " ====" << endl;	
    // load training data from file
	clock_t start = clock();
	Model model(K, W, alpha, beta, n_iter, save_step);

	model.run(docs_pt, dir);
	clock_t end = clock();
	printf("cost %fs\n", double(end - start)/CLOCKS_PER_SEC);	

	string type = "sum_b";
    cout << "Run inference:K=" << K << ", type " << type << " ====" << endl;
    Infer inf(type, K);
    inf.run(docs_pt, dir);

}
