# Supplementary material for: Fairness modeling for topics with different scales in short texts
Source: PeerJ Comput Sci. 2025 Jul 23;11:e2936. doi: 10.7717/peerj-cs.2936 (PMC12453639; doi:10.7717/peerj-cs.2936)
Supplement: Supplemental Information 1 [file peerj-cs-11-2936-s001.zip › MixTM-G/src/model.cpp]

#include <cassert>
#include <iostream>
#include <string>
#include <cmath>
#include <limits>
#include <ctime>
#include <algorithm>

#include "sampler.h"
#include "str_util.h"
#include "model.h"

void Model::run(string doc_pt, string res_dir) {
  load_docs(doc_pt);

  model_init();

  cout << "Begin iteration" << endl;
  string out_dir = res_dir + "k" + str_util::itos(K) + ".";
  for (int it = 1; it < n_iter + 1; ++it) {
	cout << "\riter " << it << '/' << n_iter;
	fflush(stdout);
	for (int b = 0; b < bs.size(); ++b) {
	  update_biterm(bs[b]);
	}
	
	if (it % save_step == 0)
	  save_res(out_dir);
  }

  save_res(out_dir);
}

void Model::model_init() {
  srand(time(NULL));
  // random initialize
  for (vector<Biterm>::iterator b = bs.begin(); b != bs.end(); ++b) {
	int k = Sampler::uni_sample(K);
	assign_biterm_topic(*b, k);
  }
}

// input, each line is a doc
// format: wid  wid  wid ...
void Model::load_docs(string dfile) {
  cout << "load docs: " << dfile << endl;
  ifstream rf( dfile.c_str() );
  if (!rf) {
	cout << "file not find:" << dfile << endl;
	exit(-1);
  }

  string line;
  while(getline(rf, line)) {
//    cout<<line<<endl;
	Doc doc(line);
	doc.gen_biterms(bs);
	// statistic the exmperial word distribution
	for (int i = 0; i < doc.size(); ++i) {
	  int w = doc.get_w(i);
	  pw_b[w] += 1;
	}
  }
  
  pw_b.normalize();
}

// sample procedure for ith biterm 
void Model::update_biterm(Biterm& bi) {
  reset_biterm_topic(bi);
  
  // compute p(z|b)
  Pvec<double> pz;
  compute_pz_b(bi, pz);

  // sample topic for biterm b
  int k = Sampler::mult_sample(pz.to_vector());
  assign_biterm_topic(bi, k);
}

// reset topic assignment of biterm i
void Model::reset_biterm_topic(Biterm& bi) {
  int k = bi.get_z();
  // not is the background topic
  int w1 = bi.get_wi();
  int w2 = bi.get_wj();
  int w3 = bi.get_wz();
  
  nb_z[k] -= 1;	// update number of biterms in topic K
  nwz[k][w1] -= 1;	// update w1's occurrence times in topic K
  nwz[k][w2] -= 1;
  if(w3!=-1){
      nwz[k][w3] -=1;
      nb_z3[k] -=1;
  }else{
      nb_z2[k] -= 1;
  }

  assert(nb_z[k] > -10e-7 && nwz[k][w1] > -10e-7 && nwz[k][w2] > -10e-7);
  bi.reset_z();
}

// compute p(z|w_i, w_j)
void Model::compute_pz_b(Biterm& bi, Pvec<double>& pz) {
  pz.resize(K);
  int w1 = bi.get_wi();
  int w2 = bi.get_wj();
  int w3 = bi.get_wz();
  
  double pw1k, pw2k,pw3k = 1, pk;
  for (int k = 0; k < K; ++k) {
	// avoid numerical problem by mutipling W
	if (has_background && k == 0) {
	  pw1k = pw_b[w1];
	  pw2k = pw_b[w2];
	}
	else {
        if(w3==-1){
            pw1k = (nwz[k][w1] + beta) / (2 * nb_z2[k]+3 * nb_z3[k] + W * beta);
            pw2k = (nwz[k][w2] + beta) / (2 * nb_z2[k]+3 * nb_z3[k] + 1 + W * beta);
        }
        else{
            pw1k = (nwz[k][w1] + beta) / (3 * nb_z3[k]+2 * nb_z2[k] + W * beta);
            pw2k = (nwz[k][w2] + beta) / (3 * nb_z3[k]+2 * nb_z2[k] + 1 + W * beta);
            pw3k = (nwz[k][w3] + beta) / (3 * nb_z3[k]+2 * nb_z2[k] + 2 + W * beta);
        }
	}
	pk = (nb_z2[k]+nb_z3[k] + alpha) / (bs.size() + K * alpha);
	pz[k] = pk * pw1k * pw2k * pw3k;
  }

  //pz.normalize();
}

// assign topic k to biterm i
void Model::assign_biterm_topic(Biterm& bi, int k) {
  bi.set_z(k);
  int w1 = bi.get_wi();
  int w2 = bi.get_wj();
  int w3 = bi.get_wz();
  nb_z[k] += 1;
  nwz[k][w1] += 1;
  nwz[k][w2] += 1;
  if(w3!=-1){
      nwz[k][w3] += 1;
      nb_z3[k] += 1;
  }else{
      nb_z2[k] += 1;
  }

}

void Model::save_res(string dir) {
  string pt = dir + "pz";
  cout << "\nwrite p(z): " << pt << endl;
  save_pz(pt);
  
  string pt2 = dir + "pw_z";
  cout << "write p(w|z): " << pt2 << endl;
  save_pw_z(pt2);
}

// p(z) is determinated by the overall proportions
// of biterms in it
void Model::save_pz(string pt) {
  for(int i=0;i<K;i++){
      nb_z[i] = nb_z2[i]+nb_z3[i];
  }
  Pvec<double> pz(nb_z);
  pz.normalize(alpha);
  pz.write(pt);
}

void Model::save_pw_z(string pt) {
  Pmat<double> pw_z(K, W);   // p(w|z) = phi, size K * M
  ofstream wf(pt.c_str());
  for (int k = 0; k < K; k++) {
	for (int w = 0; w < W; w++) 
	  pw_z[k][w] = (nwz[k][w] + beta) / (nb_z2[k] * 2+nb_z3[k]*3 + W * beta);
	wf << pw_z[k].str() << endl;
  }
}
