# Supplementary material for: Fairness modeling for topics with different scales in short texts
Source: PeerJ Comput Sci. 2025 Jul 23;11:e2936. doi: 10.7717/peerj-cs.2936 (PMC12453639; doi:10.7717/peerj-cs.2936)
Supplement: Supplemental Information 1 [file peerj-cs-11-2936-s001.zip › MixTM-G/src/str_util.h]

#ifndef _STR_UTIL_H
#define _STR_UTIL_H

#include <string>
#include <vector>
#include <sstream>
#include <iostream>

using namespace std;

namespace str_util {
  // Trims spaces off the end and the beginning of the given string.
  inline string trim(string& str){
    string::size_type pos = str.find_last_not_of(" \n\t");
    if (pos != string::npos){
	  str.erase(pos + 1);
	  pos = str.find_first_not_of(" \n\t");
	  if (pos != string::npos) {
		str.erase(0, pos);
	  }
    }
    else{
	  // There is nothing else but whitespace in the string
	  str.clear();
    }
    return str;
  }

  // split a string by delimiter
  inline vector<string> split(string str, char delim=' ') {
    vector<string> vec;
    istringstream iss(str);
    string tmps;
    
    while (getline(iss, tmps, delim))
	  vec.push_back(tmps);
	
    return vec;
  }

  // turn a int to string
  inline string itos(int n) {
	ostringstream ss;
	ss << n;
	return ss.str();
  }
  
  // turn a string to int
  inline int stoi(string s) {
	int n;
	istringstream ss(s);
	ss >> n;
	return n;
  }

  inline double stof(string s) {
	double n;
	istringstream ss(s);
	ss >> n;
	return n;
  }

  inline string ftos(double n) {
	ostringstream ss;
	ss << n;
	return ss.str();
  }
  
  template<class T>
  inline string vec2str(const vector<T>& vec) {
	ostringstream ss;
	for (int i = 0; i < vec.size(); ++i) 
	  ss << vec[i] << ' ';
	return ss.str();
  }
}

#endif
